# Supplementary material for: Transcriptomic Analysis Insight into the Immune Modulation during the Interaction of Ophiocordyceps sinensis and Hepialus xiaojinensis
Source: Insects. 2022 Dec 5;13(12):1119. doi: 10.3390/insects13121119 (PMC9788539; doi:10.3390/insects13121119)
Supplement: Supplementary file 1 [file insects-13-01119-s001.zip]

Archive with 11 entries (11 files):
- Table S1.pdf
- Table S10. genes related to fungi pathogenicity.xls
- Table S11. Primers for qPCR.pdf
- Table S2.pdf
- Table S3. DEGs in IL vs. L.xls
- Table S4. GO analysis of the DEGs in IL vs.ML.xls
- Table S5. IL vs. L. KEGG.xls
- Table S6. gene related to immune in HX.txt
- Table S7. Differentially expressed genes in IL vs. ML.csv
- Table S8. IL vs. ML, GO_enrichment.stat.xls
- Table S9. The KEGG_ pathyway _enrich. in IL vs. ML.txt
