# Supplementary material for: Transcriptomic Analysis Insight into the Immune Modulation during the Interaction of Ophiocordyceps sinensis and Hepialus xiaojinensis
Source: Insects. 2022 Dec 5;13(12):1119. doi: 10.3390/insects13121119 (PMC9788539; doi:10.3390/insects13121119)
Supplement: Supplementary file 1 [file insects-13-01119-s001.zip › Table S10. genes related to fungi pathogenicity.xls]

## Sheet: Cytochrome
	cyt450
X.ID	gene_name	IL1_FPKM	IL1_count	IL2_FPKM	IL2_count	IL3_FPKM	IL3_count	ST1_FPKM	ST1_count	ST2_FPKM	ST2_count	ST3_FPKM	ST3_count	FDR	log2FC	regulated	COG_class	COG_class_annotation	GO_annotation	KEGG_annotation	KEGG_pathway_annotation	KOG_class	KOG_class_annotation	Pfam_annotation	Swiss_Prot_annotation	eggNOG_class	eggNOG_class_annotation	NR_annotation	GO_second_level_annotation
2	G6O67_000345	60.7986	721	45.2399	1203	71.9124	759	13.3041	1618	17.5662	2077	12.7145	1460	1.13e-19	-2.76084	down	[QV]	Secondary metabolites biosynthesis, transport and catabolism;; Defense mechanisms	Molecular Function: NADPH-hemoprotein reductase activity (GO:0003958);; Molecular Function: iron ion binding (GO:0005506);; Molecular Function: FMN binding (GO:0010181);; Molecular Function: heme binding (GO:0020037);; Molecular Function: aromatase activity (GO:0070330);;	K14338|0.0e+00|plj:VFPFJ_00682|K14338 cytochrome P450 / NADPH-cytochrome P450 reductase [EC:1.14.14.1 1.6.2.4] | (RefSeq) NADPH cytochrome P450	Fatty acid degradation (ko00071);; Tryptophan metabolism (ko00380)	[C]	Energy production and conversion	Cytochrome P450	Bifunctional cytochrome P450/NADPH--P450 reductase OS=Fusarium oxysporum OX=5507 GN=CYP505 PE=1 SV=1	P	Inorganic ion transport and metabolism	hypothetical protein G6O67_000345 [Ophiocordyceps sinensis]	molecular function: catalytic activity (GO:0003824);; biological process: metabolic process (GO:0008152);; biological process: single-organism process (GO:0044699);; molecular function: binding (GO:0005488)
3	G6O67_000365	114.46	685	513.559	6894	47.0502	251	60.9424	3744	61.6328	3681	53.8042	3121	0.00085617	-2.48751	down	[QV]	Secondary metabolites biosynthesis, transport and catabolism;; Defense mechanisms	Molecular Function: monooxygenase activity (GO:0004497);; Molecular Function: iron ion binding (GO:0005506);; Molecular Function: oxidoreductase activity, acting on paired donors, with incorporation or reduction of molecular oxygen (GO:0016705);; Molecular Function: heme binding (GO:0020037);;	K09831|8.8e-294|plj:VFPFJ_00660|K09831 sterol 22-desaturase [EC:1.14.19.41] | (RefSeq) cytochrome P450 61	Steroid biosynthesis (ko00100)	[QI]	Secondary metabolites biosynthesis, transport and catabolism;; Lipid transport and metabolism	Cytochrome P450	Cytochrome P450 monooxygenase oblE OS=Emericella variicolor OX=1549217 GN=oblE PE=3 SV=1	Q	Secondary metabolites biosynthesis, transport and catabolism	hypothetical protein G6O67_000365 [Ophiocordyceps sinensis]	molecular function: catalytic activity (GO:0003824);; biological process: metabolic process (GO:0008152);; biological process: single-organism process (GO:0044699);; molecular function: binding (GO:0005488)
4	G6O67_000650	2.85341	17	2.5024	34	1.84702	10	0.426566	26	0.708914	42	0.824131	48	2.18e-07	-2.55616	down	[QV]	Secondary metabolites biosynthesis, transport and catabolism;; Defense mechanisms	Molecular Function: monooxygenase activity (GO:0004497);; Molecular Function: iron ion binding (GO:0005506);; Molecular Function: oxidoreductase activity, acting on paired donors, with incorporation or reduction of molecular oxygen (GO:0016705);; Molecular Function: heme binding (GO:0020037);;	K21292|6.1e-37|abe:ARB_00548|K21292 ent-kaurene oxidase [EC:1.14.14.86] | (RefSeq) cytochrome P450 monooxygenase, putative	Diterpenoid biosynthesis (ko00904)	[Q]	Secondary metabolites biosynthesis, transport and catabolism	Cytochrome P450	Cytochrome P450 monooxygenase ORF5 OS=Penicillium roqueforti (strain FM164) OX=1365484 GN=ORF5 PE=3 SV=1	Q	Secondary metabolites biosynthesis, transport and catabolism	hypothetical protein G6O67_000650 [Ophiocordyceps sinensis]	molecular function: catalytic activity (GO:0003824);; biological process: metabolic process (GO:0008152);; biological process: single-organism process (GO:0044699);; molecular function: binding (GO:0005488)
5	G6O67_001204	524.485	3079	1117.28	14736	11.8941	57	7.25344	443	6.64391	393	10.4236	602	2.05e-06	-5.67511	down	[QV]	Secondary metabolites biosynthesis, transport and catabolism;; Defense mechanisms	Molecular Function: monooxygenase activity (GO:0004497);; Molecular Function: iron ion binding (GO:0005506);; Molecular Function: oxidoreductase activity, acting on paired donors, with incorporation or reduction of molecular oxygen (GO:0016705);; Molecular Function: heme binding (GO:0020037);;	K07427|3.1e-20|cfj:CFIO01_03664|K07427 docosahexaenoic acid omega-hydroxylase [EC:1.14.14.79] | (RefSeq) cytochrome P450 52A11	--	[Q]	Secondary metabolites biosynthesis, transport and catabolism	Cytochrome P450	Cytochrome P450 52-M1 OS=Starmerella bombicola OX=75736 GN=cyp52M1 PE=1 SV=1	Q	Secondary metabolites biosynthesis, transport and catabolism	hypothetical protein G6O67_001204 [Ophiocordyceps sinensis]	molecular function: catalytic activity (GO:0003824);; biological process: metabolic process (GO:0008152);; biological process: single-organism process (GO:0044699);; molecular function: binding (GO:0005488)
17	G6O67_003658	56.5999	366	27.1136	394	47.581	274	13.8205	917	15.6401	1009	10.5865	663	3e-11	-2.42913	down	[QV]	Secondary metabolites biosynthesis, transport and catabolism;; Defense mechanisms	Molecular Function: monooxygenase activity (GO:0004497);; Molecular Function: iron ion binding (GO:0005506);; Cellular Component: integral component of membrane (GO:0016021);; Molecular Function: oxidoreductase activity, acting on paired donors, with incorporation or reduction of molecular oxygen (GO:0016705);; Molecular Function: heme binding (GO:0020037);;	K05917|2.5e-28|cmt:CCM_03617|K05917 sterol 14alpha-demethylase [EC:1.14.14.154 1.14.15.36] | (RefSeq) 14-alpha sterol demethylase Cyp51A	Steroid biosynthesis (ko00100)	[QI]	Secondary metabolites biosynthesis, transport and catabolism;; Lipid transport and metabolism	Cytochrome P450	Cytochrome P450 monooxygenase pynD OS=Aspergillus niger (strain CBS 513.88 / FGSC A1513) OX=425011 GN=pynD PE=1 SV=1	Q	Secondary metabolites biosynthesis, transport and catabolism	hypothetical protein G6O67_003658 [Ophiocordyceps sinensis]	molecular function: catalytic activity (GO:0003824);; biological process: metabolic process (GO:0008152);; biological process: single-organism process (GO:0044699);; molecular function: binding (GO:0005488);; cellular component: membrane (GO:0016020);; cellular component: membrane part (GO:0044425)
18	G6O67_004345	184.757	979	41.26	491	213.135	1005	71.4182	3883	65.8305	3479	87.9725	4515	0.00831223	-1.66537	down	--	--	Cellular Component: integral component of membrane (GO:0016021);;	--	--	--	--	Cytochrome domain of cellobiose dehydrogenase	--	S	Function unknown	cellobiose dehydrogenase [Ophiocordyceps sinensis CO18]	cellular component: membrane (GO:0016020);; cellular component: membrane part (GO:0044425)
22	G6O67_004524	228.535	1305	36.9609	474	316.08	1606	49.644	2909	76.2564	4343	46.2071	2556	0.000694338	-2.42894	down	[QV]	Secondary metabolites biosynthesis, transport and catabolism;; Defense mechanisms	Molecular Function: monooxygenase activity (GO:0004497);; Molecular Function: iron ion binding (GO:0005506);; Molecular Function: oxidoreductase activity, acting on paired donors, with incorporation or reduction of molecular oxygen (GO:0016705);; Molecular Function: heme binding (GO:0020037);;	K07824|5.8e-210|nhe:NECHADRAFT_50496|K07824 benzoate 4-monooxygenase [EC:1.14.14.92] | (RefSeq) hypothetical protein	--	[Q]	Secondary metabolites biosynthesis, transport and catabolism	Cytochrome P450	Benzoate 4-monooxygenase OS=Aspergillus niger OX=5061 GN=bphA PE=1 SV=1	Q	Secondary metabolites biosynthesis, transport and catabolism	cytochrome P450 monooxygenase CYP53A26 [Ophiocordyceps sinensis CO18]	molecular function: catalytic activity (GO:0003824);; biological process: metabolic process (GO:0008152);; biological process: single-organism process (GO:0044699);; molecular function: binding (GO:0005488)
30	G6O67_006962	37.0672	228	78.797	1088	61.9859	340	2.32013	147	2.97426	183	2.31594	139	5.29e-50	-5.22267	down	[QV]	Secondary metabolites biosynthesis, transport and catabolism;; Defense mechanisms	Molecular Function: monooxygenase activity (GO:0004497);; Molecular Function: iron ion binding (GO:0005506);; Molecular Function: oxidoreductase activity, acting on paired donors, with incorporation or reduction of molecular oxygen (GO:0016705);; Molecular Function: heme binding (GO:0020037);;	K07418|3.0e-55|fvr:FVEG_03297|K07418 cytochrome P450 family 2 subfamily J [EC:1.14.14.1 1.14.14.73 1.14.14.74 1.14.14.75] | (RefSeq) hypothetical protein	Arachidonic acid metabolism (ko00590);; Linoleic acid metabolism (ko00591)	[Q]	Secondary metabolites biosynthesis, transport and catabolism	Cytochrome P450	Hps1-dma1 cluster cytochrome P450 monooxygenase cyp3.1 OS=Dothistroma septosporum (strain NZE10 / CBS 128990) OX=675120 GN=cyp3.1 PE=3 SV=1	Q	Secondary metabolites biosynthesis, transport and catabolism	cytochrome P450 [Ophiocordyceps sinensis CO18]	molecular function: catalytic activity (GO:0003824);; biological process: metabolic process (GO:0008152);; biological process: single-organism process (GO:0044699);; molecular function: binding (GO:0005488)
31	G6O67_007579	20.6783	121	14.2718	187	19.7181	103	14.9656	896	10.1858	593	8.79177	497	4.75e-05	-1.41414	down	--	--	Molecular Function: iron ion binding (GO:0005506);; Cellular Component: integral component of membrane (GO:0016021);; Molecular Function: oxidoreductase activity, acting on paired donors, with incorporation or reduction of molecular oxygen (GO:0016705);; Molecular Function: heme binding (GO:0020037);;	--	--	--	--	Cytochrome P450	--	Q	Secondary metabolites biosynthesis, transport and catabolism	Cytochrome P450 [Ophiocordyceps sinensis CO18]	molecular function: binding (GO:0005488);; cellular component: membrane (GO:0016020);; cellular component: membrane part (GO:0044425);; molecular function: catalytic activity (GO:0003824);; biological process: metabolic process (GO:0008152);; biological process: single-organism process (GO:0044699)
32	G6O67_007689	13.2494	76	19.0379	242	27.5778	139	5.47244	319	3.69058	209	3.03501	167	1.61e-12	-3.0054	down	[QV]	Secondary metabolites biosynthesis, transport and catabolism;; Defense mechanisms	Molecular Function: monooxygenase activity (GO:0004497);; Molecular Function: iron ion binding (GO:0005506);; Cellular Component: integral component of membrane (GO:0016021);; Molecular Function: oxidoreductase activity, acting on paired donors, with incorporation or reduction of molecular oxygen (GO:0016705);; Molecular Function: heme binding (GO:0020037);;	K11644|1.1e-64|pfy:PFICI_13662|K11644 paired amphipathic helix protein Sin3a | (RefSeq) hypothetical protein	Mitophagy - yeast (ko04139)	[Q]	Secondary metabolites biosynthesis, transport and catabolism	Cytochrome P450	Cytochrome P450 monooxygenase sdnE OS=Sordaria araneosa OX=573841 GN=sdnE PE=3 SV=1	Q	Secondary metabolites biosynthesis, transport and catabolism	hypothetical protein G6O67_007689 [Ophiocordyceps sinensis]	molecular function: catalytic activity (GO:0003824);; biological process: metabolic process (GO:0008152);; biological process: single-organism process (GO:0044699);; molecular function: binding (GO:0005488);; cellular component: membrane (GO:0016020);; cellular component: membrane part (GO:0044425)
33	G6O67_007822	14.6049	62	13.2019	126	8.98781	34	9.49716	414	8.58675	364	11.8914	489	0.0019015	-1.00709	down	[QV]	Secondary metabolites biosynthesis, transport and catabolism;; Defense mechanisms	Molecular Function: monooxygenase activity (GO:0004497);; Molecular Function: iron ion binding (GO:0005506);; Molecular Function: oxidoreductase activity, acting on paired donors, with incorporation or reduction of molecular oxygen (GO:0016705);; Molecular Function: heme binding (GO:0020037);;	--	--	[Q]	Secondary metabolites biosynthesis, transport and catabolism	Cytochrome P450	Cytochrome P450 monooxygenase TRI4 OS=Fusarium sporotrichioides OX=5514 GN=TRI4 PE=1 SV=2	Q	Secondary metabolites biosynthesis, transport and catabolism	hypothetical protein G6O67_007822 [Ophiocordyceps sinensis]	molecular function: catalytic activity (GO:0003824);; biological process: metabolic process (GO:0008152);; biological process: single-organism process (GO:0044699);; molecular function: binding (GO:0005488)
35	G6O67_007978	10.1479	59	3.06904	40	8.40103	43	3.75498	222	4.30147	247	3.91875	219	0.00318107	-1.54453	down	[QV]	Secondary metabolites biosynthesis, transport and catabolism;; Defense mechanisms	Molecular Function: monooxygenase activity (GO:0004497);; Molecular Function: iron ion binding (GO:0005506);; Molecular Function: oxidoreductase activity, acting on paired donors, with incorporation or reduction of molecular oxygen (GO:0016705);; Molecular Function: heme binding (GO:0020037);;	K15388|3.6e-58|afv:AFLA_066930|K15388 cytochrome P450 monooxygenase | (RefSeq) cytochrome P450, putative	--	[QI]	Secondary metabolites biosynthesis, transport and catabolism;; Lipid transport and metabolism	Cytochrome P450	Cytochrome P450 monooxygenase himC OS=Aspergillus japonicus OX=34381 GN=himC PE=3 SV=1	Q	Secondary metabolites biosynthesis, transport and catabolism	hypothetical protein G6O67_007978 [Ophiocordyceps sinensis]	molecular function: catalytic activity (GO:0003824);; biological process: metabolic process (GO:0008152);; biological process: single-organism process (GO:0044699);; molecular function: binding (GO:0005488)
37	G6O67_008606	121.629	684	191.183	2410	84.9678	425	89.6813	5172	77.3413	4336	121.29	6604	0.00297716	-1.15223	down	[QV]	Secondary metabolites biosynthesis, transport and catabolism;; Defense mechanisms	Molecular Function: RNA polymerase II transcription factor activity, sequence-specific DNA binding (GO:0000981);; Molecular Function: DNA binding (GO:0003677);; Molecular Function: iron ion binding (GO:0005506);; Cellular Component: nucleus (GO:0005634);; Biological Process: transcription, DNA-templated (GO:0006351);; Molecular Function: zinc ion binding (GO:0008270);; Molecular Function: oxidore…	K07824|6.6e-33|mtm:MYCTH_2301715|K07824 benzoate 4-monooxygenase [EC:1.14.14.92] | (RefSeq) hypothetical protein	--	[QI]	Secondary metabolites biosynthesis, transport and catabolism;; Lipid transport and metabolism	Cytochrome P450	Cytochrome P450 monooxygenase ABA1 OS=Magnaporthe oryzae (strain 70-15 / ATCC MYA-4617 / FGSC 8958) OX=242507 GN=ABA1 PE=2 SV=1	Q	Secondary metabolites biosynthesis, transport and catabolism	hypothetical protein G6O67_008606 [Ophiocordyceps sinensis]	molecular function: nucleic acid binding transcription factor activity (GO:0001071);; biological process: biological regulation (GO:0065007);; molecular function: binding (GO:0005488);; cellular component: cell (GO:0005623);; cellular component: organelle (GO:0043226);; cellular component: cell part (GO:0044464);; biological process: metabolic process (GO:0008152);; biological process: cellular p…
1	G6O67_000070	98.9315	143	87.8902	285	69.1091	89	405.808	6013	373.782	5384	368.738	5158	9.4e-15	1.43245	up	--	--	Molecular Function: cytochrome-c oxidase activity (GO:0004129);; Cellular Component: mitochondrial respiratory chain complex IV (GO:0005751);; Cellular Component: integral component of membrane (GO:0016021);;	K02266|2.3e-59|cmt:CCM_06525|K02266 cytochrome c oxidase subunit 6a | (RefSeq) Cytochrome c oxidase, subunit VIa	Oxidative phosphorylation (ko00190)	[C]	Energy production and conversion	Cytochrome c oxidase subunit VIa	Cytochrome c oxidase subunit 13, mitochondrial OS=Neurospora crassa (strain ATCC 24698 / 74-OR23-1A / CBS 708.71 / DSM 1257 / FGSC 987) OX=367110 GN=eat-5 PE=1 SV=1	O	Posttranslational modification, protein turnover, chaperones	hypothetical protein G6O67_000070 [Ophiocordyceps sinensis]	molecular function: catalytic activity (GO:0003824);; molecular function: transporter activity (GO:0005215);; molecular function: electron carrier activity (GO:0009055);; biological process: metabolic process (GO:0008152);; biological process: single-organism process (GO:0044699);; biological process: localization (GO:0051179);; cellular component: cell (GO:0005623);; cellular component: membrane…
6	G6O67_001565	2.63876	8	6.66272	81	4.06617	20	32.6184	1564	23.4377	1105	20.5538	960	0.00279041	1.63081	up	[QV]	Secondary metabolites biosynthesis, transport and catabolism;; Defense mechanisms	Molecular Function: monooxygenase activity (GO:0004497);; Molecular Function: iron ion binding (GO:0005506);; Cellular Component: integral component of membrane (GO:0016021);; Molecular Function: oxidoreductase activity, acting on paired donors, with incorporation or reduction of molecular oxygen (GO:0016705);; Molecular Function: heme binding (GO:0020037);;	K05917|3.0e-270|plj:VFPFJ_03671|K05917 sterol 14alpha-demethylase [EC:1.14.14.154 1.14.15.36] | (RefSeq) cytochrome P450 51	Steroid biosynthesis (ko00100)	[Q]	Secondary metabolites biosynthesis, transport and catabolism	Cytochrome P450	Eburicol 14-alpha-demethylase OS=Uncinula necator OX=52586 GN=CYP51 PE=2 SV=2	Q	Secondary metabolites biosynthesis, transport and catabolism	hypothetical protein G6O67_001565 [Ophiocordyceps sinensis]	molecular function: catalytic activity (GO:0003824);; biological process: metabolic process (GO:0008152);; biological process: single-organism process (GO:0044699);; molecular function: binding (GO:0005488);; cellular component: membrane (GO:0016020);; cellular component: membrane part (GO:0044425)
7	G6O67_001762	7.35853	42	0.846	11	5.45644	28	162.581	9469	45.3597	2568	17.1003	941	0.000824331	3.02303	up	[QV]	Secondary metabolites biosynthesis, transport and catabolism;; Defense mechanisms	Molecular Function: monooxygenase activity (GO:0004497);; Molecular Function: iron ion binding (GO:0005506);; Cellular Component: integral component of membrane (GO:0016021);; Molecular Function: oxidoreductase activity, acting on paired donors, with incorporation or reduction of molecular oxygen (GO:0016705);; Molecular Function: heme binding (GO:0020037);;	K21292|5.4e-75|nfi:NFIA_009830|K21292 ent-kaurene oxidase [EC:1.14.14.86] | (RefSeq) cytochrome P450 monooxygenase, putative	Diterpenoid biosynthesis (ko00904)	[QI]	Secondary metabolites biosynthesis, transport and catabolism;; Lipid transport and metabolism	Cytochrome P450	Cytochrome P450 monooxygenase ATR2 OS=Stachybotrys chlorohalonata (strain IBT 40285) OX=1283841 GN=ATR2 PE=3 SV=1	Q	Secondary metabolites biosynthesis, transport and catabolism	hypothetical protein G6O67_001762 [Ophiocordyceps sinensis]	molecular function: catalytic activity (GO:0003824);; biological process: metabolic process (GO:0008152);; biological process: single-organism process (GO:0044699);; molecular function: binding (GO:0005488);; cellular component: membrane (GO:0016020);; cellular component: membrane part (GO:0044425)
8	G6O67_001815	11.8395	71	9.10415	123	12.5511	67	112.673	6935	99.8051	5971	93.0649	5408	1.72e-22	2.45277	up	[QV]	Secondary metabolites biosynthesis, transport and catabolism;; Defense mechanisms	Molecular Function: iron ion binding (GO:0005506);; Cellular Component: integral component of membrane (GO:0016021);; Molecular Function: oxidoreductase activity, acting on paired donors, with incorporation or reduction of molecular oxygen, reduced flavin or flavoprotein as one donor, and incorporation of one atom of oxygen (GO:0016712);; Molecular Function: heme binding (GO:0020037);;	K15402|7.7e-64|abe:ARB_01131|K15402 fatty acid omega-hydroxylase [EC:1.14.-.-] | (RefSeq) cytochrome P450 alkane hydroxylase, putative	Cutin, suberine and wax biosynthesis (ko00073)	[QI]	Secondary metabolites biosynthesis, transport and catabolism;; Lipid transport and metabolism	Cytochrome P450	Cytochrome P450 monooxygenase himC OS=Aspergillus japonicus OX=34381 GN=himC PE=3 SV=1	Q	Secondary metabolites biosynthesis, transport and catabolism	hypothetical protein G6O67_001815 [Ophiocordyceps sinensis]	molecular function: binding (GO:0005488);; cellular component: membrane (GO:0016020);; cellular component: membrane part (GO:0044425);; molecular function: catalytic activity (GO:0003824);; biological process: metabolic process (GO:0008152);; biological process: single-organism process (GO:0044699)
9	G6O67_002383	6.00028	36	10.9886	146	13.3637	71	175.589	10626	221.76	13046	140.594	8033	1.94e-18	3.3252	up	[QV]	Secondary metabolites biosynthesis, transport and catabolism;; Defense mechanisms	Molecular Function: monooxygenase activity (GO:0004497);; Molecular Function: iron ion binding (GO:0005506);; Molecular Function: oxidoreductase activity, acting on paired donors, with incorporation or reduction of molecular oxygen (GO:0016705);; Molecular Function: heme binding (GO:0020037);;	K15402|6.0e-69|abe:ARB_01131|K15402 fatty acid omega-hydroxylase [EC:1.14.-.-] | (RefSeq) cytochrome P450 alkane hydroxylase, putative	Cutin, suberine and wax biosynthesis (ko00073)	[QI]	Secondary metabolites biosynthesis, transport and catabolism;; Lipid transport and metabolism	Cytochrome P450	Cytochrome P450 52A13 OS=Debaryomyces hansenii OX=4959 GN=CYP52A13 PE=2 SV=1	Q	Secondary metabolites biosynthesis, transport and catabolism	hypothetical protein G6O67_002383 [Ophiocordyceps sinensis]	molecular function: catalytic activity (GO:0003824);; biological process: metabolic process (GO:0008152);; biological process: single-organism process (GO:0044699);; molecular function: binding (GO:0005488)
10	G6O67_002816	0	0	0	0	0	0	24.8232	1398	26.9606	1476	39.0515	2076	1.77e-12	8.313	up	[QV]	Secondary metabolites biosynthesis, transport and catabolism;; Defense mechanisms	Molecular Function: monooxygenase activity (GO:0004497);; Molecular Function: iron ion binding (GO:0005506);; Molecular Function: oxidoreductase activity, acting on paired donors, with incorporation or reduction of molecular oxygen (GO:0016705);; Molecular Function: heme binding (GO:0020037);;	K21447|7.5e-106|ang:ANI_1_1130084|K21447 azaphilone biosynthesis cytochrome P450 monooxygenase | (RefSeq) An09g01850; cytochrome P450	--	[QI]	Secondary metabolites biosynthesis, transport and catabolism;; Lipid transport and metabolism	Cytochrome P450	Cytochrome P450 monooxygenase orf2 OS=Aspergillus niger (strain CBS 513.88 / FGSC A1513) OX=425011 GN=orf2 PE=3 SV=1	Q	Secondary metabolites biosynthesis, transport and catabolism	hypothetical protein G6O67_002816 [Ophiocordyceps sinensis]	molecular function: catalytic activity (GO:0003824);; biological process: metabolic process (GO:0008152);; biological process: single-organism process (GO:0044699);; molecular function: binding (GO:0005488)
11	G6O67_002864	10.5376	66	10.5469	147	2.57295	15	39.2996	2491	72.6093	4473	55.2973	3309	5.79e-05	2.03934	up	[QV]	Secondary metabolites biosynthesis, transport and catabolism;; Defense mechanisms	Molecular Function: monooxygenase activity (GO:0004497);; Molecular Function: iron ion binding (GO:0005506);; Cellular Component: integral component of membrane (GO:0016021);; Molecular Function: oxidoreductase activity, acting on paired donors, with incorporation or reduction of molecular oxygen (GO:0016705);; Molecular Function: heme binding (GO:0020037);;	K22992|8.9e-132|ang:ANI_1_1708184|K22992 cytochrome P450 family 628 | (RefSeq) An04g02950; benzoate 4-monooxygenase cytochrome P450	--	[QI]	Secondary metabolites biosynthesis, transport and catabolism;; Lipid transport and metabolism	Cytochrome P450	Cytochrome P450 monooxygenase orf5 OS=Eupenicillium brefeldianum OX=1131482 GN=orf5 PE=2 SV=1	Q	Secondary metabolites biosynthesis, transport and catabolism	hypothetical protein G6O67_002864 [Ophiocordyceps sinensis]	molecular function: catalytic activity (GO:0003824);; biological process: metabolic process (GO:0008152);; biological process: single-organism process (GO:0044699);; molecular function: binding (GO:0005488);; cellular component: membrane (GO:0016020);; cellular component: membrane part (GO:0044425)
12	G6O67_003377	0	0	0	0	0	0	31.9757	1921	13.4274	784	33.1588	1881	1.5e-11	8.12303	up	[QV]	Secondary metabolites biosynthesis, transport and catabolism;; Defense mechanisms	Molecular Function: iron ion binding (GO:0005506);; Molecular Function: oxidoreductase activity, acting on paired donors, with incorporation or reduction of molecular oxygen, reduced flavin or flavoprotein as one donor, and incorporation of one atom of oxygen (GO:0016712);; Molecular Function: heme binding (GO:0020037);;	K15402|1.9e-83|abe:ARB_01131|K15402 fatty acid omega-hydroxylase [EC:1.14.-.-] | (RefSeq) cytochrome P450 alkane hydroxylase, putative	Cutin, suberine and wax biosynthesis (ko00073)	[QI]	Secondary metabolites biosynthesis, transport and catabolism;; Lipid transport and metabolism	Cytochrome P450	Cytochrome P450 52A9 OS=Candida maltosa OX=5479 GN=CYP52A9 PE=1 SV=1	Q	Secondary metabolites biosynthesis, transport and catabolism	hypothetical protein G6O67_003377 [Ophiocordyceps sinensis]	molecular function: binding (GO:0005488);; molecular function: catalytic activity (GO:0003824);; biological process: metabolic process (GO:0008152);; biological process: single-organism process (GO:0044699)
13	G6O67_003456	0	0	0	0	0	0	39.3359	2305	19.7729	1126	43.7286	2419	8.07e-13	8.45195	up	[QV]	Secondary metabolites biosynthesis, transport and catabolism;; Defense mechanisms	Molecular Function: monooxygenase activity (GO:0004497);; Molecular Function: iron ion binding (GO:0005506);; Cellular Component: integral component of membrane (GO:0016021);; Molecular Function: oxidoreductase activity, acting on paired donors, with incorporation or reduction of molecular oxygen (GO:0016705);; Molecular Function: heme binding (GO:0020037);;	K15402|2.2e-60|abe:ARB_01131|K15402 fatty acid omega-hydroxylase [EC:1.14.-.-] | (RefSeq) cytochrome P450 alkane hydroxylase, putative	Cutin, suberine and wax biosynthesis (ko00073)	[QI]	Secondary metabolites biosynthesis, transport and catabolism;; Lipid transport and metabolism	Cytochrome P450	Cytochrome P450 52A13 OS=Debaryomyces hansenii OX=4959 GN=CYP52A13 PE=2 SV=1	Q	Secondary metabolites biosynthesis, transport and catabolism	hypothetical protein G6O67_003456 [Ophiocordyceps sinensis]	molecular function: catalytic activity (GO:0003824);; biological process: metabolic process (GO:0008152);; biological process: single-organism process (GO:0044699);; molecular function: binding (GO:0005488);; cellular component: membrane (GO:0016020);; cellular component: membrane part (GO:0044425)
14	G6O67_003507	0	0	0	0	0	0	2.90317	184	1.47891	92	7.74995	464	3.43e-05	5.79279	up	[QV]	Secondary metabolites biosynthesis, transport and catabolism;; Defense mechanisms	Molecular Function: monooxygenase activity (GO:0004497);; Molecular Function: iron ion binding (GO:0005506);; Molecular Function: oxidoreductase activity, acting on paired donors, with incorporation or reduction of molecular oxygen (GO:0016705);; Molecular Function: heme binding (GO:0020037);;	K21292|1.6e-32|cim:CIMG_03089|K21292 ent-kaurene oxidase [EC:1.14.14.86] | (RefSeq) cytochrome P450 monooxygenase	Diterpenoid biosynthesis (ko00904)	--	--	Cytochrome P450	Cytochrome P450 monooxygenase janP OS=Penicillium janthinellum OX=5079 GN=janP PE=3 SV=1	S	Function unknown	hypothetical protein G6O67_003507 [Ophiocordyceps sinensis]	molecular function: catalytic activity (GO:0003824);; biological process: metabolic process (GO:0008152);; biological process: single-organism process (GO:0044699);; molecular function: binding (GO:0005488)
15	G6O67_003538	0	0	0	0	0	0	138.011	3477	154.64	3787	13.3133	317	2.28e-11	8.31198	up	[CI]	Energy production and conversion;; Lipid transport and metabolism	Cellular Component: integral component of membrane (GO:0016021);; Molecular Function: heme binding (GO:0020037);; Molecular Function: metal ion binding (GO:0046872);;	K23490|5.6e-21|ure:UREG_06497|K23490 cytochrome b5 | (RefSeq) cytochrome b5	--	[C]	Energy production and conversion	Cytochrome b5-like Heme/Steroid binding domain	Cytochrome b5 OS=Candida tropicalis OX=5482 GN=Cytb5 PE=3 SV=1	CI	Energy production and conversion;; Lipid transport and metabolism	hypothetical protein G6O67_003538 [Ophiocordyceps sinensis]	cellular component: membrane (GO:0016020);; cellular component: membrane part (GO:0044425);; molecular function: binding (GO:0005488)
16	G6O67_003539	3.26396	20	1.7154	24	1.18793	7	192.894	12113	169.012	10317	19.1645	1137	6.93e-11	4.8928	up	[QV]	Secondary metabolites biosynthesis, transport and catabolism;; Defense mechanisms	Molecular Function: monooxygenase activity (GO:0004497);; Molecular Function: iron ion binding (GO:0005506);; Molecular Function: oxidoreductase activity, acting on paired donors, with incorporation or reduction of molecular oxygen (GO:0016705);; Molecular Function: heme binding (GO:0020037);;	K07824|2.7e-16|fvr:FVEG_10654|K07824 benzoate 4-monooxygenase [EC:1.14.14.92] | (RefSeq) hypothetical protein	--	[QI]	Secondary metabolites biosynthesis, transport and catabolism;; Lipid transport and metabolism	Cytochrome P450	Cytochrome P450 monooxygenase alnD OS=Emericella nidulans (strain FGSC A4 / ATCC 38163 / CBS 112.46 / NRRL 194 / M139) OX=227321 GN=alnD PE=2 SV=1	Q	Secondary metabolites biosynthesis, transport and catabolism	Cytochrome P450 [Ophiocordyceps sinensis CO18]	molecular function: catalytic activity (GO:0003824);; biological process: metabolic process (GO:0008152);; biological process: single-organism process (GO:0044699);; molecular function: binding (GO:0005488)
19	G6O67_004386	12.8252	71	12.5008	154	10.6614	53	365.329	20568	499.572	27340	346.93	18440	2.53e-78	4.30233	up	[QV]	Secondary metabolites biosynthesis, transport and catabolism;; Defense mechanisms	Molecular Function: monooxygenase activity (GO:0004497);; Molecular Function: iron ion binding (GO:0005506);; Molecular Function: oxidoreductase activity, acting on paired donors, with incorporation or reduction of molecular oxygen (GO:0016705);; Molecular Function: heme binding (GO:0020037);;	K21447|7.5e-98|ang:ANI_1_1130084|K21447 azaphilone biosynthesis cytochrome P450 monooxygenase | (RefSeq) An09g01850; cytochrome P450	--	[Q]	Secondary metabolites biosynthesis, transport and catabolism	Cytochrome P450	Cytochrome P450 monooxygenase orf2 OS=Aspergillus niger (strain CBS 513.88 / FGSC A1513) OX=425011 GN=orf2 PE=3 SV=1	Q	Secondary metabolites biosynthesis, transport and catabolism	hypothetical protein G6O67_004386 [Ophiocordyceps sinensis]	molecular function: catalytic activity (GO:0003824);; biological process: metabolic process (GO:0008152);; biological process: single-organism process (GO:0044699);; molecular function: binding (GO:0005488)
20	G6O67_004496	5.41356	36	8.72139	128	9.7966	57	106.544	7104	116.371	7542	164.398	10348	1.78e-18	3.22276	up	[QV]	Secondary metabolites biosynthesis, transport and catabolism;; Defense mechanisms	Molecular Function: monooxygenase activity (GO:0004497);; Molecular Function: iron ion binding (GO:0005506);; Molecular Function: oxidoreductase activity, acting on paired donors, with incorporation or reduction of molecular oxygen (GO:0016705);; Molecular Function: heme binding (GO:0020037);;	K20771|3.3e-92|fgr:FGSG_10629|K20771 carlactone C-19 oxidase [EC:1.14.-.-] | (RefSeq) hypothetical protein	--	[Q]	Secondary metabolites biosynthesis, transport and catabolism	Cytochrome P450	Cytochrome P450 monooxygenase TRI13 OS=Fusarium sporotrichioides OX=5514 GN=TRI13 PE=2 SV=2	Q	Secondary metabolites biosynthesis, transport and catabolism	hypothetical protein G6O67_004496 [Ophiocordyceps sinensis]	molecular function: catalytic activity (GO:0003824);; biological process: metabolic process (GO:0008152);; biological process: single-organism process (GO:0044699);; molecular function: binding (GO:0005488)
21	G6O67_004498	0.989591	6	0.652072	9	1.15389	6	113.874	6489	114.563	6346	183.311	9862	7.86e-42	6.31447	up	[QV]	Secondary metabolites biosynthesis, transport and catabolism;; Defense mechanisms	Molecular Function: iron ion binding (GO:0005506);; Cellular Component: integral component of membrane (GO:0016021);; Molecular Function: oxidoreductase activity, acting on paired donors, with incorporation or reduction of molecular oxygen (GO:0016705);; Molecular Function: heme binding (GO:0020037);;	K17645|3.0e-62|ani:AN7818.2|K17645 averantin hydroxylase [EC:1.14.14.116] | (RefSeq) STCF_EMENI Probable sterigmatocystin biosynthesis P450 monooxygenase STCF (Cytochrome P450 60A2)	Aflatoxin biosynthesis (ko00254)	[QI]	Secondary metabolites biosynthesis, transport and catabolism;; Lipid transport and metabolism	Cytochrome P450	Cytochrome P450 monooxygenase aneG OS=Aspergillus aculeatus (strain ATCC 16872 / CBS 172.66 / WB 5094) OX=690307 GN=aneG PE=1 SV=1	Q	Secondary metabolites biosynthesis, transport and catabolism	Cytochrome P450 [Ophiocordyceps sinensis CO18]	molecular function: binding (GO:0005488);; cellular component: membrane (GO:0016020);; cellular component: membrane part (GO:0044425);; molecular function: catalytic activity (GO:0003824);; biological process: metabolic process (GO:0008152);; biological process: single-organism process (GO:0044699)
23	G6O67_004636	14.8935	87	12.7072	166	15.8964	82	75.5093	4493	72.2707	4180	104.169	5851	5.76e-09	1.79109	up	[QV]	Secondary metabolites biosynthesis, transport and catabolism;; Defense mechanisms	Molecular Function: monooxygenase activity (GO:0004497);; Molecular Function: iron ion binding (GO:0005506);; Molecular Function: oxidoreductase activity, acting on paired donors, with incorporation or reduction of molecular oxygen (GO:0016705);; Molecular Function: heme binding (GO:0020037);;	K23321|1.2e-90|afv:AFLA_064400|K23321 aspirochlorine biosynthesis cytochrome P450 monooxygenase [EC:1.-.-.-] | (RefSeq) benzoate 4-monooxygenase cytochrome P450, putative	--	[Q]	Secondary metabolites biosynthesis, transport and catabolism	Cytochrome P450	Cytochrome P450 monooxygenase astJ OS=Aspergillus oryzae (strain ATCC 42149 / RIB 40) OX=510516 GN=astJ PE=2 SV=1	Q	Secondary metabolites biosynthesis, transport and catabolism	hypothetical protein G6O67_004636 [Ophiocordyceps sinensis]	molecular function: catalytic activity (GO:0003824);; biological process: metabolic process (GO:0008152);; biological process: single-organism process (GO:0044699);; molecular function: binding (GO:0005488)
24	G6O67_005031	1.71566	10	3.34521	42	1.87367	10	102.537	5808	150.795	8303	225.17	12041	4.43e-30	5.18348	up	[QV]	Secondary metabolites biosynthesis, transport and catabolism;; Defense mechanisms	Molecular Function: monooxygenase activity (GO:0004497);; Molecular Function: iron ion binding (GO:0005506);; Cellular Component: integral component of membrane (GO:0016021);; Molecular Function: oxidoreductase activity, acting on paired donors, with incorporation or reduction of molecular oxygen (GO:0016705);; Molecular Function: heme binding (GO:0020037);;	K07430|9.4e-16|sla:SERLADRAFT_459654|K07430 25/26-hydroxycholesterol 7alpha-hydroxylase [EC:1.14.14.29] | (RefSeq) hypothetical protein	--	[Q]	Secondary metabolites biosynthesis, transport and catabolism	Cytochrome P450	Cytochrome P450 monooxygenase CLM2 OS=Gibberella zeae (strain PH-1 / ATCC MYA-4620 / FGSC 9075 / NRRL 31084) OX=229533 GN=CLM2 PE=3 SV=1	Q	Secondary metabolites biosynthesis, transport and catabolism	cytochrome P450 6A1 [Ophiocordyceps sinensis CO18]	molecular function: catalytic activity (GO:0003824);; biological process: metabolic process (GO:0008152);; biological process: single-organism process (GO:0044699);; molecular function: binding (GO:0005488);; cellular component: membrane (GO:0016020);; cellular component: membrane part (GO:0044425)
25	G6O67_005172	1.10768	7	0	0	0	0	44.3143	2601	45.8533	2617	78.3504	4342	0.000531542	4.90407	up	[QV]	Secondary metabolites biosynthesis, transport and catabolism;; Defense mechanisms	Molecular Function: iron ion binding (GO:0005506);; Molecular Function: oxidoreductase activity, acting on paired donors, with incorporation or reduction of molecular oxygen (GO:0016705);; Molecular Function: heme binding (GO:0020037);;	K10437|1.0e-246|plj:VFPFJ_11202|K10437 phenylacetate 2-hydroxylase [EC:1.14.14.54] | (RefSeq) phenylacetate 2-hydroxylase	Phenylalanine metabolism (ko00360)	[Q]	Secondary metabolites biosynthesis, transport and catabolism	Cytochrome P450	Phenylacetate 2-hydroxylase OS=Emericella nidulans OX=162425 GN=phacA PE=1 SV=1	Q	Secondary metabolites biosynthesis, transport and catabolism	hypothetical protein G6O67_005172 [Ophiocordyceps sinensis]	molecular function: binding (GO:0005488);; molecular function: catalytic activity (GO:0003824);; biological process: metabolic process (GO:0008152);; biological process: single-organism process (GO:0044699)
26	G6O67_005444	0.357887	2	0	0	0	0	38.4424	2191	19.2391	1066	74.67	4018	1.61e-14	7.24711	up	[QV]	Secondary metabolites biosynthesis, transport and catabolism;; Defense mechanisms	Molecular Function: monooxygenase activity (GO:0004497);; Molecular Function: iron ion binding (GO:0005506);; Molecular Function: oxidoreductase activity, acting on paired donors, with incorporation or reduction of molecular oxygen (GO:0016705);; Molecular Function: heme binding (GO:0020037);;	K17827|1.3e-81|nfi:NFIA_093730|K17827 fumitremorgin C synthase [EC:1.14.19.71] | (RefSeq) Cytochrome P450 oxidoreductase, putative	Staurosporine biosynthesis (ko00404)	[Q]	Secondary metabolites biosynthesis, transport and catabolism	Cytochrome P450	Cytochrome P450 monooxygenase aneD OS=Aspergillus aculeatus (strain ATCC 16872 / CBS 172.66 / WB 5094) OX=690307 GN=aneD PE=1 SV=1	Q	Secondary metabolites biosynthesis, transport and catabolism	cytochrome P450 monooxygenase [Ophiocordyceps sinensis CO18]	molecular function: catalytic activity (GO:0003824);; biological process: metabolic process (GO:0008152);; biological process: single-organism process (GO:0044699);; molecular function: binding (GO:0005488)
27	G6O67_005454	0	0	0.350247	5	1.72741	9	57.8402	3356	24.5005	1382	113.748	6230	1.54e-09	5.3219	up	[QV]	Secondary metabolites biosynthesis, transport and catabolism;; Defense mechanisms	Molecular Function: monooxygenase activity (GO:0004497);; Molecular Function: iron ion binding (GO:0005506);; Cellular Component: integral component of membrane (GO:0016021);; Molecular Function: oxidoreductase activity, acting on paired donors, with incorporation or reduction of molecular oxygen (GO:0016705);; Molecular Function: heme binding (GO:0020037);;	K07824|2.2e-44|fvr:FVEG_04329|K07824 benzoate 4-monooxygenase [EC:1.14.14.92] | (RefSeq) hypothetical protein	--	[Q]	Secondary metabolites biosynthesis, transport and catabolism	Cytochrome P450	Cytochrome P450 monooxygenase FGM1 OS=Gibberella zeae (strain PH-1 / ATCC MYA-4620 / FGSC 9075 / NRRL 31084) OX=229533 GN=FGM1 PE=2 SV=1	Q	Secondary metabolites biosynthesis, transport and catabolism	benzoate 4-monooxygenase cytochrome P450 [Ophiocordyceps sinensis CO18]	molecular function: catalytic activity (GO:0003824);; biological process: metabolic process (GO:0008152);; biological process: single-organism process (GO:0044699);; molecular function: binding (GO:0005488);; cellular component: membrane (GO:0016020);; cellular component: membrane part (GO:0044425)
28	G6O67_005633	3.63967	21	6.51006	83	6.30917	32	64.1314	3699	54.2197	3040	142.009	7732	9.44e-10	3.15638	up	[QV]	Secondary metabolites biosynthesis, transport and catabolism;; Defense mechanisms	Molecular Function: monooxygenase activity (GO:0004497);; Molecular Function: iron ion binding (GO:0005506);; Molecular Function: oxidoreductase activity, acting on paired donors, with incorporation or reduction of molecular oxygen (GO:0016705);; Molecular Function: heme binding (GO:0020037);;	K24160|3.8e-73|glz:GLAREA_00941|K24160 sodium/hydrogen antiporter | (RefSeq) Cytochrome P450	--	[Q]	Secondary metabolites biosynthesis, transport and catabolism	Cytochrome P450	Cytochrome P450 monooxygenase yanH OS=Aspergillus niger (strain ATCC 1015 / CBS 113.46 / FGSC A1144 / LSHB Ac4 / NCTC 3858a / NRRL 328 / USDA 3528.7) OX=380704 GN=yanH PE=1 SV=1	Q	Secondary metabolites biosynthesis, transport and catabolism	hypothetical protein G6O67_005633 [Ophiocordyceps sinensis]	molecular function: catalytic activity (GO:0003824);; biological process: metabolic process (GO:0008152);; biological process: single-organism process (GO:0044699);; molecular function: binding (GO:0005488)
29	G6O67_006238	0.259606	2	0	0	0	0	19.9948	1213	2.18271	129	1.76671	102	0.000181093	4.61268	up	[QV]	Secondary metabolites biosynthesis, transport and catabolism;; Defense mechanisms	Molecular Function: monooxygenase activity (GO:0004497);; Molecular Function: iron ion binding (GO:0005506);; Molecular Function: oxidoreductase activity, acting on paired donors, with incorporation or reduction of molecular oxygen (GO:0016705);; Molecular Function: heme binding (GO:0020037);;	K21295|4.7e-146|maj:MAA_01216|K21295 fumagillin biosynthesis cytochrome P450 monooxygenase | (RefSeq) Cytochrome P450 CYP620C3	--	[Q]	Secondary metabolites biosynthesis, transport and catabolism	Cytochrome P450	Cytochrome P450 monooxygenase CLM2 OS=Gibberella zeae (strain PH-1 / ATCC MYA-4620 / FGSC 9075 / NRRL 31084) OX=229533 GN=CLM2 PE=3 SV=1	Q	Secondary metabolites biosynthesis, transport and catabolism	O-methylsterigmatocystin oxidoreductase [Ophiocordyceps sinensis CO18]	molecular function: catalytic activity (GO:0003824);; biological process: metabolic process (GO:0008152);; biological process: single-organism process (GO:0044699);; molecular function: binding (GO:0005488)
34	G6O67_007972	6.25306	33	7.28071	84	5.62327	26	73.2681	3858	120.273	6156	68.8315	3422	2.72e-20	2.97768	up	[QV]	Secondary metabolites biosynthesis, transport and catabolism;; Defense mechanisms	Molecular Function: monooxygenase activity (GO:0004497);; Molecular Function: iron ion binding (GO:0005506);; Molecular Function: oxidoreductase activity, acting on paired donors, with incorporation or reduction of molecular oxygen (GO:0016705);; Molecular Function: heme binding (GO:0020037);;	K14338|9.2e-82|psco:LY89DRAFT_688280|K14338 cytochrome P450 / NADPH-cytochrome P450 reductase [EC:1.14.14.1 1.6.2.4] | (RefSeq) putative cytochrome P450 oxidoreductase OrdA-like protein	Fatty acid degradation (ko00071);; Tryptophan metabolism (ko00380)	[QI]	Secondary metabolites biosynthesis, transport and catabolism;; Lipid transport and metabolism	Cytochrome P450	Bifunctional cytochrome P450/NADPH--P450 reductase ascE OS=Acremonium egyptiacum OX=749675 GN=ascE PE=1 SV=1	Q	Secondary metabolites biosynthesis, transport and catabolism	hypothetical protein G6O67_007972 [Ophiocordyceps sinensis]	molecular function: catalytic activity (GO:0003824);; biological process: metabolic process (GO:0008152);; biological process: single-organism process (GO:0044699);; molecular function: binding (GO:0005488)
36	G6O67_008164	39.2559	61	21.1526	74	20.2341	28	255.354	4046	276.083	4252	255.387	3820	2.45e-17	2.54955	up	--	--	Cellular Component: integral component of membrane (GO:0016021);; Molecular Function: heme binding (GO:0020037);; Molecular Function: metal ion binding (GO:0046872);;	K23490|5.4e-54|cmt:CCM_04630|K23490 cytochrome b5 | (RefSeq) cytochrome b5, putative	--	[C]	Energy production and conversion	Cytochrome b5-like Heme/Steroid binding domain	Probable cytochrome b5 OS=Neurospora crassa (strain ATCC 24698 / 74-OR23-1A / CBS 708.71 / DSM 1257 / FGSC 987) OX=367110 GN=B23L21.190 PE=3 SV=2	CI	Energy production and conversion;; Lipid transport and metabolism	hypothetical protein G6O67_008164 [Ophiocordyceps sinensis]	cellular component: membrane (GO:0016020);; cellular component: membrane part (GO:0044425);; molecular function: binding (GO:0005488)
oxidoreductase
X.ID	gene_name	IL1_FPKM	IL1_count	IL2_FPKM	IL2_count	IL3_FPKM	IL3_count	ST1_FPKM	ST1_count	ST2_FPKM	ST2_count	ST3_FPKM	ST3_count	FDR	log2FC	regulated	COG_class	COG_class_annotation	GO_annotation	KEGG_annotation	KEGG_pathway_annotation	KOG_class	KOG_class_annotation	Pfam_annotation	Swiss_Prot_annotation	eggNOG_class	eggNOG_class_annotation	NR_annotation	GO_second_level_annotation
1	G6O67_007863	5.57069	29	5.19893	60	4.31458	20	50.6271	2666	63.5008	3251	32.962	1639	2.22e-13	2.50248	up	[C]	Energy production and conversion	Molecular Function: FMN binding (GO:0010181);; Molecular Function: oxidoreductase activity (GO:0016491);;	K09580|3.0e-141|nhe:NECHADRAFT_65446|K09580 protein disulfide-isomerase A1 [EC:5.3.4.1] | (RefSeq) hypothetical protein	Protein processing in endoplasmic reticulum (ko04141)	[CR]	Energy production and conversion;; General function prediction only	NADH:flavin oxidoreductase / NADH oxidase family	NADPH dehydrogenase afvA OS=Aspergillus flavus (strain ATCC 200026 / FGSC A1120 / NRRL 3357 / JCM 12722 / SRRC 167) OX=332952 GN=afvA PE=2 SV=1	C	Energy production and conversion	hypothetical protein G6O67_007863 [Ophiocordyceps sinensis]	molecular function: binding (GO:0005488);; molecular function: catalytic activity (GO:0003824)
2	G6O67_008258	120.425	166	129.197	399	74.7822	92	579.833	8195	778.249	10691	449.853	6002	8.12e-09	1.72899	up	--	--	--	K10742|3.7e-22|cthr:CTHT_0042860|K10742 DNA replication ATP-dependent helicase Dna2 [EC:3.6.4.12] | (RefSeq) DNA replication ATP-dependent helicase dna2-like protein	DNA replication (ko03030)	--	--	ESSS subunit of NADH:ubiquinone oxidoreductase (complex I)	--	S	Function unknown	hypothetical protein G6O67_008258 [Ophiocordyceps sinensis]	--
peptidase
X.ID	gene_name	IL1_FPKM	IL1_count	IL2_FPKM	IL2_count	IL3_FPKM	IL3_count	ST1_FPKM	ST1_count	ST2_FPKM	ST2_count	ST3_FPKM	ST3_count	FDR	log2FC	regulated	COG_class	COG_class_annotation	GO_annotation	KEGG_annotation	KEGG_pathway_annotation	KOG_class	KOG_class_annotation	Pfam_annotation	Swiss_Prot_annotation	eggNOG_class	eggNOG_class_annotation	NR_annotation	GO_second_level_annotation
1	G6O67_000430	5.81684	47	0.546857	10	6.89839	50	0	0	0.01692	2	0	0	1.27e-14	-8.34433	down	[S]	Function unknown	Molecular Function: metalloendopeptidase activity (GO:0004222);; Cellular Component: extracellular space (GO:0005615);; Molecular Function: zinc ion binding (GO:0008270);;	K01417|3.4e-139|plj:VFPFJ_04192|K01417 extracellular elastinolytic metalloproteinase [EC:3.4.24.-] | (RefSeq) extracellular elastinolytic metalloproteinase precursor	--	--	--	Fungalysin metallopeptidase (M36)	Extracellular metalloproteinase mep OS=Aspergillus flavus (strain ATCC 200026 / FGSC A1120 / NRRL 3357 / JCM 12722 / SRRC 167) OX=332952 GN=mep PE=3 SV=1	O	Posttranslational modification, protein turnover, chaperones	hypothetical protein G6O67_000430 [Ophiocordyceps sinensis]	molecular function: catalytic activity (GO:0003824);; biological process: metabolic process (GO:0008152);; cellular component: extracellular region (GO:0005576);; cellular component: extracellular region part (GO:0044421);; molecular function: binding (GO:0005488)
2	G6O67_001162	3.80095	21	5.54755	67	4.32769	21	125.233	6837	96.3373	5113	125.468	6467	6.75e-39	3.85074	up	--	--	Molecular Function: metalloendopeptidase activity (GO:0004222);;	K19305|4.8e-25|maj:MAA_00460|K19305 deuterolysin [EC:3.4.24.39] | (RefSeq) Metallopeptidase, catalytic domain protein	--	--	--	Lysine-specific metallo-endopeptidase	Neutral protease 2 homolog SNOG_02177 OS=Phaeosphaeria nodorum (strain SN15 / ATCC MYA-4574 / FGSC 10173) OX=321614 GN=SNOG_02177 PE=3 SV=1	O	Posttranslational modification, protein turnover, chaperones	hypothetical protein G6O67_001162 [Ophiocordyceps sinensis]	molecular function: catalytic activity (GO:0003824);; biological process: metabolic process (GO:0008152)
3	G6O67_002665	41.9134	370	17.5551	348	23.1401	182	112.922	10219	171.346	15072	178.309	15233	3.04e-05	1.73673	up	--	--	Molecular Function: metalloendopeptidase activity (GO:0004222);; Cellular Component: integral component of membrane (GO:0016021);;	--	--	[O]	Posttranslational modification, protein turnover, chaperones	Metallo-peptidase family M12	Disintegrin and metalloproteinase domain-containing protein B OS=Neosartorya fumigata (strain ATCC MYA-4609 / Af293 / CBS 101355 / FGSC A1100) OX=330879 GN=ADM-B PE=3 SV=2	S	Function unknown	hypothetical protein G6O67_002665 [Ophiocordyceps sinensis]	molecular function: catalytic activity (GO:0003824);; biological process: metabolic process (GO:0008152);; cellular component: membrane (GO:0016020);; cellular component: membrane part (GO:0044425)
4	G6O67_002713	19.7677	151	30.9102	529	23.4298	159	13.8072	1080	11.7465	893	17.17	1268	1.89e-06	-1.51056	down	[O]	Posttranslational modification, protein turnover, chaperones	Molecular Function: metalloendopeptidase activity (GO:0004222);; Cellular Component: extracellular space (GO:0005615);; Molecular Function: zinc ion binding (GO:0008270);;	K01417|4.0e-142|plj:VFPFJ_04192|K01417 extracellular elastinolytic metalloproteinase [EC:3.4.24.-] | (RefSeq) extracellular elastinolytic metalloproteinase precursor	--	--	--	Fungalysin metallopeptidase (M36)	Extracellular metalloproteinase 5 OS=Arthroderma otae (strain ATCC MYA-4605 / CBS 113480) OX=554155 GN=MEP5 PE=3 SV=2	O	Posttranslational modification, protein turnover, chaperones	hypothetical protein G6O67_002713 [Ophiocordyceps sinensis]	molecular function: catalytic activity (GO:0003824);; biological process: metabolic process (GO:0008152);; cellular component: extracellular region (GO:0005576);; cellular component: extracellular region part (GO:0044421);; molecular function: binding (GO:0005488)
5	G6O67_003487	0	0	0	0	0	0	1.04	67	0.849633	54	1.15094	70	0.00358336	4.40827	up	[E]	Amino acid transport and metabolism	Molecular Function: serine-type carboxypeptidase activity (GO:0004185);;	K01288|1.7e-210|plj:VFPFJ_08558|K01288 carboxypeptidase D [EC:3.4.16.6] | (RefSeq) serine carboxypeptidase	--	[OE]	Posttranslational modification, protein turnover, chaperones;; Amino acid transport and metabolism	Serine carboxypeptidase	Probable serine carboxypeptidase ARB_06414 OS=Arthroderma benhamiae (strain ATCC MYA-4681 / CBS 112371) OX=663331 GN=ARB_06414 PE=1 SV=1	E	Amino acid transport and metabolism	hypothetical protein G6O67_003487 [Ophiocordyceps sinensis]	molecular function: catalytic activity (GO:0003824);; biological process: metabolic process (GO:0008152)
6	G6O67_003584	54.8067	279	45.6734	520	32.7621	148	12.1269	632	8.36821	424	5.01113	247	4.45e-16	-3.07341	down	[M]	Cell wall/membrane/envelope biogenesis	Molecular Function: metallocarboxypeptidase activity (GO:0004181);; Molecular Function: zinc ion binding (GO:0008270);;	K08783|8.4e-11|bor:COCMIDRAFT_9446|K08783 extracellular matrix protein 14 [EC:3.4.17.-] | (RefSeq) hypothetical protein	--	[S]	Function unknown	Zinc carboxypeptidase	--	E	Amino acid transport and metabolism	hypothetical protein G6O67_003584 [Ophiocordyceps sinensis]	molecular function: catalytic activity (GO:0003824);; biological process: metabolic process (GO:0008152);; molecular function: binding (GO:0005488)
7	G6O67_003633	151.218	157	283.656	657	103.214	95	101.873	1080	120.084	1238	152.62	1528	0.00578777	-1.2115	down	--	--	Cellular Component: signal peptidase complex (GO:0005787);; Biological Process: signal peptide processing (GO:0006465);; Molecular Function: peptidase activity (GO:0008233);; Cellular Component: integral component of membrane (GO:0016021);;	K12946|9.5e-39|plj:VFPFJ_04859|K12946 signal peptidase complex subunit 1 [EC:3.4.-.-] | (RefSeq) microsomal signal peptidase subunit (SPC12) domain-containing protein	Protein export (ko03060)	--	--	Microsomal signal peptidase 12 kDa subunit (SPC12)	--	U	Intracellular trafficking, secretion, and vesicular transport	hypothetical protein G6O67_003633 [Ophiocordyceps sinensis]	cellular component: cell (GO:0005623);; cellular component: membrane (GO:0016020);; cellular component: macromolecular complex (GO:0032991);; cellular component: organelle (GO:0043226);; cellular component: organelle part (GO:0044422);; cellular component: membrane part (GO:0044425);; cellular component: cell part (GO:0044464);; biological process: metabolic process (GO:0008152);; biological proc…
8	G6O67_004614	0	0	0	0	0	0	27.6591	1785	39.3826	2470	21.5398	1312	5.48e-13	8.43979	up	[E]	Amino acid transport and metabolism	Biological Process: glutathione catabolic process (GO:0006751);; Molecular Function: glutathione hydrolase activity (GO:0036374);;	K00681|2.6e-243|plj:VFPFJ_09310|K00681 gamma-glutamyltranspeptidase / glutathione hydrolase [EC:2.3.2.2 3.4.19.13] | (RefSeq) gamma-glutamyltranspeptidase	Taurine and hypotaurine metabolism (ko00430);; Cyanoamino acid metabolism (ko00460);; Glutathione metabolism (ko00480)	[E]	Amino acid transport and metabolism	Gamma-glutamyltranspeptidase	Glutathione hydrolase proenzyme OS=Arthroderma benhamiae (strain ATCC MYA-4681 / CBS 112371) OX=663331 GN=ARB_02921 PE=1 SV=1	E	Amino acid transport and metabolism	hypothetical protein G6O67_004614 [Ophiocordyceps sinensis]	biological process: metabolic process (GO:0008152);; biological process: cellular process (GO:0009987);; molecular function: catalytic activity (GO:0003824)
9	G6O67_005784	6.44281	37	1.71516	25	8.64555	44	45.9981	2958	48.6623	3075	35.4593	2150	6.4e-05	2.25648	up	[E]	Amino acid transport and metabolism	Biological Process: glutathione catabolic process (GO:0006751);; Molecular Function: glutathione hydrolase activity (GO:0036374);;	K00681|3.7e-208|plj:VFPFJ_06723|K00681 gamma-glutamyltranspeptidase / glutathione hydrolase [EC:2.3.2.2 3.4.19.13] | (RefSeq) gamma-glutamyltranspeptidase	Taurine and hypotaurine metabolism (ko00430);; Cyanoamino acid metabolism (ko00460);; Glutathione metabolism (ko00480)	[E]	Amino acid transport and metabolism	Gamma-glutamyltranspeptidase	Glutathione hydrolase proenzyme OS=Arthroderma benhamiae (strain ATCC MYA-4681 / CBS 112371) OX=663331 GN=ARB_02921 PE=1 SV=1	E	Amino acid transport and metabolism	hypothetical protein G6O67_005784 [Ophiocordyceps sinensis]	biological process: metabolic process (GO:0008152);; biological process: cellular process (GO:0009987);; molecular function: catalytic activity (GO:0003824)
10	G6O67_005877	2.52937	14	0	0	0.35943	2	66.9319	3738	25.4533	1382	167.658	8840	0.0013445	4.49163	up	[E]	Amino acid transport and metabolism	Molecular Function: serine-type carboxypeptidase activity (GO:0004185);;	K13289|1.0e-179|nhe:NECHADRAFT_100110|K13289 cathepsin A (carboxypeptidase C) [EC:3.4.16.5] | (RefSeq) hypothetical protein	--	[OE]	Posttranslational modification, protein turnover, chaperones;; Amino acid transport and metabolism	Serine carboxypeptidase	Carboxypeptidase Y homolog A OS=Nectria haematococca (strain 77-13-4 / ATCC MYA-4622 / FGSC 9596 / MPVI) OX=660122 GN=CPYA PE=3 SV=1	E	Amino acid transport and metabolism	hypothetical protein G6O67_005877 [Ophiocordyceps sinensis]	molecular function: catalytic activity (GO:0003824);; biological process: metabolic process (GO:0008152)
11	G6O67_006297	11.2962	28	20.2382	110	16.715	37	9.26182	231	13.4802	326	13.5181	318	0.00274997	-1.16117	down	--	--	Molecular Function: serine-type carboxypeptidase activity (GO:0004185);;	K13289|2.2e-09|pfy:PFICI_08037|K13289 cathepsin A (carboxypeptidase C) [EC:3.4.16.5] | (RefSeq) Carboxypeptidase Y	--	--	--	Serine carboxypeptidase	Carboxypeptidase S1 homolog A OS=Trichophyton rubrum OX=5551 GN=SCPA PE=1 SV=1	E	Amino acid transport and metabolism	hypothetical protein G6O67_006297 [Ophiocordyceps sinensis]	molecular function: catalytic activity (GO:0003824);; biological process: metabolic process (GO:0008152)
12	G6O67_006584	5.11451	35	6.10712	93	8.84703	53	22.9236	1581	25.4153	1704	30.2564	1970	0.00075953	1.21237	up	[E]	Amino acid transport and metabolism	--	K00681|3.2e-260|plj:VFPFJ_04355|K00681 gamma-glutamyltranspeptidase / glutathione hydrolase [EC:2.3.2.2 3.4.19.13] | (RefSeq) gamma-glutamyltransferase	Taurine and hypotaurine metabolism (ko00430);; Cyanoamino acid metabolism (ko00460);; Glutathione metabolism (ko00480)	[E]	Amino acid transport and metabolism	Gamma-glutamyltranspeptidase	Glutathione hydrolase proenzyme 1 OS=Schizosaccharomyces pombe (strain 972 / ATCC 24843) OX=284812 GN=ggt1 PE=2 SV=1	E	Amino acid transport and metabolism	hypothetical protein G6O67_006584 [Ophiocordyceps sinensis]	--
13	G6O67_006665	1.26642	6	0	0	0	0	31.2795	1505	24.3101	1137	95.0046	4314	0.00161355	4.61482	up	[M]	Cell wall/membrane/envelope biogenesis	Molecular Function: metallocarboxypeptidase activity (GO:0004181);; Molecular Function: zinc ion binding (GO:0008270);;	K01298|5.5e-182|plj:VFPFJ_10668|K01298 carboxypeptidase A2 [EC:3.4.17.15] | (RefSeq) carboxypeptidase	--	[S]	Function unknown	Zinc carboxypeptidase	Metallocarboxypeptidase A-like protein MCYG_01475 OS=Arthroderma otae (strain ATCC MYA-4605 / CBS 113480) OX=554155 GN=MCYG_01475 PE=3 SV=1	E	Amino acid transport and metabolism	hypothetical protein G6O67_006665 [Ophiocordyceps sinensis]	molecular function: catalytic activity (GO:0003824);; biological process: metabolic process (GO:0008152);; molecular function: binding (GO:0005488)
14	G6O67_007302	33.426	398	11.2974	302	23.7678	252	9.83622	1200	12.0066	1424	9.67163	1114	4.01e-05	-1.82879	down	[O]	Posttranslational modification, protein turnover, chaperones	Molecular Function: catalytic activity (GO:0003824);; Molecular Function: metal ion binding (GO:0046872);;	K01408|0.0e+00|cmt:CCM_02661|K01408 insulysin [EC:3.4.24.56] | (RefSeq) a-pheromone processing metallopeptidase Ste23	--	[O]	Posttranslational modification, protein turnover, chaperones	Middle or third domain of peptidase_M16	Putative zinc protease mug138 OS=Schizosaccharomyces pombe (strain 972 / ATCC 24843) OX=284812 GN=mug138 PE=1 SV=1	O	Posttranslational modification, protein turnover, chaperones	a-pheromone processing metallopeptidase Ste23 [Ophiocordyceps sinensis CO18]	molecular function: catalytic activity (GO:0003824);; molecular function: binding (GO:0005488)
15	G6O67_007546	83.4699	365	63.7263	624	83.7103	326	38.4207	1721	40.1973	1751	30.1684	1276	3.44e-13	-1.82048	down	[T]	Signal transduction mechanisms	Cellular Component: integral component of membrane (GO:0016021);; Molecular Function: hydrolase activity (GO:0016787);;	K13704|4.8e-164|fgr:FGSG_09396|K13704 abhydrolase domain-containing protein 12 [EC:3.1.1.23] | (RefSeq) hypothetical protein	--	[R]	General function prediction only	Serine aminopeptidase, S33	Protein bem46 OS=Schizosaccharomyces pombe (strain 972 / ATCC 24843) OX=284812 GN=bem46 PE=2 SV=3	S	Function unknown	abhydrolase [Ophiocordyceps sinensis CO18]	cellular component: membrane (GO:0016020);; cellular component: membrane part (GO:0044425);; molecular function: catalytic activity (GO:0003824)
16	G6O67_007845	0	0	0	0	0	0	21.9784	579	33.5415	859	17.4835	435	1.65e-08	7.09704	up	[E]	Amino acid transport and metabolism	Molecular Function: serine-type peptidase activity (GO:0008236);;	--	--	--	--	Prolyl oligopeptidase family	--	E	Amino acid transport and metabolism	hypothetical protein G6O67_007845 [Ophiocordyceps sinensis]	molecular function: catalytic activity (GO:0003824);; biological process: metabolic process (GO:0008152)
17	G6O67_007876	0.643372	5	0.573604	9	0.703712	4	8.959	572	8.98978	558	12.1383	732	4.05e-10	3.04453	up	--	--	Molecular Function: serine-type peptidase activity (GO:0008236);; Cellular Component: integral component of membrane (GO:0016021);;	--	--	[OR]	Posttranslational modification, protein turnover, chaperones;; General function prediction only	Serine carboxypeptidase S28	Probable extracellular serine carboxypeptidase OS=Arthroderma benhamiae (strain ATCC MYA-4681 / CBS 112371) OX=663331 GN=ARB_01345 PE=1 SV=1	O	Posttranslational modification, protein turnover, chaperones	hypothetical protein G6O67_007876 [Ophiocordyceps sinensis]	molecular function: catalytic activity (GO:0003824);; biological process: metabolic process (GO:0008152);; cellular component: membrane (GO:0016020);; cellular component: membrane part (GO:0044425)
18	G6O67_008108	12.8207	96	21.0625	352	7.1246	48	54.9272	4195	58.3716	4333	57.9077	4175	0.000783022	1.31575	up	[E]	Amino acid transport and metabolism	Molecular Function: serine-type carboxypeptidase activity (GO:0004185);;	K13289|3.9e-33|pic:PICST_38351|K13289 cathepsin A (carboxypeptidase C) [EC:3.4.16.5] | (RefSeq) CPY2; carboxypeptidase C	--	[OE]	Posttranslational modification, protein turnover, chaperones;; Amino acid transport and metabolism	Serine carboxypeptidase	Carboxypeptidase S1 homolog A OS=Arthroderma otae (strain ATCC MYA-4605 / CBS 113480) OX=554155 GN=SCPA PE=3 SV=1	E	Amino acid transport and metabolism	hypothetical protein G6O67_008108 [Ophiocordyceps sinensis]	molecular function: catalytic activity (GO:0003824);; biological process: metabolic process (GO:0008152)
19	G6O67_008701	0.69946	5	0.307603	5	0	0	80.2115	5824	70.6536	4986	94.0782	6448	8.55e-41	6.98898	up	[E]	Amino acid transport and metabolism	Molecular Function: serine-type carboxypeptidase activity (GO:0004185);;	K13289|4.9e-33|pgr:PGTG_02777|K13289 cathepsin A (carboxypeptidase C) [EC:3.4.16.5] | (RefSeq) carboxypeptidase C	--	[OE]	Posttranslational modification, protein turnover, chaperones;; Amino acid transport and metabolism	Serine carboxypeptidase	Carboxypeptidase Y homolog ARB_06361 OS=Arthroderma benhamiae (strain ATCC MYA-4681 / CBS 112371) OX=663331 GN=ARB_06361 PE=1 SV=1	E	Amino acid transport and metabolism	hypothetical protein G6O67_008701 [Ophiocordyceps sinensis]	molecular function: catalytic activity (GO:0003824);; biological process: metabolic process (GO:0008152)
peroxidase
X.ID	gene_name	IL1_FPKM	IL1_count	IL2_FPKM	IL2_count	IL3_FPKM	IL3_count	ST1_FPKM	ST1_count	ST2_FPKM	ST2_count	ST3_FPKM	ST3_count	FDR	log2FC	regulated	COG_class	COG_class_annotation	GO_annotation	KEGG_annotation	KEGG_pathway_annotation	KOG_class	KOG_class_annotation	Pfam_annotation	Swiss_Prot_annotation	eggNOG_class	eggNOG_class_annotation	NR_annotation	GO_second_level_annotation
	G6O67_008754	9.58535	124	4.31123	125	14.4337	166	773.776	102383	257.985	33182	853.572	106626	5.38e-17	5.10948	up	--	--	Molecular Function: peroxidase activity (GO:0004601);; Molecular Function: iron ion binding (GO:0005506);; Biological Process: response to oxidative stress (GO:0006979);; Molecular Function: oxidoreductase activity, acting on paired donors, with incorporation or reduction of molecular oxygen (GO:0016705);; Molecular Function: heme binding (GO:0020037);;	K17862|0.0e+00|fox:FOXG_10645|K17862 linoleate 10R-lipoxygenase [EC:1.13.11.62] | (RefSeq) hypothetical protein	Linoleic acid metabolism (ko00591)	--	--	Animal haem peroxidase	Psi-producing oxygenase A OS=Emericella nidulans OX=162425 GN=ppoA PE=1 SV=1	S	Function unknown	hypothetical protein G6O67_008754 [Ophiocordyceps sinensis]	molecular function: catalytic activity (GO:0003824);; molecular function: antioxidant activity (GO:0016209);; biological process: metabolic process (GO:0008152);; biological process: cellular process (GO:0009987);; biological process: single-organism process (GO:0044699);; biological process: response to stimulus (GO:0050896);; biological process: detoxification (GO:0098754);; molecular function:…
Peroxiredoxin
X.ID	gene_name	IL1_FPKM	IL1_count	IL2_FPKM	IL2_count	IL3_FPKM	IL3_count	ST1_FPKM	ST1_count	ST2_FPKM	ST2_count	ST3_FPKM	ST3_count	FDR	log2FC	regulated	COG_class	COG_class_annotation	GO_annotation	KEGG_annotation	KEGG_pathway_annotation	KOG_class	KOG_class_annotation	Pfam_annotation	Swiss_Prot_annotation	eggNOG_class	eggNOG_class_annotation	NR_annotation	GO_second_level_annotation
1	G6O67_002052	914.762	2123	450.563	2346	548.232	1133	225.858	5380	181.511	4203	129.5	2913	2.37e-12	-2.53654	down	[O]	Posttranslational modification, protein turnover, chaperones	Molecular Function: peroxidase activity (GO:0004601);; Biological Process: cell redox homeostasis (GO:0045454);; Molecular Function: peroxiredoxin activity (GO:0051920);;	K14171|4.6e-73|plj:VFPFJ_00366|K14171 alkyl hydroperoxide reductase 1 [EC:1.11.1.24] | (RefSeq) peroxiredoxin type-2	Sulfur relay system (ko04122)	[O]	Posttranslational modification, protein turnover, chaperones	Redoxin	Peroxiredoxin Asp f3 OS=Neosartorya fumigata (strain ATCC MYA-4609 / Af293 / CBS 101355 / FGSC A1100) OX=330879 GN=aspf3 PE=1 SV=1	O	Posttranslational modification, protein turnover, chaperones	hypothetical protein G6O67_002052 [Ophiocordyceps sinensis]	molecular function: catalytic activity (GO:0003824);; molecular function: antioxidant activity (GO:0016209);; biological process: metabolic process (GO:0008152);; biological process: cellular process (GO:0009987);; biological process: single-organism process (GO:0044699);; biological process: response to stimulus (GO:0050896);; biological process: detoxification (GO:0098754);; biological process:…
2	G6O67_008597	34.1961	88	108.508	622	19.7157	45	686.15	17986	613.469	15632	514.781	12740	3.83e-06	2.68661	up	[O]	Posttranslational modification, protein turnover, chaperones	Molecular Function: antioxidant activity (GO:0016209);; Molecular Function: oxidoreductase activity (GO:0016491);;	K03564|6.6e-73|plj:VFPFJ_04512|K03564 thioredoxin-dependent peroxiredoxin [EC:1.11.1.24] | (RefSeq) thioredoxin-like fold protein	--	[O]	Posttranslational modification, protein turnover, chaperones	AhpC/TSA family	Peroxiredoxin bcp1 OS=Schizosaccharomyces pombe (strain 972 / ATCC 24843) OX=284812 GN=bcp1 PE=1 SV=1	O	Posttranslational modification, protein turnover, chaperones	hypothetical protein G6O67_008597 [Ophiocordyceps sinensis]	molecular function: antioxidant activity (GO:0016209);; molecular function: catalytic activity (GO:0003824)
protease
X.ID	gene_name	IL1_FPKM	IL1_count	IL2_FPKM	IL2_count	IL3_FPKM	IL3_count	ST1_FPKM	ST1_count	ST2_FPKM	ST2_count	ST3_FPKM	ST3_count	FDR	log2FC	regulated	COG_class	COG_class_annotation	GO_annotation	KEGG_annotation	KEGG_pathway_annotation	KOG_class	KOG_class_annotation	Pfam_annotation	Swiss_Prot_annotation	eggNOG_class	eggNOG_class_annotation	NR_annotation	GO_second_level_annotation
5	G6O67_004774	3.24823	17	1.37151	17	0.315094	2	44.1883	2362	60.5116	3144	51.7902	2614	1.9e-19	4.14025	up	--	--	Molecular Function: aspartic-type endopeptidase activity (GO:0004190);;	K01379|1.2e-129|maw:MAC_01809|K01379 cathepsin D [EC:3.4.23.5] | (RefSeq) aspartic-type endopeptidase (CtsD), putative	--	[O]	Posttranslational modification, protein turnover, chaperones	Eukaryotic aspartyl protease	Aspartic-type endopeptidase ctsD OS=Neosartorya fumigata (strain ATCC MYA-4609 / Af293 / CBS 101355 / FGSC A1100) OX=330879 GN=ctsD PE=1 SV=1	O	Posttranslational modification, protein turnover, chaperones	hypothetical protein G6O67_004774 [Ophiocordyceps sinensis]	molecular function: catalytic activity (GO:0003824);; biological process: metabolic process (GO:0008152)
1	G6O67_002996	2.62236	23	0.424064	9	2.90427	22	63.3121	5484	84.932	7151	83.5473	6832	5.05e-13	4.36947	up	--	--	Molecular Function: aspartic-type endopeptidase activity (GO:0004190);; Cellular Component: integral component of membrane (GO:0016021);;	K06009|4.5e-33|zro:ZYRO0F10318g|K06009 yapsin 1/2 [EC:3.4.23.41] | (RefSeq) hypothetical protein	MAPK signaling pathway - yeast (ko04011)	[O]	Posttranslational modification, protein turnover, chaperones	Eukaryotic aspartyl protease	Probable aspartic-type endopeptidase opsB OS=Neosartorya fumigata (strain ATCC MYA-4609 / Af293 / CBS 101355 / FGSC A1100) OX=330879 GN=opsB PE=3 SV=1	O	Posttranslational modification, protein turnover, chaperones	hypothetical protein G6O67_002996 [Ophiocordyceps sinensis]	molecular function: catalytic activity (GO:0003824);; biological process: metabolic process (GO:0008152);; cellular component: membrane (GO:0016020);; cellular component: membrane part (GO:0044425)
3	G6O67_003331	0.854527	9	6.03462	106	1.77172	11	76.1929	6286	83.1666	6826	55.0662	4348	8.56e-11	3.77879	up	--	--	Molecular Function: calcium-dependent cysteine-type endopeptidase activity (GO:0004198);;	--	--	[OT]	Posttranslational modification, protein turnover, chaperones;; Signal transduction mechanisms	Calpain family cysteine protease	--	O	Posttranslational modification, protein turnover, chaperones	hypothetical protein G6O67_003331 [Ophiocordyceps sinensis]	molecular function: catalytic activity (GO:0003824);; biological process: metabolic process (GO:0008152)
4	G6O67_004598	0.438698	3	0.503064	8	0.606756	4	5.8932	407	9.84159	660	7.5012	489	1.02e-08	3.03196	up	--	--	Molecular Function: aspartic-type endopeptidase activity (GO:0004190);; Cellular Component: integral component of membrane (GO:0016021);;	K06004|2.6e-84|act:ACLA_016280|K06004 aspergillopepsin I [EC:3.4.23.18] | (RefSeq) aspartic endopeptidase Pep1	--	--	--	Eukaryotic aspartyl protease	Penicillopepsin-2 OS=Penicillium janthinellum OX=5079 GN=pepA PE=1 SV=1	O	Posttranslational modification, protein turnover, chaperones	hypothetical protein G6O67_004598 [Ophiocordyceps sinensis]	molecular function: catalytic activity (GO:0003824);; biological process: metabolic process (GO:0008152);; cellular component: membrane (GO:0016020);; cellular component: membrane part (GO:0044425)
7	G6O67_006384	171.146	618	83.0937	673	162.453	522	58.1777	2155	67.7652	2440	66.174	2314	8.15e-07	-1.83903	down	--	--	Molecular Function: cysteine-type endopeptidase activity (GO:0004197);; Molecular Function: metalloendopeptidase activity (GO:0004222);; Cellular Component: integral component of endoplasmic reticulum membrane (GO:0030176);; Biological Process: CAAX-box protein processing (GO:0071586);;	K08658|6.2e-109|plj:VFPFJ_04868|K08658 prenyl protein peptidase [EC:3.4.22.-] | (RefSeq) CaaX-protease	Terpenoid backbone biosynthesis (ko00900)	[O]	Posttranslational modification, protein turnover, chaperones	CPBP intramembrane metalloprotease	Probable CAAX prenyl protease 2 OS=Schizosaccharomyces pombe (strain 972 / ATCC 24843) OX=284812 GN=SPAC1687.02 PE=3 SV=1	O	Posttranslational modification, protein turnover, chaperones	hypothetical protein G6O67_006384 [Ophiocordyceps sinensis]	molecular function: catalytic activity (GO:0003824);; biological process: metabolic process (GO:0008152);; cellular component: cell (GO:0005623);; cellular component: membrane (GO:0016020);; cellular component: organelle (GO:0043226);; cellular component: organelle part (GO:0044422);; cellular component: membrane part (GO:0044425);; cellular component: cell part (GO:0044464)
6	G6O67_005828	45.7903	211	9.47942	98	16.992	70	5.16587	244	6.82646	314	6.4091	286	7.97e-06	-2.60246	down	--	--	Molecular Function: aspartic-type endopeptidase activity (GO:0004190);;	K06004|3.4e-43|act:ACLA_016280|K06004 aspergillopepsin I [EC:3.4.23.18] | (RefSeq) aspartic endopeptidase Pep1	--	[O]	Posttranslational modification, protein turnover, chaperones	Eukaryotic aspartyl protease	Endothiapepsin OS=Cryphonectria parasitica OX=5116 GN=EAPA PE=1 SV=2	O	Posttranslational modification, protein turnover, chaperones	endothiapepsin-like protein [Ophiocordyceps sinensis CO18]	molecular function: catalytic activity (GO:0003824);; biological process: metabolic process (GO:0008152)
2	G6O67_003319	3.08145	15	1.82988	20	4.38537	19	17.8259	880	17.2424	828	11.1888	522	0.000802434	1.57075	up	--	--	Molecular Function: aspartic-type endopeptidase activity (GO:0004190);;	K06004|8.6e-74|afm:AFUA_5G13300|K06004 aspergillopepsin I [EC:3.4.23.18] | (RefSeq) aspartic endopeptidase Pep1/aspergillopepsin F	--	--	--	Eukaryotic aspartyl protease	Endothiapepsin OS=Cryphonectria parasitica OX=5116 GN=EAPA PE=1 SV=2	O	Posttranslational modification, protein turnover, chaperones	aspartic proteinase [Ophiocordyceps sinensis CO18]	molecular function: catalytic activity (GO:0003824);; biological process: metabolic process (GO:0008152)
8	G6O67_008809	4.5308	28	5.83803	79	5.52057	30	14.7995	913	18.2723	1096	22.0389	1283	0.0025044	1.03133	up	--	--	Cellular Component: integral component of membrane (GO:0016021);;	--	--	--	--	Eukaryotic aspartyl protease	--	S	Function unknown	Peptidase aspartic [Ophiocordyceps sinensis CO18]	cellular component: membrane (GO:0016020);; cellular component: membrane part (GO:0044425)
Serine hydrolase
X.ID	gene_name	IL1_FPKM	IL1_count	IL2_FPKM	IL2_count	IL3_FPKM	IL3_count	ST1_FPKM	ST1_count	ST2_FPKM	ST2_count	ST3_FPKM	ST3_count	FDR	log2FC	regulated	COG_class	COG_class_annotation	GO_annotation	KEGG_annotation	KEGG_pathway_annotation	KOG_class	KOG_class_annotation	Pfam_annotation	Swiss_Prot_annotation	eggNOG_class	eggNOG_class_annotation	NR_annotation	GO_second_level_annotation
1	G6O67_003536	0	0	0	0	0	0	153.058	5251	141.994	4735	15.3652	498	6.99e-13	8.73319	up	--	--	--	--	--	[E]	Amino acid transport and metabolism	Serine hydrolase (FSH1)	Esterase alnB OS=Emericella nidulans (strain FGSC A4 / ATCC 38163 / CBS 112.46 / NRRL 194 / M139) OX=227321 GN=alnB PE=1 SV=1	S	Function unknown	hypothetical protein G6O67_003536 [Ophiocordyceps sinensis]	--
2	G6O67_005279	0	0	3.57614	23	0	0	33.6387	970	13.7129	385	38.0951	1037	0.00132525	3.34621	up	--	--	--	--	--	--	--	Serine hydrolase (FSH1)	Esterase FUS5 OS=Gibberella fujikuroi (strain CBS 195.34 / IMI 58289 / NRRL A-6831) OX=1279085 GN=FUS5 PE=2 SV=1	S	Function unknown	duf341 domain containing protein [Ophiocordyceps sinensis CO18]	--
thiolase
X.ID	gene_name	IL1_FPKM	IL1_count	IL2_FPKM	IL2_count	IL3_FPKM	IL3_count	ST1_FPKM	ST1_count	ST2_FPKM	ST2_count	ST3_FPKM	ST3_count	FDR	log2FC	regulated	COG_class	COG_class_annotation	GO_annotation	KEGG_annotation	KEGG_pathway_annotation	KOG_class	KOG_class_annotation	Pfam_annotation	Swiss_Prot_annotation	eggNOG_class	eggNOG_class_annotation	NR_annotation	GO_second_level_annotation
1	G6O67_000733	35.4564	169	36.5942	391	27.8005	118	142.743	6963	143.393	6799	159.647	7352	2.03e-13	1.42195	up	[I]	Lipid transport and metabolism	Molecular Function: transferase activity, transferring acyl groups other than amino-acyl groups (GO:0016747);;	K00626|1.9e-206|maj:MAA_06480|K00626 acetyl-CoA C-acetyltransferase [EC:2.3.1.9] | (RefSeq) acetyl-CoA acetyltransferase	Fatty acid degradation (ko00071);; Synthesis and degradation of ketone bodies (ko00072);; Valine, leucine and isoleucine degradation (ko00280);; Lysine degradation (ko00310);; Tryptophan metabolism (ko00380);; Pyruvate metabolism (ko00620);; Glyoxylate and dicarboxylate metabolism (ko00630);; Propanoate metabolism (ko00640);; Butanoate metabolism (ko00650);; Terpenoid backbone biosynthesis (ko009…	[I]	Lipid transport and metabolism	Thiolase, N-terminal domain	Acetyl-CoA acetyltransferase OS=Yarrowia lipolytica (strain CLIB 122 / E 150) OX=284591 GN=PAT1 PE=3 SV=1	I	Lipid transport and metabolism	acetyl-CoA acetyltransferase [Ophiocordyceps sinensis CO18]	molecular function: catalytic activity (GO:0003824)
2	G6O67_004575	58.6551	271	54.4983	565	42.5671	175	286.779	13597	255.491	11775	188.032	8417	1.51e-10	1.48916	up	[I]	Lipid transport and metabolism	Molecular Function: transferase activity, transferring acyl groups other than amino-acyl groups (GO:0016747);;	K07513|1.1e-208|plj:VFPFJ_09354|K07513 acetyl-CoA acyltransferase 1 [EC:2.3.1.16] | (RefSeq) 3-ketoacyl-CoA thiolase	Fatty acid degradation (ko00071);; Valine, leucine and isoleucine degradation (ko00280);; alpha-Linolenic acid metabolism (ko00592);; Biosynthesis of unsaturated fatty acids (ko01040);; Fatty acid metabolism (ko01212);; Peroxisome (ko04146)	[I]	Lipid transport and metabolism	Thiolase, N-terminal domain	3-ketoacyl-CoA thiolase, peroxisomal OS=Yarrowia lipolytica (strain CLIB 122 / E 150) OX=284591 GN=POT1 PE=3 SV=1	I	Lipid transport and metabolism	hypothetical protein G6O67_004575 [Ophiocordyceps sinensis]	molecular function: catalytic activity (GO:0003824)
3	G6O67_007584	20.3347	90	46.2968	458	22.9599	91	211.69	9578	200.746	8829	193.856	8281	3.1e-08	1.99557	up	[I]	Lipid transport and metabolism	Molecular Function: transferase activity, transferring acyl groups other than amino-acyl groups (GO:0016747);;	K00626|1.3e-196|plj:VFPFJ_10052|K00626 acetyl-CoA C-acetyltransferase [EC:2.3.1.9] | (RefSeq) acetyl-CoA C-acetyltransferase	Fatty acid degradation (ko00071);; Synthesis and degradation of ketone bodies (ko00072);; Valine, leucine and isoleucine degradation (ko00280);; Lysine degradation (ko00310);; Tryptophan metabolism (ko00380);; Pyruvate metabolism (ko00620);; Glyoxylate and dicarboxylate metabolism (ko00630);; Propanoate metabolism (ko00640);; Butanoate metabolism (ko00650);; Terpenoid backbone biosynthesis (ko009…	[I]	Lipid transport and metabolism	Thiolase, N-terminal domain	Acetyl-CoA acetyltransferase OS=Schizosaccharomyces pombe (strain 972 / ATCC 24843) OX=284812 GN=erg10 PE=2 SV=1	I	Lipid transport and metabolism	hypothetical protein G6O67_007584 [Ophiocordyceps sinensis]	molecular function: catalytic activity (GO:0003824)
4	G6O67_008249	37.53	176	49.4102	517	85.1748	354	433.467	20749	573.546	26687	345.378	15608	5.49e-07	2.15736	up	[I]	Lipid transport and metabolism	Molecular Function: transferase activity, transferring acyl groups other than amino-acyl groups (GO:0016747);;	K07513|1.5e-216|plj:VFPFJ_03989|K07513 acetyl-CoA acyltransferase 1 [EC:2.3.1.16] | (RefSeq) 3-ketoacyl-CoA thiolase	Fatty acid degradation (ko00071);; Valine, leucine and isoleucine degradation (ko00280);; alpha-Linolenic acid metabolism (ko00592);; Biosynthesis of unsaturated fatty acids (ko01040);; Fatty acid metabolism (ko01212);; Peroxisome (ko04146)	[I]	Lipid transport and metabolism	Thiolase, N-terminal domain	3-ketoacyl-CoA thiolase, peroxisomal OS=Yarrowia lipolytica (strain CLIB 122 / E 150) OX=284591 GN=POT1 PE=3 SV=1	I	Lipid transport and metabolism	hypothetical protein G6O67_008249 [Ophiocordyceps sinensis]	molecular function: catalytic activity (GO:0003824)
