# Supplementary material for: Transcriptomic Analysis Insight into the Immune Modulation during the Interaction of Ophiocordyceps sinensis and Hepialus xiaojinensis
Source: Insects. 2022 Dec 5;13(12):1119. doi: 10.3390/insects13121119 (PMC9788539; doi:10.3390/insects13121119)
Supplement: Supplementary file 1 [file insects-13-01119-s001.zip › Table S3. DEGs in IL vs. L.xls]

#ID	IL1_count	IL1_FPKM	IL2_count	IL2_FPKM	IL3_count	IL3_FPKM	L1_count	L1_FPKM	L2_count	L2_FPKM	L3_count	L3_FPKM	FDR	log2FC	regulated	COG_class	COG_class_annotation	GO_annotation	KEGG_annotation	KOG_class	KOG_class_annotation	Pfam_annotation	Swissprot_annotation	TrEMBL_annotation	eggNOG_class	eggNOG_class_annotation	nr_annotation	GO_second_level_annotation	KEGG_pathway_annotation
BMK_Unigene_049532	448	4.54	267	2.77	433	4.99	109	1.66	17	0.4	18	0.44	0.005398224	-1.789331689	down	--	--	Cellular Component: nucleus (GO:0005634);; Biological Process: protein import into nucleus (GO:0006606);; Molecular Function: Ran GTPase binding (GO:0008536);;	K18752|0.0e+00|haw:110378532|K18752 transportin-1 | (RefSeq) transportin-1 isoform X1	[YU]	--	HEAT-like repeat;; HEAT repeat;; HEAT repeats;; Vacuolar 14 Fab1-binding region;; non-SMC mitotic condensation complex subunit 1;; Importin-beta N-terminal domain;; Armadillo/beta-catenin-like repeat;; Adaptin N terminal region	Transportin OS=Dictyostelium discoideum OX=44689 GN=tnpo PE=3 SV=1	Importin N-terminal domain-containing protein OS=Heliothis virescens OX=7102 GN=B5V51_2873 PE=4 SV=1	--	--	transportin-1 isoform X1 [Hyposmocoma kahamanoa]	cellular component: cell (GO:0005623);; cellular component: organelle (GO:0043226);; cellular component: cell part (GO:0044464);; biological process: single-organism process (GO:0044699);; biological process: localization (GO:0051179);; molecular function: binding (GO:0005488)	--
BMK_Unigene_021328	141	4.56	525	17.35	87	3.15	0	0	0	0	0	0	4.42E-05	-9.837865221	down	--	--	Cellular Component: cytoplasm (GO:0005737);;	--	--	--	Bin/amphiphysin/Rvs domain for vesicular trafficking;; BAR domain	--	BAR domain-containing protein (Fragment) OS=Photinus pyralis OX=7054 PE=4 SV=1	--	--	--	cellular component: cell (GO:0005623);; cellular component: cell part (GO:0044464)	--
BMK_Unigene_058982	136	2.12	192	3.06	107	1.89	0	0	0	0	0	0	0.000147426	-9.050263431	down	[V]	Defense mechanisms	Cellular Component: integral component of membrane (GO:0016021);;	K05665|7.8e-25|gja:107109283|K05665 ATP-binding cassette, subfamily C (CFTR/MRP), member 1 [EC:7.6.2.3] | (RefSeq) ABCC1; ATP binding cassette subfamily C member 1	[Q]	Secondary metabolites biosynthesis, transport and catabolism	ABC transporter	ABC transporter C family member 10 OS=Dictyostelium discoideum OX=44689 GN=abcC10 PE=3 SV=1	Uncharacterized protein OS=fungal sp. No.14919 OX=1813822 GN=ANO14919_020070 PE=4 SV=1	Q	Secondary metabolites biosynthesis, transport and catabolism	unnamed protein product [Oikopleura dioica]	cellular component: membrane (GO:0016020);; cellular component: membrane part (GO:0044425)	ABC transporters (ko02010)
BMK_Unigene_059412	2490	7.16	2433	7.15	3015	9.9	224	0.99	85	0.57	4	0.03	0.000148922	-3.576500963	down	--	--	Cellular Component: cellular_component (GO:0005575);; Cellular Component: intracellular (GO:0005622);; Cellular Component: obsolete cell (GO:0005623);; Cellular Component: cytoplasm (GO:0005737);; Cellular Component: endosome (GO:0005768);; Cellular Component: late endosome (GO:0005770);; Biological Process: protein targeting (GO:0006605);; Biological Process: protein targeting to vacuole (GO:000…	K19525|0.0e+00|haw:110374247|K19525 vacuolar protein sorting-associated protein 13A/C | (RefSeq) vacuolar protein sorting-associated protein 13C isoform X1	[U]	Intracellular trafficking, secretion, and vesicular transport	Repeating coiled region of VPS13;; Vacuolar sorting-associated protein 13, N-terminal;; Vacuolar-sorting-associated 13 protein C-terminal;; N-terminal region of Chorein or VPS13;; SHR-binding domain of vacuolar-sorting associated protein 13	Vacuolar protein sorting-associated protein 13 OS=Drosophila melanogaster OX=7227 GN=Vps13 PE=1 SV=2	Uncharacterized protein OS=Chilo suppressalis OX=168631 GN=evm_011651 PE=3 SV=1	U	Intracellular trafficking, secretion, and vesicular transport	vacuolar protein sorting-associated protein 13 isoform X4 [Bombyx mandarina]	cellular component: cell (GO:0005623);; cellular component: cell part (GO:0044464);; cellular component: organelle (GO:0043226);; biological process: localization (GO:0051179);; biological process: metabolic process (GO:0008152);; cellular component: membrane (GO:0016020);; cellular component: organelle part (GO:0044422)	--
BMK_Unigene_050853	125	0.75	344	2.1	126	0.86	3	0.03	2	0.03	0	0	2.21E-06	-5.774553709	down	[R]	General function prediction only	Molecular Function: DNA-binding transcription factor activity, RNA polymerase II-specific (GO:0000981);; Cellular Component: nucleus (GO:0005634);; Biological Process: regulation of transcription, DNA-templated (GO:0006355);; Molecular Function: zinc ion binding (GO:0008270);; Molecular Function: acetyltransferase activity (GO:0016407);; Cellular Component: host cell nucleus (GO:0042025);;	--	--	--	PPR repeat family;; PPR repeat;; PPR repeat;; Pentatricopeptide repeat domain;; Bacterial transferase hexapeptide (six repeats);; Maltose acetyltransferase;; Fungal Zn(2)-Cys(6) binuclear cluster domain;; Hexapeptide repeat of succinyl-transferase	--	Zn(2)-C6 fungal-type domain-containing protein OS=fungal sp. No.14919 OX=1813822 GN=ANO14919_138460 PE=3 SV=1	E	Amino acid transport and metabolism	uncharacterized protein LOC111060784 [Nilaparvata lugens]	molecular function: nucleic acid binding transcription factor activity (GO:0001071);; biological process: biological regulation (GO:0065007);; cellular component: cell (GO:0005623);; cellular component: organelle (GO:0043226);; cellular component: cell part (GO:0044464);; molecular function: binding (GO:0005488);; molecular function: catalytic activity (GO:0003824);; cellular component: other org…	--
BMK_Unigene_051081	140	4.44	84	2.72	226	8.03	3	0.13	6	0.42	3	0.22	1.31E-06	-3.582335547	down	--	--	--	--	--	--	--	--	--	--	--	--	--	--
BMK_Unigene_036166	309	4.93	407	6.64	240	4.33	0	0	0	0	1	0.04	7.92E-08	-8.130469917	down	--	--	Molecular Function: mRNA binding (GO:0003729);; Biological Process: regulation of mRNA stability (GO:0043488);;	--	[JT]	--	SAM domain (Sterile alpha motif);; SAM domain (Sterile alpha motif)	--	Protein VTS1 OS=fungal sp. No.14919 OX=1813822 GN=ANO14919_118800 PE=3 SV=1	--	--	hypothetical protein L596_012046 [Steinernema carpocapsae]	molecular function: binding (GO:0005488);; biological process: biological regulation (GO:0065007)	--
BMK_Unigene_048030	99	1.29	287	3.84	106	1.57	0	0	0	0	0	0	0.00011524	-9.268735451	down	--	--	Cellular Component: Golgi apparatus (GO:0005794);; Biological Process: intracellular protein transport (GO:0006886);; Biological Process: vesicle-mediated transport (GO:0016192);; Cellular Component: AP-3 adaptor complex (GO:0030123);;	K12396|3.6e-61|npr:108792402|K12396 AP-3 complex subunit delta | (RefSeq) AP3D1; AP-3 complex subunit delta-1 isoform X1	[U]	Intracellular trafficking, secretion, and vesicular transport	Adaptin N terminal region	AP-3 complex subunit delta OS=Drosophila melanogaster OX=7227 GN=g PE=1 SV=4	AP-3 complex subunit delta OS=fungal sp. No.14919 OX=1813822 GN=ANO14919_020220 PE=3 SV=1	U	Intracellular trafficking, secretion, and vesicular transport	AP-3 complex subunit delta-1 [Halyomorpha halys]	cellular component: cell (GO:0005623);; cellular component: organelle (GO:0043226);; cellular component: cell part (GO:0044464);; biological process: localization (GO:0051179);; cellular component: membrane (GO:0016020);; cellular component: macromolecular complex (GO:0032991);; cellular component: membrane part (GO:0044425)	Lysosome (ko04142)
BMK_Unigene_039334	95	1.5	196	3.16	105	1.87	0	0	0	0	0	0	0.000187183	-8.95812365	down	--	--	--	--	[Z]	Cytoskeleton	FRG1-like domain	--	Uncharacterized protein OS=fungal sp. No.14919 OX=1813822 GN=ANO14919_106250 PE=3 SV=1	T	Signal transduction mechanisms	WD repeat-containing protein 89-like [Lucilia cuprina]	--	--
BMK_Unigene_050525	184	1.12	411	2.56	168	1.17	0	0	0	0	0	0	3.56E-05	-9.809462421	down	--	--	Cellular Component: nucleus (GO:0005634);; Biological Process: DNA replication (GO:0006260);;	K10733|9.9e-10|spu:585278|K10733 GINS complex subunit 2 | (RefSeq) DNA replication complex GINS protein PSF2	[S]	Function unknown	GINS complex protein	--	DNA replication complex GINS protein PSF2 OS=fungal sp. No.14919 OX=1813822 GN=ANO14919_080990 PE=3 SV=1	L	Replication, recombination and repair	hypothetical protein H696_00338 [Fonticula alba]	cellular component: cell (GO:0005623);; cellular component: organelle (GO:0043226);; cellular component: cell part (GO:0044464);; biological process: metabolic process (GO:0008152);; biological process: cellular process (GO:0009987)	--
BMK_Unigene_014327	346	7.34	319	6.91	393	9.4	0	0	0	0	0	0	1.27E-05	-10.09476712	down	--	--	--	--	--	--	--	--	--	--	--	--	--	--
BMK_Unigene_052608	109	2.32	42	0.91	148	3.56	5	0.15	6	0.29	1	0.05	4.01E-05	-3.044021648	down	--	--	Biological Process: cell morphogenesis (GO:0000902);; Biological Process: multicellular organism development (GO:0007275);; Biological Process: nervous system development (GO:0007399);; Biological Process: biological_process (GO:0008150);; Biological Process: anatomical structure morphogenesis (GO:0009653);; Biological Process: cellular process (GO:0009987);; Biological Process: cellular componen…	K16756|6.8e-61|pmac:106713062|K16756 coiled-coil domain-containing protein 64 | (RefSeq) bicaudal D-related protein homolog isoform X1	--	--	--	Bicaudal D-related protein homolog OS=Drosophila melanogaster OX=7227 GN=CG17365 PE=2 SV=1	Bicaudal D-related protein-like (Fragment) OS=Papilio machaon OX=76193 GN=RR48_05151 PE=4 SV=1	S	Function unknown	Bicaudal D-related protein-like, partial [Papilio machaon]	biological process: cellular process (GO:0009987);; biological process: developmental process (GO:0032502);; biological process: single-organism process (GO:0044699);; biological process: cellular component organization or biogenesis (GO:0071840);; biological process: multicellular organismal process (GO:0032501)	--
BMK_Unigene_014481	129	4.96	197	7.74	115	4.93	0	0	0	0	0	0	0.000142446	-9.070578953	down	[QR]	--	Molecular Function: oxidoreductase activity (GO:0016491);; Biological Process: oxidation-reduction process (GO:0055114);;	K13948|3.8e-54|pcan:112572501|K13948 prostaglandin reductase 1 [EC:1.3.1.74 1.3.1.48] | (RefSeq) prostaglandin reductase 1-like	[R]	General function prediction only	N-terminal domain of oxidoreductase;; Zinc-binding dehydrogenase;; Zinc-binding dehydrogenase	--	Oxidoreductase, zinc-binding dehydrogenase family OS=Planoprotostelium fungivorum OX=1890364 GN=PROFUN_11458 PE=4 SV=1	S	Function unknown	oxidoreductase, zinc-binding dehydrogenase family [Planoprotostelium fungivorum]	molecular function: catalytic activity (GO:0003824);; biological process: metabolic process (GO:0008152);; biological process: single-organism process (GO:0044699)	--
BMK_Unigene_054057	332	2.88	193	1.71	526	5.19	15	0.2	12	0.24	7	0.15	6.79E-11	-3.398438423	down	--	--	Molecular Function: catalytic activity (GO:0003824);;	K16340|1.1e-228|bmor:101745921|K16340 PH domain and leucine-rich repeat-containing protein phosphatase [EC:3.1.3.16] | (RefSeq) protein phosphatase PHLPP-like protein	[T]	Signal transduction mechanisms	Leucine rich repeat;; Leucine Rich repeats (2 copies);; Leucine Rich Repeat;; Protein phosphatase 2C	Protein phosphatase PHLPP-like protein OS=Drosophila melanogaster OX=7227 GN=Phlpp PE=4 SV=1	PPM-type phosphatase domain-containing protein OS=Chilo suppressalis OX=168631 GN=evm_004877 PE=4 SV=1	T	Signal transduction mechanisms	PREDICTED: LOW QUALITY PROTEIN: protein phosphatase PHLPP-like protein [Amyelois transitella]	molecular function: catalytic activity (GO:0003824)	--
BMK_Unigene_036365	82	3.33	202	8.39	75	3.39	0	0	0	0	0	0	0.000242144	-8.866877907	down	--	--	--	--	[S]	Function unknown	Silencing defective 2 N-terminal ubiquitin domain	--	Sde2_N_Ubi domain-containing protein OS=fungal sp. No.14919 OX=1813822 GN=ANO14919_051860 PE=3 SV=1	--	--	Hypothetical predicted protein [Cloeon dipterum]	--	--
BMK_Unigene_060089	499	155.26	689	219.98	504	151.27	0	0	0	0	0	0	2.52E-06	-10.7708494	down	--	--	--	--	--	--	--	--	--	--	--	--	--	--
BMK_Unigene_088356	136	1.05	84	0.66	209	1.82	1693	19.62	77	1.37	82	1.54	0.00136043	3.056395233	up	--	--	Molecular Function: RNA-directed DNA polymerase activity (GO:0003964);;	K19511|1.0e-52|dnx:107168979|K19511 peroxidase [EC:1.11.1.7] | (RefSeq) peroxidase-like	[R]	General function prediction only	Reverse transcriptase (RNA-dependent DNA polymerase);; Endonuclease-reverse transcriptase;; Associated with zinc fingers	Probable RNA-directed DNA polymerase from transposon X-element OS=Drosophila melanogaster OX=7227 GN=X-element\ORF2 PE=3 SV=1	Reverse transcriptase OS=Lasius niger OX=67767 GN=RF55_15733 PE=4 SV=1	G	Carbohydrate transport and metabolism	reverse transcriptase [Lasius niger]	molecular function: catalytic activity (GO:0003824);; biological process: metabolic process (GO:0008152);; biological process: cellular process (GO:0009987)	--
BMK_Unigene_060071	138	4.48	242	8.03	119	4.33	0	0	0	0	1	0.07	4.43E-06	-7.241189455	down	--	--	Biological Process: vacuolar transport (GO:0007034);;	K12194|2.1e-24|clec:106665398|K12194 charged multivesicular body protein 4 | (RefSeq) charged multivesicular body protein 4b	[U]	Intracellular trafficking, secretion, and vesicular transport	Snf7	Charged multivesicular body protein 4 OS=Dictyostelium discoideum OX=44689 GN=chmp4 PE=3 SV=1	Uncharacterized protein OS=Photinus pyralis OX=7054 PE=3 SV=1	U	Intracellular trafficking, secretion, and vesicular transport	charged multivesicular body protein 4b-like [Phallusia mammillata]	biological process: localization (GO:0051179)	Endocytosis (ko04144)
BMK_Unigene_055892	357	3.94	176	1.99	667	8.36	79	1.31	16	0.41	3	0.08	0.005215556	-2.372193796	down	--	--	Biological Process: cell morphogenesis (GO:0000902);; Biological Process: eye development (GO:0001654);; Biological Process: compound eye morphogenesis (GO:0001745);; Biological Process: compound eye photoreceptor cell differentiation (GO:0001751);; Biological Process: eye photoreceptor cell differentiation (GO:0001754);; Biological Process: system process (GO:0003008);; Molecular Function: molec…	K18668|1.5e-47|chx:102187682|K18668 ribonuclease ZC3H12 [EC:3.1.-.-] | (RefSeq) MOB2; MOB kinase activator 2	[D]	Cell cycle control, cell division, chromosome partitioning	Mob1/phocein family	MOB kinase activator-like 2 OS=Drosophila pseudoobscura pseudoobscura OX=46245 GN=Mob1 PE=3 SV=2	Uncharacterized protein OS=Helicoverpa armigera OX=29058 GN=HaOG214174 PE=4 SV=1	D	Cell cycle control, cell division, chromosome partitioning	MOB kinase activator-like 2, partial [Trichoplusia ni]	biological process: cellular process (GO:0009987);; biological process: developmental process (GO:0032502);; biological process: single-organism process (GO:0044699);; biological process: cellular component organization or biogenesis (GO:0071840);; biological process: multicellular organismal process (GO:0032501);; molecular function: binding (GO:0005488);; cellular component: cell (GO:0005623);;…	--
BMK_Unigene_085858	62	0.8	15	0.2	79	1.15	439	8.43	119	3.5	9	0.28	0.002117692	3.048288148	up	--	--	Molecular Function: GTPase activity (GO:0003924);; Molecular Function: GTP binding (GO:0005525);; Biological Process: signal transduction (GO:0007165);; Cellular Component: membrane (GO:0016020);;	K07852|1.4e-68|tnl:113493229|K07852 Ras-like protein family member 11A | (RefSeq) ras-related and estrogen-regulated growth inhibitor-like protein	[R]	General function prediction only	Ras family;; Ras of Complex, Roc, domain of DAPkinase	--	Putative MRAS2 OS=Danaus plexippus plexippus OX=278856 GN=KGM_201348 PE=4 SV=1	S	Function unknown	ras-like protein family member 11B [Vanessa tameamea]	molecular function: catalytic activity (GO:0003824);; molecular function: binding (GO:0005488);; biological process: cellular process (GO:0009987);; biological process: signaling (GO:0023052);; biological process: single-organism process (GO:0044699);; biological process: response to stimulus (GO:0050896);; biological process: biological regulation (GO:0065007);; cellular component: membrane (GO:…	--
BMK_Unigene_057002	699	6.99	205	2.09	626	7.11	50	0.75	25	0.58	7	0.17	8.23E-07	-2.777021098	down	[S]	Function unknown	--	K15619|8.2e-10|pki:111861017|K15619 Kunitz-type protease inhibitor 1 | (RefSeq) kunitz-type protease inhibitor 1-like	--	--	PKD domain;; PKD domain;; Y_Y_Y domain;; Domain of unknown function (DUF4625);; Domain of unknown function (DUF5013);; Bacterial Ig domain;; Putative Ig domain	--	SFRICE_000312 OS=Spodoptera frugiperda OX=7108 GN=SFRICE_000312 PE=4 SV=1	S	Function unknown	dyslexia-associated protein KIAA0319 [Manduca sexta]	--	--
BMK_Unigene_051441	273	1.86	450	3.14	185	1.44	0	0	0	0	1	0.02	2.10E-07	-8.078764636	down	--	--	Molecular Function: protein serine/threonine phosphatase activity (GO:0004722);; Cellular Component: integral component of membrane (GO:0016021);;	K01102|4.0e-50|lak:106171574|K01102 pyruvate dehydrogenase phosphatase [EC:3.1.3.43] | (RefSeq) pyruvate dehydrogenase [acetyl-transferring]-phosphatase 1, mitochondrial-like	[T]	Signal transduction mechanisms	Protein phosphatase 2C	Protein phosphatase ppm-1.A OS=Caenorhabditis elegans OX=6239 GN=ppm-1.A PE=1 SV=1	PPM-type phosphatase domain-containing protein OS=fungal sp. No.14919 OX=1813822 GN=ANO14919_043210 PE=4 SV=1	T	Signal transduction mechanisms	pyruvate dehydrogenase [acetyl-transferring]-phosphatase 1, mitochondrial-like [Dendronephthya gigantea]	molecular function: catalytic activity (GO:0003824);; biological process: metabolic process (GO:0008152);; biological process: cellular process (GO:0009987);; cellular component: membrane (GO:0016020);; cellular component: membrane part (GO:0044425)	--
BMK_Unigene_032208	91	3.52	204	8.06	94	4.05	0	0	0	0	0	0	0.000197374	-8.950176759	down	--	--	Cellular Component: integral component of membrane (GO:0016021);;	--	--	--	--	--	Uncharacterized protein OS=fungal sp. No.14919 OX=1813822 GN=ANO14919_021250 PE=4 SV=1	--	--	--	cellular component: membrane (GO:0016020);; cellular component: membrane part (GO:0044425)	--
BMK_Unigene_080467	240	11.34	123	5.94	611	32.03	300	19.18	334	33.21	325	33.88	0.00355966	1.77879175	up	--	--	--	--	--	--	--	--	--	--	--	--	--	--
BMK_Unigene_106646	28	5	11	2.01	17	3.12	72	12.9	80	23.16	126	38.31	1.39E-07	4.044005677	up	--	--	Molecular Function: metal ion binding (GO:0046872);;	K09542|2.6e-25|prap:110993680|K09542 crystallin, alpha B | (RefSeq) protein lethal(2)essential for life-like	[O]	Posttranslational modification, protein turnover, chaperones	Hsp20/alpha crystallin family	Protein lethal(2)essential for life OS=Drosophila melanogaster OX=7227 GN=l(2)efl PE=1 SV=1	SHSP domain-containing protein OS=Heliothis virescens OX=7102 GN=B5V51_4907 PE=3 SV=1	O	Posttranslational modification, protein turnover, chaperones	protein lethal(2)essential for life-like [Manduca sexta]	molecular function: binding (GO:0005488)	Protein processing in endoplasmic reticulum (ko04141);; Longevity regulating pathway - multiple species (ko04213)
BMK_Unigene_036284	68	0.51	143	1.09	89	0.75	0	0	0	0	1	0.02	3.67E-05	-6.535599188	down	[G]	Carbohydrate transport and metabolism	Molecular Function: 4-alpha-glucanotransferase activity (GO:0004134);; Molecular Function: amylo-alpha-1,6-glucosidase activity (GO:0004135);; Biological Process: glycogen biosynthetic process (GO:0005978);; Biological Process: glycogen catabolic process (GO:0005980);;	K01196|8.7e-278|xla:108715682|K01196 glycogen debranching enzyme [EC:2.4.1.25 3.2.1.33] | (RefSeq) glycogen debranching enzyme-like	[G]	Carbohydrate transport and metabolism	Glycogen debranching enzyme, glucanotransferase domain;; Amylo-alpha-1,6-glucosidase;; Central domain of human glycogen debranching enzyme;; N-terminal domain from the human glycogen debranching enzyme	--	4-alpha-glucanotransferase OS=fungal sp. No.14919 OX=1813822 GN=ANO14919_039450 PE=4 SV=1	G	Carbohydrate transport and metabolism	putative glycogen debranching enzyme Gdb1 [Planoprotostelium fungivorum]	molecular function: catalytic activity (GO:0003824);; biological process: metabolic process (GO:0008152);; biological process: cellular process (GO:0009987);; biological process: single-organism process (GO:0044699)	Starch and sucrose metabolism (ko00500)
BMK_Unigene_014631	102	3.15	1080	34.03	73	2.52	0	0	0	0	0	0	1.51E-05	-10.48560554	down	--	--	Molecular Function: structural constituent of ribosome (GO:0003735);; Cellular Component: ribosome (GO:0005840);; Biological Process: translation (GO:0006412);;	K02903|4.6e-14|obi:106871040|K02903 large subunit ribosomal protein L28e | (RefSeq) 60S ribosomal protein L28-like	[J]	Translation, ribosomal structure and biogenesis	Ribosomal L28e protein family	--	60S ribosomal protein L28 (Fragment) OS=Photinus pyralis OX=7054 PE=3 SV=1	J	Translation, ribosomal structure and biogenesis	probable 60S ribosomal protein L28e [Nilaparvata lugens]	molecular function: structural molecule activity (GO:0005198);; cellular component: cell (GO:0005623);; cellular component: macromolecular complex (GO:0032991);; cellular component: organelle (GO:0043226);; cellular component: cell part (GO:0044464);; biological process: metabolic process (GO:0008152);; biological process: cellular process (GO:0009987)	Ribosome (ko03010)
BMK_Unigene_036574	38	0.44	167	1.98	46	0.61	0	0	0	0	0	0	0.000571668	-8.458599939	down	--	--	Cellular Component: integral component of membrane (GO:0016021);;	--	--	--	PalH/RIM21	--	Uncharacterized protein OS=fungal sp. No.14919 OX=1813822 GN=ANO14919_141240 PE=4 SV=1	--	--	--	cellular component: membrane (GO:0016020);; cellular component: membrane part (GO:0044425)	--
BMK_Unigene_036634	95	1.44	172	2.67	51	0.88	0	0	0	0	0	0	0.000324299	-8.701925715	down	--	--	Molecular Function: nucleotide binding (GO:0000166);; Molecular Function: molecular_function (GO:0003674);; Molecular Function: catalytic activity (GO:0003824);; Molecular Function: nuclease activity (GO:0004518);; Molecular Function: endonuclease activity (GO:0004519);; Molecular Function: binding (GO:0005488);; Molecular Function: ATP binding (GO:0005524);; Biological Process: nucleobase-contai…	--	[L]	Replication, recombination and repair	Domain of unknown function (DUF1771);; Smr domain	--	Smr domain-containing protein OS=fungal sp. No.14919 OX=1813822 GN=ANO14919_118900 PE=4 SV=1	L	Replication, recombination and repair	hypothetical protein PBRA_006949 [Plasmodiophora brassicae]	molecular function: binding (GO:0005488);; molecular function: catalytic activity (GO:0003824);; biological process: metabolic process (GO:0008152);; biological process: cellular process (GO:0009987)	--
BMK_Unigene_059936	167	3.63	625	13.88	130	3.19	0	0	0	0	0	0	2.38E-05	-10.09663968	down	--	--	Biological Process: formation of cytoplasmic translation initiation complex (GO:0001732);; Molecular Function: translation initiation factor activity (GO:0003743);; Cellular Component: eukaryotic translation initiation factor 3 complex (GO:0005852);; Cellular Component: integral component of membrane (GO:0016021);; Cellular Component: eukaryotic 43S preinitiation complex (GO:0016282);; Cellular C…	K15029|2.2e-112|pret:103477159|K15029 translation initiation factor 3 subunit L | (RefSeq) eif3l; eukaryotic translation initiation factor 3 subunit L	[JK]	--	RNA polymerase I-associated factor PAF67	Eukaryotic translation initiation factor 3 subunit L OS=Nematostella vectensis OX=45351 GN=v1g169424 PE=3 SV=1	Eukaryotic translation initiation factor 3 subunit L OS=fungal sp. No.14919 OX=1813822 GN=ANO14919_138590 PE=3 SV=1	J	Translation, ribosomal structure and biogenesis	PREDICTED: eukaryotic translation initiation factor 3 subunit L [Saccoglossus kowalevskii]	biological process: metabolic process (GO:0008152);; biological process: cellular process (GO:0009987);; biological process: cellular component organization or biogenesis (GO:0071840);; molecular function: binding (GO:0005488);; cellular component: cell (GO:0005623);; cellular component: macromolecular complex (GO:0032991);; cellular component: cell part (GO:0044464);; cellular component: membran…	--
BMK_Unigene_044020	128	1.62	258	3.33	113	1.62	0	0	0	0	0	0	0.000107598	-9.26052742	down	--	--	Molecular Function: RNA binding (GO:0003723);;	K14787|8.1e-85|lak:106175637|K14787 multiple RNA-binding domain-containing protein 1 | (RefSeq) probable RNA-binding protein 19	[R]	General function prediction only	RNA recognition motif. (a.k.a. RRM, RBD, or RNP domain);; RNA recognition motif. (a.k.a. RRM, RBD, or RNP domain);; RNA recognition motif. (a.k.a. RRM, RBD, or RNP domain)	Multiple RNA-binding domain-containing protein 1 OS=Dictyostelium discoideum OX=44689 GN=mrd1 PE=3 SV=1	Uncharacterized protein OS=fungal sp. No.11243 OX=1603295 GN=ANO11243_054050 PE=4 SV=1	A	RNA processing and modification	predicted protein, partial [Nematostella vectensis]	molecular function: binding (GO:0005488)	--
BMK_Unigene_084014	60	2.38	9	0.36	29	1.28	31	1.7	61	5.18	58	5.16	0.003904228	2.471124464	up	--	--	--	--	--	--	--	--	--	--	--	--	--	--
BMK_Unigene_051628	408	4.87	478	5.83	443	6	78	1.39	35	0.96	11	0.32	0.000477909	-2.291125099	down	[P]	Inorganic ion transport and metabolism	Cellular Component: integral component of membrane (GO:0016021);; Molecular Function: transmembrane transporter activity (GO:0022857);;	--	[R]	General function prediction only	MFS_1 like family;; Major Facilitator Superfamily;; Nucleoside H+ symporter;; LacY proton/sugar symporter	--	MFS domain-containing protein OS=Chilo suppressalis OX=168631 GN=evm_008665 PE=3 SV=1	S	Function unknown	major facilitator superfamily domain-containing protein 6-A isoform X1 [Ostrinia furnacalis]	cellular component: membrane (GO:0016020);; cellular component: membrane part (GO:0044425);; molecular function: transporter activity (GO:0005215);; biological process: localization (GO:0051179)	--
BMK_Unigene_041097	175	2.45	353	5.06	136	2.16	0	0	1	0.03	0	0	1.59E-06	-7.726701471	down	[T]	Signal transduction mechanisms	Molecular Function: protein kinase activity (GO:0004672);; Molecular Function: ATP binding (GO:0005524);;	K06641|2.2e-73|epa:110232754|K06641 serine/threonine-protein kinase CHEK2 [EC:2.7.11.1] | (RefSeq) serine/threonine-protein kinase Chk2	[D]	Cell cycle control, cell division, chromosome partitioning	Protein kinase domain;; Protein tyrosine and serine/threonine kinase;; FHA domain;; Inner membrane component of T3SS, cytoplasmic domain;; Kinase-like	Probable serine/threonine-protein kinase fhkC OS=Dictyostelium discoideum OX=44689 GN=fhkC PE=3 SV=2	Uncharacterized protein OS=fungal sp. No.14919 OX=1813822 GN=ANO14919_095050 PE=3 SV=1	T	Signal transduction mechanisms	protein kinase 1 [Cavenderia fasciculata]	molecular function: catalytic activity (GO:0003824);; biological process: metabolic process (GO:0008152);; biological process: cellular process (GO:0009987);; molecular function: binding (GO:0005488)	--
BMK_Unigene_036122	41	0.69	155	2.67	47	0.9	0	0	0	0	0	0	0.000591732	-8.410989324	down	--	--	Molecular Function: protein kinase activity (GO:0004672);; Molecular Function: protein serine/threonine kinase activity (GO:0004674);; Molecular Function: ATP binding (GO:0005524);; Biological Process: protein phosphorylation (GO:0006468);;	K08831|3.1e-31|ccar:109078636|K08831 serine/threonine-protein kinase SRPK2 [EC:2.7.11.1] | (RefSeq) SRSF protein kinase 2-like	[T]	Signal transduction mechanisms	Protein kinase domain;; Protein tyrosine and serine/threonine kinase	Serine/threonine-protein kinase SRPK OS=Physarum polycephalum OX=5791 PE=1 SV=1	Protein kinase domain-containing protein OS=fungal sp. No.14919 OX=1813822 GN=ANO14919_082150 PE=3 SV=1	T	Signal transduction mechanisms	SRSF protein kinase 3-like [Aedes albopictus]	molecular function: catalytic activity (GO:0003824);; biological process: metabolic process (GO:0008152);; biological process: cellular process (GO:0009987);; molecular function: binding (GO:0005488)	--
BMK_Unigene_037796	135	2	191	2.9	123	2.07	0	0	1	0.03	0	0	5.16E-06	-7.13075858	down	--	--	--	--	--	--	--	--	Uncharacterized protein (Fragment) OS=Photinus pyralis OX=7054 PE=4 SV=1	--	--	--	--	--
BMK_Unigene_052152	454	7.98	155	2.78	672	13.35	88	2.27	36	1.43	15	0.62	0.001455205	-1.750398496	down	--	--	Biological Process: lipid metabolic process (GO:0006629);; Cellular Component: integral component of membrane (GO:0016021);; Molecular Function: oxidoreductase activity (GO:0016491);; Molecular Function: heme binding (GO:0020037);; Molecular Function: metal ion binding (GO:0046872);;	K21734|1.2e-130|dpl:KGM_201043|K21734 sphingolipid 8-(E/Z)-desaturase [EC:1.14.19.29] | (RefSeq) hypothetical protein	[I]	Lipid transport and metabolism	Fatty acid desaturase;; Cytochrome b5-like Heme/Steroid binding domain	Cytochrome b5-related protein OS=Drosophila melanogaster OX=7227 GN=Cyt-b5-r PE=2 SV=2	Cytochrome b5 heme-binding domain-containing protein OS=Danaus plexippus plexippus OX=278856 GN=KGM_201043 PE=3 SV=1	I	Lipid transport and metabolism	cytochrome b5-related protein-like [Danaus plexippus plexippus]	biological process: metabolic process (GO:0008152);; biological process: single-organism process (GO:0044699);; cellular component: membrane (GO:0016020);; cellular component: membrane part (GO:0044425);; molecular function: catalytic activity (GO:0003824);; molecular function: binding (GO:0005488)	--
BMK_Unigene_043012	236	2.64	605	6.92	202	2.57	0	0	0	0	1	0.03	1.72E-07	-8.299570491	down	[O]	Posttranslational modification, protein turnover, chaperones	Cellular Component: membrane (GO:0016020);;	K05288|3.1e-61|pmur:107296799|K05288 GPI ethanolamine phosphate transferase 3 subunit O [EC:2.7.-.-] | (RefSeq) GPI ethanolamine phosphate transferase 3	[C]	Energy production and conversion	SPFH domain / Band 7 family;; C-terminal region of band_7;; Sec63 Brl domain	--	PHB domain-containing protein OS=fungal sp. No.14919 OX=1813822 GN=ANO14919_035420 PE=3 SV=1	C	Energy production and conversion	stomatin-like protein 2, mitochondrial [Nematostella vectensis]	cellular component: membrane (GO:0016020)	Glycosylphosphatidylinositol (GPI)-anchor biosynthesis (ko00563)
BMK_Unigene_036928	149	3.95	95	2.57	52	1.55	0	0	0	0	1	0.06	3.73E-05	-6.408439741	down	[C]	Energy production and conversion	Cellular Component: mitochondrion (GO:0005739);; Molecular Function: electron transfer activity (GO:0009055);; Molecular Function: heme binding (GO:0020037);; Molecular Function: metal ion binding (GO:0046872);; Cellular Component: respirasome (GO:0070469);;	K08738|6.1e-39|ags:114131670|K08738 cytochrome c | (RefSeq) cytochrome c-like	[C]	Energy production and conversion	Cytochrome c;; Cytochrome C oxidase, cbb3-type, subunit III	Cytochrome c OS=Schistocerca gregaria OX=7010 PE=1 SV=2	Cytochrome c domain-containing protein OS=Photinus pyralis OX=7054 PE=3 SV=1	C	Energy production and conversion	cytochrome c-like [Aphis gossypii]	cellular component: cell (GO:0005623);; cellular component: organelle (GO:0043226);; cellular component: cell part (GO:0044464);; molecular function: electron carrier activity (GO:0009055);; molecular function: binding (GO:0005488);; cellular component: membrane (GO:0016020);; cellular component: membrane part (GO:0044425)	Apoptosis - fly (ko04214);; Apoptosis - multiple species (ko04215)
BMK_Unigene_045464	97	2.62	226	6.24	74	2.25	0	0	0	0	0	0	0.000193224	-8.994484691	down	--	--	Biological Process: autophagy (GO:0006914);;	--	--	--	Autophagy protein Apg17	--	Autophagy-related protein 17 OS=fungal sp. No.14919 OX=1813822 GN=ANO14919_112370 PE=3 SV=1	--	--	--	biological process: metabolic process (GO:0008152);; biological process: cellular process (GO:0009987)	--
BMK_Unigene_043474	125	2.11	216	3.72	108	2.06	0	0	1	0.04	0	0	7.27E-06	-7.161025516	down	--	--	--	--	--	--	--	--	Uncharacterized protein (Fragment) OS=Photinus pyralis OX=7054 PE=4 SV=1	--	--	hornerin-like [Nilaparvata lugens]	--	--
BMK_Unigene_088060	45	0.48	39	0.42	99	1.19	781	12.32	68	1.65	148	3.77	3.00E-06	3.613193855	up	--	--	Molecular Function: nucleic acid binding (GO:0003676);; Biological Process: DNA integration (GO:0015074);;	K20478|4.1e-19|pxy:105381841|K20478 golgin subfamily B member 1 | (RefSeq) uncharacterized LOC105381841	--	--	RNase H-like domain found in reverse transcriptase;; RNase H-like domain found in reverse transcriptase	--	Endonuclease OS=Helicoverpa armigera OX=29058 GN=HaOG209515 PE=4 SV=1	L	Replication, recombination and repair	hypothetical protein B5X24_HaOG209515 [Helicoverpa armigera]	molecular function: binding (GO:0005488);; biological process: metabolic process (GO:0008152);; biological process: cellular process (GO:0009987)	--
BMK_Unigene_055673	1572	17.61	553	6.33	658	8.36	31	0.52	70	1.8	11	0.3	6.30E-05	-3.057002103	down	[R]	General function prediction only	Biological Process: cell adhesion (GO:0007155);; Biological Process: integrin-mediated signaling pathway (GO:0007229);; Cellular Component: integral component of membrane (GO:0016021);;	K05719|8.5e-208|dpl:KGM_200409|K05719 integrin beta 1 | (RefSeq) beta nu integrin subunit	[TW]	--	Integrin beta chain VWA domain;; EGF-like domain;; Integrin beta cytoplasmic domain	Integrin beta-nu OS=Drosophila melanogaster OX=7227 GN=Itgbn PE=1 SV=2	Integrin beta OS=Danaus plexippus plexippus OX=278856 GN=KGM_200409 PE=3 SV=1	--	--	integrin beta-nu [Danaus plexippus plexippus]	biological process: biological adhesion (GO:0022610);; biological process: cellular process (GO:0009987);; biological process: signaling (GO:0023052);; biological process: single-organism process (GO:0044699);; biological process: response to stimulus (GO:0050896);; biological process: biological regulation (GO:0065007);; cellular component: membrane (GO:0016020);; cellular component: membrane pa…	Phagosome (ko04145);; ECM-receptor interaction (ko04512)
BMK_Unigene_014561	166	5.17	429	13.66	124	4.33	0	0	0	0	1	0.07	1.69E-06	-7.776201553	down	--	--	Cellular Component: endoplasmic reticulum membrane (GO:0005789);; Biological Process: protein transport (GO:0015031);; Cellular Component: integral component of membrane (GO:0016021);;	--	--	--	Small acidic protein family;; Ribosome associated membrane protein RAMP4	--	Stress-associated endoplasmic reticulum protein OS=fungal sp. No.14919 OX=1813822 GN=ANO14919_020370 PE=3 SV=1	--	--	--	cellular component: cell (GO:0005623);; cellular component: membrane (GO:0016020);; cellular component: organelle (GO:0043226);; cellular component: organelle part (GO:0044422);; cellular component: membrane part (GO:0044425);; cellular component: cell part (GO:0044464);; biological process: localization (GO:0051179)	--
BMK_Unigene_035744	65	1.09	354	6.06	67	1.27	0	0	0	0	0	0	0.000137058	-9.291163528	down	--	--	Molecular Function: DNA binding (GO:0003677);; Molecular Function: DNA-binding transcription factor activity (GO:0003700);; Molecular Function: copper ion binding (GO:0005507);; Cellular Component: nucleus (GO:0005634);; Biological Process: regulation of transcription, DNA-templated (GO:0006355);;	--	--	--	Copper fist DNA binding domain	--	Uncharacterized protein (Fragment) OS=Photinus pyralis OX=7054 PE=4 SV=1	--	--	--	molecular function: binding (GO:0005488);; molecular function: nucleic acid binding transcription factor activity (GO:0001071);; biological process: biological regulation (GO:0065007);; cellular component: cell (GO:0005623);; cellular component: organelle (GO:0043226);; cellular component: cell part (GO:0044464)	--
BMK_Unigene_023568	51	0.89	81	1.44	28	0.55	0	0	0	0	0	0	0.001291125	-7.84065068	down	[O]	Posttranslational modification, protein turnover, chaperones	Molecular Function: single-stranded DNA binding (GO:0003697);; Biological Process: cellular response to DNA damage stimulus (GO:0006974);; Biological Process: protein-DNA covalent cross-linking (GO:0018142);;	K05696|1.6e-08|ame:408900|K05696 tyrosine-protein phosphatase non-receptor type 1 [EC:3.1.3.48] | (RefSeq) tyrosine-protein phosphatase non-receptor type 61F	[S]	Function unknown	SOS response associated peptidase (SRAP);; Aldo/keto reductase family	--	Uncharacterized protein OS=fungal sp. No.14919 OX=1813822 GN=ANO14919_064740 PE=3 SV=1	S	Function unknown	hypothetical protein ACA1_325220 [Acanthamoeba castellanii str. Neff]	molecular function: binding (GO:0005488);; biological process: cellular process (GO:0009987);; biological process: response to stimulus (GO:0050896);; biological process: metabolic process (GO:0008152)	--
BMK_Unigene_042588	49	0.6	127	1.58	57	0.79	0	0	0	0	0	0	0.00060067	-8.322553186	down	--	--	--	--	--	--	--	--	--	--	--	--	--	--
BMK_Unigene_034816	527	5.11	935	9.27	404	4.45	0	0	0	0	1	0.02	1.78E-09	-9.09935149	down	--	--	--	--	--	--	Glycogen recognition site of AMP-activated protein kinase	--	Uncharacterized protein OS=fungal sp. No.14919 OX=1813822 GN=ANO14919_092470 PE=4 SV=1	--	--	--	--	--
BMK_Unigene_088390	329	1.68	119	0.62	283	1.64	933	7.26	77	0.93	179	2.24	0.009124743	1.937977101	up	--	--	Molecular Function: nucleic acid binding (GO:0003676);; Biological Process: DNA integration (GO:0015074);;	K10848|8.5e-194|pxy:105391721|K10848 DNA excision repair protein ERCC-4 [EC:3.1.-.-] | (RefSeq) uncharacterized LOC105391721	[R]	General function prediction only	Pao retrotransposon peptidase;; Family of unknown function (DUF5641);; Protein of unknown function (DUF1759);; Putative peptidase (DUF1758);; Integrase zinc binding domain;; Reverse transcriptase (RNA-dependent DNA polymerase)	--	Endonuclease OS=Photinus pyralis OX=7054 PE=4 SV=1	S	Function unknown	PREDICTED: uncharacterized protein LOC106131466 [Amyelois transitella]	molecular function: binding (GO:0005488);; biological process: metabolic process (GO:0008152);; biological process: cellular process (GO:0009987)	Nucleotide excision repair (ko03420);; Fanconi anemia pathway (ko03460)
BMK_Unigene_055332	100	1.48	404	6.13	427	7.17	2221	48.77	821	27.65	389	13.75	0.000380375	2.869042806	up	--	--	--	K22614|2.6e-10|spis:111346170|K22614 NLR family CARD domain-containing protein 3 | (RefSeq) uncharacterized protein LOC111346170	[R]	General function prediction only	Reverse transcriptase (RNA-dependent DNA polymerase)	Probable RNA-directed DNA polymerase from transposon X-element OS=Drosophila melanogaster OX=7227 GN=X-element\ORF2 PE=3 SV=1	Reverse transcriptase domain-containing protein OS=Chilo suppressalis OX=168631 GN=evm_013606 PE=4 SV=1	S	Function unknown	hypothetical protein evm_013606 [Chilo suppressalis]	--	--
BMK_Unigene_088300	53	0.8	36	0.56	70	1.2	89	1.99	35	1.22	45	1.62	0.002735537	1.552623376	up	--	--	--	K19511|1.7e-54|dnx:107168979|K19511 peroxidase [EC:1.11.1.7] | (RefSeq) peroxidase-like	[R]	General function prediction only	Reverse transcriptase (RNA-dependent DNA polymerase);; Endonuclease-reverse transcriptase	Probable RNA-directed DNA polymerase from transposon X-element OS=Drosophila melanogaster OX=7227 GN=X-element\ORF2 PE=3 SV=1	Reverse transcriptase domain-containing protein OS=Heliothis virescens OX=7102 GN=B5V51_7057 PE=4 SV=1	G	Carbohydrate transport and metabolism	hypothetical protein B5V51_7057 [Heliothis virescens]	--	--
BMK_Unigene_038504	206	2.17	400	4.31	146	1.75	0	0	0	0	1	0.03	8.16E-07	-7.824479697	down	--	--	Cellular Component: integral component of membrane (GO:0016021);;	--	[R]	General function prediction only	Putative ER transporter, 6TM, N-terminal;; Fusaric acid resistance protein-like	--	Uncharacterized protein OS=fungal sp. No.14919 OX=1813822 GN=ANO14919_130350 PE=4 SV=1	--	--	--	cellular component: membrane (GO:0016020);; cellular component: membrane part (GO:0044425)	--
BMK_Unigene_035463	92	3.62	357	14.35	120	5.26	0	0	0	0	0	0	8.37E-05	-9.464797	down	--	--	--	--	--	--	--	--	--	--	--	--	--	--
BMK_Unigene_086155	13	0.26	17	0.34	32	0.7	56	1.58	23	1.02	17	0.8	0.00188899	1.964322655	up	--	--	--	--	--	--	--	--	--	--	--	--	--	--
BMK_Unigene_048023	70	3.04	39	1.73	56	2.7	10	0.59	4	0.37	3	0.29	0.004090659	-1.876554795	down	--	--	Molecular Function: actin binding (GO:0003779);; Cellular Component: MLL3/4 complex (GO:0044666);; Cellular Component: Set1C/COMPASS complex (GO:0048188);;	K19475|5.6e-28|pxy:105390131|K19475 WAS/WASL-interacting protein | (RefSeq) WAS/WASL-interacting protein family member 1	--	--	WH2 motif	--	WH2 domain-containing protein (Fragment) OS=Heliothis virescens OX=7102 GN=B5V51_13238 PE=4 SV=1	S	Function unknown	PREDICTED: WAS/WASL-interacting protein family member 1 [Plutella xylostella]	molecular function: binding (GO:0005488);; cellular component: cell (GO:0005623);; cellular component: membrane-enclosed lumen (GO:0031974);; cellular component: macromolecular complex (GO:0032991);; cellular component: organelle (GO:0043226);; cellular component: organelle part (GO:0044422);; cellular component: cell part (GO:0044464)	Endocytosis (ko04144)
BMK_Unigene_038878	38	2.22	56	3.34	27	1.74	0	0	0	0	0	0	0.002183633	-7.475391926	down	--	--	--	--	--	--	--	--	Bucentaur (Fragment) OS=Photinus pyralis OX=7054 PE=4 SV=1	--	--	SWR1-complex protein 5-like [Nilaparvata lugens]	--	--
BMK_Unigene_038860	79	2.59	221	7.42	62	2.28	0	0	0	0	0	0	0.000245467	-8.894519409	down	--	--	Biological Process: chromatin remodeling (GO:0006338);; Cellular Component: Ino80 complex (GO:0031011);;	K11667|5.2e-07|soc:105192816|K11667 INO80 complex subunit C | (RefSeq) INO80 complex subunit C	[S]	Function unknown	YL1 nuclear protein C-terminal domain	--	YL1_C domain-containing protein OS=fungal sp. No.14919 OX=1813822 GN=ANO14919_110930 PE=4 SV=1	S	Function unknown	hypothetical protein SAMD00019534_017940 [Acytostelium subglobosum LB1]	biological process: cellular process (GO:0009987);; biological process: cellular component organization or biogenesis (GO:0071840);; cellular component: cell (GO:0005623);; cellular component: membrane-enclosed lumen (GO:0031974);; cellular component: macromolecular complex (GO:0032991);; cellular component: organelle (GO:0043226);; cellular component: organelle part (GO:0044422);; cellular compo…	--
BMK_Unigene_059870	134	23.32	115	20.49	101	18.09	0	0	0	0	0	0	0.000235131	-8.708057873	down	--	--	--	--	--	--	--	--	--	--	--	--	--	--
BMK_Unigene_081852	28	1.03	60	2.26	68	2.79	9	0.46	457	36.26	341	28.36	0.001227277	3.944372909	up	--	--	--	--	--	--	--	--	--	--	--	--	--	--
BMK_Unigene_041629	101	0.75	254	1.93	83	0.7	0	0	0	0	0	0	0.000152485	-9.121945213	down	--	--	Molecular Function: transcription coregulator activity (GO:0003712);; Biological Process: regulation of transcription by RNA polymerase II (GO:0006357);; Cellular Component: mediator complex (GO:0016592);;	--	[K]	Transcription	Transcription mediator complex subunit Med12	--	Mediator complex subunit 12 OS=fungal sp. No.14919 OX=1813822 GN=ANO14919_048720 PE=3 SV=1	--	--	rna polymerase ii mediator complex component srb8, partial [Lasius niger]	molecular function: transcription factor activity, protein binding (GO:0000988);; biological process: biological regulation (GO:0065007);; cellular component: cell (GO:0005623);; cellular component: membrane-enclosed lumen (GO:0031974);; cellular component: macromolecular complex (GO:0032991);; cellular component: organelle (GO:0043226);; cellular component: organelle part (GO:0044422);; cellular…	--
BMK_Unigene_059909	188	14.2	234	18.08	214	17.62	0	0	0	0	0	0	5.60E-05	-9.486797697	down	[V]	Defense mechanisms	Cellular Component: integral component of membrane (GO:0016021);; Biological Process: transmembrane transport (GO:0055085);;	--	--	--	Voltage-dependent anion channel	--	Uncharacterized protein (Fragment) OS=Photinus pyralis OX=7054 PE=4 SV=1	--	--	--	cellular component: membrane (GO:0016020);; cellular component: membrane part (GO:0044425);; biological process: localization (GO:0051179)	--
BMK_Unigene_038849	93	3.2	73	2.56	49	1.88	0	0	0	0	0	0	0.000704429	-8.102526328	down	--	--	--	--	--	--	--	--	Uncharacterized protein (Fragment) OS=Photinus pyralis OX=7054 PE=4 SV=1	--	--	--	--	--
BMK_Unigene_020913	48	1.85	102	4.02	39	1.68	0	0	0	0	0	0	0.00091123	-8.064873313	down	[R]	General function prediction only	Molecular Function: hydrolase activity (GO:0016787);; Molecular Function: carboxy-lyase activity (GO:0016831);;	--	--	--	--	--	Amidohydro-rel domain-containing protein OS=fungal sp. No.14919 OX=1813822 GN=ANO14919_057420 PE=3 SV=1	--	--	--	molecular function: catalytic activity (GO:0003824)	--
BMK_Unigene_047042	80	1.14	178	2.59	57	0.92	0	0	0	0	0	0	0.000327081	-8.704645695	down	--	--	Biological Process: double-strand break repair via homologous recombination (GO:0000724);; Biological Process: recombinational repair (GO:0000725);; Cellular Component: chromosome, telomeric region (GO:0000781);; Biological Process: eye development (GO:0001654);; Biological Process: immune system process (GO:0002376);; Biological Process: immune system development (GO:0002520);; Molecular Functio…	K16063|3.8e-25|kmr:108248345|K16063 E3 SUMO-protein ligase PIAS2 [EC:2.3.2.-] | (RefSeq) E3 SUMO-protein ligase PIAS2-like isoform X1	[K]	Transcription	PINIT domain;; MIZ/SP-RING zinc finger	--	Uncharacterized protein OS=fungal sp. No.14919 OX=1813822 GN=ANO14919_004740 PE=3 SV=1	K	Transcription	E3 SUMO-protein ligase PIAS2-like isoform X3 [Spodoptera frugiperda]	biological process: metabolic process (GO:0008152);; biological process: cellular process (GO:0009987);; biological process: response to stimulus (GO:0050896);; cellular component: cell (GO:0005623);; cellular component: organelle (GO:0043226);; cellular component: organelle part (GO:0044422);; cellular component: cell part (GO:0044464);; biological process: multicellular organismal process (GO:0…	Ubiquitin mediated proteolysis (ko04120)
BMK_Unigene_055167	298	2.66	163	1.49	180	1.83	33	0.44	29	0.6	18	0.39	0.007431431	-1.531476617	down	--	--	Molecular Function: inositol-polyphosphate 5-phosphatase activity (GO:0004445);; Biological Process: phosphatidylinositol dephosphorylation (GO:0046856);;	K01106|1.0e-202|pxy:105381020|K01106 inositol polyphosphate 5-phosphatase INPP5A [EC:3.1.3.56] | (RefSeq) type I inositol 1,4,5-trisphosphate 5-phosphatase	[I]	Lipid transport and metabolism	--	Probable type I inositol 1,4,5-trisphosphate 5-phosphatase OS=Caenorhabditis elegans OX=6239 GN=ipp-5 PE=2 SV=2	Type 1 inositol-1,4,5-trisphosphate 5-phosphatase OS=Danaus plexippus plexippus OX=278856 GN=KGM_210258 PE=4 SV=1	I	Lipid transport and metabolism	uncharacterized protein LOC114350514 isoform X1 [Ostrinia furnacalis]	molecular function: catalytic activity (GO:0003824);; biological process: metabolic process (GO:0008152);; biological process: cellular process (GO:0009987);; biological process: single-organism process (GO:0044699)	Inositol phosphate metabolism (ko00562);; Phosphatidylinositol signaling system (ko04070)
BMK_Unigene_021523	271	3.29	687	8.51	284	3.91	0	0	1	0.03	0	0	4.80E-08	-8.611270723	down	--	--	Biological Process: mRNA splicing, via spliceosome (GO:0000398);; Cellular Component: U1 snRNP (GO:0005685);; Molecular Function: U1 snRNA binding (GO:0030619);;	K14815|5.5e-44|phyp:113538059|K14815 mRNA turnover protein 4 | (RefSeq) mrto4; mRNA turnover protein 4 homolog	[A]	RNA processing and modification	U1 small nuclear ribonucleoprotein of 70kDa MW N terminal;; RNA recognition motif. (a.k.a. RRM, RBD, or RNP domain);; Insertion domain in 60S ribosomal protein L10P;; Ribosomal protein L10	U1 small nuclear ribonucleoprotein 70 kDa OS=Drosophila melanogaster OX=7227 GN=snRNP-U1-70K PE=1 SV=2	RRM domain-containing protein OS=fungal sp. No.14919 OX=1813822 GN=ANO14919_118440 PE=4 SV=1	A	RNA processing and modification	hypothetical protein H696_00445 [Fonticula alba]	biological process: metabolic process (GO:0008152);; biological process: cellular process (GO:0009987);; cellular component: cell (GO:0005623);; cellular component: macromolecular complex (GO:0032991);; cellular component: organelle (GO:0043226);; cellular component: organelle part (GO:0044422);; cellular component: cell part (GO:0044464);; molecular function: binding (GO:0005488)	--
BMK_Unigene_029622	85	0.85	209	2.14	78	0.89	0	0	0	0	0	0	0.000222633	-8.910796136	down	--	--	--	--	--	--	--	--	Uncharacterized protein OS=fungal sp. No.14919 OX=1813822 GN=ANO14919_135930 PE=4 SV=1	--	--	--	--	--
BMK_Unigene_088318	55	0.53	27	0.27	103	1.12	95	1.37	55	1.22	97	2.23	0.000920544	2.153501411	up	--	--	Molecular Function: nucleic acid binding (GO:0003676);; Biological Process: DNA integration (GO:0015074);;	K20478|2.8e-109|pxy:105381841|K20478 golgin subfamily B member 1 | (RefSeq) uncharacterized LOC105381841	[R]	General function prediction only	RNase H-like domain found in reverse transcriptase;; RNase H-like domain found in reverse transcriptase;; Reverse transcriptase (RNA-dependent DNA polymerase);; Integrase zinc binding domain;; Integrase core domain	Retrovirus-related Pol polyprotein from transposon 297 OS=Drosophila melanogaster OX=7227 GN=pol PE=4 SV=1	Endonuclease (Fragment) OS=Panstrongylus lignarius OX=156445 PE=4 SV=1	E	Amino acid transport and metabolism	uncharacterized protein LOC111046013 [Nilaparvata lugens]	molecular function: binding (GO:0005488);; biological process: metabolic process (GO:0008152);; biological process: cellular process (GO:0009987)	--
BMK_Unigene_035362	590	12.96	2061	46.26	134	3.32	0	0	0	0	0	0	9.27E-07	-11.47835974	down	[Q]	Secondary metabolites biosynthesis, transport and catabolism	Molecular Function: transferase activity (GO:0016740);;	K00665|6.0e-70|soc:105205264|K00665 fatty acid synthase, animal type [EC:2.3.1.85] | (RefSeq) LOW QUALITY PROTEIN: fatty acid synthase-like	[I]	Lipid transport and metabolism	Beta-ketoacyl synthase, N-terminal domain;; Beta-ketoacyl synthase, C-terminal domain;; Ketoacyl-synthetase C-terminal extension	Probable polyketide synthase 16 OS=Dictyostelium discoideum OX=44689 GN=pks16 PE=2 SV=1	Uncharacterized protein OS=fungal sp. No.14919 OX=1813822 GN=ANO14919_066680 PE=4 SV=1	I	Lipid transport and metabolism	AMP-dependent synthetase and ligase [Acanthamoeba castellanii str. Neff]	molecular function: catalytic activity (GO:0003824)	Fatty acid biosynthesis (ko00061);; Fatty acid metabolism (ko01212)
BMK_Unigene_044682	220	3.49	577	9.36	135	2.43	0	0	0	0	0	0	2.19E-05	-10.09211202	down	[J]	Translation, ribosomal structure and biogenesis	Molecular Function: proton transmembrane transporter activity (GO:0015078);; Cellular Component: proton-transporting V-type ATPase, V0 domain (GO:0033179);;	K02146|1.9e-87|dgr:Dgri_GH17612|K02146 V-type H+-transporting ATPase subunit d | (RefSeq) GH17612 gene product from transcript GH17612-RA	[C]	Energy production and conversion	Ribosomal protein S15;; ATP synthase (C/AC39) subunit	V-type proton ATPase subunit d OS=Dictyostelium discoideum OX=44689 GN=vatD-1 PE=1 SV=2	V-type proton ATPase subunit OS=Photinus pyralis OX=7054 PE=3 SV=1	C	Energy production and conversion	V-type proton ATPase subunit D [Fonticula alba]	molecular function: transporter activity (GO:0005215);; biological process: single-organism process (GO:0044699);; biological process: localization (GO:0051179);; cellular component: membrane (GO:0016020);; cellular component: macromolecular complex (GO:0032991);; cellular component: membrane part (GO:0044425)	Oxidative phosphorylation (ko00190);; Lysosome (ko04142);; Phagosome (ko04145)
BMK_Unigene_029692	217	4.15	375	7.33	140	3.03	0	0	0	0	0	0	4.03E-05	-9.742635402	down	--	--	--	--	--	--	--	--	--	--	--	--	--	--
BMK_Unigene_034556	80	1.49	204	3.9	80	1.69	0	0	1	0.04	0	0	2.71E-05	-6.910435632	down	--	--	Cellular Component: integral component of membrane (GO:0016021);;	--	--	--	CFEM domain	--	CFEM domain-containing protein OS=Photinus pyralis OX=7054 PE=4 SV=1	--	--	--	cellular component: membrane (GO:0016020);; cellular component: membrane part (GO:0044425)	--
BMK_Unigene_055050	260	2.8	77	0.85	226	2.76	45	0.73	18	0.45	9	0.23	0.007309087	-1.521539256	down	--	--	Biological Process: lipid transport (GO:0006869);;	K20465|3.9e-288|bmor:101736036|K20465 oxysterol-binding protein-related protein 9/10/11 | (RefSeq) oxysterol-binding protein-related protein 9	[T]	Signal transduction mechanisms	Oxysterol-binding protein;; PH domain;; Pleckstrin homology domain;; Pleckstrin homology domain	Oxysterol-binding protein 4 OS=Dictyostelium discoideum OX=44689 GN=osbD PE=3 SV=2	Oxysterol-binding protein OS=Chilo suppressalis OX=168631 GN=evm_006178 PE=3 SV=1	T	Signal transduction mechanisms	PREDICTED: oxysterol-binding protein-related protein 9 [Papilio xuthus]	biological process: single-organism process (GO:0044699);; biological process: localization (GO:0051179)	--
BMK_Unigene_087400	117	1.59	28	0.39	61	0.94	158	3.2	92	2.86	74	2.41	4.06E-05	2.205404472	up	--	--	--	--	--	--	--	--	--	--	--	--	--	--
BMK_Unigene_049708	154	1.56	272	2.82	111	1.28	0	0	0	0	0	0	9.03E-05	-9.347643669	down	--	--	--	--	--	--	--	--	Uncharacterized protein OS=fungal sp. No.14919 OX=1813822 GN=ANO14919_012290 PE=4 SV=1	--	--	--	--	--
BMK_Unigene_050809	121	1.58	217	2.9	91	1.35	0	0	0	0	0	0	0.000155657	-9.064548446	down	--	--	--	--	--	--	--	--	--	--	--	--	--	--
BMK_Unigene_050185	114	2.37	175	3.71	92	2.15	0	0	0	0	0	0	0.000200323	-8.893366718	down	--	--	--	--	--	--	--	--	--	--	--	--	--	--
BMK_Unigene_057062	149	1.03	81	0.57	216	1.69	19	0.2	10	0.16	5	0.08	5.07E-05	-2.242178122	down	--	--	Biological Process: intracellular protein transport (GO:0006886);; Cellular Component: RIC1-RGP1 guanyl-nucleotide exchange factor complex (GO:0034066);;	K20476|0.0e+00|tnl:113503345|K20476 RAB6A-GEF complex partner protein 1 | (RefSeq) guanine nucleotide exchange factor subunit Rich	[R]	General function prediction only	RIC1;; Anaphase-promoting complex subunit 4 WD40 domain	Guanine nucleotide exchange factor subunit Rich OS=Drosophila melanogaster OX=7227 GN=Rich PE=1 SV=1	Protein RIC1 homolog OS=Heliothis virescens OX=7102 GN=B5V51_13980 PE=4 SV=1	S	Function unknown	hypothetical protein B5V51_13980 [Heliothis virescens]	biological process: localization (GO:0051179);; cellular component: cell (GO:0005623);; cellular component: macromolecular complex (GO:0032991);; cellular component: organelle (GO:0043226);; cellular component: organelle part (GO:0044422);; cellular component: cell part (GO:0044464)	--
BMK_Unigene_035551	53	1.02	125	2.45	46	1	0	0	1	0.04	1	0.05	0.000129024	-5.323764715	down	--	--	Molecular Function: molecular_function (GO:0003674);; Molecular Function: catalytic activity (GO:0003824);; Molecular Function: nuclease activity (GO:0004518);; Molecular Function: exonuclease activity (GO:0004527);; Molecular Function: exodeoxyribonuclease activity (GO:0004529);; Molecular Function: deoxyribonuclease activity (GO:0004536);; Molecular Function: binding (GO:0005488);; Molecular Fu…	K17815|2.3e-22|myi:110461962|K17815 exonuclease V [EC:3.1.-.-] | (RefSeq) exonuclease V-like	--	--	Exonuclease V - a 5' deoxyribonuclease	--	Uncharacterized protein OS=fungal sp. No.14919 OX=1813822 GN=ANO14919_100090 PE=3 SV=1	S	Function unknown	Exonuclease V [Trinorchestia longiramus]	molecular function: catalytic activity (GO:0003824);; biological process: metabolic process (GO:0008152);; biological process: cellular process (GO:0009987);; molecular function: binding (GO:0005488);; cellular component: cell (GO:0005623);; cellular component: cell part (GO:0044464);; cellular component: organelle (GO:0043226);; cellular component: membrane-enclosed lumen (GO:0031974);; cellular…	--
BMK_Unigene_051323	107	3.41	308	10.03	81	2.89	0	0	0	0	0	0	0.000116661	-9.291976169	down	[E]	Amino acid transport and metabolism	Biological Process: branched-chain amino acid biosynthetic process (GO:0009082);; Molecular Function: acetolactate synthase regulator activity (GO:1990610);;	--	[E]	Amino acid transport and metabolism	Small subunit of acetolactate synthase;; ACT domain;; ACT domain	--	Acetohydroxy-acid synthase small subunit OS=fungal sp. No.14919 OX=1813822 GN=ANO14919_144800 PE=3 SV=1	E	Amino acid transport and metabolism	putative acetolactate synthase, partial [Nilaparvata lugens]	biological process: metabolic process (GO:0008152);; biological process: cellular process (GO:0009987);; biological process: single-organism process (GO:0044699);; molecular function: molecular function regulator (GO:0098772);; biological process: biological regulation (GO:0065007)	--
BMK_Unigene_046731	102	0.94	292	2.74	65	0.68	0	0	0	0	0	0	0.000144392	-9.197115055	down	[M]	Cell wall/membrane/envelope biogenesis	Biological Process: polysaccharide biosynthetic process (GO:0000271);; Biological Process: carbohydrate metabolic process (GO:0005975);; Molecular Function: oxidoreductase activity, acting on the CH-OH group of donors, NAD or NADP as acceptor (GO:0016616);; Molecular Function: oxidoreductase activity, acting on the CH-CH group of donors, NAD or NADP as acceptor (GO:0016628);; Molecular Function: …	--	--	--	UDP-glucose/GDP-mannose dehydrogenase family, central domain;; UDP-glucose/GDP-mannose dehydrogenase family, NAD binding domain;; NAD binding domain of 6-phosphogluconate dehydrogenase;; Polysaccharide deacetylase	--	Uncharacterized protein OS=fungal sp. No.14919 OX=1813822 GN=ANO14919_123150 PE=3 SV=1	--	--	PREDICTED: protein CapL-like [Hyalella azteca]	biological process: metabolic process (GO:0008152);; biological process: single-organism process (GO:0044699);; molecular function: catalytic activity (GO:0003824);; molecular function: binding (GO:0005488)	--
BMK_Unigene_043986	134	2.06	242	3.8	89	1.55	0	0	0	0	1	0.04	8.41E-06	-7.149726305	down	[R]	General function prediction only	Molecular Function: catalytic activity (GO:0003824);;	--	[R]	General function prediction only	Protein of unknown function, DUF255	Uncharacterized protein B0495.5 OS=Caenorhabditis elegans OX=6239 GN=B0495.5 PE=4 SV=2	Thioredox_DsbH domain-containing protein OS=fungal sp. No.14919 OX=1813822 GN=ANO14919_058960 PE=4 SV=1	O	Posttranslational modification, protein turnover, chaperones	spermatogenesis-associated protein 20 isoform X1 [Athalia rosae]	molecular function: catalytic activity (GO:0003824)	--
BMK_Unigene_040498	698	7.9	1165	13.47	523	6.72	0	0	0	0	0	0	7.71E-07	-11.25490332	down	--	--	Molecular Function: protein dimerization activity (GO:0046983);;	--	[K]	Transcription	Helix-loop-helix DNA-binding domain	--	BHLH domain-containing protein OS=fungal sp. No.14919 OX=1813822 GN=ANO14919_094720 PE=4 SV=1	--	--	protein esc1-like [Nilaparvata lugens]	molecular function: binding (GO:0005488)	--
BMK_Unigene_040455	314	8	277	7.21	182	5.22	0	0	0	0	0	0	3.42E-05	-9.726587709	down	--	--	--	--	--	--	--	--	--	--	--	--	--	--
BMK_Unigene_056958	2072	12.74	1028	6.46	2957	20.71	501	4.69	247	3.53	194	2.91	0.000170533	-1.177939207	down	--	--	Cellular Component: proteasome complex (GO:0000502);; Cellular Component: cellular_component (GO:0005575);; Cellular Component: intracellular (GO:0005622);; Cellular Component: obsolete cell (GO:0005623);; Cellular Component: nucleus (GO:0005634);; Cellular Component: protein-containing complex (GO:0032991);; Cellular Component: organelle (GO:0043226);; Cellular Component: membrane-bounded organe…	K11886|0.0e+00|bmor:101744844|K11886 proteasome component ECM29 | (RefSeq) proteasome-associated protein ECM29 homolog	[S]	Function unknown	Proteasome stabiliser;; Proteasome stabiliser	Proteasome-associated protein ECM29 homolog OS=Drosophila melanogaster OX=7227 GN=CG8858 PE=1 SV=1	SFRICE_003505 OS=Spodoptera frugiperda OX=7108 GN=SFRICE_003505 PE=4 SV=1	S	Function unknown	proteasome-associated protein ECM29 homolog [Ostrinia furnacalis]	cellular component: cell (GO:0005623);; cellular component: macromolecular complex (GO:0032991);; cellular component: cell part (GO:0044464);; cellular component: organelle (GO:0043226);; biological process: cellular process (GO:0009987);; biological process: cellular component organization or biogenesis (GO:0071840);; molecular function: binding (GO:0005488)	--
BMK_Unigene_052006	85	1.33	289	4.61	45	0.8	0	0	0	0	0	0	0.000192843	-9.092978824	down	--	--	Cellular Component: mitochondrial inner membrane (GO:0005743);; Cellular Component: integral component of membrane (GO:0016021);;	--	--	--	She9 / Mdm33 family	--	Sensitive to high expression protein 9, mitochondrial OS=fungal sp. No.14919 OX=1813822 GN=ANO14919_015450 PE=3 SV=1	--	--	--	cellular component: cell (GO:0005623);; cellular component: membrane (GO:0016020);; cellular component: organelle (GO:0043226);; cellular component: organelle part (GO:0044422);; cellular component: cell part (GO:0044464);; cellular component: membrane part (GO:0044425)	--
BMK_Unigene_038624	70	2.05	172	5.16	35	1.15	0	0	1	0.06	0	0	0.000108525	-6.558261121	down	--	--	--	--	--	--	Translation machinery-associated protein 16	--	Uncharacterized protein OS=fungal sp. No.14919 OX=1813822 GN=ANO14919_027830 PE=3 SV=1	--	--	--	--	--
BMK_Unigene_043067	174	1.95	294	3.37	99	1.26	0	0	0	0	0	0	8.07E-05	-9.418080218	down	[T]	Signal transduction mechanisms	Molecular Function: voltage-gated chloride channel activity (GO:0005247);; Cellular Component: integral component of membrane (GO:0016021);;	K05012|4.2e-98|tru:101062139|K05012 chloride channel 3/4/5 | (RefSeq) clcn3; H(+)/Cl(-) exchange transporter 3 isoform X1	[P]	Inorganic ion transport and metabolism	Voltage gated chloride channel;; Voltage gated chloride channel	Chloride channel protein A OS=Dictyostelium discoideum OX=44689 GN=clcA PE=2 SV=1	Chloride channel protein OS=fungal sp. No.14919 OX=1813822 GN=ANO14919_118030 PE=3 SV=1	P	Inorganic ion transport and metabolism	PREDICTED: H(+)/Cl(-) exchange transporter 3-like isoform X2 [Branchiostoma belcheri]	molecular function: transporter activity (GO:0005215);; biological process: localization (GO:0051179);; biological process: biological regulation (GO:0065007);; cellular component: membrane (GO:0016020);; cellular component: membrane part (GO:0044425)	--
BMK_Unigene_060216	66	28.09	70	30.64	52	20.54	0	0	0	0	0	0	0.000885815	-7.963329043	down	--	--	Molecular Function: protein-L-isoaspartate (D-aspartate) O-methyltransferase activity (GO:0004719);;	K00573|1.4e-15|bmy:Bm1_50945|K00573 protein-L-isoaspartate(D-aspartate) O-methyltransferase [EC:2.1.1.77] | (RefSeq) protein-L-isoaspartate	[O]	Posttranslational modification, protein turnover, chaperones	Protein-L-isoaspartate(D-aspartate) O-methyltransferase (PCMT)	Protein-L-isoaspartate(D-aspartate) O-methyltransferase OS=Drosophila melanogaster OX=7227 GN=Pcmt PE=1 SV=2	Uncharacterized protein (Fragment) OS=Photinus pyralis OX=7054 PE=3 SV=1	O	Posttranslational modification, protein turnover, chaperones	unnamed protein product [Plasmodiophora brassicae]	molecular function: catalytic activity (GO:0003824);; biological process: metabolic process (GO:0008152);; biological process: cellular process (GO:0009987)	--
BMK_Unigene_046277	100	0.83	134	1.14	94	0.89	0	0	0	0	0	0	0.000270931	-8.677905727	down	--	--	Molecular Function: methyltransferase activity (GO:0008168);; Biological Process: methylation (GO:0032259);;	K18066|5.3e-40|pki:111850196|K18066 tRNA wybutosine-synthesizing protein 5 [EC:1.14.11.42] | (RefSeq) tyw5; tRNA wybutosine-synthesizing protein 5 isoform X1	--	--	Cupin-like domain;; Galactose oxidase, central domain	--	Leucine carboxyl methyltransferase 2 OS=fungal sp. No.14919 OX=1813822 GN=ANO14919_041930 PE=3 SV=1	--	--	PREDICTED: tRNA wybutosine-synthesizing protein 5-like [Branchiostoma belcheri]	molecular function: catalytic activity (GO:0003824);; biological process: metabolic process (GO:0008152)	--
BMK_Unigene_081520	786	15.42	1037	20.79	837	18.54	3124	89.57	762	33.59	733	33.87	0.005031137	1.852081311	up	--	--	--	K19625|1.5e-18|prap:110993321|K19625 retinaldehyde-binding protein 1 | (RefSeq) uncharacterized protein LOC110993321	--	--	CRAL/TRIO domain	--	Alpha-tocopherol transfer protein-like OS=Papilio xuthus OX=66420 GN=RR46_10178 PE=4 SV=1	I	Lipid transport and metabolism	PREDICTED: alpha-tocopherol transfer protein-like [Papilio machaon]	--	--
BMK_Unigene_038842	125	4.2	141	4.85	114	4.29	0	0	0	0	0	0	0.000194342	-8.839562435	down	--	--	--	--	--	--	--	--	Uncharacterized protein OS=fungal sp. No.14919 OX=1813822 GN=ANO14919_128070 PE=4 SV=1	--	--	--	--	--
BMK_Unigene_108360	567	35.91	111	7.19	111	7.72	860	70.65	530	68.12	1289	173.75	4.30E-05	3.529274537	up	--	--	--	--	--	--	--	--	--	--	--	--	--	--
BMK_Unigene_040324	46	0.89	83	1.65	31	0.68	0	0	0	0	0	0	0.001272861	-7.849499628	down	[L]	Replication, recombination and repair	Molecular Function: nucleic acid binding (GO:0003676);; Molecular Function: helicase activity (GO:0004386);; Molecular Function: ATP binding (GO:0005524);;	K14805|7.8e-71|fcd:110844804|K14805 ATP-dependent RNA helicase DDX24/MAK5 [EC:3.6.4.13] | (RefSeq) DEAD-box ATP-dependent RNA helicase 13-like	[A]	RNA processing and modification	DEAD/DEAH box helicase;; Helicase conserved C-terminal domain	ATP-dependent RNA helicase ddx24 OS=Dictyostelium discoideum OX=44689 GN=ddx24 PE=3 SV=1	Uncharacterized protein OS=fungal sp. No.14919 OX=1813822 GN=ANO14919_070980 PE=3 SV=1	A	RNA processing and modification	ATP-dependent RNA helicase DDX24, partial [Stegodyphus mimosarum]	molecular function: binding (GO:0005488);; molecular function: catalytic activity (GO:0003824)	--
BMK_Unigene_034439	122	2.02	337	5.71	59	1.11	0	0	1	0.04	0	0	1.36E-05	-7.420103636	down	--	--	Molecular Function: ferric iron binding (GO:0008199);; Cellular Component: integral component of membrane (GO:0016021);; Biological Process: iron-sulfur cluster assembly (GO:0016226);;	--	[T]	Signal transduction mechanisms	Organic solute transporter Ostalpha	Transmembrane protein 184 homolog DDB_G0279555 OS=Dictyostelium discoideum OX=44689 GN=tmem184C PE=3 SV=1	Uncharacterized protein OS=fungal sp. No.14919 OX=1813822 GN=ANO14919_059070 PE=4 SV=1	T	Signal transduction mechanisms	hypothetical protein DICPUDRAFT_50859 [Dictyostelium purpureum]	molecular function: binding (GO:0005488);; cellular component: membrane (GO:0016020);; cellular component: membrane part (GO:0044425);; biological process: metabolic process (GO:0008152);; biological process: cellular process (GO:0009987);; biological process: cellular component organization or biogenesis (GO:0071840)	--
BMK_Unigene_047934	373	9.3	294	7.49	467	13.11	9	0.32	5	0.28	5	0.29	1.33E-13	-4.441757633	down	[Q]	Secondary metabolites biosynthesis, transport and catabolism	Biological Process: lipid metabolic process (GO:0006629);; Cellular Component: integral component of membrane (GO:0016021);; Molecular Function: fatty-acyl-CoA reductase (alcohol-forming) activity (GO:0080019);; Molecular Function: alcohol-forming fatty acyl-CoA reductase activity (GO:0102965);;	K13356|1.1e-83|bmor:101741864|K13356 alcohol-forming fatty acyl-CoA reductase [EC:1.2.1.84] | (RefSeq) fatty acyl-CoA reductase 1-like	[I]	Lipid transport and metabolism	Male sterility protein;; Male sterility protein;; NAD dependent epimerase/dehydratase family	Putative fatty acyl-CoA reductase CG5065 OS=Drosophila melanogaster OX=7227 GN=CG5065 PE=3 SV=1	Fatty acyl-CoA reductase OS=Spodoptera exigua OX=7107 GN=FAR10 PE=2 SV=1	I	Lipid transport and metabolism	fatty acyl-CoA reductase wat-like [Trichoplusia ni]	biological process: metabolic process (GO:0008152);; biological process: single-organism process (GO:0044699);; cellular component: membrane (GO:0016020);; cellular component: membrane part (GO:0044425);; molecular function: catalytic activity (GO:0003824)	Peroxisome (ko04146)
BMK_Unigene_051666	283	1.48	353	1.89	423	2.53	0	0	0	0	0	0	1.30E-05	-10.10985822	down	--	--	--	--	--	--	--	--	--	--	--	--	--	--
BMK_Unigene_086416	161	4.55	61	1.76	195	6.19	82	3.3	153	9.52	275	17.93	0.006073168	2.230180483	up	--	--	--	--	--	--	--	--	--	--	--	--	--	--
BMK_Unigene_059980	435	8.11	318	6.06	212	4.47	0	0	0	0	0	0	1.87E-05	-9.9857886	down	--	--	Molecular Function: DNA binding (GO:0003677);; Cellular Component: nucleus (GO:0005634);; Biological Process: DNA replication (GO:0006260);; Biological Process: DNA repair (GO:0006281);; Biological Process: DNA recombination (GO:0006310);; Molecular Function: metal ion binding (GO:0046872);;	K07466|1.6e-114|sasa:106612933|K07466 replication factor A1 | (RefSeq) replication protein A 70 kDa DNA-binding subunit-like	[L]	Replication, recombination and repair	Replication factor-A C terminal domain;; Replication protein A OB domain;; Replication factor-A protein 1, N-terminal domain;; OB-fold nucleic acid binding domain	Replication protein A 70 kDa DNA-binding subunit OS=Drosophila melanogaster OX=7227 GN=RpA-70 PE=1 SV=1	Replication protein A subunit OS=fungal sp. No.14919 OX=1813822 GN=ANO14919_109750 PE=3 SV=1	L	Replication, recombination and repair	replication protein A 70 kDa DNA-binding subunit-like isoform X1 [Penaeus vannamei]	molecular function: binding (GO:0005488);; cellular component: cell (GO:0005623);; cellular component: organelle (GO:0043226);; cellular component: cell part (GO:0044464);; biological process: metabolic process (GO:0008152);; biological process: cellular process (GO:0009987);; biological process: response to stimulus (GO:0050896)	DNA replication (ko03030);; Nucleotide excision repair (ko03420);; Mismatch repair (ko03430);; Homologous recombination (ko03440);; Fanconi anemia pathway (ko03460)
BMK_Unigene_031637	544	5.33	1381	13.82	564	6.28	0	0	0	0	0	0	6.96E-07	-11.3367477	down	--	--	--	--	--	--	--	--	Uncharacterized protein OS=fungal sp. No.14919 OX=1813822 GN=ANO14919_139060 PE=4 SV=1	--	--	--	--	--
BMK_Unigene_084902	30	2.24	10	0.76	61	4.97	31	2.92	77	11.39	90	13.96	0.00094416	2.916867692	up	--	--	--	--	--	--	--	--	--	--	--	--	--	--
BMK_Unigene_051843	205	1.34	268	1.79	108	0.8	0	0	0	0	0	0	7.54E-05	-9.419746641	down	--	--	--	--	--	--	--	--	--	--	--	--	--	--
BMK_Unigene_038461	79	1.57	117	2.37	118	2.64	0	0	0	0	0	0	0.000304526	-8.592541276	down	--	--	--	--	--	--	--	--	Uncharacterized protein OS=fungal sp. No.14919 OX=1813822 GN=ANO14919_004450 PE=4 SV=1	--	--	--	--	--
BMK_Unigene_036330	646	20.39	730	23.55	493	17.44	0	0	0	0	0	0	1.80E-06	-10.8895676	down	--	--	Biological Process: intracellular transport (GO:0046907);;	K15306|3.4e-38|bbub:102400574|K15306 Ran-binding protein 1 | (RefSeq) RANBP1; ran-specific GTPase-activating protein isoform X1	[U]	Intracellular trafficking, secretion, and vesicular transport	RanBP1 domain	Ran-specific GTPase-activating protein homolog OS=Dictyostelium discoideum OX=44689 GN=ranbp1 PE=1 SV=1	RanBD1 domain-containing protein OS=fungal sp. No.14919 OX=1813822 GN=ANO14919_118510 PE=4 SV=1	U	Intracellular trafficking, secretion, and vesicular transport	hypothetical protein H696_06223 [Fonticula alba]	biological process: localization (GO:0051179)	Human T-cell leukemia virus 1 infection (ko05166);; Viral carcinogenesis (ko05203)
BMK_Unigene_049942	436	4.91	112	1.29	391	5	51	0.86	14	0.36	6	0.16	0.000386419	-2.339493111	down	--	--	--	--	--	--	--	--	Uncharacterized protein OS=Chilo suppressalis OX=168631 GN=evm_007186 PE=4 SV=1	--	--	proteoglycan 4-like isoform X1 [Ostrinia furnacalis]	--	--
BMK_Unigene_109486	25	2.31	5	0.47	1	0.1	123	13.71	46	8.1	39	7.2	5.70E-05	4.062073907	up	--	--	--	--	--	--	--	--	--	--	--	--	--	--
BMK_Unigene_080635	4	0.76	4	0.78	25	4.84	46	8.57	20	6.04	47	14.9	0.000145408	3.50594755	up	--	--	--	--	--	--	--	--	--	--	--	--	--	--
BMK_Unigene_034555	234	5.09	378	8.41	142	3.48	0	0	0	0	1	0.05	6.99E-07	-7.815380097	down	--	--	Molecular Function: protein binding (GO:0005515);;	K04523|6.5e-08|cel:CELE_F15C11.2|K04523 ubiquilin | (RefSeq) ubql-1; Ubiquilin	[OR]	--	Ubiquitin family;; UBA/TS-N domain	Ubiquilin OS=Caenorhabditis elegans OX=6239 GN=ubql-1 PE=2 SV=1	Uncharacterized protein OS=fungal sp. No.14919 OX=1813822 GN=ANO14919_007190 PE=4 SV=1	--	--	TPA: ubiquitin, putative [Neospora caninum Liverpool]	molecular function: binding (GO:0005488)	Protein processing in endoplasmic reticulum (ko04141)
BMK_Unigene_054655	620	10.58	100	1.74	685	13.21	0	0	10	0.39	1	0.04	2.74E-05	-4.960476478	down	--	--	Molecular Function: transcription regulatory region sequence-specific DNA binding (GO:0000976);; Molecular Function: RNA polymerase II transcription regulatory region sequence-specific DNA binding (GO:0000977);; Molecular Function: DNA-binding transcription factor activity, RNA polymerase II-specific (GO:0000981);; Molecular Function: RNA polymerase II transcription regulatory region sequence-spe…	K17897|1.0e-50|dpl:KGM_211451|K17897 GATA-binding protein 6 | (RefSeq) GATA-binding factor A	--	--	--	--	GATA-binding factor A OS=Danaus plexippus plexippus OX=278856 GN=KGM_211451 PE=4 SV=1	K	Transcription	transcription factor GATA-6-like isoform X1 [Vanessa tameamea]	molecular function: binding (GO:0005488);; molecular function: nucleic acid binding transcription factor activity (GO:0001071);; biological process: biological regulation (GO:0065007);; biological process: metabolic process (GO:0008152);; biological process: cellular process (GO:0009987);; biological process: developmental process (GO:0032502);; biological process: single-organism process (GO:004…	--
BMK_Unigene_052432	29	1.41	19	0.94	38	2.05	47	3.08	30	3.06	23	2.46	0.000665458	1.704971829	up	--	--	--	--	--	--	--	--	--	--	--	--	--	--
BMK_Unigene_014169	216	5.79	387	10.6	177	5.33	0	0	0	0	0	0	3.27E-05	-9.818845247	down	[GER]	--	Cellular Component: cellular_component (GO:0005575);; Cellular Component: intracellular (GO:0005622);; Cellular Component: obsolete cell (GO:0005623);; Cellular Component: cytoplasm (GO:0005737);; Cellular Component: endoplasmic reticulum (GO:0005783);; Cellular Component: endoplasmic reticulum membrane (GO:0005789);; Cellular Component: plasma membrane (GO:0005886);; Biological Process: transpor…	--	[R]	General function prediction only	EamA-like transporter family	--	Uncharacterized protein OS=fungal sp. No.14919 OX=1813822 GN=ANO14919_043950 PE=4 SV=1	L	Replication, recombination and repair	solute carrier family 35 member G1 [Strongylocentrotus purpuratus]	cellular component: cell (GO:0005623);; cellular component: cell part (GO:0044464);; cellular component: organelle (GO:0043226);; cellular component: membrane (GO:0016020);; cellular component: organelle part (GO:0044422);; cellular component: membrane part (GO:0044425);; biological process: localization (GO:0051179);; biological process: cellular process (GO:0009987);; biological process: single…	--
BMK_Unigene_038375	164	1.86	387	4.5	169	2.18	0	0	0	0	0	0	4.18E-05	-9.734291883	down	--	--	Cellular Component: integral component of membrane (GO:0016021);;	K12180|3.0e-24|dpte:113791750|K12180 COP9 signalosome complex subunit 7 | (RefSeq) COP9 signalosome complex subunit 7b-like	--	--	Regulator of G protein signaling domain	--	RGS domain-containing protein (Fragment) OS=Photinus pyralis OX=7054 PE=4 SV=1	--	--	protein rax1-like [Nilaparvata lugens]	cellular component: membrane (GO:0016020);; cellular component: membrane part (GO:0044425)	--
BMK_Unigene_044309	159	6.52	93	3.9	306	13.98	1	0.06	5	0.44	4	0.37	4.50E-06	-3.981973212	down	--	--	Molecular Function: pigment binding (GO:0031409);;	K03098|4.0e-61|tnl:113504536|K03098 apolipoprotein D and lipocalin family protein | (RefSeq) apolipoprotein D-like	[M]	Cell wall/membrane/envelope biogenesis	Lipocalin / cytosolic fatty-acid binding protein family;; Lipocalin-like domain	--	SFRICE_005644 OS=Spodoptera frugiperda OX=7108 GN=SFRICE_005644 PE=3 SV=1	M	Cell wall/membrane/envelope biogenesis	apolipoprotein D-like [Trichoplusia ni]	molecular function: binding (GO:0005488)	--
BMK_Unigene_081894	789	51.64	148	9.9	660	47.38	75	6.33	60	7.93	17	2.36	0.002990557	-1.812109969	down	--	--	Molecular Function: calcium ion binding (GO:0005509);;	K02183|5.5e-76|pmac:106713438|K02183 calmodulin | (RefSeq) calmodulin-like protein 4	[T]	Signal transduction mechanisms	EF-hand domain pair;; EF hand;; EF-hand domain pair	Myosin regulatory light chain OS=Physarum polycephalum OX=5791 PE=1 SV=1	Calmodulin-like protein 4 OS=Papilio xuthus OX=66420 GN=RR46_07017 PE=4 SV=1	T	Signal transduction mechanisms	PREDICTED: calmodulin-like protein 4 [Papilio polytes]	molecular function: binding (GO:0005488)	Phosphatidylinositol signaling system (ko04070);; Phototransduction - fly (ko04745)
BMK_Unigene_053403	5688	58.76	4034	42.58	7256	85.13	7362	114.2	7735	183.72	10061	250.4	0.000554418	2.244526699	up	[J]	Translation, ribosomal structure and biogenesis	Molecular Function: structural constituent of ribosome (GO:0003735);; Cellular Component: ribosome (GO:0005840);; Biological Process: translation (GO:0006412);;	K02949|1.5e-53|pmac:106721715|K02949 small subunit ribosomal protein S11e | (RefSeq) 40S ribosomal protein S11-like	[J]	Translation, ribosomal structure and biogenesis	Ribosomal protein S17;; Ribosomal_S17 N-terminal	40S ribosomal protein S11 OS=Anopheles gambiae OX=7165 GN=RpS11 PE=2 SV=2	40S ribosomal protein S11 OS=Eumeta variegata OX=151549 GN=Rps11 PE=3 SV=1	J	Translation, ribosomal structure and biogenesis	40S ribosomal protein S11 [Eumeta japonica]	molecular function: structural molecule activity (GO:0005198);; cellular component: cell (GO:0005623);; cellular component: macromolecular complex (GO:0032991);; cellular component: organelle (GO:0043226);; cellular component: cell part (GO:0044464);; biological process: metabolic process (GO:0008152);; biological process: cellular process (GO:0009987)	Ribosome (ko03010)
BMK_Unigene_031771	303	4.39	565	8.37	148	2.43	0	0	1	0.03	1	0.03	6.20E-08	-7.430340211	down	[O]	Posttranslational modification, protein turnover, chaperones	Molecular Function: ATP binding (GO:0005524);; Biological Process: protein folding (GO:0006457);; Molecular Function: unfolded protein binding (GO:0051082);;	K04043|2.3e-232|dre:373085|K04043 molecular chaperone DnaK | (RefSeq) hspa9; stress-70 protein, mitochondrial	[O]	Posttranslational modification, protein turnover, chaperones	Hsp70 protein;; MreB/Mbl protein;; FGGY family of carbohydrate kinases, C-terminal domain;; NAD-specific glutamate dehydrogenase	Heat shock 70 kDa protein cognate 5 OS=Drosophila melanogaster OX=7227 GN=Hsc70-5 PE=1 SV=2	Uncharacterized protein (Fragment) OS=Photinus pyralis OX=7054 PE=3 SV=1	O	Posttranslational modification, protein turnover, chaperones	heat shock protein 70-8 [Nilaparvata lugens]	molecular function: binding (GO:0005488);; biological process: cellular process (GO:0009987)	RNA degradation (ko03018)
BMK_Unigene_050876	149	1.32	52	0.47	111	1.12	23	0.31	8	0.16	2	0.04	0.006992212	-1.890177336	down	[R]	General function prediction only	Molecular Function: protein tyrosine kinase activity (GO:0004713);; Molecular Function: ATP binding (GO:0005524);;	K08886|8.2e-261|pmac:106720173|K08886 activated CDC42 kinase 1 [EC:2.7.10.2 2.7.11.1] | (RefSeq) probable serine/threonine-protein kinase DDB_G0268876	[T]	Signal transduction mechanisms	Protein tyrosine and serine/threonine kinase;; Protein kinase domain;; SH3 domain	Activated Cdc42 kinase Ack OS=Drosophila melanogaster OX=7227 GN=Ack PE=1 SV=2	Uncharacterized protein OS=Chilo suppressalis OX=168631 GN=evm_007376 PE=4 SV=1	T	Signal transduction mechanisms	hypothetical protein evm_007376 [Chilo suppressalis]	molecular function: catalytic activity (GO:0003824);; biological process: metabolic process (GO:0008152);; biological process: cellular process (GO:0009987);; molecular function: binding (GO:0005488)	--
BMK_Unigene_046397	385	4.03	597	6.38	298	3.54	0	0	0	0	0	0	6.89E-06	-10.44225607	down	--	--	--	--	--	--	--	--	--	--	--	--	--	--
BMK_Unigene_085266	14	0.52	2	0.08	11	0.45	24	1.23	23	1.83	20	1.67	2.97E-05	2.9939914	up	--	--	--	--	--	--	--	--	--	--	--	--	--	--
BMK_Unigene_000040	532	7.81	183	2.74	382	6.35	16	0.35	24	0.8	12	0.42	3.36E-06	-2.745962042	down	--	--	Molecular Function: neuropeptide Y receptor activity (GO:0004983);; Cellular Component: integral component of membrane (GO:0016021);;	K04209|8.5e-163|bmor:100174914|K04209 neuropeptide F receptor | (RefSeq) NGR-A10, BNGR-A10; neuropeptide receptor A10	[R]	General function prediction only	7 transmembrane receptor (rhodopsin family);; Serpentine type 7TM GPCR chemoreceptor Srsx;; Serpentine type 7TM GPCR chemoreceptor Srx;; Serpentine type 7TM GPCR chemoreceptor Srw	Neuropeptide F receptor OS=Drosophila melanogaster OX=7227 GN=NPFR PE=1 SV=3	Neuropeptide receptor A10 OS=Bombyx mori OX=7091 GN=BNGR-A10 PE=2 SV=1	T	Signal transduction mechanisms	neuropeptide receptor A10 [Bombyx mori]	molecular function: signal transducer activity (GO:0004871);; molecular function: molecular transducer activity (GO:0060089);; biological process: cellular process (GO:0009987);; biological process: signaling (GO:0023052);; biological process: single-organism process (GO:0044699);; biological process: response to stimulus (GO:0050896);; biological process: biological regulation (GO:0065007);; cel…	--
BMK_Unigene_001898	1103	5.24	783	3.8	1121	6.07	150	1.09	58	0.64	8	0.09	0.000236066	-2.644597534	down	[V]	Defense mechanisms	Molecular Function: ATP binding (GO:0005524);; Cellular Component: integral component of membrane (GO:0016021);; Molecular Function: ATPase activity (GO:0016887);; Molecular Function: ATPase-coupled transmembrane transporter activity (GO:0042626);;	K05665|0.0e+00|tnl:113497341|K05665 ATP-binding cassette, subfamily C (CFTR/MRP), member 1 [EC:7.6.2.3] | (RefSeq) multidrug resistance-associated protein 1	[Q]	Secondary metabolites biosynthesis, transport and catabolism	ABC transporter transmembrane region;; ABC transporter;; 50S ribosome-binding GTPase	ABC transporter C family member 8 OS=Dictyostelium discoideum OX=44689 GN=abcC8 PE=3 SV=1	ABCC1-like protein OS=Spodoptera litura OX=69820 PE=2 SV=1	Q	Secondary metabolites biosynthesis, transport and catabolism	PREDICTED: multidrug resistance-associated protein 1 isoform X2 [Papilio xuthus]	molecular function: binding (GO:0005488);; cellular component: membrane (GO:0016020);; cellular component: membrane part (GO:0044425);; molecular function: catalytic activity (GO:0003824);; molecular function: transporter activity (GO:0005215);; biological process: localization (GO:0051179)	ABC transporters (ko02010)
BMK_Unigene_048202	201	1.16	710	4.19	272	1.79	0	0	0	0	0	0	1.01E-05	-10.39254415	down	[CR]	--	Biological Process: mRNA splicing, via spliceosome (GO:0000398);; Biological Process: nuclear-transcribed mRNA catabolic process (GO:0000956);; Molecular Function: RNA binding (GO:0003723);; Cellular Component: spliceosomal complex (GO:0005681);; Cellular Component: U6 snRNP (GO:0005688);; Cellular Component: U4/U6 x U5 tri-snRNP complex (GO:0046540);;	K12622|2.5e-19|adf:107339780|K12622 U6 snRNA-associated Sm-like protein LSm3 | (RefSeq) U6 snRNA-associated Sm-like protein LSm3	[A]	RNA processing and modification	Zinc-binding dehydrogenase;; Zinc-binding dehydrogenase;; Alcohol dehydrogenase GroES-like domain	Probable U6 snRNA-associated Sm-like protein LSm3 OS=Dictyostelium discoideum OX=44689 GN=lsm3 PE=3 SV=1	U6 snRNA-associated Sm-like protein LSm3 OS=fungal sp. No.14919 OX=1813822 GN=LSM3 PE=3 SV=1	A	RNA processing and modification	alcohol dehydrogenase GroESlike domain containing protein [Acanthamoeba castellanii str. Neff]	biological process: metabolic process (GO:0008152);; biological process: cellular process (GO:0009987);; biological process: biological regulation (GO:0065007);; molecular function: binding (GO:0005488);; cellular component: cell (GO:0005623);; cellular component: macromolecular complex (GO:0032991);; cellular component: organelle (GO:0043226);; cellular component: organelle part (GO:0044422);; c…	RNA degradation (ko03018);; Spliceosome (ko03040)
BMK_Unigene_054847	317	2.06	147	0.98	540	4	66	0.65	16	0.24	15	0.24	0.000640458	-1.947496269	down	--	--	Cellular Component: cytoskeleton (GO:0005856);;	K16683|0.0e+00|pxy:105385810|K16683 protein expanded | (RefSeq) protein expanded	[T]	Signal transduction mechanisms	FERM C-terminal PH-like domain;; FERM central domain	Protein expanded OS=Drosophila melanogaster OX=7227 GN=ex PE=1 SV=3	SFRICE_004799 OS=Spodoptera frugiperda OX=7108 GN=SFRICE_004799 PE=4 SV=1	T	Signal transduction mechanisms	PREDICTED: protein expanded [Plutella xylostella]	cellular component: cell (GO:0005623);; cellular component: organelle (GO:0043226);; cellular component: cell part (GO:0044464)	Hippo signaling pathway - fly (ko04391);; Hippo signaling pathway - multiple species (ko04392)
BMK_Unigene_042504	387	1.76	1435	6.68	263	1.37	0	0	0	0	2	0.02	9.99E-09	-8.346183435	down	[Q]	Secondary metabolites biosynthesis, transport and catabolism	Molecular Function: molecular_function (GO:0003674);; Molecular Function: catalytic activity (GO:0003824);; Molecular Function: fatty acid synthase activity (GO:0004312);; Biological Process: carbohydrate metabolic process (GO:0005975);; Biological Process: polysaccharide metabolic process (GO:0005976);; Biological Process: glycogen metabolic process (GO:0005977);; Biological Process: cellular gl…	K00665|7.0e-104|soc:105198903|K00665 fatty acid synthase, animal type [EC:2.3.1.85] | (RefSeq) fatty acid synthase	[I]	Lipid transport and metabolism	Beta-ketoacyl synthase, N-terminal domain;; Polyketide synthase dehydratase;; Acyl transferase domain;; Beta-ketoacyl synthase, C-terminal domain;; Ketoacyl-synthetase C-terminal extension;; Methyltransferase domain;; Methyltransferase domain;; Zinc-binding dehydrogenase;; Zinc-binding dehydrogenase;; KR domain;; KR domain;; Phosphopantetheine attachment site	Probable polyketide synthase 16 OS=Dictyostelium discoideum OX=44689 GN=pks16 PE=2 SV=1	Carrier domain-containing protein OS=fungal sp. No.14919 OX=1813822 GN=ANO14919_085670 PE=4 SV=1	I	Lipid transport and metabolism	AMP-dependent synthetase and ligase [Acanthamoeba castellanii str. Neff]	molecular function: catalytic activity (GO:0003824);; biological process: metabolic process (GO:0008152);; biological process: cellular process (GO:0009987);; biological process: single-organism process (GO:0044699);; biological process: multicellular organismal process (GO:0032501);; biological process: developmental process (GO:0032502);; biological process: response to stimulus (GO:0050896);; …	Fatty acid biosynthesis (ko00061);; Fatty acid metabolism (ko01212)
BMK_Unigene_058280	125	1.44	240	2.82	84	1.1	0	0	1	0.03	0	0	1.08E-05	-7.185011651	down	[R]	General function prediction only	Molecular Function: nitronate monooxygenase activity (GO:0018580);;	--	--	--	Nitronate monooxygenase;; IMP dehydrogenase / GMP reductase domain	--	NMO domain-containing protein OS=fungal sp. No.14919 OX=1813822 GN=ANO14919_084240 PE=4 SV=1	E	Amino acid transport and metabolism	oxidoreductase, 2-nitropropane dioxygenase family [Planoprotostelium fungivorum]	molecular function: catalytic activity (GO:0003824);; biological process: metabolic process (GO:0008152);; biological process: single-organism process (GO:0044699)	--
BMK_Unigene_042625	400	3.25	493	4.09	307	2.84	0	0	0	0	0	0	8.41E-06	-10.32918798	down	[G]	Carbohydrate transport and metabolism	Cellular Component: integral component of membrane (GO:0016021);; Molecular Function: transmembrane transporter activity (GO:0022857);;	--	[R]	General function prediction only	Major Facilitator Superfamily;; Sugar (and other) transporter;; Protein of unknown function (DUF726);; Protein of unknown function (DUF726)	Uncharacterized membrane protein F35D11.3 OS=Caenorhabditis elegans OX=6239 GN=F35D11.3 PE=3 SV=2	MFS domain-containing protein OS=fungal sp. No.14919 OX=1813822 GN=ANO14919_046750 PE=4 SV=1	S	Function unknown	hypothetical protein PROFUN_08430 [Planoprotostelium fungivorum]	cellular component: membrane (GO:0016020);; cellular component: membrane part (GO:0044425);; molecular function: transporter activity (GO:0005215);; biological process: localization (GO:0051179)	--
BMK_Unigene_015195	127	3	369	8.9	106	2.82	0	0	0	0	0	0	7.10E-05	-9.534961118	down	--	--	Cellular Component: proteasome complex (GO:0000502);; Biological Process: cell activation (GO:0001775);; Biological Process: immune effector process (GO:0002252);; Biological Process: cell activation involved in immune response (GO:0002263);; Biological Process: myeloid leukocyte activation (GO:0002274);; Biological Process: myeloid cell activation involved in immune response (GO:0002275);; Biolo…	K03035|1.1e-121|spis:111321475|K03035 26S proteasome regulatory subunit N5 | (RefSeq) 26S proteasome non-ATPase regulatory subunit 12-like	[O]	Posttranslational modification, protein turnover, chaperones	PCI domain;; 26S proteasome regulatory subunit RPN5 C-terminal domain	26S proteasome non-ATPase regulatory subunit 12 OS=Dictyostelium discoideum OX=44689 GN=psmD12 PE=2 SV=1	PCI domain-containing protein OS=fungal sp. No.14919 OX=1813822 GN=ANO14919_140970 PE=3 SV=1	O	Posttranslational modification, protein turnover, chaperones	26S proteasome non-ATPase regulatory subunit 12-like [Stylophora pistillata]	cellular component: cell (GO:0005623);; cellular component: macromolecular complex (GO:0032991);; cellular component: cell part (GO:0044464);; biological process: cellular process (GO:0009987);; biological process: single-organism process (GO:0044699);; biological process: immune system process (GO:0002376);; biological process: response to stimulus (GO:0050896);; cellular component: extracellula…	Proteasome (ko03050)
BMK_Unigene_021404	98	1.77	164	3.02	76	1.55	0	0	1	0.04	1	0.04	1.43E-05	-5.861797024	down	--	--	Cellular Component: cytoplasm (GO:0005737);;	K20523|3.1e-09|hcq:109510431|K20523 SH3 domain-containing YSC84-like protein 1 | (RefSeq) sh3yl1; SH3 domain-containing YSC84-like protein 1 isoform X1	[U]	Intracellular trafficking, secretion, and vesicular transport	BAR domain;; SH3 domain;; Variant SH3 domain;; Variant SH3 domain	Sex muscle abnormal protein 5 OS=Caenorhabditis elegans OX=6239 GN=sem-5 PE=1 SV=1	Uncharacterized protein OS=fungal sp. No.14919 OX=1813822 GN=ANO14919_105840 PE=4 SV=1	T	Signal transduction mechanisms	hypothetical protein H696_00720 [Fonticula alba]	cellular component: cell (GO:0005623);; cellular component: cell part (GO:0044464)	--
BMK_Unigene_048392	129	2.33	50	0.92	171	3.49	11	0.29	14	0.57	3	0.13	0.002248061	-2.049432262	down	[F]	Nucleotide transport and metabolism	Molecular Function: protein binding (GO:0005515);; Cellular Component: cellular_component (GO:0005575);; Cellular Component: obsolete cell (GO:0005623);; Cellular Component: plasma membrane (GO:0005886);; Cellular Component: cell-cell junction (GO:0005911);; Cellular Component: septate junction (GO:0005918);; Biological Process: cell-cell junction assembly (GO:0007043);; Biological Process: multi…	K06103|4.1e-86|clec:106674389|K06103 calcium/calmodulin-dependent serine protein kinase [EC:2.7.11.1] | (RefSeq) peripheral plasma membrane protein CASK isoform X1	[T]	Signal transduction mechanisms	Guanylate kinase;; PDZ domain;; Variant SH3 domain;; SH3 domain;; PDZ domain	Peripheral plasma membrane protein CASK OS=Drosophila melanogaster OX=7227 GN=CASK PE=1 SV=4	MAGUK p55 subfamily member 6 OS=Papilio machaon OX=76193 GN=RR48_09850 PE=4 SV=1	T	Signal transduction mechanisms	MAGUK p55 subfamily member 6 isoform X1 [Trichoplusia ni]	molecular function: binding (GO:0005488);; cellular component: cell (GO:0005623);; cellular component: membrane (GO:0016020);; cellular component: cell part (GO:0044464);; cellular component: cell junction (GO:0030054);; biological process: cellular process (GO:0009987);; biological process: single-organism process (GO:0044699);; biological process: cellular component organization or biogenesis (…	--
BMK_Unigene_044860	70	2.67	37	1.44	79	3.36	72	3.81	45	3.69	48	4.13	0.004704987	1.392337777	up	--	--	Molecular Function: transcription regulatory region sequence-specific DNA binding (GO:0000976);; Molecular Function: DNA-binding transcription factor activity, RNA polymerase II-specific (GO:0000981);; Molecular Function: DNA-binding transcription factor activity, RNA polymerase II-specific (GO:0000982);; Molecular Function: cis-regulatory region sequence-specific DNA binding (GO:0000987);; Molec…	K09191|8.6e-54|haw:110371769|K09191 general transcription factor IIIA | (RefSeq) zinc finger protein 568-like isoform X1	--	--	Zinc finger, C2H2 type;; C2H2-type zinc finger;; Zinc-finger double domain	--	Uncharacterized protein OS=Heliothis virescens OX=7102 GN=B5V51_5425 PE=4 SV=1	K	Transcription	unnamed protein product [Arctia plantaginis]	molecular function: binding (GO:0005488);; molecular function: nucleic acid binding transcription factor activity (GO:0001071);; biological process: biological regulation (GO:0065007);; cellular component: cell (GO:0005623);; cellular component: cell part (GO:0044464);; cellular component: organelle (GO:0043226)	--
BMK_Unigene_044895	389	5.03	97	1.28	824	12.08	38	0.73	9	0.27	19	0.59	0.000471962	-2.605683757	down	--	--	Molecular Function: protein binding (GO:0005515);; Cellular Component: cellular_component (GO:0005575);; Cellular Component: extracellular region (GO:0005576);; Cellular Component: obsolete cell (GO:0005623);; Cellular Component: plasma membrane (GO:0005886);; Cellular Component: external side of plasma membrane (GO:0009897);; Cellular Component: cell surface (GO:0009986);; Cellular Component: me…	K23413|9.7e-107|pmac:106709954|K23413 anosmin-1 | (RefSeq) anosmin-1	[W]	Extracellular structures	Fibronectin type III domain;; WAP-type (Whey Acidic Protein) 'four-disulfide core'	--	Anosmin-1 OS=Papilio machaon OX=76193 GN=RR48_02271 PE=4 SV=1	W	Extracellular structures	anosmin-1 [Manduca sexta]	molecular function: binding (GO:0005488);; cellular component: extracellular region (GO:0005576);; cellular component: cell (GO:0005623);; cellular component: membrane (GO:0016020);; cellular component: cell part (GO:0044464);; cellular component: membrane part (GO:0044425);; molecular function: molecular function regulator (GO:0098772);; biological process: biological regulation (GO:0065007);; c…	--
BMK_Unigene_042792	367	10.83	4598	138.73	737	24.41	0	0	9	0.58	0	0	0.001444518	-7.251344685	down	[M]	Cell wall/membrane/envelope biogenesis	Molecular Function: carboxypeptidase activity (GO:0004180);; Molecular Function: metallocarboxypeptidase activity (GO:0004181);; Biological Process: proteolysis (GO:0006508);; Molecular Function: zinc ion binding (GO:0008270);; Cellular Component: integral component of membrane (GO:0016021);;	K23009|3.3e-100|pmac:106708634|K23009 carboxypeptidase O [EC:3.4.17.-] | (RefSeq) zinc carboxypeptidase-like	[S]	Function unknown	Zinc carboxypeptidase;; Carboxypeptidase activation peptide	Zinc carboxypeptidase A 1 OS=Anopheles gambiae OX=7165 GN=AGAP009593 PE=2 SV=3	Zinc carboxypeptidase A 1 OS=Papilio machaon OX=76193 GN=RR48_13933 PE=3 SV=1	O	Posttranslational modification, protein turnover, chaperones	zinc carboxypeptidase-like [Ostrinia furnacalis]	molecular function: catalytic activity (GO:0003824);; biological process: metabolic process (GO:0008152);; molecular function: binding (GO:0005488);; cellular component: membrane (GO:0016020);; cellular component: membrane part (GO:0044425)	--
BMK_Unigene_059896	71	2.14	259	7.96	71	2.4	0	0	0	0	0	0	0.000197788	-9.032955807	down	--	--	--	--	--	--	--	--	--	--	--	--	--	--
BMK_Unigene_044451	53	0.8	134	2.07	38	0.65	0	0	0	0	0	0	0.000670349	-8.302123886	down	--	--	Cellular Component: nuclear pore (GO:0005643);; Molecular Function: structural constituent of nuclear pore (GO:0017056);;	K14309|2.0e-23|pret:103466823|K14309 nuclear pore complex protein Nup93 | (RefSeq) nup93; nuclear pore complex protein Nup93 isoform X2	[D]	Cell cycle control, cell division, chromosome partitioning	Nup93/Nic96	--	Uncharacterized protein OS=fungal sp. No.14919 OX=1813822 GN=ANO14919_116430 PE=3 SV=1	D	Cell cycle control, cell division, chromosome partitioning	nucleoporin NIC96-like [Nilaparvata lugens]	cellular component: cell (GO:0005623);; cellular component: macromolecular complex (GO:0032991);; cellular component: organelle (GO:0043226);; cellular component: organelle part (GO:0044422);; cellular component: cell part (GO:0044464);; molecular function: structural molecule activity (GO:0005198)	RNA transport (ko03013)
BMK_Unigene_045686	48	0.85	124	2.26	38	0.76	0	0	0	0	0	0	0.000760549	-8.216161712	down	--	--	--	--	--	--	--	--	Uncharacterized protein OS=fungal sp. No.14919 OX=1813822 GN=ANO14919_105190 PE=4 SV=1	--	--	--	--	--
BMK_Unigene_035409	74	1.12	127	1.96	79	1.35	0	0	0	0	0	0	0.000389664	-8.505282631	down	--	--	Cellular Component: transcription factor TFIIH core complex (GO:0000439);; Biological Process: nucleotide-excision repair (GO:0006289);; Biological Process: transcription, DNA-templated (GO:0006351);;	K03141|3.8e-06|lak:106176475|K03141 transcription initiation factor TFIIH subunit 1 | (RefSeq) general transcription factor IIH subunit 1	[KL]	--	BSD domain;; TFIIH p62 subunit, N-terminal domain	--	BSD domain-containing protein OS=fungal sp. No.14919 OX=1813822 GN=ANO14919_041910 PE=3 SV=1	--	--	TFIIH p62 subunit and BSD and Aminoacyl-tRNA synthetase domain containing protein [Haemonchus contortus]	cellular component: cell (GO:0005623);; cellular component: macromolecular complex (GO:0032991);; cellular component: organelle (GO:0043226);; cellular component: organelle part (GO:0044422);; cellular component: cell part (GO:0044464);; biological process: metabolic process (GO:0008152);; biological process: cellular process (GO:0009987);; biological process: response to stimulus (GO:0050896)	Basal transcription factors (ko03022);; Nucleotide excision repair (ko03420)
BMK_Unigene_031913	151	1.95	250	3.3	158	2.32	0	0	0	0	0	0	7.89E-05	-9.369403511	down	[R]	General function prediction only	Biological Process: signal transduction (GO:0007165);;	--	--	--	SAM domain (Sterile alpha motif);; SAM domain (Sterile alpha motif);; Ras association (RalGDS/AF-6) domain	--	Uncharacterized protein OS=fungal sp. No.14919 OX=1813822 GN=ANO14919_134970 PE=4 SV=1	S	Function unknown	hypothetical protein TRFO_09569 [Tritrichomonas foetus]	biological process: cellular process (GO:0009987);; biological process: signaling (GO:0023052);; biological process: single-organism process (GO:0044699);; biological process: response to stimulus (GO:0050896);; biological process: biological regulation (GO:0065007)	--
BMK_Unigene_088434	22	0.96	7	0.31	27	1.31	36	2.14	24	2.22	46	4.45	0.000276295	2.691642298	up	--	--	Molecular Function: RNA-directed DNA polymerase activity (GO:0003964);; Molecular Function: endonuclease activity (GO:0004519);;	K21843|2.3e-50|haw:110377889|K21843 tetratricopeptide repeat protein 7 | (RefSeq) LOW QUALITY PROTEIN: uncharacterized protein LOC110377889	[R]	General function prediction only	Reverse transcriptase (RNA-dependent DNA polymerase)	Retrovirus-related Pol polyprotein from type-1 retrotransposable element R2 (Fragment) OS=Popillia japonica OX=7064 PE=4 SV=1	Endonuclease-reverse transcriptase OS=Bombyx mori OX=7091 PE=4 SV=1	S	Function unknown	PREDICTED: uncharacterized protein LOC106140897 [Amyelois transitella]	molecular function: catalytic activity (GO:0003824);; biological process: metabolic process (GO:0008152);; biological process: cellular process (GO:0009987)	--
BMK_Unigene_036251	226	3.41	323	4.98	169	2.89	0	0	2	0.07	0	0	2.34E-07	-6.94105481	down	--	--	--	--	--	--	--	--	Uncharacterized protein OS=fungal sp. No.14919 OX=1813822 GN=ANO14919_130810 PE=4 SV=1	--	--	--	--	--
BMK_Unigene_045561	84	1.16	123	1.73	53	0.83	0	0	0	0	0	0	0.000470604	-8.422905294	down	[T]	Signal transduction mechanisms	Cellular Component: integral component of membrane (GO:0016021);; Molecular Function: oxidoreductase activity (GO:0016491);;	K21421|6.4e-92|cdk:105101594|K21421 NADPH oxidase 2 [EC:1.-.-.-] | (RefSeq) cytochrome b-245 heavy chain	[PQ]	--	Ferric reductase NAD binding domain;; FAD-binding domain;; Ferric reductase like transmembrane component	Superoxide-generating NADPH oxidase heavy chain subunit A OS=Dictyostelium discoideum OX=44689 GN=noxA PE=2 SV=1	FAD-binding FR-type domain-containing protein OS=Photinus pyralis OX=7054 PE=4 SV=1	--	--	LOW QUALITY PROTEIN: superoxide-generating NADPH oxidase heavy chain subunit A-like [Nilaparvata lugens]	cellular component: membrane (GO:0016020);; cellular component: membrane part (GO:0044425);; molecular function: catalytic activity (GO:0003824);; biological process: metabolic process (GO:0008152);; biological process: single-organism process (GO:0044699)	HIF-1 signaling pathway (ko04066);; Phagosome (ko04145);; Ferroptosis (ko04216);; Necroptosis (ko04217);; NOD-like receptor signaling pathway (ko04621);; Leukocyte transendothelial migration (ko04670);; AGE-RAGE signaling pathway in diabetic complications (ko04933);; Alzheimer disease (ko05010);; Prion disease (ko05020);; Leishmaniasis (ko05140)
BMK_Unigene_049543	37	1.06	72	2.12	54	1.74	0	0	0	0	1	0.07	0.000245698	-5.696958111	down	--	--	Molecular Function: ATP binding (GO:0005524);; Cellular Component: cytoplasm (GO:0005737);; Biological Process: nicotinamide nucleotide metabolic process (GO:0046496);; Molecular Function: ATP-dependent NAD(P)H-hydrate dehydratase activity (GO:0047453);; Molecular Function: ADP-dependent NAD(P)H-hydrate dehydratase activity (GO:0052855);;	K17757|5.2e-16|ovi:T265_01156|K17757 ATP-dependent NAD(P)H-hydrate dehydratase [EC:4.2.1.93] | (RefSeq) hypothetical protein	[G]	Carbohydrate transport and metabolism	Carbohydrate kinase	ATP-dependent (S)-NAD(P)H-hydrate dehydratase OS=Entamoeba histolytica OX=5759 GN=EHI_194450 PE=3 SV=1	ATP-dependent (S)-NAD(P)H-hydrate dehydratase OS=fungal sp. No.14919 OX=1813822 GN=ANO14919_039490 PE=3 SV=1	G	Carbohydrate transport and metabolism	ATP-dependent (S)-NAD(P)H-hydrate dehydratase [Clonorchis sinensis]	molecular function: binding (GO:0005488);; cellular component: cell (GO:0005623);; cellular component: cell part (GO:0044464);; biological process: metabolic process (GO:0008152);; biological process: cellular process (GO:0009987);; biological process: single-organism process (GO:0044699);; molecular function: catalytic activity (GO:0003824)	--
BMK_Unigene_038339	35	1.75	386	19.7	32	1.77	0	0	0	0	0	0	0.000208121	-9.196905324	down	--	--	--	--	--	--	HNH endonuclease	--	HNHc domain-containing protein (Fragment) OS=Photinus pyralis OX=7054 PE=4 SV=1	--	--	--	--	--
BMK_Unigene_033189	115	2.55	342	7.75	151	3.77	0	0	0	0	0	0	6.70E-05	-9.525812301	down	--	--	Cellular Component: integral component of membrane (GO:0016021);;	--	--	--	--	--	Uncharacterized protein (Fragment) OS=Photinus pyralis OX=7054 PE=4 SV=1	--	--	ankyrin repeat-containing protein [Planoprotostelium fungivorum]	cellular component: membrane (GO:0016020);; cellular component: membrane part (GO:0044425)	--
BMK_Unigene_049922	91	0.98	54	0.59	112	1.37	18	0.29	5	0.12	2	0.05	0.002202433	-2.032660749	down	--	--	Molecular Function: GTPase activator activity (GO:0005096);;	K12489|4.7e-286|tnl:113498610|K12489 Arf-GAP with coiled-coil, ANK repeat and PH domain-containing protein | (RefSeq) arf-GAP with coiled-coil, ANK repeat and PH domain-containing protein 2	[T]	Signal transduction mechanisms	BAR domain of APPL family;; Putative GTPase activating protein for Arf;; PH domain;; Ankyrin repeats (3 copies);; Ankyrin repeats (many copies);; Ankyrin repeat;; Ankyrin repeats (many copies);; Ankyrin repeat;; BAR domain	Arf-GAP with ANK repeat and PH domain-containing protein cnt-1 OS=Caenorhabditis elegans OX=6239 GN=cnt-1 PE=1 SV=2	SFRICE_005468 (Fragment) OS=Spodoptera frugiperda OX=7108 GN=SFRICE_005468 PE=4 SV=1	T	Signal transduction mechanisms	LOW QUALITY PROTEIN: arf-GAP with coiled-coil, ANK repeat and PH domain-containing protein 2-like [Manduca sexta]	molecular function: molecular function regulator (GO:0098772);; biological process: biological regulation (GO:0065007)	Endocytosis (ko04144)
BMK_Unigene_034945	187	4.1	441	9.88	127	3.14	0	0	0	0	0	0	3.86E-05	-9.811716884	down	[F]	Nucleotide transport and metabolism	Molecular Function: hydrolase activity (GO:0016787);;	K20195|9.0e-34|dqu:106741928|K20195 vacuolar fusion protein MON1 | (RefSeq) protein SAND-like isoform X1	[F]	Nucleotide transport and metabolism	Domain of unknown function (DUF4743);; NUDIX domain;; RNA polymerase Rpb8	DNA-directed RNA polymerases I, II, and III subunit rpabc3 OS=Dictyostelium discoideum OX=44689 GN=polr2h PE=3 SV=1	Nudix hydrolase domain-containing protein OS=fungal sp. No.14919 OX=1813822 GN=ANO14919_102340 PE=4 SV=1	F	Nucleotide transport and metabolism	nudix hydrolase 20, chloroplastic-like [Anneissia japonica]	molecular function: catalytic activity (GO:0003824)	--
BMK_Unigene_047781	190	3.16	193	3.28	133	2.5	0	0	0	0	0	0	9.78E-05	-9.225850457	down	--	--	Molecular Function: metal ion binding (GO:0046872);;	--	--	--	Staphylococcal nuclease homologue	--	TNase-like domain-containing protein OS=fungal sp. No.14919 OX=1813822 GN=ANO14919_075850 PE=4 SV=1	--	--	probable endonuclease LCL3 [Nilaparvata lugens]	molecular function: binding (GO:0005488)	--
BMK_Unigene_014282	37	1.42	127	4.97	59	2.52	0	0	0	0	0	0	0.000679189	-8.273565172	down	[O]	Posttranslational modification, protein turnover, chaperones	Molecular Function: copper ion binding (GO:0005507);; Cellular Component: mitochondrial inner membrane (GO:0005743);; Biological Process: copper ion transport (GO:0006825);; Biological Process: cellular copper ion homeostasis (GO:0006878);; Biological Process: respiratory chain complex IV assembly (GO:0008535);; Cellular Component: integral component of membrane (GO:0016021);;	K07152|1.0e-43|pcan:112557765|K07152 protein SCO1 | (RefSeq) protein SCO1 homolog, mitochondrial-like	[C]	Energy production and conversion	SCO1/SenC	--	Uncharacterized protein OS=fungal sp. No.14919 OX=1813822 GN=ANO14919_120100 PE=3 SV=1	C	Energy production and conversion	SCO1 protein [Salpingoeca rosetta]	molecular function: binding (GO:0005488);; cellular component: cell (GO:0005623);; cellular component: membrane (GO:0016020);; cellular component: organelle (GO:0043226);; cellular component: organelle part (GO:0044422);; cellular component: cell part (GO:0044464);; biological process: localization (GO:0051179);; biological process: cellular process (GO:0009987);; biological process: single-organ…	--
BMK_Unigene_038491	79	3.17	88	3.61	73	3.26	0	0	0	0	0	0	0.000530306	-8.262703596	down	--	--	Cellular Component: integral component of membrane (GO:0016021);; Molecular Function: transmembrane transporter activity (GO:0022857);;	--	--	--	--	--	MFS domain-containing protein OS=fungal sp. No.14919 OX=1813822 GN=ANO14919_040010 PE=4 SV=1	--	--	--	cellular component: membrane (GO:0016020);; cellular component: membrane part (GO:0044425);; molecular function: transporter activity (GO:0005215);; biological process: localization (GO:0051179)	--
BMK_Unigene_087080	3	0.3	10	1.01	15	1.59	21	2.46	20	3.71	22	4.28	0.00165109	2.670110627	up	--	--	--	--	--	--	--	--	--	--	--	--	--	--
BMK_Unigene_050331	102	1.74	35	0.61	194	3.74	3	0.08	3	0.12	9	0.36	0.007694251	-2.487528687	down	--	--	Cellular Component: cellular_component (GO:0005575);; Cellular Component: extracellular region (GO:0005576);; Cellular Component: extracellular space (GO:0005615);; Cellular Component: obsolete extracellular region part (GO:0044421);;	K23425|1.2e-06|apla:101799613|K23425 leukocyte elastase inhibitor | (RefSeq) SERPINB1; leukocyte elastase inhibitor	[V]	Defense mechanisms	Serpin (serine protease inhibitor)	--	SERPIN domain-containing protein OS=Heliothis virescens OX=7102 GN=B5V51_2071 PE=3 SV=1	V	Defense mechanisms	uncharacterized protein LOC113233059 [Hyposmocoma kahamanoa]	cellular component: extracellular region (GO:0005576);; cellular component: extracellular region part (GO:0044421)	--
BMK_Unigene_082983	930	135.18	508	75.57	3080	468.18	1848	288.05	1190	297.45	2258	592.46	0.006246464	2.082074379	up	--	--	--	--	--	--	--	--	--	--	--	--	--	--
BMK_Unigene_036253	421	6.5	680	10.73	372	6.5	0	0	0	0	0	0	4.21E-06	-10.62167498	down	[E]	Amino acid transport and metabolism	Molecular Function: catalytic activity (GO:0003824);;	K20247|5.5e-42|crg:105323235|K20247 hercynylcysteine S-oxide lyase [EC:4.4.1.36] | (RefSeq) hercynylcysteine sulfoxide lyase	--	--	Aminotransferase class-V	--	Aminotran_5 domain-containing protein OS=fungal sp. No.14919 OX=1813822 GN=ANO14919_142980 PE=4 SV=1	E	Amino acid transport and metabolism	PREDICTED: hercynylcysteine sulfoxide lyase-like [Bemisia tabaci]	molecular function: catalytic activity (GO:0003824)	Histidine metabolism (ko00340)
BMK_Unigene_036846	761	9.29	1967	24.53	845	11.7	0	0	0	0	0	0	1.70E-07	-11.79643191	down	[C]	Energy production and conversion	Molecular Function: malate dehydrogenase (decarboxylating) (NAD+) activity (GO:0004471);; Molecular Function: metal ion binding (GO:0046872);; Molecular Function: NAD binding (GO:0051287);;	K00029|1.3e-74|aga:AgaP_AGAP000184|K00029 malate dehydrogenase (oxaloacetate-decarboxylating)(NADP+) [EC:1.1.1.40] | (RefSeq) AGAP000184-PB	[C]	Energy production and conversion	Malic enzyme, NAD binding domain;; Malic enzyme, N-terminal domain;; Malic enzyme, N-terminal domain	NADP-dependent malic enzyme OS=Dictyostelium discoideum OX=44689 GN=malA PE=2 SV=1	Uncharacterized protein OS=fungal sp. No.14919 OX=1813822 GN=ANO14919_142350 PE=3 SV=1	C	Energy production and conversion	hypothetical protein SAMD00019534_050210 [Acytostelium subglobosum LB1]	molecular function: catalytic activity (GO:0003824);; biological process: metabolic process (GO:0008152);; biological process: single-organism process (GO:0044699);; molecular function: binding (GO:0005488)	Pyruvate metabolism (ko00620);; Carbon metabolism (ko01200)
BMK_Unigene_051347	326	4.35	176	2.4	366	5.53	50	0.99	25	0.76	7	0.22	0.000160375	-2.051054048	down	--	--	Molecular Function: GTPase activity (GO:0003924);; Molecular Function: GTP binding (GO:0005525);; Biological Process: G protein-coupled receptor signaling pathway (GO:0007186);; Molecular Function: G-protein beta/gamma-subunit complex binding (GO:0031683);;	K04632|2.9e-201|pxy:105388866|K04632 guanine nucleotide-binding protein G(s) subunit alpha | (RefSeq) guanine nucleotide-binding protein G(s) subunit alpha	[T]	Signal transduction mechanisms	G-protein alpha subunit;; ADP-ribosylation factor family;; Gtr1/RagA G protein conserved region	Guanine nucleotide-binding protein G(s) subunit alpha OS=Anopheles gambiae OX=7165 GN=G-s-alpha-60A PE=2 SV=1	Uncharacterized protein OS=Chilo suppressalis OX=168631 GN=evm_010211 PE=3 SV=1	T	Signal transduction mechanisms	hypothetical protein evm_010211 [Chilo suppressalis]	molecular function: catalytic activity (GO:0003824);; molecular function: binding (GO:0005488);; biological process: cellular process (GO:0009987);; biological process: signaling (GO:0023052);; biological process: single-organism process (GO:0044699);; biological process: response to stimulus (GO:0050896);; biological process: biological regulation (GO:0065007)	--
BMK_Unigene_045390	164	1.46	345	3.13	139	1.4	0	0	0	0	0	0	5.55E-05	-9.598533279	down	--	--	Molecular Function: molecular_function (GO:0003674);; Molecular Function: RNA binding (GO:0003723);; Molecular Function: RNA-directed 5'-3' RNA polymerase activity (GO:0003968);; Molecular Function: binding (GO:0005488);; Molecular Function: protein binding (GO:0005515);; Biological Process: chromatin organization (GO:0006325);; Biological Process: chromatin silencing (GO:0006342);; Biological Pr…	K11699|2.2e-16|spis:111325017|K11699 RNA-dependent RNA polymerase [EC:2.7.7.48] | (RefSeq) uncharacterized protein LOC111325017 isoform X1	--	--	RNA dependent RNA polymerase	--	RNA-dependent RNA polymerase OS=fungal sp. No.14919 OX=1813822 GN=ANO14919_125470 PE=3 SV=1	A	RNA processing and modification	predicted protein [Naegleria gruberi strain NEG-M]	molecular function: binding (GO:0005488);; molecular function: catalytic activity (GO:0003824);; biological process: metabolic process (GO:0008152);; biological process: cellular process (GO:0009987);; biological process: cellular component organization or biogenesis (GO:0071840);; biological process: single-organism process (GO:0044699);; biological process: biological regulation (GO:0065007)	--
BMK_Unigene_048266	101	1.22	303	3.73	95	1.3	0	0	0	0	0	0	0.000112928	-9.2956784	down	[J]	Translation, ribosomal structure and biogenesis	Molecular Function: RNA binding (GO:0003723);;	K13201|6.3e-56|sko:100371111|K13201 nucleolysin TIA-1/TIAR | (RefSeq) nucleolysin TIA-1 isoform p40-like	[R]	General function prediction only	RNA recognition motif. (a.k.a. RRM, RBD, or RNP domain);; RNA recognition motif. (a.k.a. RRM, RBD, or RNP domain);; Occluded RNA-recognition motif	Splicing factor 3B subunit 4 OS=Caenorhabditis elegans OX=6239 GN=sap-49 PE=1 SV=2	Uncharacterized protein OS=fungal sp. No.14919 OX=1813822 GN=ANO14919_112800 PE=4 SV=1	A	RNA processing and modification	nucleolysin TIAR-like [Dendronephthya gigantea]	molecular function: binding (GO:0005488)	--
BMK_Unigene_056372	1902	14.49	969	7.54	1592	13.8	297	3.43	161	2.84	138	2.55	1.91E-05	-1.4337498	down	[R]	General function prediction only	Biological Process: establishment of mitotic spindle orientation (GO:0000132);; Cellular Component: cytoplasm (GO:0005737);; Cellular Component: microtubule organizing center (GO:0005815);; Cellular Component: microtubule (GO:0005874);; Cellular Component: microtubule associated complex (GO:0005875);; Biological Process: microtubule sliding (GO:0051012);; Biological Process: cell division (GO:005…	K16794|9.2e-107|haw:110372789|K16794 platelet-activating factor acetylhydrolase IB subunit alpha | (RefSeq) lissencephaly-1 homolog	[S]	Function unknown	WD domain, G-beta repeat;; Anaphase-promoting complex subunit 4 WD40 domain;; Nucleoporin Nup120/160;; Nup133 N terminal like;; LisH	Lissencephaly-1 homolog OS=Drosophila melanogaster OX=7227 GN=Lis-1 PE=1 SV=2	Lissencephaly-1 homolog OS=Pararge aegeria OX=116150 PE=3 SV=1	Z	Cytoskeleton	lissencephaly-1 homolog [Galleria mellonella]	biological process: cellular process (GO:0009987);; biological process: single-organism process (GO:0044699);; biological process: localization (GO:0051179);; biological process: cellular component organization or biogenesis (GO:0071840);; cellular component: cell (GO:0005623);; cellular component: cell part (GO:0044464);; cellular component: organelle (GO:0043226);; cellular component: organelle…	Ether lipid metabolism (ko00565)
BMK_Unigene_088310	342	8.69	155	4.03	239	6.83	29	1.06	22	1.24	16	0.94	0.000118235	-1.940339562	down	[M]	Cell wall/membrane/envelope biogenesis	Molecular Function: protein kinase activity (GO:0004672);; Molecular Function: ATP binding (GO:0005524);;	K08855|1.9e-221|pxy:105383047|K08855 cyclin G-associated kinase [EC:2.7.11.1] | (RefSeq) cyclin-G-associated kinase	[T]	Signal transduction mechanisms	Protein kinase domain;; Protein tyrosine and serine/threonine kinase	Probable serine/threonine-protein kinase DDB_G0280111 OS=Dictyostelium discoideum OX=44689 GN=DDB_G0280111 PE=3 SV=1	Uncharacterized protein OS=Chilo suppressalis OX=168631 GN=evm_006080 PE=4 SV=1	T	Signal transduction mechanisms	cyclin-G-associated kinase-like [Ostrinia furnacalis]	molecular function: catalytic activity (GO:0003824);; biological process: metabolic process (GO:0008152);; biological process: cellular process (GO:0009987);; molecular function: binding (GO:0005488)	--
BMK_Unigene_030950	65	1.9	140	4.18	57	1.87	0	0	0	0	0	0	0.000467439	-8.464389614	down	--	--	Biological Process: transcription by RNA polymerase I (GO:0006360);;	--	--	--	--	--	Uncharacterized protein OS=fungal sp. No.14919 OX=1813822 GN=ANO14919_093370 PE=4 SV=1	--	--	--	biological process: metabolic process (GO:0008152);; biological process: cellular process (GO:0009987)	--
BMK_Unigene_031478	59	1.64	230	6.52	59	1.84	0	0	1	0.06	0	0	5.52E-05	-6.887209659	down	--	--	Cellular Component: proteasome complex (GO:0000502);; Molecular Function: molecular_function (GO:0003674);; Molecular Function: structural molecule activity (GO:0005198);; Cellular Component: cellular_component (GO:0005575);; Cellular Component: intracellular (GO:0005622);; Cellular Component: obsolete cell (GO:0005623);; Cellular Component: nucleus (GO:0005634);; Cellular Component: cytoplasm (G…	K03039|3.5e-68|tca:661768|K03039 26S proteasome regulatory subunit N9 | (RefSeq) 26S proteasome non-ATPase regulatory subunit 13	[O]	Posttranslational modification, protein turnover, chaperones	Rpn9 C-terminal helix;; PCI domain	26S proteasome non-ATPase regulatory subunit 13 OS=Dictyostelium discoideum OX=44689 GN=psmD13 PE=2 SV=1	26S proteasome non-ATPase regulatory subunit 13 OS=Photinus pyralis OX=7054 PE=3 SV=1	O	Posttranslational modification, protein turnover, chaperones	26S proteasome non-ATPase regulatory subunit 13 [Agrilus planipennis]	cellular component: cell (GO:0005623);; cellular component: macromolecular complex (GO:0032991);; cellular component: cell part (GO:0044464);; molecular function: structural molecule activity (GO:0005198);; cellular component: organelle (GO:0043226);; biological process: metabolic process (GO:0008152);; biological process: cellular process (GO:0009987);; biological process: cellular component org…	Proteasome (ko03050)
BMK_Unigene_036471	87	1.12	165	2.18	35	0.51	0	0	0	0	0	0	0.000429539	-8.58191521	down	--	--	Biological Process: ribosomal large subunit export from nucleus (GO:0000055);; Biological Process: ribosomal small subunit export from nucleus (GO:0000056);; Molecular Function: structural constituent of nuclear pore (GO:0017056);;	--	--	--	Nuclear pore component	--	Uncharacterized protein OS=fungal sp. No.14919 OX=1813822 GN=ANO14919_005100 PE=4 SV=1	--	--	--	biological process: localization (GO:0051179);; biological process: cellular component organization or biogenesis (GO:0071840);; molecular function: structural molecule activity (GO:0005198)	--
BMK_Unigene_048000	238	1.84	460	3.64	173	1.53	0	0	0	0	0	0	2.45E-05	-9.973782567	down	[T]	Signal transduction mechanisms	Biological Process: cell morphogenesis (GO:0000902);; Molecular Function: molecular_function (GO:0003674);; Molecular Function: catalytic activity (GO:0003824);; Molecular Function: protein kinase activity (GO:0004672);; Molecular Function: protein serine/threonine kinase activity (GO:0004674);; Molecular Function: calmodulin-dependent protein kinase activity (GO:0004683);; Molecular Function: bi…	K04467|1.8e-17|pale:102879469|K04467 inhibitor of nuclear factor kappa-B kinase subunit alpha [EC:2.7.11.10] | (RefSeq) CHUK; inhibitor of nuclear factor kappa-B kinase subunit alpha	[D]	Cell cycle control, cell division, chromosome partitioning	Protein kinase domain;; Protein tyrosine and serine/threonine kinase;; Putative serine dehydratase domain;; FHA domain	Ovarian-specific serine/threonine-protein kinase Lok OS=Drosophila melanogaster OX=7227 GN=lok PE=2 SV=1	D-ser_dehydrat domain-containing protein OS=fungal sp. No.14919 OX=1813822 GN=ANO14919_010040 PE=3 SV=1	T	Signal transduction mechanisms	unnamed protein product, partial [Onchocerca ochengi]	biological process: cellular process (GO:0009987);; biological process: developmental process (GO:0032502);; biological process: single-organism process (GO:0044699);; biological process: cellular component organization or biogenesis (GO:0071840);; molecular function: catalytic activity (GO:0003824);; biological process: metabolic process (GO:0008152);; molecular function: binding (GO:0005488);; …	Antifolate resistance (ko01523);; MAPK signaling pathway (ko04010);; Ras signaling pathway (ko04014);; Chemokine signaling pathway (ko04062);; NF-kappa B signaling pathway (ko04064);; FoxO signaling pathway (ko04068);; mTOR signaling pathway (ko04150);; PI3K-Akt signaling pathway (ko04151);; Apoptosis (ko04210);; Osteoclast differentiation (ko04380);; Toll-like receptor signaling pathway (ko04620…
BMK_Unigene_059848	45	2.16	87	4.27	37	1.97	0	0	0	0	0	0	0.001126458	-7.91546171	down	--	--	Cellular Component: exocyst (GO:0000145);; Biological Process: exocytosis (GO:0006887);;	--	--	--	Exocyst complex component Sec6	--	Exocyst complex component Sec6 OS=fungal sp. No.14919 OX=1813822 GN=ANO14919_051290 PE=3 SV=1	--	--	--	cellular component: cell (GO:0005623);; cellular component: macromolecular complex (GO:0032991);; cellular component: cell part (GO:0044464);; biological process: cellular process (GO:0009987);; biological process: single-organism process (GO:0044699);; biological process: localization (GO:0051179)	--
BMK_Unigene_081928	377	19.74	253	13.55	474	27.45	5	0.35	18	1.96	13	1.48	3.62E-05	-3.177068504	down	--	--	Cellular Component: integral component of membrane (GO:0016021);;	--	--	--	--	--	Uncharacterized protein OS=Eumeta variegata OX=151549 GN=EVAR_92829_1 PE=4 SV=1	--	--	PREDICTED: uncharacterized protein LOC109039249 [Bemisia tabaci]	cellular component: membrane (GO:0016020);; cellular component: membrane part (GO:0044425)	--
BMK_Unigene_014487	467	17.28	3301	124.85	348	14.38	0	0	1	0.08	1	0.08	3.83E-10	-9.420476172	down	[J]	Translation, ribosomal structure and biogenesis	Molecular Function: structural constituent of ribosome (GO:0003735);; Cellular Component: ribosome (GO:0005840);; Biological Process: translation (GO:0006412);;	K02938|2.3e-134|sasa:100196447|K02938 large subunit ribosomal protein L8e | (RefSeq) rl2; 60S ribosomal protein L2	[J]	Translation, ribosomal structure and biogenesis	Ribosomal Proteins L2, C-terminal domain;; Ribosomal Proteins L2, RNA binding domain	60S ribosomal protein L8 OS=Mamestra brassicae OX=55057 GN=RpL8 PE=2 SV=1	60S ribosomal protein L8 (Fragment) OS=Photinus pyralis OX=7054 PE=4 SV=1	J	Translation, ribosomal structure and biogenesis	ribosomal protein L2 [Perkinsus sp. BL_2016]	molecular function: structural molecule activity (GO:0005198);; cellular component: cell (GO:0005623);; cellular component: macromolecular complex (GO:0032991);; cellular component: organelle (GO:0043226);; cellular component: cell part (GO:0044464);; biological process: metabolic process (GO:0008152);; biological process: cellular process (GO:0009987)	Ribosome (ko03010)
BMK_Unigene_042419	104	0.89	226	1.98	134	1.31	0	0	0	0	0	0	0.000128231	-9.150726412	down	--	--	Molecular Function: 1-phosphatidylinositol binding (GO:0005545);; Cellular Component: clathrin-coated vesicle (GO:0030136);; Molecular Function: clathrin binding (GO:0030276);; Biological Process: clathrin coat assembly (GO:0048268);;	K10842|3.0e-24|dpl:KGM_206420|K10842 CDK-activating kinase assembly factor MAT1 | (RefSeq) CDK-activating kinase assembly factor MAT1 isoform 2	[O]	Posttranslational modification, protein turnover, chaperones	CDK-activating kinase assembly factor MAT1;; Zinc finger, C3HC4 type (RING finger);; ANTH domain;; ANTH domain	CDK-activating kinase assembly factor MAT1 OS=Marthasterias glacialis OX=7609 PE=1 SV=1	ENTH domain-containing protein OS=fungal sp. No.14919 OX=1813822 GN=ANO14919_006720 PE=4 SV=1	O	Posttranslational modification, protein turnover, chaperones	CDK-activating kinase assembly factor MAT1 [Manduca sexta]	molecular function: binding (GO:0005488);; cellular component: cell (GO:0005623);; cellular component: organelle (GO:0043226);; cellular component: cell part (GO:0044464);; biological process: cellular process (GO:0009987);; biological process: cellular component organization or biogenesis (GO:0071840)	Basal transcription factors (ko03022);; Nucleotide excision repair (ko03420)
BMK_Unigene_044279	95	1.52	284	4.63	83	1.5	0	0	0	0	1	0.04	1.48E-05	-7.165082001	down	--	--	Biological Process: translation (GO:0006412);;	--	--	--	Ribosome recycling factor	--	RRF domain-containing protein OS=fungal sp. No.14919 OX=1813822 GN=ANO14919_009870 PE=3 SV=1	--	--	--	biological process: metabolic process (GO:0008152);; biological process: cellular process (GO:0009987)	--
BMK_Unigene_037980	83	1.83	174	3.92	29	0.72	0	0	0	0	0	0	0.000454826	-8.585831396	down	--	--	Biological Process: reproduction (GO:0000003);; Biological Process: regulation of protein phosphorylation (GO:0001932);; Biological Process: negative regulation of protein phosphorylation (GO:0001933);; Biological Process: epithelial cell development (GO:0002064);; Biological Process: columnar/cuboidal epithelial cell differentiation (GO:0002065);; Biological Process: columnar/cuboidal epithelial…	K14791|8.6e-69|crg:105347579|K14791 periodic tryptophan protein 1 | (RefSeq) periodic tryptophan protein 1 homolog	[S]	Function unknown	WD domain, G-beta repeat;; Anaphase-promoting complex subunit 4 WD40 domain;; Nucleoporin Nup120/160	Periodic tryptophan protein 1 homolog OS=Drosophila melanogaster OX=7227 GN=nclb PE=1 SV=1	WD_REPEATS_REGION domain-containing protein OS=fungal sp. No.14919 OX=1813822 GN=ANO14919_076570 PE=4 SV=1	S	Function unknown	hypothetical protein H696_04612 [Fonticula alba]	biological process: reproduction (GO:0000003);; biological process: biological regulation (GO:0065007);; biological process: cellular process (GO:0009987);; biological process: developmental process (GO:0032502);; biological process: single-organism process (GO:0044699);; biological process: reproductive process (GO:0022414);; molecular function: binding (GO:0005488);; cellular component: cell (G…	--
BMK_Unigene_021515	198	3.59	67	1.24	89	1.82	0	0	0	0	0	0	0.000286699	-8.5878015	down	--	--	--	--	--	--	--	--	Uncharacterized protein OS=fungal sp. No.14919 OX=1813822 GN=ANO14919_052590 PE=4 SV=1	--	--	--	--	--
BMK_Unigene_084348	30	1.07	13	0.47	47	1.87	44	2.18	30	2.31	19	1.53	0.00265599	1.599762582	up	--	--	Molecular Function: RNA-directed DNA polymerase activity (GO:0003964);; Molecular Function: endonuclease activity (GO:0004519);;	K09093|4.5e-13|bmor:101736473|K09093 aryl hydrocarbon receptor | (RefSeq) single-minded homolog 2	--	--	--	--	Endonuclease-reverse transcriptase OS=Bombyx mori OX=7091 PE=4 SV=1	S	Function unknown	hypothetical protein B5X24_HaOG205818 [Helicoverpa armigera]	molecular function: catalytic activity (GO:0003824);; biological process: metabolic process (GO:0008152);; biological process: cellular process (GO:0009987)	--
BMK_Unigene_030580	131	2.96	237	5.46	107	2.72	0	0	0	0	0	0	0.000120687	-9.189947735	down	--	--	--	--	--	--	--	--	--	--	--	--	--	--
BMK_Unigene_051908	162	4.49	250	7.08	94	2.92	0	0	0	0	0	0	0.000106474	-9.26327449	down	[L]	Replication, recombination and repair	Molecular Function: nucleic acid binding (GO:0003676);; Molecular Function: helicase activity (GO:0004386);; Molecular Function: ATP binding (GO:0005524);;	K11594|1.0e-75|pdam:113686267|K11594 ATP-dependent RNA helicase DDX3X [EC:3.6.4.13] | (RefSeq) ATP-dependent RNA helicase DDX3X-like	[A]	RNA processing and modification	DEAD/DEAH box helicase	ATP-dependent RNA helicase bel OS=Drosophila melanogaster OX=7227 GN=bel PE=1 SV=1	Uncharacterized protein OS=fungal sp. No.14919 OX=1813822 GN=ANO14919_020040 PE=3 SV=1	A	RNA processing and modification	ATP-dependent RNA helicase DDX3X-like [Orbicella faveolata]	molecular function: binding (GO:0005488);; molecular function: catalytic activity (GO:0003824)	--
BMK_Unigene_021281	498	4.81	824	8.14	302	3.32	0	0	0	0	2	0.05	1.89E-09	-7.985942091	down	--	--	Biological Process: protein import into nucleus (GO:0006606);; Molecular Function: Ran GTPase binding (GO:0008536);;	K20222|6.2e-162|mpha:105835335|K20222 importin-5 | (RefSeq) importin-5	[YU]	--	Importin repeat 6;; Importin repeat;; Importin repeat;; HEAT-like repeat;; HEAT repeats;; HEAT repeat;; Vacuolar 14 Fab1-binding region;; rRNA processing/ribosome biogenesis;; non-SMC mitotic condensation complex subunit 1;; Down-regulated in metastasis;; Domain of unknown function (DUF3385)	--	Importin N-terminal domain-containing protein OS=fungal sp. No.14919 OX=1813822 GN=ANO14919_137100 PE=4 SV=1	--	--	importin-5 [Monomorium pharaonis]	biological process: single-organism process (GO:0044699);; biological process: localization (GO:0051179);; molecular function: binding (GO:0005488)	--
BMK_Unigene_087282	188	3.24	206	3.62	173	3.37	357	9.04	164	6.38	182	7.42	0.00444358	1.608099893	up	--	--	--	--	--	--	--	--	Uncharacterized protein OS=Heliothis virescens OX=7102 GN=B5V51_5514 PE=4 SV=1	--	--	protein ELYS isoform X1 [Hyposmocoma kahamanoa]	--	--
BMK_Unigene_035329	54	0.82	111	1.72	35	0.6	0	0	1	0.03	0	0	0.000204467	-6.096399256	down	--	--	Cellular Component: cytoplasm (GO:0005737);; Biological Process: exocytosis (GO:0006887);;	--	[U]	Intracellular trafficking, secretion, and vesicular transport	Exocyst complex component Sec10	--	F-box domain-containing protein OS=fungal sp. No.14919 OX=1813822 GN=ANO14919_020350 PE=4 SV=1	--	--	--	cellular component: cell (GO:0005623);; cellular component: cell part (GO:0044464);; biological process: cellular process (GO:0009987);; biological process: single-organism process (GO:0044699);; biological process: localization (GO:0051179)	--
BMK_Unigene_051866	649	12.59	2934	58.18	751	16.45	0	0	0	0	0	0	1.08E-07	-12.06858376	down	--	--	Cellular Component: integral component of membrane (GO:0016021);; Molecular Function: transmembrane transporter activity (GO:0022857);;	--	[R]	General function prediction only	Major Facilitator Superfamily;; Fungal trichothecene efflux pump (TRI12)	--	Uncharacterized protein OS=fungal sp. No.11243 OX=1603295 GN=ANO11243_052110 PE=4 SV=1	--	--	putative siderochrome-iron transporter [Gregarina niphandrodes]	cellular component: membrane (GO:0016020);; cellular component: membrane part (GO:0044425);; molecular function: transporter activity (GO:0005215);; biological process: localization (GO:0051179)	--
BMK_Unigene_038268	78	1.86	176	4.28	61	1.63	0	0	0	0	0	0	0.000323604	-8.702671224	down	--	--	--	--	--	--	--	--	--	--	--	--	--	--
BMK_Unigene_058233	294	2.4	201	1.67	459	4.26	75	0.92	29	0.55	17	0.34	0.000710449	-1.613737388	down	--	--	--	K04648|6.1e-294|bmor:101737198|K04648 dynactin 1 | (RefSeq) dynactin subunit 1	[DZ]	--	Dynein associated protein;; CAP-Gly domain	Dynactin subunit 1 OS=Drosophila melanogaster OX=7227 GN=DCTN1-p150 PE=1 SV=2	Dynactin subunit 1 OS=Chilo suppressalis OX=168631 GN=evm_006306 PE=3 SV=1	--	--	dynactin subunit 1 [Ostrinia furnacalis]	--	--
BMK_Unigene_059934	132	3.96	117	3.58	174	5.85	0	0	0	0	0	0	0.000154194	-8.902331305	down	--	--	Cellular Component: integral component of membrane (GO:0016021);; Molecular Function: transmembrane transporter activity (GO:0022857);;	--	--	--	--	--	MFS domain-containing protein (Fragment) OS=Photinus pyralis OX=7054 PE=4 SV=1	--	--	--	cellular component: membrane (GO:0016020);; cellular component: membrane part (GO:0044425);; molecular function: transporter activity (GO:0005215);; biological process: localization (GO:0051179)	--
BMK_Unigene_031454	42	0.62	229	3.46	30	0.5	0	0	0	0	0	0	0.000437739	-8.698958798	down	[T]	Signal transduction mechanisms	Molecular Function: protein serine/threonine kinase activity (GO:0004674);; Molecular Function: ATP binding (GO:0005524);;	K11481|2.5e-90|pki:111844710|K11481 aurora kinase A [EC:2.7.11.1] | (RefSeq) aurora kinase C-like	[D]	Cell cycle control, cell division, chromosome partitioning	Protein kinase domain;; Protein tyrosine and serine/threonine kinase;; Peptidase M76 family	Aurora/IPL1-related protein kinase 2 OS=Caenorhabditis briggsae OX=6238 GN=air-2 PE=3 SV=1	Non-specific serine/threonine protein kinase OS=fungal sp. No.14919 OX=1813822 GN=ANO14919_087320 PE=3 SV=1	T	Signal transduction mechanisms	serine threonine-protein kinase eg2, partial [Lasius niger]	molecular function: catalytic activity (GO:0003824);; biological process: metabolic process (GO:0008152);; biological process: cellular process (GO:0009987);; molecular function: binding (GO:0005488)	Oocyte meiosis (ko04114);; Progesterone-mediated oocyte maturation (ko04914)
BMK_Unigene_055924	45	0.83	31	0.59	54	1.13	101	2.73	24	1	37	1.61	0.005557974	1.672587116	up	--	--	--	K10841|1.3e-20|rro:104677713|K10841 DNA excision repair protein ERCC-6 | (RefSeq) ERCC6; chimeric ERCC6-PGBD3 protein isoform X6	--	--	Transposase IS4;; Transposase IS4	--	Chimeric ERCC6-PGBD3 protein OS=Araneus ventricosus OX=182803 GN=CSB-PGBD3_9 PE=4 SV=1	S	Function unknown	PREDICTED: piggyBac transposable element-derived protein 3-like [Amyelois transitella]	--	Nucleotide excision repair (ko03420)
BMK_Unigene_038321	184	2.27	328	4.13	124	1.73	0	0	0	0	0	0	5.85E-05	-9.565707204	down	[J]	Translation, ribosomal structure and biogenesis	Biological Process: nuclear-transcribed mRNA catabolic process, deadenylation-dependent decay (GO:0000288);; Molecular Function: translation release factor activity (GO:0003747);; Molecular Function: GTPase activity (GO:0003924);; Molecular Function: GTP binding (GO:0005525);;	K03267|3.4e-139|sko:100378847|K03267 peptide chain release factor subunit 3 | (RefSeq) eukaryotic peptide chain release factor GTP-binding subunit ERF3A-like	[J]	Translation, ribosomal structure and biogenesis	Elongation factor Tu GTP binding domain;; Elongation factor Tu C-terminal domain;; Elongation factor Tu domain 2	Eukaryotic peptide chain release factor GTP-binding subunit OS=Dictyostelium discoideum OX=44689 GN=erf3 PE=2 SV=1	ERF-3 OS=fungal sp. No.14919 OX=1813822 GN=ANO14919_130510 PE=4 SV=1	J	Translation, ribosomal structure and biogenesis	PREDICTED: eukaryotic peptide chain release factor GTP-binding subunit ERF3A-like [Saccoglossus kowalevskii]	biological process: metabolic process (GO:0008152);; biological process: cellular process (GO:0009987);; biological process: biological regulation (GO:0065007);; molecular function: binding (GO:0005488);; biological process: single-organism process (GO:0044699);; biological process: cellular component organization or biogenesis (GO:0071840);; molecular function: catalytic activity (GO:0003824)	mRNA surveillance pathway (ko03015)
BMK_Unigene_053659	1312	17.98	1107	15.51	1542	23.95	0	0	5	0.16	3	0.1	3.26E-19	-7.262303115	down	--	--	--	K16506|6.5e-52|prap:110994652|K16506 protocadherin Fat 1/2/3 | (RefSeq) uncharacterized protein LOC110994652	--	--	--	--	Uncharacterized protein (Fragment) OS=Pectinophora gossypiella OX=13191 GN=g.11710 PE=4 SV=1	S	Function unknown	LOW QUALITY PROTEIN: uncharacterized protein LOC114362503, partial [Ostrinia furnacalis]	--	--
BMK_Unigene_045977	43	1.33	26	0.82	57	1.98	54	2.36	33	2.23	29	2.06	0.004508673	1.396886277	up	[L]	Replication, recombination and repair	Molecular Function: oxidoreductase activity (GO:0016491);;	K10765|9.7e-89|pmac:106710834|K10765 alkylated DNA repair protein alkB homolog 1 [EC:1.14.11.51 4.2.99.18 1.14.11.-] | (RefSeq) alkylated DNA repair protein alkB homolog 1	[A]	RNA processing and modification	2OG-Fe(II) oxygenase superfamily	Alpha-ketoglutarate-dependent dioxygenase alkB OS=Dictyostelium discoideum OX=44689 GN=alkB PE=2 SV=1	Fe2OG dioxygenase domain-containing protein OS=Chilo suppressalis OX=168631 GN=evm_011569 PE=4 SV=1	U	Intracellular trafficking, secretion, and vesicular transport	nucleic acid dioxygenase ALKBH1 [Agrilus planipennis]	molecular function: catalytic activity (GO:0003824);; biological process: metabolic process (GO:0008152);; biological process: single-organism process (GO:0044699)	--
BMK_Unigene_045233	253	4.55	520	9.56	210	4.27	0	0	1	0.04	1	0.04	3.21E-08	-7.38692319	down	--	--	Molecular Function: translation initiation factor activity (GO:0003743);;	K15026|2.8e-26|eee:113576982|K15026 translation initiation factor 2A | (RefSeq) eif2a; eukaryotic translation initiation factor 2A isoform X1	[J]	Translation, ribosomal structure and biogenesis	Eukaryotic translation initiation factor eIF2A	--	Eukaryotic translation initiation factor 2A OS=fungal sp. No.14919 OX=1813822 GN=ANO14919_139460 PE=3 SV=1	J	Translation, ribosomal structure and biogenesis	eukaryotic translation initiation factor 2A-like [Actinia tenebrosa]	molecular function: binding (GO:0005488);; biological process: metabolic process (GO:0008152);; biological process: cellular process (GO:0009987)	--
BMK_Unigene_043863	74	2.01	125	3.47	56	1.71	0	0	0	0	0	0	0.000485797	-8.409434748	down	[I]	Lipid transport and metabolism	Molecular Function: catalytic activity (GO:0003824);;	K07511|1.7e-38|pmur:107288287|K07511 enoyl-CoA hydratase [EC:4.2.1.17] | (RefSeq) ECHS1; enoyl-CoA hydratase, mitochondrial	[I]	Lipid transport and metabolism	Enoyl-CoA hydratase/isomerase;; Enoyl-CoA hydratase/isomerase	Probable enoyl-CoA hydratase, mitochondrial OS=Dictyostelium discoideum OX=44689 GN=echs1 PE=3 SV=1	Uncharacterized protein OS=Steinernema carpocapsae OX=34508 GN=L596_016210 PE=3 SV=1	I	Lipid transport and metabolism	hypothetical protein L596_016210 [Steinernema carpocapsae]	molecular function: catalytic activity (GO:0003824)	Fatty acid elongation (ko00062);; Fatty acid degradation (ko00071);; Valine, leucine and isoleucine degradation (ko00280);; Lysine degradation (ko00310);; Tryptophan metabolism (ko00380);; beta-Alanine metabolism (ko00410);; Propanoate metabolism (ko00640);; Butanoate metabolism (ko00650);; Carbon metabolism (ko01200);; Fatty acid metabolism (ko01212)
BMK_Unigene_040853	25	8.36	9	3.09	27	8.63	25	6.5	68	29.46	71	32.33	0.000124726	3.274011662	up	--	--	--	--	--	--	--	--	--	--	--	--	--	--
BMK_Unigene_043089	302	4.16	360	5.06	256	3.99	0	0	0	0	0	0	1.96E-05	-9.973380428	down	[G]	Carbohydrate transport and metabolism	Cellular Component: integral component of membrane (GO:0016021);; Molecular Function: transmembrane transporter activity (GO:0022857);;	K08139|1.8e-30|tad:TRIADDRAFT_64243|K08139 MFS transporter, SP family, sugar:H+ symporter | (RefSeq) expressed hypothetical protein	[V]	Defense mechanisms	Sugar (and other) transporter;; Major Facilitator Superfamily;; Sugar (and other) transporter;; alpha/beta hydrolase fold	--	MFS domain-containing protein OS=fungal sp. No.14919 OX=1813822 GN=ANO14919_070620 PE=3 SV=1	U	Intracellular trafficking, secretion, and vesicular transport	PREDICTED: MFS glucose transporter mfs1-like [Rhagoletis zephyria]	cellular component: membrane (GO:0016020);; cellular component: membrane part (GO:0044425);; molecular function: transporter activity (GO:0005215);; biological process: localization (GO:0051179)	--
BMK_Unigene_037368	188	2.16	493	5.79	159	2.08	0	0	0	0	0	0	2.80E-05	-9.95112676	down	--	--	Biological Process: system process (GO:0003008);; Biological Process: sensory perception (GO:0007600);; Biological Process: biological_process (GO:0008150);; Biological Process: sensory perception of pain (GO:0019233);; Biological Process: multicellular organismal process (GO:0032501);; Biological Process: nervous system process (GO:0050877);;	--	[R]	General function prediction only	Putative peptidase family	--	Jacalin-type lectin domain-containing protein (Fragment) OS=Photinus pyralis OX=7054 PE=4 SV=1	S	Function unknown	putative zinc metalloproteinase C607.06c [Zootermopsis nevadensis]	biological process: multicellular organismal process (GO:0032501)	--
BMK_Unigene_041297	55	1.09	133	2.69	96	2.14	0	0	0	0	0	0	0.000396577	-8.519481188	down	--	--	--	--	--	--	--	--	--	--	--	--	--	--
BMK_Unigene_047860	449	3.74	966	8.22	356	3.37	0	0	0	0	0	0	2.41E-06	-10.89598673	down	[J]	Translation, ribosomal structure and biogenesis	Molecular Function: nucleic acid binding (GO:0003676);; Molecular Function: asparagine-tRNA ligase activity (GO:0004816);; Molecular Function: ATP binding (GO:0005524);; Biological Process: asparaginyl-tRNA aminoacylation (GO:0006421);;	K01893|9.9e-148|pxy:105396794|K01893 asparaginyl-tRNA synthetase [EC:6.1.1.22] | (RefSeq) probable asparagine--tRNA ligase, cytoplasmic	[J]	Translation, ribosomal structure and biogenesis	tRNA synthetases class II (D, K and N);; OB-fold nucleic acid binding domain;; Arginase family	Asparagine--tRNA ligase, cytoplasmic OS=Caenorhabditis elegans OX=6239 GN=nars-1 PE=3 SV=1	Asparaginyl-tRNA synthetase OS=fungal sp. No.11243 OX=1603295 GN=ANO11243_045460 PE=3 SV=1	J	Translation, ribosomal structure and biogenesis	PREDICTED: probable asparagine--tRNA ligase, cytoplasmic [Plutella xylostella]	molecular function: binding (GO:0005488);; molecular function: catalytic activity (GO:0003824);; biological process: metabolic process (GO:0008152);; biological process: cellular process (GO:0009987);; biological process: single-organism process (GO:0044699)	Aminoacyl-tRNA biosynthesis (ko00970)
BMK_Unigene_022134	31	0.73	103	2.47	38	1	0	0	0	0	0	0	0.001139527	-7.973322948	down	--	--	--	--	--	--	--	--	--	--	--	--	--	--
BMK_Unigene_032550	247	3.03	133	1.67	186	2.59	0	0	0	0	0	0	8.07E-05	-9.241402366	down	[P]	Inorganic ion transport and metabolism	Cellular Component: integral component of membrane (GO:0016021);;	K03284|3.4e-09|otw:112243813|K03284 magnesium transporter | (RefSeq) uncharacterized protein LOC112243813	--	--	CorA-like Mg2+ transporter protein	--	Uncharacterized protein OS=fungal sp. No.14919 OX=1813822 GN=ANO14919_094010 PE=4 SV=1	P	Inorganic ion transport and metabolism	manganese resistance protein MNR2-like [Nilaparvata lugens]	cellular component: membrane (GO:0016020);; cellular component: membrane part (GO:0044425)	--
BMK_Unigene_041856	49	1.44	167	5	71	2.33	0	0	0	0	0	0	0.000405638	-8.591482155	down	--	--	--	--	--	--	--	--	--	--	--	--	--	--
BMK_Unigene_059318	6155	60.65	11002	110.76	5147	57.61	353	5.23	371	8.42	168	3.99	1.55E-05	-3.415447796	down	--	--	Biological Process: system process (GO:0003008);; Molecular Function: molecular_function (GO:0003674);; Molecular Function: transmembrane signaling receptor activity (GO:0004888);; Molecular Function: transporter activity (GO:0005215);; Molecular Function: ion channel activity (GO:0005216);; Molecular Function: extracellular ligand-gated ion channel activity (GO:0005230);; Molecular Function: exc…	K05312|3.3e-59|zne:110828333|K05312 nicotinic acetylcholine receptor, invertebrate | (RefSeq) neuronal acetylcholine receptor subunit alpha-9-II-like	[U]	Intracellular trafficking, secretion, and vesicular transport	Neurotransmitter-gated ion-channel ligand binding domain;; Reverse transcriptase (RNA-dependent DNA polymerase)	Acetylcholine receptor subunit alpha-like 2 OS=Drosophila melanogaster OX=7227 GN=nAChRalpha2 PE=2 SV=1	Nicotinic acetylcholine receptor alpha9 OS=Locusta migratoria OX=7004 PE=2 SV=1	T	Signal transduction mechanisms	nicotinic acetylcholine receptor alpha9 [Locusta migratoria]	biological process: multicellular organismal process (GO:0032501);; molecular function: signal transducer activity (GO:0004871);; molecular function: molecular transducer activity (GO:0060089);; biological process: cellular process (GO:0009987);; biological process: signaling (GO:0023052);; biological process: single-organism process (GO:0044699);; biological process: response to stimulus (GO:005…	--
BMK_Unigene_043372	157	1.16	340	2.57	155	1.31	0	0	1	0.02	0	0	1.56E-06	-7.696783713	down	[P]	Inorganic ion transport and metabolism	Molecular Function: magnesium ion binding (GO:0000287);; Molecular Function: ATP binding (GO:0005524);; Biological Process: phospholipid transport (GO:0015914);; Cellular Component: integral component of membrane (GO:0016021);; Molecular Function: ATPase-coupled intramembrane lipid transporter activity (GO:0140326);;	K14802|2.6e-250|spis:111344616|K14802 phospholipid-transporting ATPase [EC:7.6.2.1] | (RefSeq) phospholipid-transporting ATPase IA-like	[R]	General function prediction only	Phospholipid-translocating ATPase N-terminal;; Phospholipid-translocating P-type ATPase C-terminal;; haloacid dehalogenase-like hydrolase;; Cation transport ATPase (P-type);; E1-E2 ATPase;; Phospholipid-translocating P-type ATPase C-terminal	Phospholipid-transporting ATPase tat-1 OS=Caenorhabditis elegans OX=6239 GN=tat-1 PE=3 SV=3	Phospholipid-transporting ATPase OS=fungal sp. No.14919 OX=1813822 GN=ANO14919_021590 PE=3 SV=1	P	Inorganic ion transport and metabolism	phospholipid-transporting ATPase IB-like isoform X2 [Orbicella faveolata]	molecular function: binding (GO:0005488);; biological process: single-organism process (GO:0044699);; biological process: localization (GO:0051179);; cellular component: membrane (GO:0016020);; cellular component: membrane part (GO:0044425)	--
BMK_Unigene_032421	66	1.29	202	4.05	53	1.17	0	0	0	0	0	0	0.000328701	-8.751926744	down	--	--	Cellular Component: integral component of membrane (GO:0016021);;	--	--	--	--	--	Uncharacterized protein (Fragment) OS=Photinus pyralis OX=7054 PE=4 SV=1	--	--	--	cellular component: membrane (GO:0016020);; cellular component: membrane part (GO:0044425)	--
BMK_Unigene_060034	71	9.85	328	46.56	73	10.63	0	0	0	0	0	0	0.000140869	-9.248887066	down	--	--	Cellular Component: DNA-directed RNA polymerase complex (GO:0000428);; Molecular Function: nucleic acid binding (GO:0003676);; Molecular Function: DNA-directed 5'-3' RNA polymerase activity (GO:0003899);; Cellular Component: cellular_component (GO:0005575);; Cellular Component: intracellular (GO:0005622);; Cellular Component: obsolete cell (GO:0005623);; Cellular Component: nucleus (GO:0005634);;…	K03000|2.5e-08|aqu:105312077|K03000 DNA-directed RNA polymerase I subunit RPA12 | (RefSeq) DNA-directed RNA polymerase I subunit RPA12-like	[K]	Transcription	Transcription factor S-II (TFIIS)	--	DNA-directed RNA polymerase subunit OS=fungal sp. No.14919 OX=1813822 GN=ANO14919_037300 PE=3 SV=1	K	Transcription	PREDICTED: DNA-directed RNA polymerase I subunit RPA12-like [Amphimedon queenslandica]	cellular component: cell (GO:0005623);; cellular component: macromolecular complex (GO:0032991);; cellular component: cell part (GO:0044464);; molecular function: binding (GO:0005488);; molecular function: catalytic activity (GO:0003824);; biological process: metabolic process (GO:0008152);; biological process: cellular process (GO:0009987);; cellular component: organelle (GO:0043226);; cellular …	RNA polymerase (ko03020)
BMK_Unigene_044918	194	2.01	331	3.5	122	1.44	0	0	1	0.02	0	0	1.73E-06	-7.678520714	down	--	--	--	--	--	--	Sfi1 spindle body protein	--	Uncharacterized protein (Fragment) OS=Photinus pyralis OX=7054 PE=4 SV=1	--	--	--	--	--
BMK_Unigene_040174	72	1.43	110	2.23	43	0.96	0	0	0	0	0	0	0.000642634	-8.251758949	down	--	--	--	--	--	--	Fungal domain of unknown function (DUF1750)	--	Uncharacterized protein OS=fungal sp. No.14919 OX=1813822 GN=ANO14919_013920 PE=4 SV=1	--	--	--	--	--
BMK_Unigene_046757	165	1.98	274	3.35	146	1.98	0	0	0	0	0	0	7.05E-05	-9.438954827	down	[T]	Signal transduction mechanisms	Biological Process: syncytium formation by plasma membrane fusion (GO:0000768);; Cellular Component: ruffle (GO:0001726);; Biological Process: regulation of protein phosphorylation (GO:0001932);; Biological Process: positive regulation of protein phosphorylation (GO:0001934);; Molecular Function: molecular_function (GO:0003674);; Molecular Function: catalytic activity (GO:0003824);; Molecular Fun…	K08794|1.5e-17|sdu:111234959|K08794 calcium/calmodulin-dependent protein kinase I [EC:2.7.11.17] | (RefSeq) calcium/calmodulin-dependent protein kinase type 1D-like	[T]	Signal transduction mechanisms	Protein kinase domain;; Protein tyrosine and serine/threonine kinase;; Fungal protein kinase	Probable serine/threonine-protein kinase fhkB OS=Dictyostelium discoideum OX=44689 GN=fhkB PE=3 SV=1	Protein kinase domain-containing protein (Fragment) OS=Photinus pyralis OX=7054 PE=3 SV=1	T	Signal transduction mechanisms	STE/STE11 protein kinase [Fonticula alba]	biological process: cellular process (GO:0009987);; biological process: developmental process (GO:0032502);; biological process: single-organism process (GO:0044699);; cellular component: cell (GO:0005623);; cellular component: cell part (GO:0044464);; biological process: biological regulation (GO:0065007);; molecular function: catalytic activity (GO:0003824);; biological process: metabolic proce…	Calcium signaling pathway (ko04020)
BMK_Unigene_043007	382	3.08	788	6.5	344	3.16	0	0	1	0.02	0	0	9.38E-09	-8.875210876	down	[J]	Translation, ribosomal structure and biogenesis	Molecular Function: molecular_function (GO:0003674);; Molecular Function: binding (GO:0005488);; Cellular Component: cellular_component (GO:0005575);; Cellular Component: intracellular (GO:0005622);; Cellular Component: obsolete cell (GO:0005623);; Cellular Component: cytoplasm (GO:0005737);; Cellular Component: mitochondrion (GO:0005739);; Cellular Component: mitochondrial envelope (GO:0005740);…	K18588|2.2e-17|salp:111981853|K18588 coenzyme Q-binding protein COQ10 | (RefSeq) coenzyme Q-binding protein COQ10 homolog, mitochondrial	[I]	Lipid transport and metabolism	Polyketide cyclase / dehydrase and lipid transport	--	Uncharacterized protein (Fragment) OS=Photinus pyralis OX=7054 PE=4 SV=1	I	Lipid transport and metabolism	hypothetical protein GCK72_009912 [Caenorhabditis remanei]	molecular function: binding (GO:0005488);; cellular component: cell (GO:0005623);; cellular component: cell part (GO:0044464);; cellular component: organelle (GO:0043226);; cellular component: organelle part (GO:0044422);; cellular component: membrane (GO:0016020);; biological process: metabolic process (GO:0008152);; biological process: cellular process (GO:0009987);; biological process: single-…	--
BMK_Unigene_041075	133	2.26	474	8.22	61	1.17	0	0	1	0.04	2	0.08	1.69E-05	-6.252073949	down	[I]	Lipid transport and metabolism	Molecular Function: hydroxymethylglutaryl-CoA synthase activity (GO:0004421);; Biological Process: isoprenoid biosynthetic process (GO:0008299);; Biological Process: sterol biosynthetic process (GO:0016126);;	K01641|6.2e-133|lak:106166027|K01641 hydroxymethylglutaryl-CoA synthase [EC:2.3.3.10] | (RefSeq) hydroxymethylglutaryl-CoA synthase 1	[I]	Lipid transport and metabolism	Hydroxymethylglutaryl-coenzyme A synthase C terminal;; Hydroxymethylglutaryl-coenzyme A synthase N terminal	Hydroxymethylglutaryl-CoA synthase 1 OS=Blattella germanica OX=6973 GN=HMGCS-1 PE=2 SV=1	3-hydroxy-3-methylglutaryl coenzyme A synthase OS=fungal sp. No.14919 OX=1813822 GN=ANO14919_114840 PE=3 SV=1	I	Lipid transport and metabolism	hydroxymethylglutaryl-CoA synthase 1 [Lingula anatina]	molecular function: catalytic activity (GO:0003824);; biological process: metabolic process (GO:0008152);; biological process: cellular process (GO:0009987);; biological process: single-organism process (GO:0044699)	Synthesis and degradation of ketone bodies (ko00072);; Valine, leucine and isoleucine degradation (ko00280);; Butanoate metabolism (ko00650);; Terpenoid backbone biosynthesis (ko00900)
BMK_Unigene_050031	151	1.21	295	2.41	126	1.15	0	0	0	0	0	0	7.62E-05	-9.432719706	down	--	--	Cellular Component: integral component of membrane (GO:0016021);;	--	--	--	Fusaric acid resistance protein-like	--	Uncharacterized protein OS=fungal sp. No.14919 OX=1813822 GN=ANO14919_056840 PE=4 SV=1	--	--	hypothetical protein PROFUN_09013 [Planoprotostelium fungivorum]	cellular component: membrane (GO:0016020);; cellular component: membrane part (GO:0044425)	--
BMK_Unigene_042598	1269	17.51	3596	50.7	2773	43.36	0	0	0	0	0	0	7.07E-09	-12.7032751	down	[G]	Carbohydrate transport and metabolism	Molecular Function: glucosamine-6-phosphate deaminase activity (GO:0004342);; Biological Process: carbohydrate metabolic process (GO:0005975);; Biological Process: N-acetylglucosamine metabolic process (GO:0006044);;	K02564|4.0e-94|lcm:102353738|K02564 glucosamine-6-phosphate deaminase [EC:3.5.99.6] | (RefSeq) GNPDA1; glucosamine-6-phosphate deaminase 1	[G]	Carbohydrate transport and metabolism	Glucosamine-6-phosphate isomerases/6-phosphogluconolactonase	Glucosamine-6-phosphate isomerase OS=Anopheles gambiae OX=7165 GN=Gnpda1 PE=3 SV=3	Glucosamine-6-phosphate isomerase OS=fungal sp. No.14919 OX=1813822 GN=ANO14919_032850 PE=3 SV=1	G	Carbohydrate transport and metabolism	unnamed protein product [Plasmodiophora brassicae]	molecular function: catalytic activity (GO:0003824);; biological process: metabolic process (GO:0008152)	Amino sugar and nucleotide sugar metabolism (ko00520)
BMK_Unigene_029586	153	1.7	362	4.11	140	1.77	0	0	0	0	1	0.03	1.85E-06	-7.638962845	down	--	--	Cellular Component: nuclear pore (GO:0005643);; Biological Process: mRNA export from nucleus (GO:0006406);; Biological Process: protein import into nucleus (GO:0006606);; Molecular Function: structural constituent of nuclear pore (GO:0017056);; Cellular Component: nuclear pore outer ring (GO:0031080);; Cellular Component: nuclear membrane (GO:0031965);;	K14301|1.9e-18|myi:110466293|K14301 nuclear pore complex protein Nup107 | (RefSeq) nuclear pore complex protein Nup107-like	--	--	Nuclear pore protein 84 / 107	--	Nuclear pore complex protein OS=fungal sp. No.14919 OX=1813822 GN=ANO14919_097200 PE=3 SV=1	--	--	nuclear pore complex protein Nup107-like [Pecten maximus]	cellular component: cell (GO:0005623);; cellular component: macromolecular complex (GO:0032991);; cellular component: organelle (GO:0043226);; cellular component: organelle part (GO:0044422);; cellular component: cell part (GO:0044464);; biological process: metabolic process (GO:0008152);; biological process: localization (GO:0051179);; biological process: single-organism process (GO:0044699);; m…	RNA transport (ko03013)
BMK_Unigene_049981	38	0.6	39	0.63	81	1.44	4	0.09	3	0.11	4	0.15	0.002632193	-2.298235513	down	--	--	Molecular Function: protein binding (GO:0005515);; Cellular Component: integral component of membrane (GO:0016021);;	--	--	--	Low-density lipoprotein receptor domain class A	--	Ig-like domain-containing protein OS=Eumeta variegata OX=151549 GN=EVAR_27363_1 PE=4 SV=1	T	Signal transduction mechanisms	hypothetical protein EVAR_27363_1 [Eumeta japonica]	molecular function: binding (GO:0005488);; cellular component: membrane (GO:0016020);; cellular component: membrane part (GO:0044425)	--
BMK_Unigene_031803	35	2.28	67	4.47	28	2	0	0	0	0	2	0.28	0.001217048	-4.456709847	down	--	--	--	--	--	--	--	--	Uncharacterized protein (Fragment) OS=Photinus pyralis OX=7054 PE=4 SV=1	--	--	--	--	--
BMK_Unigene_055394	142	1.08	111	0.86	112	0.97	18	0.21	10	0.18	0	0	0.00637184	-2.523142446	down	--	--	Biological Process: intracellular signal transduction (GO:0035556);; Molecular Function: metal ion binding (GO:0046872);;	K18061|0.0e+00|tnl:113500310|K18061 myotubularin-related protein 5/13 | (RefSeq) myotubularin-related protein 5 isoform X1	[R]	General function prediction only	Myotubularin protein;; Myotubularin-like phosphatase domain;; GRAM domain;; Phorbol esters/diacylglycerol binding domain (C1 domain)	Myotubularin-related protein 5 OS=Caenorhabditis elegans OX=6239 GN=mtm-5 PE=3 SV=2	Myotubularin-related protein 5 OS=Papilio xuthus OX=66420 GN=RR46_09471 PE=3 SV=1	T	Signal transduction mechanisms	myotubularin-related protein 5 isoform X2 [Spodoptera litura]	biological process: cellular process (GO:0009987);; biological process: signaling (GO:0023052);; biological process: single-organism process (GO:0044699);; biological process: response to stimulus (GO:0050896);; biological process: biological regulation (GO:0065007);; molecular function: binding (GO:0005488)	--
BMK_Unigene_021902	44	0.96	131	2.93	32	0.79	0	0	0	0	0	0	0.00081442	-8.213920463	down	--	--	Molecular Function: RNA binding (GO:0003723);;	K12872|4.2e-47|nvl:108564173|K12872 pre-mRNA-splicing factor RBM22/SLT11 | (RefSeq) pre-mRNA-splicing factor RBM22	[R]	General function prediction only	RNA recognition motif. (a.k.a. RRM, RBD, or RNP domain)	Pre-mRNA-splicing factor PFL2310w OS=Plasmodium falciparum (isolate 3D7) OX=36329 GN=PFL2310w PE=1 SV=1	RRM domain-containing protein OS=fungal sp. No.14919 OX=1813822 GN=ANO14919_127700 PE=3 SV=1	A	RNA processing and modification	PREDICTED: pre-mRNA-splicing factor RBM22 [Nicrophorus vespilloides]	molecular function: binding (GO:0005488)	Spliceosome (ko03040)
BMK_Unigene_086772	111	3.29	23	0.7	108	3.6	77	3.25	142	9.24	215	14.67	0.000536919	2.804654721	up	--	--	--	--	--	--	--	--	--	--	--	--	--	--
BMK_Unigene_023629	58	1.15	116	2.35	43	0.96	0	0	0	0	0	0	0.000690095	-8.231812033	down	--	--	--	--	--	--	--	--	--	--	--	--	--	--
BMK_Unigene_046679	3	0.37	38	4.8	13	1.7	189	26.21	27	5.97	120	27.85	0.002921497	3.545818195	up	--	--	--	--	--	--	--	--	--	--	--	--	--	--
BMK_Unigene_038175	63	1.96	117	3.71	73	2.54	0	0	0	0	1	0.07	6.11E-05	-6.302840642	down	[P]	Inorganic ion transport and metabolism	Molecular Function: secondary active sulfate transmembrane transporter activity (GO:0008271);; Cellular Component: integral component of membrane (GO:0016021);;	K14708|6.8e-18|lak:106176871|K14708 solute carrier family 26 (sodium-independent sulfate anion transporter), member 11 | (RefSeq) LOW QUALITY PROTEIN: sodium-independent sulfate anion transporter-like	[P]	Inorganic ion transport and metabolism	Sulfate permease family;; STAS domain	--	STAS domain-containing protein OS=fungal sp. No.14919 OX=1813822 GN=ANO14919_077010 PE=3 SV=1	P	Inorganic ion transport and metabolism	family sulfate permease, partial [Lasius niger]	molecular function: transporter activity (GO:0005215);; biological process: single-organism process (GO:0044699);; biological process: localization (GO:0051179);; cellular component: membrane (GO:0016020);; cellular component: membrane part (GO:0044425)	--
BMK_Unigene_038583	280	3.71	551	7.46	143	2.15	0	0	0	0	0	0	1.87E-05	-10.12625132	down	--	--	Cellular Component: integral component of membrane (GO:0016021);;	K14209|3.4e-32|clv:102093251|K14209 solute carrier family 36 (proton-coupled amino acid transporter) | (RefSeq) proton-coupled amino acid transporter 1 isoform X1	[E]	Amino acid transport and metabolism	Transmembrane amino acid transporter protein	--	Aa_trans domain-containing protein (Fragment) OS=Photinus pyralis OX=7054 PE=4 SV=1	E	Amino acid transport and metabolism	unnamed protein product [Vitrella brassicaformis CCMP3155]	cellular component: membrane (GO:0016020);; cellular component: membrane part (GO:0044425)	--
BMK_Unigene_032225	79	1.66	120	2.58	72	1.71	0	0	0	0	0	0	0.0004162	-8.459935411	down	--	--	--	--	--	--	--	--	--	--	--	--	--	--
BMK_Unigene_058347	182	1.24	448	3.12	215	1.67	0	0	0	0	0	0	2.65E-05	-9.934388591	down	--	--	Molecular Function: chromatin binding (GO:0003682);; Cellular Component: nucleus (GO:0005634);; Biological Process: cell cycle (GO:0007049);; Biological Process: regulation of gene expression (GO:0010468);;	K06672|8.3e-48|pdam:113673228|K06672 cohesin loading factor subunit SCC2 | (RefSeq) nipped-B-like protein	[BDL]	--	Sister chromatid cohesion C-terminus;; HEAT repeat associated with sister chromatid cohesion	Nipped-B-like protein pqn-85 OS=Caenorhabditis elegans OX=6239 GN=pqn-85 PE=3 SV=2	Sister chromatid cohesion protein OS=fungal sp. No.14919 OX=1813822 GN=ANO14919_037310 PE=3 SV=1	--	--	nipped-B-like protein [Pocillopora damicornis]	molecular function: binding (GO:0005488);; cellular component: cell (GO:0005623);; cellular component: organelle (GO:0043226);; cellular component: cell part (GO:0044464);; biological process: cellular process (GO:0009987);; biological process: single-organism process (GO:0044699);; biological process: biological regulation (GO:0065007)	--
BMK_Unigene_038291	49	2.23	159	7.41	87	4.4	0	0	0	0	0	0	0.000380193	-8.601534807	down	--	--	Molecular Function: enzyme regulator activity (GO:0030234);;	K03037|2.4e-52|tut:107369593|K03037 26S proteasome regulatory subunit N7 | (RefSeq) 26S proteasome non-ATPase regulatory subunit 6	[O]	Posttranslational modification, protein turnover, chaperones	26S proteasome subunit RPN7;; PCI domain	26S proteasome non-ATPase regulatory subunit 6 OS=Drosophila melanogaster OX=7227 GN=Rpn7 PE=2 SV=1	26S proteasome regulatory subunit RPN7 OS=fungal sp. No.14919 OX=1813822 GN=ANO14919_071500 PE=4 SV=1	O	Posttranslational modification, protein turnover, chaperones	proteasome (prosome, macropain) 26S subunit, nonATPase, 6, putative [Acanthamoeba castellanii str. Neff]	molecular function: molecular function regulator (GO:0098772);; biological process: biological regulation (GO:0065007)	Proteasome (ko03050)
BMK_Unigene_014198	33	1.92	71	4.23	32	2.05	0	0	0	0	0	0	0.001736491	-7.652211783	down	--	--	Molecular Function: ATP binding (GO:0005524);; Molecular Function: transferase activity (GO:0016740);;	K04555|1.5e-58|dan:6503844|K04555 ubiquitin-conjugating enzyme E2 G2 [EC:2.3.2.23] | (RefSeq) ubiquitin-conjugating enzyme E2 G2	[O]	Posttranslational modification, protein turnover, chaperones	Ubiquitin-conjugating enzyme	Probable ubiquitin-conjugating enzyme E2 7 OS=Caenorhabditis elegans OX=6239 GN=ubc-7 PE=1 SV=1	UBC core domain-containing protein OS=fungal sp. No.14919 OX=1813822 GN=ANO14919_084140 PE=3 SV=1	O	Posttranslational modification, protein turnover, chaperones	ubiquitin-conjugating enzyme E2 [Cavenderia fasciculata]	molecular function: binding (GO:0005488);; molecular function: catalytic activity (GO:0003824)	Ubiquitin mediated proteolysis (ko04120);; Protein processing in endoplasmic reticulum (ko04141)
BMK_Unigene_042960	144	1.41	243	2.42	122	1.35	0	0	0	0	0	0	0.000101125	-9.267013546	down	--	--	Biological Process: reproduction (GO:0000003);; Biological Process: mitotic spindle elongation (GO:0000022);; Biological Process: mitotic sister chromatid segregation (GO:0000070);; Biological Process: cell cycle checkpoint (GO:0000075);; Biological Process: microtubule cytoskeleton organization (GO:0000226);; Cellular Component: nuclear chromosome (GO:0000228);; Biological Process: mitotic cell …	K09291|1.2e-24|haw:110370126|K09291 nucleoprotein TPR | (RefSeq) nucleoprotein TPR	[S]	Function unknown	TPR/MLP1/MLP2-like protein	--	TPR_MLP1_2 domain-containing protein OS=fungal sp. No.14919 OX=1813822 GN=ANO14919_031540 PE=4 SV=1	S	Function unknown	nucleoprotein TPR [Lingula anatina]	biological process: reproduction (GO:0000003);; biological process: cellular process (GO:0009987);; biological process: single-organism process (GO:0044699);; biological process: cellular component organization or biogenesis (GO:0071840);; biological process: biological regulation (GO:0065007);; cellular component: cell (GO:0005623);; cellular component: membrane-enclosed lumen (GO:0031974);; cel…	RNA transport (ko03013)
BMK_Unigene_046704	173	2.38	349	4.9	115	1.79	0	0	0	0	0	0	5.93E-05	-9.581202685	down	--	--	Cellular Component: ubiquitin ligase complex (GO:0000151);; Biological Process: cell morphogenesis (GO:0000902);; Biological Process: cell morphogenesis involved in differentiation (GO:0000904);; Biological Process: response to hypoxia (GO:0001666);; Biological Process: morphogenesis of a branching structure (GO:0001763);; Biological Process: morphogenesis of an epithelium (GO:0002009);; Molecula…	K10260|3.7e-15|tsp:Tsp_00157|K10260 F-box and WD-40 domain protein 7 | (RefSeq) F-box/WD repeat-containing protein sel-10	[R]	General function prediction only	WD domain, G-beta repeat;; F-box-like;; Anaphase-promoting complex subunit 4 WD40 domain;; Nucleoporin Nup120/160;; F-box domain	--	Uncharacterized protein OS=fungal sp. No.14919 OX=1813822 GN=ANO14919_138780 PE=4 SV=1	S	Function unknown	F-box/WD repeat-containing protein [Schistosoma japonicum]	cellular component: cell (GO:0005623);; cellular component: macromolecular complex (GO:0032991);; cellular component: cell part (GO:0044464);; biological process: cellular process (GO:0009987);; biological process: developmental process (GO:0032502);; biological process: single-organism process (GO:0044699);; biological process: cellular component organization or biogenesis (GO:0071840);; biologi…	Ubiquitin mediated proteolysis (ko04120)
BMK_Unigene_048308	85	6.38	45	3.45	43	3.52	6	0.57	0	0	0	0	0.000530182	-3.612801754	down	--	--	--	--	--	--	--	--	--	--	--	--	--	--
BMK_Unigene_045530	221	1.76	548	4.45	184	1.66	0	0	0	0	0	0	1.90E-05	-10.1091504	down	[T]	Signal transduction mechanisms	Molecular Function: phosphorelay sensor kinase activity (GO:0000155);; Biological Process: regulation of transcription, DNA-templated (GO:0006355);; Biological Process: detection of visible light (GO:0009584);; Biological Process: protein-chromophore linkage (GO:0018298);;	--	--	--	Phytochrome region;; Response regulator receiver domain;; Histidine kinase-, DNA gyrase B-, and HSP90-like ATPase;; GAF domain;; His Kinase A (phospho-acceptor) domain;; PAS fold	Hybrid signal transduction histidine kinase G OS=Dictyostelium discoideum OX=44689 GN=dhkG PE=3 SV=1	Uncharacterized protein OS=fungal sp. No.14919 OX=1813822 GN=ANO14919_140120 PE=4 SV=1	T	Signal transduction mechanisms	multi-sensor hybrid histidine kinase [Planoprotostelium fungivorum]	molecular function: catalytic activity (GO:0003824);; molecular function: signal transducer activity (GO:0004871);; molecular function: molecular transducer activity (GO:0060089);; biological process: metabolic process (GO:0008152);; biological process: cellular process (GO:0009987);; biological process: signaling (GO:0023052);; biological process: single-organism process (GO:0044699);; biologica…	--
BMK_Unigene_001591	212	4.85	562	13.13	190	4.89	3	0.1	0	0	0	0	1.28E-07	-7.224082193	down	--	--	Molecular Function: structural molecule activity (GO:0005198);; Biological Process: intracellular protein transport (GO:0006886);; Biological Process: vesicle-mediated transport (GO:0016192);; Cellular Component: clathrin coat of trans-Golgi network vesicle (GO:0030130);; Cellular Component: clathrin coat of coated pit (GO:0030132);;	--	[U]	Intracellular trafficking, secretion, and vesicular transport	Clathrin light chain;; Cytochrome c oxidase subunit VII	--	Clathrin light chain (Fragment) OS=Photinus pyralis OX=7054 PE=3 SV=1	--	--	PREDICTED: clathrin light chain-like, partial [Rhagoletis zephyria]	molecular function: structural molecule activity (GO:0005198);; biological process: localization (GO:0051179);; cellular component: cell (GO:0005623);; cellular component: membrane (GO:0016020);; cellular component: macromolecular complex (GO:0032991);; cellular component: organelle (GO:0043226);; cellular component: organelle part (GO:0044422);; cellular component: membrane part (GO:0044425);; c…	--
BMK_Unigene_029705	274	10.7	398	15.88	180	7.84	0	0	0	0	0	0	2.56E-05	-9.915822789	down	--	--	--	--	--	--	--	--	--	--	--	--	--	--
BMK_Unigene_014315	410	5.66	1486	20.97	262	4.1	0	0	0	0	2	0.07	8.29E-09	-8.393138948	down	[M]	Cell wall/membrane/envelope biogenesis	Molecular Function: ATP binding (GO:0005524);;	K03283|5.6e-197|bpec:110167858|K03283 heat shock 70kDa protein 1/2/6/8 | (RefSeq) heat shock 70 kDa protein 1-like	[O]	Posttranslational modification, protein turnover, chaperones	Hsp70 protein;; MreB/Mbl protein;; FGGY family of carbohydrate kinases, C-terminal domain;; NAD-specific glutamate dehydrogenase;; NAD-specific glutamate dehydrogenase	Heat shock protein hsp-1 OS=Caenorhabditis elegans OX=6239 GN=hsp-1 PE=1 SV=2	Heat shock protein 70-4 OS=Nilaparvata lugens OX=108931 PE=2 SV=1	O	Posttranslational modification, protein turnover, chaperones	heat shock protein 70-4 [Nilaparvata lugens]	molecular function: binding (GO:0005488)	Spliceosome (ko03040);; MAPK signaling pathway (ko04010);; Protein processing in endoplasmic reticulum (ko04141);; Endocytosis (ko04144)
BMK_Unigene_057518	593	5.14	212	1.88	500	4.93	62	0.81	25	0.5	5	0.1	0.000106474	-2.496458785	down	--	--	Biological Process: box H/ACA snoRNP assembly (GO:0000493);; Biological Process: pseudouridine synthesis (GO:0001522);; Molecular Function: molecular_function (GO:0003674);; Molecular Function: nucleic acid binding (GO:0003676);; Molecular Function: RNA binding (GO:0003723);; Molecular Function: binding (GO:0005488);; Cellular Component: cellular_component (GO:0005575);; Cellular Component: small…	K14763|7.2e-71|bmor:101745070|K14763 H/ACA ribonucleoprotein complex non-core subunit NAF1 | (RefSeq) H/ACA ribonucleoprotein complex non-core subunit NAF1	[S]	Function unknown	Gar1/Naf1 RNA binding region	H/ACA ribonucleoprotein complex non-core subunit NAF1 OS=Drosophila melanogaster OX=7227 GN=CG10341 PE=1 SV=2	H/ACA ribonucleoprotein complex non-core subunit NAF1 OS=Chilo suppressalis OX=168631 GN=evm_005453 PE=3 SV=1	S	Function unknown	H/ACA ribonucleoprotein complex non-core subunit NAF1 [Hyposmocoma kahamanoa]	biological process: cellular process (GO:0009987);; biological process: cellular component organization or biogenesis (GO:0071840);; biological process: metabolic process (GO:0008152);; molecular function: binding (GO:0005488);; cellular component: cell (GO:0005623);; cellular component: macromolecular complex (GO:0032991);; cellular component: cell part (GO:0044464)	--
BMK_Unigene_056576	6424	126.42	12148	244.29	9915	220.27	0	0	0	0	0	0	4.76E-12	-14.36914589	down	--	--	--	--	--	--	--	--	--	--	--	--	--	--
BMK_Unigene_037743	164	2.52	349	5.47	126	2.19	0	0	0	0	1	0.04	2.07E-06	-7.601565368	down	[E]	Amino acid transport and metabolism	Molecular Function: homoaconitate hydratase activity (GO:0004409);; Cellular Component: mitochondrion (GO:0005739);; Biological Process: lysine biosynthetic process via aminoadipic acid (GO:0019878);; Molecular Function: metal ion binding (GO:0046872);; Molecular Function: 4 iron, 4 sulfur cluster binding (GO:0051539);;	--	[CE]	--	Aconitase family (aconitate hydratase);; Aconitase C-terminal domain	--	Homoaconitase, mitochondrial OS=fungal sp. No.11243 OX=1603295 GN=ANO11243_017330 PE=3 SV=1	E	Amino acid transport and metabolism	LOW QUALITY PROTEIN: homoaconitase, mitochondrial-like [Nilaparvata lugens]	molecular function: catalytic activity (GO:0003824);; cellular component: cell (GO:0005623);; cellular component: organelle (GO:0043226);; cellular component: cell part (GO:0044464);; biological process: metabolic process (GO:0008152);; biological process: cellular process (GO:0009987);; biological process: single-organism process (GO:0044699);; molecular function: binding (GO:0005488)	--
BMK_Unigene_041110	119	1.5	166	2.14	116	1.66	0	0	0	0	0	0	0.000174721	-8.932398725	down	[F]	Nucleotide transport and metabolism	Molecular Function: orotidine-5'-phosphate decarboxylase activity (GO:0004590);; Biological Process: 'de novo' pyrimidine nucleobase biosynthetic process (GO:0006207);; Biological Process: 'de novo' UMP biosynthetic process (GO:0044205);;	K13421|3.7e-53|ocu:100353794|K13421 uridine monophosphate synthetase [EC:2.4.2.10 4.1.1.23] | (RefSeq) UMPS; uridine monophosphate synthetase	[F]	Nucleotide transport and metabolism	Orotidine 5'-phosphate decarboxylase / HUMPS family	Uridine 5'-monophosphate synthase OS=Naegleria gruberi OX=5762 GN=UMP PE=3 SV=1	OMP decarboxylase OS=fungal sp. No.14919 OX=1813822 GN=ANO14919_044100 PE=3 SV=1	F	Nucleotide transport and metabolism	uridine 5'-monophosphate synthase-like [Actinia tenebrosa]	molecular function: catalytic activity (GO:0003824);; biological process: metabolic process (GO:0008152);; biological process: cellular process (GO:0009987);; biological process: single-organism process (GO:0044699)	Pyrimidine metabolism (ko00240);; Drug metabolism - other enzymes (ko00983)
BMK_Unigene_033418	116	3.91	340	11.71	74	2.79	0	0	0	0	0	0	0.000102213	-9.379808912	down	--	--	Biological Process: (1->6)-beta-D-glucan biosynthetic process (GO:0006078);; Cellular Component: integral component of membrane (GO:0016021);;	--	--	--	--	--	Protein BIG1 (Fragment) OS=Photinus pyralis OX=7054 PE=3 SV=1	--	--	--	biological process: metabolic process (GO:0008152);; biological process: cellular process (GO:0009987);; biological process: single-organism process (GO:0044699);; cellular component: membrane (GO:0016020);; cellular component: membrane part (GO:0044425)	--
BMK_Unigene_052258	1579	18.7	1764	21.35	1424	19.14	168	2.97	99	2.69	76	2.16	6.11E-06	-2.501526105	down	[G]	Carbohydrate transport and metabolism	Cellular Component: integral component of membrane (GO:0016021);; Molecular Function: transmembrane transporter activity (GO:0022857);;	K14258|3.6e-75|aga:AgaP_AGAP005563|K14258 facilitated trehalose transporter | (RefSeq) TRET1_ANOGA; AGAP005563-PA	[R]	General function prediction only	Sugar (and other) transporter;; Major Facilitator Superfamily	Facilitated trehalose transporter Tret1 OS=Anopheles gambiae OX=7165 GN=Tret1 PE=1 SV=3	Facilitated trehalose transporter Tret1 OS=Papilio xuthus OX=66420 GN=RR46_03428 PE=3 SV=1	P	Inorganic ion transport and metabolism	Facilitated trehalose transporter Tret1 [Papilio xuthus]	cellular component: membrane (GO:0016020);; cellular component: membrane part (GO:0044425);; molecular function: transporter activity (GO:0005215);; biological process: localization (GO:0051179)	--
BMK_Unigene_021250	492	7.2	89	1.33	326	5.41	0	0	1	0.03	0	0	2.24E-07	-7.756746938	down	[G]	Carbohydrate transport and metabolism	Cellular Component: integral component of membrane (GO:0016021);; Molecular Function: transmembrane transporter activity (GO:0022857);;	K06258|2.4e-16|lgi:LOTGIDRAFT_191516|K06258 MFS transporter, VNT family, synaptic vesicle glycoprotein 2 | (RefSeq) hypothetical protein	[R]	General function prediction only	Major Facilitator Superfamily;; Sugar (and other) transporter	Organic cation transporter protein OS=Drosophila melanogaster OX=7227 GN=Orct PE=1 SV=1	MFS domain-containing protein OS=fungal sp. No.14919 OX=1813822 GN=ANO14919_008810 PE=4 SV=1	U	Intracellular trafficking, secretion, and vesicular transport	LOW QUALITY PROTEIN: uncharacterized MFS-type transporter PB1E7.08c-like, partial [Nilaparvata lugens]	cellular component: membrane (GO:0016020);; cellular component: membrane part (GO:0044425);; molecular function: transporter activity (GO:0005215);; biological process: localization (GO:0051179)	ECM-receptor interaction (ko04512)
BMK_Unigene_060031	67	4.71	294	21.13	84	6.46	0	0	0	0	0	0	0.000157206	-9.165068007	down	--	--	--	--	--	--	--	--	Uncharacterized protein (Fragment) OS=Photinus pyralis OX=7054 PE=4 SV=1	--	--	--	--	--
BMK_Unigene_052437	148	1.7	269	3.15	160	2.08	0	0	0	0	0	0	7.29E-05	-9.419046036	down	--	--	Biological Process: mRNA cis splicing, via spliceosome (GO:0045292);;	K12821|5.5e-42|ipu:108266544|K12821 pre-mRNA-processing factor 40 | (RefSeq) prpf40a; pre-mRNA processing factor 40 homolog A	[A]	RNA processing and modification	FF domain;; WW domain;; WW domain	--	Uncharacterized protein OS=fungal sp. No.14919 OX=1813822 GN=ANO14919_015760 PE=4 SV=1	A	RNA processing and modification	pre-mRNA-processing factor 40 homolog B-like isoform X3 [Pecten maximus]	biological process: metabolic process (GO:0008152);; biological process: cellular process (GO:0009987)	Spliceosome (ko03040)
BMK_Unigene_021452	314	7.31	1772	42.14	367	9.62	0	0	0	0	0	0	1.02E-06	-11.3568538	down	[ER]	--	Molecular Function: zinc ion binding (GO:0008270);; Molecular Function: oxidoreductase activity (GO:0016491);;	K17818|5.4e-44|tnl:113498593|K17818 D-arabinitol dehydrogenase (NADP+) [EC:1.1.1.287] | (RefSeq) D-arabinitol dehydrogenase 1-like	[Q]	Secondary metabolites biosynthesis, transport and catabolism	Alcohol dehydrogenase GroES-like domain;; Zinc-binding dehydrogenase;; Glucose dehydrogenase C-terminus;; Zinc-binding dehydrogenase	--	Uncharacterized protein OS=Photinus pyralis OX=7054 PE=3 SV=1	Q	Secondary metabolites biosynthesis, transport and catabolism	D-arabinitol dehydrogenase 1-like isoform X1 [Zootermopsis nevadensis]	molecular function: binding (GO:0005488);; molecular function: catalytic activity (GO:0003824);; biological process: metabolic process (GO:0008152);; biological process: single-organism process (GO:0044699)	Pentose and glucuronate interconversions (ko00040)
BMK_Unigene_038442	94	3.11	229	7.73	54	2	0	0	0	0	0	0	0.000227782	-8.940154789	down	--	--	Biological Process: cell cycle checkpoint (GO:0000075);; Biological Process: mitotic cell cycle (GO:0000278);; Cellular Component: chromosome, centromeric region (GO:0000775);; Cellular Component: kinetochore (GO:0000776);; Molecular Function: molecular_function (GO:0003674);; Molecular Function: binding (GO:0005488);; Molecular Function: protein binding (GO:0005515);; Cellular Component: cellula…	K02180|3.9e-63|els:105009498|K02180 cell cycle arrest protein BUB3 | (RefSeq) bub3; mitotic checkpoint protein BUB3	[D]	Cell cycle control, cell division, chromosome partitioning	WD domain, G-beta repeat	Mitotic checkpoint protein bub3 OS=Dictyostelium discoideum OX=44689 GN=bub3 PE=3 SV=1	WD_REPEATS_REGION domain-containing protein OS=fungal sp. No.14919 OX=1813822 GN=ANO14919_080780 PE=4 SV=1	D	Cell cycle control, cell division, chromosome partitioning	mitotic checkpoint protein BUB3.1-like [Nilaparvata lugens]	biological process: cellular process (GO:0009987);; biological process: biological regulation (GO:0065007);; biological process: single-organism process (GO:0044699);; cellular component: cell (GO:0005623);; cellular component: organelle (GO:0043226);; cellular component: organelle part (GO:0044422);; cellular component: cell part (GO:0044464);; cellular component: macromolecular complex (GO:0032…	Cell cycle (ko04110)
BMK_Unigene_060142	406	63.71	365	58.63	140	22.82	0	0	0	0	0	0	2.42E-05	-9.943349378	down	--	--	--	--	--	--	--	--	Uncharacterized protein OS=Photinus pyralis OX=7054 PE=4 SV=1	--	--	--	--	--
BMK_Unigene_048189	74	1.09	144	2.16	54	0.9	0	0	0	0	0	0	0.000433789	-8.50784066	down	--	--	Molecular Function: nucleic acid binding (GO:0003676);; Molecular Function: methyltransferase activity (GO:0008168);; Biological Process: methylation (GO:0032259);;	K15430|1.5e-58|cmk:103182303|K15430 tRNA (guanine10-N2)-methyltransferase [EC:2.1.1.214] | (RefSeq) trmt11; tRNA methyltransferase 11 homolog	[L]	Replication, recombination and repair	Putative RNA methylase family UPF0020;; Vacuolar import and degradation protein	tRNA (guanine(10)-N2)-methyltransferase homolog OS=Dictyostelium discoideum OX=44689 GN=trmt11 PE=3 SV=1	tRNA (guanine(10)-N2)-methyltransferase homolog (Fragment) OS=Photinus pyralis OX=7054 PE=4 SV=1	L	Replication, recombination and repair	tRNA (guanine(10)-N2)-methyltransferase homolog [Manduca sexta]	molecular function: binding (GO:0005488);; molecular function: catalytic activity (GO:0003824);; biological process: metabolic process (GO:0008152)	--
BMK_Unigene_049766	148	1.44	425	4.22	121	1.34	0	0	0	0	0	0	4.91E-05	-9.715433149	down	[Q]	Secondary metabolites biosynthesis, transport and catabolism	Molecular Function: hydrolase activity (GO:0016787);; Molecular Function: carboxy-lyase activity (GO:0016831);;	K03392|2.2e-18|hro:HELRODRAFT_185598|K03392 aminocarboxymuconate-semialdehyde decarboxylase [EC:4.1.1.45] | (RefSeq) hypothetical protein	[O]	Posttranslational modification, protein turnover, chaperones	Amidohydrolase;; DnaJ domain;; non-haem dioxygenase in morphine synthesis N-terminal	1-aminocyclopropane-1-carboxylate oxidase OS=Dictyostelium discoideum OX=44689 GN=aco PE=2 SV=1	Amidohydro-rel domain-containing protein OS=fungal sp. No.14919 OX=1813822 GN=ANO14919_085780 PE=3 SV=1	S	Function unknown	LOW QUALITY PROTEIN: 2-amino-3-carboxymuconate-6-semialdehyde decarboxylase-like, partial [Nilaparvata lugens]	molecular function: catalytic activity (GO:0003824)	Tryptophan metabolism (ko00380)
BMK_Unigene_058739	90	1.58	354	6.36	118	2.35	0	0	0	0	0	0	8.69E-05	-9.44980043	down	--	--	Molecular Function: magnesium ion binding (GO:0000287);; Biological Process: inosine salvage (GO:0006190);; Biological Process: nucleotide metabolic process (GO:0009117);; Molecular Function: IMP 5'-nucleotidase activity (GO:0050483);;	--	--	--	IMP-specific 5'-nucleotidase;; IMP-specific 5'-nucleotidase;; IMP-specific 5'-nucleotidase	--	IMP-specific 5'-nucleotidase 1 OS=fungal sp. No.14919 OX=1813822 GN=ANO14919_048070 PE=3 SV=1	--	--	putative IMP-specific 5'-nucleotidase 1 [Besnoitia besnoiti]	molecular function: binding (GO:0005488);; biological process: metabolic process (GO:0008152);; biological process: cellular process (GO:0009987);; biological process: single-organism process (GO:0044699);; molecular function: catalytic activity (GO:0003824)	--
BMK_Unigene_038505	44	1.5	73	2.55	37	1.41	0	0	0	0	0	0	0.001341971	-7.779234654	down	--	--	Molecular Function: calcium channel activity (GO:0005262);; Cellular Component: mitochondrial inner membrane (GO:0005743);; Molecular Function: uniporter activity (GO:0015292);; Cellular Component: integral component of membrane (GO:0016021);; Biological Process: mitochondrial calcium ion homeostasis (GO:0051560);;	--	--	--	Mitochondrial calcium uniporter	--	Calcium uniporter protein OS=fungal sp. No.14919 OX=1813822 GN=ANO14919_052970 PE=3 SV=1	--	--	hypothetical protein FDP41_012528 [Naegleria fowleri]	molecular function: transporter activity (GO:0005215);; biological process: localization (GO:0051179);; cellular component: cell (GO:0005623);; cellular component: membrane (GO:0016020);; cellular component: organelle (GO:0043226);; cellular component: organelle part (GO:0044422);; cellular component: cell part (GO:0044464);; cellular component: membrane part (GO:0044425);; biological process: ce…	--
BMK_Unigene_087268	58	0.73	78	1.01	89	1.28	176	3.33	90	2.61	74	2.25	0.000850748	1.892476322	up	--	--	--	--	--	--	--	--	--	--	--	--	--	--
BMK_Unigene_047223	431	5.73	716	9.72	741	11.16	0	0	0	0	0	0	1.84E-06	-10.88088447	down	[OJ]	--	Biological Process: peptidyl-lysine modification to peptidyl-hypusine (GO:0008612);;	K00809|5.3e-110|csem:103392944|K00809 deoxyhypusine synthase [EC:2.5.1.46] | (RefSeq) deoxyhypusine synthase-like	[O]	Posttranslational modification, protein turnover, chaperones	Deoxyhypusine synthase;; Aldo/keto reductase family	Deoxyhypusine synthase OS=Caenorhabditis elegans OX=6239 GN=dhps-1 PE=1 SV=1	Deoxyhypusine synthase OS=fungal sp. No.14919 OX=1813822 GN=ANO14919_051350 PE=3 SV=1	O	Posttranslational modification, protein turnover, chaperones	hypothetical protein SAMD00019534_076130 [Acytostelium subglobosum LB1]	biological process: metabolic process (GO:0008152);; biological process: cellular process (GO:0009987)	--
BMK_Unigene_080680	30	8.72	9	2.68	27	7.64	17	4.09	48	19.11	35	14.64	0.00334562	2.408410721	up	--	--	--	--	--	--	--	--	--	--	--	--	--	--
BMK_Unigene_053632	35	0.84	130	3.18	39	1.05	0	0	0	0	0	0	0.000835989	-8.197145887	down	--	--	--	--	--	--	--	--	--	--	--	--	--	--
BMK_Unigene_043972	122	2.06	270	4.67	110	2.1	0	0	0	0	0	0	0.000106974	-9.27704586	down	[G]	Carbohydrate transport and metabolism	--	--	--	--	Domain of unknown function (DUF1793);; Domain of unknown function (DUF4965);; Domain of unknown function (DUF5127)	--	Uncharacterized protein OS=fungal sp. No.14919 OX=1813822 GN=ANO14919_062260 PE=4 SV=1	S	Function unknown	glutaminase A [Folsomia candida]	--	--
BMK_Unigene_048076	112	1.16	285	3.01	98	1.15	0	0	0	0	0	0	0.000112928	-9.274479943	down	--	--	Molecular Function: protein binding (GO:0005515);;	--	--	--	Phosphotransferase enzyme family	--	APH domain-containing protein (Fragment) OS=Photinus pyralis OX=7054 PE=4 SV=1	--	--	hypothetical protein PROFUN_05437 [Planoprotostelium fungivorum]	molecular function: binding (GO:0005488)	--
BMK_Unigene_054240	1062	7.93	543	4.14	1346	11.43	241	2.72	82	1.42	27	0.49	0.001042315	-1.794766577	down	--	--	Molecular Function: nucleic acid binding (GO:0003676);; Cellular Component: nucleus (GO:0005634);; Molecular Function: zinc ion binding (GO:0008270);;	K09222|1.7e-31|bmor:101742598|K09222 RE1-silencing transcription factor | (RefSeq) RE1-silencing transcription factor-like	[R]	General function prediction only	Zinc-finger double domain;; Zinc finger, C2H2 type;; C2H2-type zinc finger;; C2H2-type zinc finger;; Zinc-finger associated domain (zf-AD)	Zinc finger E-box-binding homeobox protein zag-1 OS=Caenorhabditis elegans OX=6239 GN=zag-1 PE=2 SV=1	Zinc finger protein 112 OS=Eumeta variegata OX=151549 GN=Znf112 PE=4 SV=1	S	Function unknown	Zinc finger protein 112 [Eumeta japonica]	molecular function: binding (GO:0005488);; cellular component: cell (GO:0005623);; cellular component: organelle (GO:0043226);; cellular component: cell part (GO:0044464)	--
BMK_Unigene_036743	386	5.39	615	8.78	250	3.96	0	0	2	0.06	0	0	7.07E-09	-7.751122268	down	[F]	Nucleotide transport and metabolism	Molecular Function: GTP binding (GO:0005525);;	K16938|4.2e-88|aqu:100635475|K16938 septin 3/9/12 | (RefSeq) neuronal-specific septin-3-like	[DTZ]	--	Septin;; 50S ribosome-binding GTPase;; Guanylate kinase	Protein peanut OS=Drosophila melanogaster OX=7227 GN=pnut PE=1 SV=2	Septin-type G domain-containing protein OS=Photinus pyralis OX=7054 PE=3 SV=1	--	--	PREDICTED: neuronal-specific septin-3-like [Amphimedon queenslandica]	molecular function: binding (GO:0005488)	--
BMK_Unigene_035344	180	2.11	221	2.65	148	1.97	0	0	0	0	0	0	8.25E-05	-9.322791835	down	--	--	Biological Process: ubiquitin-dependent protein catabolic process (GO:0006511);; Molecular Function: ubiquitin protein ligase binding (GO:0031625);;	K03869|3.1e-130|phyp:113533503|K03869 cullin 3 | (RefSeq) cullin-3-like	[D]	Cell cycle control, cell division, chromosome partitioning	Cullin family;; Cullin protein neddylation domain	Cullin-3 OS=Dictyostelium discoideum OX=44689 GN=culC PE=3 SV=1	CULLIN_2 domain-containing protein OS=fungal sp. No.14919 OX=1813822 GN=ANO14919_039220 PE=3 SV=1	D	Cell cycle control, cell division, chromosome partitioning	PREDICTED: cullin-3-A-like [Branchiostoma belcheri]	biological process: metabolic process (GO:0008152);; biological process: cellular process (GO:0009987);; molecular function: binding (GO:0005488)	Ubiquitin mediated proteolysis (ko04120);; Hedgehog signaling pathway (ko04340)
BMK_Unigene_085922	154	10	58	3.85	175	12.47	136	11.41	152	19.96	108	14.87	0.000440443	1.716606901	up	--	--	--	--	--	--	--	--	--	--	--	--	--	--
BMK_Unigene_014220	43	1.13	135	3.64	193	5.72	0	0	0	0	1	0.06	2.78E-05	-6.678058698	down	[C]	Energy production and conversion	Molecular Function: FMN binding (GO:0010181);; Molecular Function: oxidoreductase activity (GO:0016491);;	--	[CR]	--	NADH:flavin oxidoreductase / NADH oxidase family	Probable flavin mononucleotide-dependent alkene reductase OS=Leishmania infantum OX=5671 GN=LINJ.12.0730 PE=1 SV=1	Oxidored_FMN domain-containing protein OS=fungal sp. No.14919 OX=1813822 GN=ANO14919_036110 PE=4 SV=1	C	Energy production and conversion	oxidoreductase, FAD/FMN-binding protein [Oesophagostomum dentatum]	molecular function: binding (GO:0005488);; molecular function: catalytic activity (GO:0003824);; biological process: metabolic process (GO:0008152);; biological process: single-organism process (GO:0044699)	--
BMK_Unigene_055046	602	2.66	32	0.14	717	3.62	2	0.01	3	0.03	1	0.01	2.61E-07	-5.853296747	down	--	--	Molecular Function: molecular_function (GO:0003674);; Molecular Function: catalytic activity (GO:0003824);; Molecular Function: hydrolase activity, hydrolyzing O-glycosyl compounds (GO:0004553);; Molecular Function: chitinase activity (GO:0004568);; Molecular Function: binding (GO:0005488);; Cellular Component: cellular_component (GO:0005575);; Cellular Component: extracellular region (GO:0005576…	K01183|3.1e-06|epa:110247978|K01183 chitinase [EC:3.2.1.14] | (RefSeq) acidic endochitinase	--	--	Chitin binding Peritrophin-A domain	--	SFRICE_007895 OS=Spodoptera frugiperda OX=7108 GN=SFRICE_007895 PE=4 SV=1	S	Function unknown	uncharacterized protein LOC113230481 isoform X1 [Hyposmocoma kahamanoa]	molecular function: catalytic activity (GO:0003824);; molecular function: binding (GO:0005488);; cellular component: extracellular region (GO:0005576);; biological process: metabolic process (GO:0008152);; biological process: cellular process (GO:0009987)	Amino sugar and nucleotide sugar metabolism (ko00520)
BMK_Unigene_081359	7	0.39	2	0.11	8	0.49	20	1.46	17	1.94	13	1.55	4.35E-06	3.13531013	up	--	--	--	--	--	--	--	--	--	--	--	--	--	--
BMK_Unigene_051195	8472	111.19	5095	68.32	7811	116.21	94	1.84	140	4.2	22	0.69	7.00E-13	-4.900157834	down	--	--	Cellular Component: integral component of membrane (GO:0016021);;	K05293|2.0e-48|dpl:KGM_203831|K05293 GPI-anchor transamidase subunit U | (RefSeq) Phosphatidylinositol glycan anchor biosynthesis class U protein	--	--	--	--	Uncharacterized protein OS=Papilio xuthus OX=66420 GN=RR46_11821 PE=4 SV=1	S	Function unknown	uncharacterized protein LOC113497022 [Trichoplusia ni]	cellular component: membrane (GO:0016020);; cellular component: membrane part (GO:0044425)	Glycosylphosphatidylinositol (GPI)-anchor biosynthesis (ko00563)
BMK_Unigene_051556	62	0.65	146	1.58	66	0.79	0	0	0	0	0	0	0.000425142	-8.518038152	down	[E]	Amino acid transport and metabolism	Molecular Function: saccharopine dehydrogenase (NAD+, L-lysine-forming) activity (GO:0004754);; Biological Process: lysine biosynthetic process via aminoadipic acid (GO:0019878);;	K00290|3.7e-60|spis:111337694|K00290 saccharopine dehydrogenase (NAD+, L-lysine forming) [EC:1.5.1.7] | (RefSeq) saccharopine dehydrogenase [NAD(+), L-lysine-forming]-like	[E]	Amino acid transport and metabolism	PAN domain;; Alanine dehydrogenase/PNT, N-terminal domain	--	Saccharopine dehydrogenase [NAD(+), L-lysine-forming] OS=fungal sp. No.14919 OX=1813822 GN=ANO14919_127580 PE=3 SV=1	E	Amino acid transport and metabolism	uncharacterized protein MONBRDRAFT_32342 [Monosiga brevicollis MX1]	molecular function: catalytic activity (GO:0003824);; biological process: metabolic process (GO:0008152);; biological process: single-organism process (GO:0044699);; biological process: cellular process (GO:0009987)	Lysine biosynthesis (ko00300);; Lysine degradation (ko00310);; Biosynthesis of amino acids (ko01230)
BMK_Unigene_086290	547	9.14	277	4.73	688	13.01	553	13.62	808	30.56	415	16.45	0.000117658	1.875980516	up	[CR]	--	Molecular Function: oxidoreductase activity (GO:0016491);;	K00773|6.2e-56|nai:NECAME_04010|K00773 queuine tRNA-ribosyltransferase [EC:2.4.2.29] | (RefSeq) tRNA-guanine transglycosylase	[CR]	--	Zinc-binding dehydrogenase	--	SFRICE_006732 OS=Spodoptera frugiperda OX=7108 GN=SFRICE_006732 PE=4 SV=1	C	Energy production and conversion	zinc-type alcohol dehydrogenase-like protein C1773.06c [Hyposmocoma kahamanoa]	molecular function: catalytic activity (GO:0003824);; biological process: metabolic process (GO:0008152);; biological process: single-organism process (GO:0044699)	--
BMK_Unigene_021391	451	8.56	1456	28.23	299	6.41	0	0	2	0.09	0	0	2.16E-09	-8.61428808	down	[C]	Energy production and conversion	Molecular Function: ATP binding (GO:0005524);; Biological Process: ATP synthesis coupled proton transport (GO:0015986);; Cellular Component: proton-transporting ATP synthase complex, catalytic core F(1) (GO:0045261);; Molecular Function: proton-transporting ATP synthase activity, rotational mechanism (GO:0046933);;	K02132|6.1e-212|asn:102377287|K02132 F-type H+-transporting ATPase subunit alpha | (RefSeq) ATP5F1A; ATP synthase subunit alpha, mitochondrial	[C]	Energy production and conversion	ATP synthase alpha/beta family, nucleotide-binding domain;; ATP synthase alpha/beta chain, C terminal domain;; ATP synthase alpha/beta family, beta-barrel domain	ATP synthase subunit alpha, mitochondrial OS=Drosophila melanogaster OX=7227 GN=blw PE=1 SV=2	ATP synthase subunit alpha OS=fungal sp. No.14919 OX=1813822 GN=ANO14919_039500 PE=3 SV=1	C	Energy production and conversion	ATP synthase subunit alpha, mitochondrial, variant [Fonticula alba]	molecular function: binding (GO:0005488);; biological process: metabolic process (GO:0008152);; biological process: cellular process (GO:0009987);; biological process: single-organism process (GO:0044699);; biological process: localization (GO:0051179);; cellular component: cell (GO:0005623);; cellular component: membrane (GO:0016020);; cellular component: macromolecular complex (GO:0032991);; ce…	Oxidative phosphorylation (ko00190)
BMK_Unigene_086944	482	10.78	145	3.32	286	7.21	339	11	383	19.13	194	10.15	0.000938603	1.610464882	up	--	--	Cellular Component: mitochondrion (GO:0005739);;	K18171|1.1e-36|pmac:106721017|K18171 COX assembly mitochondrial protein 1 | (RefSeq) COX assembly mitochondrial protein homolog	[S]	Function unknown	Cytochrome c oxidase biogenesis protein Cmc1 like	--	COX assembly mitochondrial protein OS=Chilo suppressalis OX=168631 GN=evm_012939 PE=3 SV=1	S	Function unknown	hypothetical protein evm_012939 [Chilo suppressalis]	cellular component: cell (GO:0005623);; cellular component: organelle (GO:0043226);; cellular component: cell part (GO:0044464)	--
BMK_Unigene_044619	156	1.2	341	2.69	108	0.95	0	0	1	0.02	1	0.02	1.54E-06	-6.705531374	down	--	--	Cellular Component: nucleus (GO:0005634);; Biological Process: intracellular protein transport (GO:0006886);; Molecular Function: Ran GTPase binding (GO:0008536);; Biological Process: nuclear export (GO:0051168);;	K14289|5.3e-22|crg:105346930|K14289 exportin-5 | (RefSeq) exportin-5 isoform X3	[YU]	--	Exportin 1-like protein;; Importin-beta N-terminal domain	--	Importin N-terminal domain-containing protein OS=fungal sp. No.14919 OX=1813822 GN=ANO14919_073320 PE=4 SV=1	--	--	LOW QUALITY PROTEIN: exportin-5-like [Pocillopora damicornis]	cellular component: cell (GO:0005623);; cellular component: organelle (GO:0043226);; cellular component: cell part (GO:0044464);; biological process: localization (GO:0051179);; molecular function: binding (GO:0005488)	RNA transport (ko03013)
BMK_Unigene_022433	84	1.76	99	2.13	57	1.35	0	0	0	0	0	0	0.000542944	-8.29058757	down	--	--	--	K20298|6.9e-53|nve:5519369|K20298 vacuolar protein sorting-associated protein 52 | (RefSeq) vacuolar protein sorting-associated protein 52 homolog	[UZ]	--	Vps52 / Sac2 family	Vacuolar protein sorting-associated protein 52 homolog OS=Caenorhabditis elegans OX=6239 GN=vps-52 PE=1 SV=2	Uncharacterized protein OS=fungal sp. No.14919 OX=1813822 GN=ANO14919_081200 PE=3 SV=1	--	--	Vps52/Sac2 family protein [Thecamonas trahens ATCC 50062]	--	--
BMK_Unigene_083655	104	5.75	40	2.26	132	8.05	69	5.05	107	12.21	87	10.41	0.007577692	1.703772072	up	[J]	Translation, ribosomal structure and biogenesis	Molecular Function: tRNA binding (GO:0000049);; Molecular Function: molecular_function (GO:0003674);; Molecular Function: catalytic activity (GO:0003824);; Molecular Function: aminoacyl-tRNA ligase activity (GO:0004812);; Molecular Function: glutamate-tRNA ligase activity (GO:0004818);; Molecular Function: ATP binding (GO:0005524);; Cellular Component: cellular_component (GO:0005575);; Cellular C…	K01885|4.9e-57|prap:110993483|K01885 glutamyl-tRNA synthetase [EC:6.1.1.17] | (RefSeq) probable glutamate--tRNA ligase, mitochondrial isoform X1	[J]	Translation, ribosomal structure and biogenesis	--	--	Glutamyl-tRNA synthetase OS=Papilio machaon OX=76193 GN=RR48_06647 PE=3 SV=1	J	Translation, ribosomal structure and biogenesis	probable glutamate--tRNA ligase, mitochondrial isoform X2 [Pieris rapae]	molecular function: binding (GO:0005488);; molecular function: catalytic activity (GO:0003824);; cellular component: cell (GO:0005623);; cellular component: cell part (GO:0044464);; cellular component: organelle (GO:0043226);; biological process: metabolic process (GO:0008152);; biological process: cellular process (GO:0009987);; biological process: single-organism process (GO:0044699)	Porphyrin and chlorophyll metabolism (ko00860);; Aminoacyl-tRNA biosynthesis (ko00970)
BMK_Unigene_055550	922	11.55	316	4.04	544	7.73	17	0.32	40	1.15	17	0.51	1.57E-05	-2.889186075	down	--	--	Cellular Component: integral component of membrane (GO:0016021);; Biological Process: oxidation-reduction process (GO:0055114);;	--	[T]	Signal transduction mechanisms	Reeler domain;; DOMON domain;; Eukaryotic cytochrome b561	Putative ferric-chelate reductase 1 homolog OS=Drosophila melanogaster OX=7227 GN=CG8399 PE=2 SV=1	Putative ferric-chelate reductase 1-like OS=Papilio xuthus OX=66420 GN=RR46_01616 PE=3 SV=1	T	Signal transduction mechanisms	putative ferric-chelate reductase 1 homolog [Spodoptera litura]	cellular component: membrane (GO:0016020);; cellular component: membrane part (GO:0044425);; biological process: metabolic process (GO:0008152);; biological process: single-organism process (GO:0044699)	--
BMK_Unigene_056414	247	3.43	778	11.05	216	3.4	0	0	0	0	0	0	8.70E-06	-10.46692758	down	--	--	Biological Process: nuclear-transcribed mRNA catabolic process, nonsense-mediated decay (GO:0000184);; Molecular Function: RNA binding (GO:0003723);;	K14327|7.2e-80|sko:100368739|K14327 regulator of nonsense transcripts 2 | (RefSeq) regulator of nonsense transcripts 2-like	[A]	RNA processing and modification	MIF4G domain;; Up-frameshift suppressor 2	--	Uncharacterized protein OS=fungal sp. No.14919 OX=1813822 GN=ANO14919_124240 PE=4 SV=1	A	RNA processing and modification	regulator of nonsense transcripts 2-like [Dendronephthya gigantea]	biological process: metabolic process (GO:0008152);; biological process: cellular process (GO:0009987);; biological process: biological regulation (GO:0065007);; molecular function: binding (GO:0005488)	RNA transport (ko03013);; mRNA surveillance pathway (ko03015)
BMK_Unigene_036036	73	0.74	298	3.08	37	0.42	0	0	0	0	0	0	0.000215697	-9.065773496	down	[L]	Replication, recombination and repair	Molecular Function: DNA photolyase activity (GO:0003913);; Biological Process: DNA repair (GO:0006281);;	K01669|9.4e-67|els:105007692|K01669 deoxyribodipyrimidine photo-lyase [EC:4.1.99.3] | (RefSeq) cryptochrome DASH	[LT]	--	FAD binding domain of DNA photolyase;; DNA photolyase	--	Photolyase/cryptochrome alpha/beta domain-containing protein OS=fungal sp. No.14919 OX=1813822 GN=ANO14919_128320 PE=3 SV=1	--	--	PREDICTED: putative cryptochrome DASH [Bemisia tabaci]	molecular function: catalytic activity (GO:0003824);; biological process: metabolic process (GO:0008152);; biological process: cellular process (GO:0009987);; biological process: response to stimulus (GO:0050896)	--
BMK_Unigene_035144	869	7.07	1037	8.62	125	1.16	0	0	0	0	1	0.02	1.33E-08	-9.106707319	down	[M]	Cell wall/membrane/envelope biogenesis	Cellular Component: microtubule organizing center (GO:0005815);;	--	--	--	Centrosomin N-terminal motif 1;; Lytic transglycolase	--	Cnn_1N domain-containing protein OS=fungal sp. No.14919 OX=1813822 GN=ANO14919_116960 PE=4 SV=1	--	--	riboflavine-aldehyde-forming enzyme [Planoprotostelium fungivorum]	cellular component: cell (GO:0005623);; cellular component: organelle (GO:0043226);; cellular component: organelle part (GO:0044422);; cellular component: cell part (GO:0044464)	--
BMK_Unigene_055082	212	1.99	799	7.67	166	1.77	0	0	0	0	0	0	1.12E-05	-10.41126357	down	--	--	--	--	--	--	--	--	--	--	--	--	--	--
BMK_Unigene_044504	216	4.97	373	8.77	137	3.55	0	0	0	0	0	0	4.13E-05	-9.732515279	down	[H]	Coenzyme transport and metabolism	Molecular Function: GTP cyclohydrolase I activity (GO:0003934);; Biological Process: tetrahydrofolate biosynthetic process (GO:0046654);;	K01495|1.2e-27|hmg:100215739|K01495 GTP cyclohydrolase IA [EC:3.5.4.16] | (RefSeq) GTP cyclohydrolase 1-like	[H]	Coenzyme transport and metabolism	GTP cyclohydrolase I;; Uncharacterised protein family (UPF0139);; GTP cyclohydrolase I	GTP cyclohydrolase 1 OS=Dictyostelium discoideum OX=44689 GN=gchA PE=1 SV=2	GTP cyclohydrolase 1 OS=fungal sp. No.14919 OX=1813822 GN=ANO14919_018500 PE=3 SV=1	H	Coenzyme transport and metabolism	unnamed protein product [Anisakis simplex]	molecular function: catalytic activity (GO:0003824);; biological process: metabolic process (GO:0008152);; biological process: cellular process (GO:0009987);; biological process: single-organism process (GO:0044699)	Folate biosynthesis (ko00790)
BMK_Unigene_045447	486	3.59	1264	9.55	450	3.78	0	0	1	0.02	0	0	1.47E-09	-9.416814287	down	--	--	Biological Process: tRNA wobble uridine modification (GO:0002098);; Cellular Component: Elongator holoenzyme complex (GO:0033588);;	K11374|9.1e-126|pdam:113686391|K11374 elongator complex protein 2 | (RefSeq) elongator complex protein 2-like	[BK]	--	WD domain, G-beta repeat;; Anaphase-promoting complex subunit 4 WD40 domain;; Urm1 (Ubiquitin related modifier);; Small subunit of serine palmitoyltransferase-like	Probable elongator complex protein 2 OS=Drosophila melanogaster OX=7227 GN=Elp2 PE=1 SV=1	Uncharacterized protein OS=fungal sp. No.14919 OX=1813822 GN=ANO14919_021010 PE=3 SV=1	--	--	elongator complex protein 2-like [Pocillopora damicornis]	biological process: metabolic process (GO:0008152);; biological process: cellular process (GO:0009987);; cellular component: cell (GO:0005623);; cellular component: macromolecular complex (GO:0032991);; cellular component: cell part (GO:0044464)	--
BMK_Unigene_041210	95	1.32	192	2.73	93	1.46	0	0	0	0	0	0	0.000205982	-8.912536266	down	--	--	Cellular Component: DNA-directed RNA polymerase complex (GO:0000428);; Molecular Function: protein binding (GO:0005515);; Cellular Component: cellular_component (GO:0005575);; Cellular Component: intracellular (GO:0005622);; Cellular Component: obsolete cell (GO:0005623);; Cellular Component: nucleus (GO:0005634);; Cellular Component: nucleoplasm (GO:0005654);; Cellular Component: transcription r…	K03130|3.5e-34|bta:112445711|K03130 transcription initiation factor TFIID subunit 5 | (RefSeq) transcription initiation factor TFIID subunit 5-like	[K]	Transcription	WD40 associated region in TFIID subunit, NTD2 domain;; WD domain, G-beta repeat;; Anaphase-promoting complex subunit 4 WD40 domain;; LisH	Transcription initiation factor TFIID subunit 5 OS=Drosophila melanogaster OX=7227 GN=Taf5 PE=1 SV=1	Uncharacterized protein OS=fungal sp. No.14919 OX=1813822 GN=ANO14919_067010 PE=3 SV=1	K	Transcription	transcription initiation factor TFIID subunit 5-like [Photinus pyralis]	cellular component: cell (GO:0005623);; cellular component: macromolecular complex (GO:0032991);; cellular component: cell part (GO:0044464);; molecular function: binding (GO:0005488);; cellular component: organelle (GO:0043226);; cellular component: membrane-enclosed lumen (GO:0031974);; cellular component: organelle part (GO:0044422);; biological process: metabolic process (GO:0008152);; biolog…	Basal transcription factors (ko03022)
BMK_Unigene_050900	273	3.11	690	8.02	166	2.14	0	0	3	0.08	1	0.03	2.28E-07	-6.673211714	down	--	--	Biological Process: ubiquitin-dependent protein catabolic process (GO:0006511);; Molecular Function: ubiquitin protein ligase activity (GO:0061630);;	K10591|2.6e-153|pcf:106783882|K10591 E3 ubiquitin-protein ligase NEDD4 [EC:2.3.2.26] | (RefSeq) E3 ubiquitin-protein ligase Nedd-4 isoform X1	[O]	Posttranslational modification, protein turnover, chaperones	HECT-domain (ubiquitin-transferase);; WW domain;; C2 domain	E3 ubiquitin-protein ligase Nedd-4 OS=Drosophila melanogaster OX=7227 GN=Nedd4 PE=1 SV=2	E3 ubiquitin-protein ligase OS=fungal sp. No.14919 OX=1813822 GN=ANO14919_092310 PE=4 SV=1	O	Posttranslational modification, protein turnover, chaperones	Hypothetical predicted protein [Cloeon dipterum]	biological process: metabolic process (GO:0008152);; biological process: cellular process (GO:0009987);; molecular function: catalytic activity (GO:0003824)	Ubiquitin mediated proteolysis (ko04120);; Endocytosis (ko04144)
BMK_Unigene_032544	83	2.03	119	2.97	53	1.46	0	0	0	0	0	0	0.000487914	-8.395646978	down	[I]	Lipid transport and metabolism	Molecular Function: acetate-CoA ligase activity (GO:0003987);; Molecular Function: ATP binding (GO:0005524);; Molecular Function: AMP binding (GO:0016208);; Biological Process: acetyl-CoA biosynthetic process from acetate (GO:0019427);;	K01895|5.0e-156|lve:103077053|K01895 acetyl-CoA synthetase [EC:6.2.1.1] | (RefSeq) acetate--CoA ligase ACS, chloroplastic/glyoxysomal-like	[I]	Lipid transport and metabolism	AMP-binding enzyme;; AMP-binding enzyme C-terminal domain	Acetyl-coenzyme A synthetase OS=Dictyostelium discoideum OX=44689 GN=acsA PE=3 SV=1	Acetyl-coenzyme A synthetase OS=fungal sp. No.14919 OX=1813822 GN=ANO14919_046860 PE=3 SV=1	I	Lipid transport and metabolism	hypothetical protein SAMD00019534_075340 [Acytostelium subglobosum LB1]	molecular function: catalytic activity (GO:0003824);; molecular function: binding (GO:0005488);; biological process: metabolic process (GO:0008152);; biological process: cellular process (GO:0009987);; biological process: single-organism process (GO:0044699)	Glycolysis / Gluconeogenesis (ko00010);; Pyruvate metabolism (ko00620);; Glyoxylate and dicarboxylate metabolism (ko00630);; Propanoate metabolism (ko00640);; Carbon metabolism (ko01200)
BMK_Unigene_059082	1502	7.05	643	3.08	1771	9.48	156	1.12	154	1.69	92	1.06	1.58E-05	-1.661329932	down	--	--	Biological Process: regulation of neurotransmitter levels (GO:0001505);; Biological Process: morphogenesis of an epithelium (GO:0002009);; Biological Process: instar larval or pupal development (GO:0002165);; Biological Process: immune effector process (GO:0002252);; Biological Process: immune system process (GO:0002376);; Molecular Function: molecular_function (GO:0003674);; Molecular Function: …	K07525|0.0e+00|haw:110372689|K07525 neuronal guanine nucleotide exchange factor | (RefSeq) uncharacterized protein LOC110372689 isoform X1	[T]	Signal transduction mechanisms	RhoGEF domain;; SH3 domain;; Variant SH3 domain;; Variant SH3 domain	Protein still life, isoforms C/SIF type 2 OS=Drosophila melanogaster OX=7227 GN=sif PE=2 SV=2	Uncharacterized protein OS=Chilo suppressalis OX=168631 GN=evm_000352 PE=4 SV=1	T	Signal transduction mechanisms	hypothetical protein evm_000352 [Chilo suppressalis]	biological process: biological regulation (GO:0065007);; biological process: developmental process (GO:0032502);; biological process: single-organism process (GO:0044699);; biological process: multicellular organismal process (GO:0032501);; biological process: immune system process (GO:0002376);; molecular function: molecular function regulator (GO:0098772);; molecular function: binding (GO:00054…	--
BMK_Unigene_038822	94	2.04	231	5.11	59	1.44	0	0	0	0	0	0	0.000215554	-8.962586411	down	--	--	--	--	--	--	F-box-like	--	--	--	--	--	--	--
BMK_Unigene_014414	113	3.86	404	14.09	142	5.42	0	0	0	0	1	0.08	2.88E-06	-7.655336706	down	--	--	Cellular Component: integral component of membrane (GO:0016021);;	--	--	--	--	--	Uncharacterized protein (Fragment) OS=Photinus pyralis OX=7054 PE=4 SV=1	--	--	--	cellular component: membrane (GO:0016020);; cellular component: membrane part (GO:0044425)	--
BMK_Unigene_021597	118	4.03	247	8.63	81	3.1	0	0	0	0	0	0	0.000145408	-9.133206353	down	--	--	--	--	--	--	--	--	--	--	--	--	--	--
BMK_Unigene_045386	337	3.92	456	5.42	254	3.35	0	0	1	0.03	0	0	5.37E-08	-8.315015353	down	--	--	Molecular Function: AMP deaminase activity (GO:0003876);; Biological Process: IMP salvage (GO:0032264);;	K01490|1.8e-186|cfa:479913|K01490 AMP deaminase [EC:3.5.4.6] | (RefSeq) AMPD2; AMP deaminase 2 isoform X1	[F]	Nucleotide transport and metabolism	Adenosine/AMP deaminase	AMP deaminase OS=Dictyostelium discoideum OX=44689 GN=amdA PE=1 SV=1	AMP deaminase OS=fungal sp. No.14919 OX=1813822 GN=ANO14919_082260 PE=3 SV=1	F	Nucleotide transport and metabolism	AMP deaminase [Fonticula alba]	molecular function: catalytic activity (GO:0003824);; biological process: metabolic process (GO:0008152);; biological process: cellular process (GO:0009987);; biological process: single-organism process (GO:0044699)	Purine metabolism (ko00230)
BMK_Unigene_049085	466	2.32	1263	6.41	536	3.04	0	0	0	0	1	0.01	8.15E-10	-9.383111562	down	--	--	Molecular Function: ion channel activity (GO:0005216);; Molecular Function: calcium ion binding (GO:0005509);; Cellular Component: integral component of membrane (GO:0016021);;	K21863|1.2e-62|bmor:101735695|K21863 sodium leak channel non-selective protein | (RefSeq) sodium leak channel non-selective protein-like	[PT]	--	Ion transport protein	--	EF-hand domain-containing protein OS=fungal sp. No.14919 OX=1813822 GN=ANO14919_016200 PE=4 SV=1	--	--	voltage-gated Ion Channel superfamily [Thecamonas trahens ATCC 50062]	molecular function: transporter activity (GO:0005215);; biological process: localization (GO:0051179);; molecular function: binding (GO:0005488);; cellular component: membrane (GO:0016020);; cellular component: membrane part (GO:0044425)	--
BMK_Unigene_032734	689	12.01	2991	53.25	550	10.83	0	0	1	0.04	0	0	1.76E-10	-10.33783146	down	--	--	Molecular Function: molecular_function (GO:0003674);; Molecular Function: catalytic activity (GO:0003824);; Molecular Function: binding (GO:0005488);; Molecular Function: protein binding (GO:0005515);; Cellular Component: cellular_component (GO:0005575);; Cellular Component: intracellular (GO:0005622);; Cellular Component: obsolete cell (GO:0005623);; Cellular Component: cytoplasm (GO:0005737);; …	--	--	--	O-methyltransferase domain	--	Methyltransf_2 domain-containing protein OS=fungal sp. No.14919 OX=1813822 GN=ANO14919_052850 PE=3 SV=1	S	Function unknown	hypothetical protein SteCoe_9522 [Stentor coeruleus]	molecular function: catalytic activity (GO:0003824);; molecular function: binding (GO:0005488);; cellular component: cell (GO:0005623);; cellular component: cell part (GO:0044464);; biological process: metabolic process (GO:0008152);; biological process: cellular process (GO:0009987);; biological process: biological regulation (GO:0065007)	--
BMK_Unigene_087803	62	0.61	20	0.2	71	0.8	200	2.95	26	0.59	36	0.85	0.005079038	2.071906401	up	--	--	Molecular Function: transposase activity (GO:0004803);; Biological Process: transposition, DNA-mediated (GO:0006313);;	K23209|9.0e-57|pbar:105425531|K23209 DNA transposase THAP9 [EC:2.7.7.-] | (RefSeq) uncharacterized protein LOC105425531 isoform X1	--	--	Transposase protein	--	DNA transposase THAP9 OS=Eumeta variegata OX=151549 GN=THAP9 PE=4 SV=1	L	Replication, recombination and repair	DNA transposase THAP9 [Eumeta japonica]	molecular function: catalytic activity (GO:0003824);; biological process: metabolic process (GO:0008152);; biological process: cellular process (GO:0009987);; biological process: single-organism process (GO:0044699)	--
BMK_Unigene_029212	82	4.36	347	18.87	45	2.65	0	0	0	0	1	0.12	3.34E-05	-7.198800186	down	--	--	Cellular Component: cellular_component (GO:0005575);; Cellular Component: intracellular (GO:0005622);; Cellular Component: obsolete cell (GO:0005623);; Cellular Component: cytoplasm (GO:0005737);; Cellular Component: mitochondrion (GO:0005739);; Cellular Component: mitochondrial envelope (GO:0005740);; Cellular Component: mitochondrial inner membrane (GO:0005743);; Cellular Component: mitochondri…	K03939|1.1e-11|lhu:105673857|K03939 NADH dehydrogenase (ubiquinone) Fe-S protein 6 | (RefSeq) NADH dehydrogenase [ubiquinone] iron-sulfur protein 6, mitochondrial	[C]	Energy production and conversion	Zinc-finger domain	Probable NADH dehydrogenase [ubiquinone] iron-sulfur protein 6, mitochondrial OS=Caenorhabditis elegans OX=6239 GN=nduf-6 PE=3 SV=1	zf-CHCC domain-containing protein OS=Photinus pyralis OX=7054 PE=4 SV=1	C	Energy production and conversion	NADH dehydrogenase [ubiquinone] iron-sulfur protein 6, mitochondrial-like [Eurytemora affinis]	cellular component: cell (GO:0005623);; cellular component: cell part (GO:0044464);; cellular component: organelle (GO:0043226);; cellular component: organelle part (GO:0044422);; cellular component: membrane (GO:0016020);; cellular component: membrane part (GO:0044425);; cellular component: macromolecular complex (GO:0032991);; biological process: metabolic process (GO:0008152);; biological proc…	Oxidative phosphorylation (ko00190)
BMK_Unigene_049865	34	2.15	94	6.09	39	2.71	0	0	0	0	0	0	0.001180242	-7.922347065	down	--	--	--	--	--	--	--	--	--	--	--	uncharacterized protein LOC111043862 [Nilaparvata lugens]	--	--
BMK_Unigene_035758	215	2.16	536	5.5	147	1.68	0	0	0	0	0	0	2.37E-05	-10.03875304	down	[O]	Posttranslational modification, protein turnover, chaperones	Biological Process: reproduction (GO:0000003);; Cellular Component: cellular_component (GO:0005575);; Cellular Component: extracellular region (GO:0005576);; Cellular Component: extracellular space (GO:0005615);; Biological Process: biological_process (GO:0008150);; Biological Process: multicellular organismal process (GO:0032501);; Biological Process: multicellular organism reproduction (GO:0032…	K09486|4.6e-90|malb:109972022|K09486 hypoxia up-regulated 1 | (RefSeq) hyou1; hypoxia up-regulated protein 1	[O]	Posttranslational modification, protein turnover, chaperones	Hsp70 protein	Luminal-binding protein 1 OS=Dictyostelium discoideum OX=44689 GN=bip1-1 PE=3 SV=1	Uncharacterized protein OS=fungal sp. No.14919 OX=1813822 GN=ANO14919_026030 PE=4 SV=1	O	Posttranslational modification, protein turnover, chaperones	hypothetical protein Cfor_12833 [Coptotermes formosanus]	biological process: reproduction (GO:0000003);; cellular component: extracellular region (GO:0005576);; cellular component: extracellular region part (GO:0044421);; biological process: multicellular organismal process (GO:0032501)	Protein processing in endoplasmic reticulum (ko04141)
BMK_Unigene_014356	310	6.6	649	14.13	214	5.14	0	0	0	0	0	0	9.90E-06	-10.3672698	down	--	--	Cellular Component: integral component of membrane (GO:0016021);; Molecular Function: metal ion transmembrane transporter activity (GO:0046873);;	K14715|6.6e-40|cbr:CBG11502|K14715 solute carrier family 39 (zinc transporter), member 9 | (RefSeq) Hypothetical protein CBG11502	[U]	Intracellular trafficking, secretion, and vesicular transport	ZIP Zinc transporter	--	Uncharacterized protein OS=fungal sp. No.14919 OX=1813822 GN=ANO14919_138830 PE=4 SV=1	P	Inorganic ion transport and metabolism	unnamed protein product [Caenorhabditis bovis]	cellular component: membrane (GO:0016020);; cellular component: membrane part (GO:0044425);; molecular function: transporter activity (GO:0005215);; biological process: localization (GO:0051179)	--
BMK_Unigene_034925	46	1.52	96	3.24	41	1.51	0	0	0	0	0	0	0.000962352	-8.017975996	down	--	--	--	K15456|3.7e-37|pcan:112557358|K15456 protein KTI12 | (RefSeq) protein KTI12 homolog	[R]	General function prediction only	Chromatin associated protein KTI12;; AAA domain	--	Uncharacterized protein OS=fungal sp. No.14919 OX=1813822 GN=ANO14919_005860 PE=4 SV=1	F	Nucleotide transport and metabolism	protein KTI12 homolog [Pomacea canaliculata]	--	--
BMK_Unigene_086239	135	4.01	64	1.94	123	4.1	126	5.31	75	4.89	64	4.37	0.002282779	1.229812393	up	--	--	--	--	--	--	--	--	--	--	--	--	--	--
BMK_Unigene_041094	33	7.62	74	17.51	43	9.92	0	0	0	0	0	0	0.00142938	-7.75343356	down	[M]	Cell wall/membrane/envelope biogenesis	Molecular Function: protein serine/threonine kinase activity (GO:0004674);; Molecular Function: ATP binding (GO:0005524);; Cellular Component: nucleus (GO:0005634);; Cellular Component: cytoplasm (GO:0005737);; Biological Process: peptidyl-serine phosphorylation (GO:0018105);;	K08959|9.0e-41|pon:100172245|K08959 casein kinase 1, delta [EC:2.7.11.1] | (RefSeq) CSNK1D; casein kinase I isoform delta	[T]	Signal transduction mechanisms	Protein kinase domain;; Protein tyrosine and serine/threonine kinase;; Phosphotransferase enzyme family	Discs overgrown protein kinase OS=Drosophila melanogaster OX=7227 GN=dco PE=1 SV=2	Protein kinase domain-containing protein OS=Helobdella robusta OX=6412 GN=20206030 PE=3 SV=1	T	Signal transduction mechanisms	hypothetical protein HELRODRAFT_176975 [Helobdella robusta]	molecular function: catalytic activity (GO:0003824);; biological process: metabolic process (GO:0008152);; biological process: cellular process (GO:0009987);; molecular function: binding (GO:0005488);; cellular component: cell (GO:0005623);; cellular component: organelle (GO:0043226);; cellular component: cell part (GO:0044464)	Hedgehog signaling pathway (ko04340);; Hippo signaling pathway (ko04390);; Gap junction (ko04540);; Circadian rhythm (ko04710)
BMK_Unigene_014325	6777	77.75	13272	155.59	13060	170.04	0	0	167	4.39	19	0.52	0.000189976	-5.683147889	down	[E]	Amino acid transport and metabolism	Molecular Function: molecular_function (GO:0003674);; Molecular Function: catalytic activity (GO:0003824);; Molecular Function: aminopeptidase activity (GO:0004177);; Molecular Function: binding (GO:0005488);; Cellular Component: cellular_component (GO:0005575);; Cellular Component: intracellular (GO:0005622);; Cellular Component: obsolete cell (GO:0005623);; Cellular Component: cytoplasm (GO:000…	K11140|9.8e-217|haw:110378013|K11140 aminopeptidase N [EC:3.4.11.2] | (RefSeq) membrane alanyl aminopeptidase-like	[EO]	--	Peptidase family M1 domain;; ERAP1-like C-terminal domain;; Peptidase M1 N-terminal domain	Membrane alanyl aminopeptidase (Fragment) OS=Manduca sexta OX=7130 PE=1 SV=1	Aminopeptidase OS=Hyphantria cunea OX=39466 GN=apn PE=2 SV=1	O	Posttranslational modification, protein turnover, chaperones	unnamed protein product [Arctia plantaginis]	molecular function: catalytic activity (GO:0003824);; biological process: metabolic process (GO:0008152);; molecular function: binding (GO:0005488);; cellular component: cell (GO:0005623);; cellular component: cell part (GO:0044464);; biological process: cellular process (GO:0009987)	Glutathione metabolism (ko00480)
BMK_Unigene_022018	184	3.56	447	8.84	184	4.02	0	0	0	0	0	0	2.96E-05	-9.897488508	down	[J]	Translation, ribosomal structure and biogenesis	Molecular Function: tRNA-intron endonuclease activity (GO:0000213);; Cellular Component: tRNA-intron endonuclease complex (GO:0000214);; Biological Process: tRNA-type intron splice site recognition and cleavage (GO:0000379);; Biological Process: RNA splicing, via endonucleolytic cleavage and ligation (GO:0000394);; Molecular Function: molecular_function (GO:0003674);; Molecular Function: nucleic …	K15322|1.1e-24|mze:101463853|K15322 tRNA-splicing endonuclease subunit Sen2 [EC:4.6.1.16] | (RefSeq) tRNA-splicing endonuclease subunit Sen2 isoform X1	[J]	Translation, ribosomal structure and biogenesis	tRNA intron endonuclease, catalytic C-terminal domain;; tRNA intron endonuclease, N-terminal domain	--	tRNA-intron endonuclease Sen2 OS=fungal sp. No.14919 OX=1813822 GN=ANO14919_088860 PE=3 SV=1	J	Translation, ribosomal structure and biogenesis	PREDICTED: tRNA-splicing endonuclease subunit Sen2-like [Branchiostoma belcheri]	molecular function: catalytic activity (GO:0003824);; biological process: metabolic process (GO:0008152);; biological process: cellular process (GO:0009987);; cellular component: cell (GO:0005623);; cellular component: macromolecular complex (GO:0032991);; cellular component: organelle (GO:0043226);; cellular component: organelle part (GO:0044422);; cellular component: cell part (GO:0044464);; mo…	--
BMK_Unigene_040677	50	1.27	117	3.04	35	1	0	0	0	0	0	0	0.000822353	-8.163277984	down	[L]	Replication, recombination and repair	Molecular Function: nucleic acid binding (GO:0003676);; Molecular Function: ATP binding (GO:0005524);;	K20096|1.3e-31|spu:763320|K20096 ATP-dependent RNA helicase DDX28 [EC:3.6.4.13] | (RefSeq) probable ATP-dependent RNA helicase DDX28	[A]	RNA processing and modification	DEAD/DEAH box helicase;; Helicase conserved C-terminal domain;; Type III restriction enzyme, res subunit	Probable ATP-dependent RNA helicase ddx42 OS=Dictyostelium discoideum OX=44689 GN=ddx42 PE=3 SV=1	Uncharacterized protein OS=fungal sp. No.14919 OX=1813822 GN=ANO14919_005790 PE=4 SV=1	A	RNA processing and modification	hypothetical protein SAMD00019534_015810 [Acytostelium subglobosum LB1]	molecular function: binding (GO:0005488)	--
BMK_Unigene_109058	44	2.79	14	0.91	49	3.41	38	3.13	31	3.99	54	7.29	0.00630082	2.003448657	up	--	--	--	--	--	--	--	--	--	--	--	--	--	--
BMK_Unigene_037461	94	2.44	160	4.24	66	1.92	0	0	0	0	0	0	0.000302913	-8.695198142	down	[S]	Function unknown	Cellular Component: integral component of membrane (GO:0016021);;	--	[S]	Function unknown	Protein of unknown function (DUF962)	--	Uncharacterized protein OS=fungal sp. No.14919 OX=1813822 GN=ANO14919_082920 PE=4 SV=1	U	Intracellular trafficking, secretion, and vesicular transport	uncharacterized endoplasmic reticulum membrane protein YGL010W-like [Nilaparvata lugens]	cellular component: membrane (GO:0016020);; cellular component: membrane part (GO:0044425)	--
BMK_Unigene_049718	83	1.35	128	2.12	94	1.73	0	0	0	0	0	0	0.000320709	-8.591740036	down	--	--	--	--	--	--	--	--	Uncharacterized protein OS=fungal sp. No.14919 OX=1813822 GN=ANO14919_100870 PE=4 SV=1	--	--	--	--	--
BMK_Unigene_051537	292	2.47	48	0.42	278	2.68	16	0.2	6	0.12	15	0.31	0.004460689	-2.246881614	down	--	--	--	--	--	--	SAM domain (Sterile alpha motif)	--	SAM domain-containing protein OS=Papilio machaon OX=76193 GN=RR48_08771 PE=4 SV=1	--	--	PREDICTED: uncharacterized protein LOC106121753 isoform X1 [Papilio xuthus]	--	--
BMK_Unigene_088500	7	0.53	18	1.38	16	1.31	912	86.18	848	125.88	634	98.71	2.22E-28	7.194727208	up	--	--	--	--	--	--	--	--	--	--	--	--	--	--
BMK_Unigene_037114	130	2.37	438	8.17	108	2.23	0	0	1	0.04	0	0	3.32E-06	-7.795719854	down	--	--	Molecular Function: 3-oxo-5-alpha-steroid 4-dehydrogenase activity (GO:0003865);; Biological Process: steroid metabolic process (GO:0008202);; Cellular Component: integral component of membrane (GO:0016021);;	K12343|5.4e-22|pbi:103065332|K12343 3-oxo-5-alpha-steroid 4-dehydrogenase 1 [EC:1.3.1.22] | (RefSeq) SRD5A1; 3-oxo-5-alpha-steroid 4-dehydrogenase 1	--	--	3-oxo-5-alpha-steroid 4-dehydrogenase;; Ankyrin repeat;; Ankyrin repeats (many copies);; Ankyrin repeat;; Ankyrin repeats (many copies);; Ankyrin repeats (many copies);; Ankyrin repeats (3 copies);; Ankyrin repeat;; Ankyrin repeat	--	S5A_REDUCTASE domain-containing protein OS=fungal sp. No.14919 OX=1813822 GN=ANO14919_047420 PE=3 SV=1	I	Lipid transport and metabolism	3-oxo-5-alpha-steroid 4-dehydrogenase 1 [Toxocara canis]	molecular function: catalytic activity (GO:0003824);; biological process: metabolic process (GO:0008152);; biological process: single-organism process (GO:0044699);; cellular component: membrane (GO:0016020);; cellular component: membrane part (GO:0044425)	Steroid hormone biosynthesis (ko00140)
BMK_Unigene_088483	335	15.5	136	6.43	295	15.15	2	0.13	3217	313.88	6406	655.33	0.000708889	5.407895331	up	--	--	--	--	--	--	--	--	--	--	--	--	--	--
BMK_Unigene_021415	89	1.67	293	5.62	60	1.27	0	0	1	0.04	1	0.04	2.20E-05	-6.292279542	down	[G]	Carbohydrate transport and metabolism	Molecular Function: glucose-6-phosphate isomerase activity (GO:0004347);; Biological Process: gluconeogenesis (GO:0006094);; Biological Process: glycolytic process (GO:0006096);;	K01810|2.4e-176|tnl:113494316|K01810 glucose-6-phosphate isomerase [EC:5.3.1.9] | (RefSeq) glucose-6-phosphate isomerase	[G]	Carbohydrate transport and metabolism	Phosphoglucose isomerase	Glucose-6-phosphate isomerase OS=Drosophila yakuba OX=7245 GN=Pgi PE=3 SV=1	Glucose-6-phosphate isomerase OS=Photinus pyralis OX=7054 PE=3 SV=1	G	Carbohydrate transport and metabolism	glucose-6-phosphate isomerase [Sogatella furcifera]	molecular function: catalytic activity (GO:0003824);; biological process: metabolic process (GO:0008152);; biological process: single-organism process (GO:0044699);; biological process: cellular process (GO:0009987)	Glycolysis / Gluconeogenesis (ko00010);; Pentose phosphate pathway (ko00030);; Starch and sucrose metabolism (ko00500);; Amino sugar and nucleotide sugar metabolism (ko00520);; Carbon metabolism (ko01200)
BMK_Unigene_021508	166	2.29	400	5.64	136	2.13	0	0	0	0	0	0	4.60E-05	-9.715271864	down	--	--	Molecular Function: metal ion binding (GO:0046872);;	--	[O]	Posttranslational modification, protein turnover, chaperones	Zinc finger, C3HC4 type (RING finger);; RING-type zinc-finger;; Ring finger domain;; Zinc finger, C3HC4 type (RING finger)	--	RING finger protein 10 (Fragment) OS=Photinus pyralis OX=7054 PE=3 SV=1	O	Posttranslational modification, protein turnover, chaperones	PREDICTED: RING finger protein 10 [Fopius arisanus]	molecular function: binding (GO:0005488)	--
BMK_Unigene_043202	34	2.87	4	0.35	29	2.65	25	2.6	23	3.76	37	6.35	0.009518535	2.219061517	up	--	--	--	--	--	--	--	--	--	--	--	--	--	--
BMK_Unigene_002179	51	1.25	44	1.1	71	1.95	68	2.4	87	4.72	79	4.5	0.000879686	2.102928408	up	--	--	Biological Process: reproduction (GO:0000003);; Cellular Component: DNA-directed RNA polymerase complex (GO:0000428);; Molecular Function: molecular_function (GO:0003674);; Molecular Function: chromatin binding (GO:0003682);; Molecular Function: enzyme inhibitor activity (GO:0004857);; Molecular Function: binding (GO:0005488);; Cellular Component: cellular_component (GO:0005575);; Cellular Compon…	K17560|1.5e-51|haw:110381837|K17560 unconventional prefoldin RPB5 interactor 1 | (RefSeq) unconventional prefoldin RPB5 interactor-like protein	--	--	Prefoldin subunit	--	Unconventional prefoldin RPB5 interactor-like protein OS=Eumeta variegata OX=151549 GN=uri PE=4 SV=1	S	Function unknown	Unconventional prefoldin RPB5 interactor-like protein [Eumeta japonica]	biological process: reproduction (GO:0000003);; cellular component: cell (GO:0005623);; cellular component: macromolecular complex (GO:0032991);; cellular component: cell part (GO:0044464);; molecular function: binding (GO:0005488);; molecular function: molecular function regulator (GO:0098772);; biological process: biological regulation (GO:0065007);; cellular component: organelle (GO:0043226);;…	--
BMK_Unigene_043270	327	4.95	867	13.42	170	2.92	0	0	0	0	0	0	6.84E-06	-10.58377457	down	--	--	--	--	--	--	--	--	--	--	--	--	--	--
BMK_Unigene_037247	46	0.71	157	2.47	60	1.05	0	0	1	0.04	0	0	0.000101232	-6.481965976	down	--	--	Cellular Component: integral component of membrane (GO:0016021);;	K13093|1.4e-29|hro:HELRODRAFT_108808|K13093 HIV Tat-specific factor 1 | (RefSeq) hypothetical protein	[K]	Transcription	RNA recognition motif. (a.k.a. RRM, RBD, or RNP domain);; Family of unknown function (DUF5519)	--	Uncharacterized protein OS=fungal sp. No.14919 OX=1813822 GN=ANO14919_124110 PE=4 SV=1	A	RNA processing and modification	splicing factor U2AF-associated protein 2-like [Nilaparvata lugens]	cellular component: membrane (GO:0016020);; cellular component: membrane part (GO:0044425)	--
BMK_Unigene_044489	56	0.8	174	2.53	60	0.97	0	0	0	0	0	0	0.000396996	-8.615905435	down	[R]	General function prediction only	Cellular Component: nucleus (GO:0005634);; Molecular Function: histone-lysine N-methyltransferase activity (GO:0018024);;	K06101|1.3e-41|clv:102090928|K06101 [histone H3]-lysine4 N-trimethyltransferase ASH1L [EC:2.1.1.354] | (RefSeq) ASH1L; histone-lysine N-methyltransferase ASH1L isoform X1	[K]	Transcription	SET domain;; AWS domain	Probable histone-lysine N-methyltransferase Mes-4 OS=Drosophila melanogaster OX=7227 GN=Mes-4 PE=1 SV=2	Uncharacterized protein OS=fungal sp. No.14919 OX=1813822 GN=ANO14919_048460 PE=4 SV=1	K	Transcription	Hypothetical predicted protein [Cloeon dipterum]	cellular component: cell (GO:0005623);; cellular component: organelle (GO:0043226);; cellular component: cell part (GO:0044464);; molecular function: catalytic activity (GO:0003824);; biological process: metabolic process (GO:0008152);; biological process: cellular process (GO:0009987);; biological process: cellular component organization or biogenesis (GO:0071840)	Lysine degradation (ko00310)
BMK_Unigene_059190	90	3.67	234	9.75	71	3.22	0	0	0	0	0	0	0.00019778	-8.996975505	down	[G]	Carbohydrate transport and metabolism	Biological Process: response to reactive oxygen species (GO:0000302);; Biological Process: age-dependent response to oxidative stress (GO:0001306);; Biological Process: age-dependent response to reactive oxygen species (GO:0001315);; Molecular Function: molecular_function (GO:0003674);; Molecular Function: catalytic activity (GO:0003824);; Molecular Function: ribose-5-phosphate isomerase activity…	K01807|1.1e-34|dpa:109545941|K01807 ribose 5-phosphate isomerase A [EC:5.3.1.6] | (RefSeq) ribose-5-phosphate isomerase-like	[G]	Carbohydrate transport and metabolism	Ribose 5-phosphate isomerase A (phosphoriboisomerase A)	Ribose-5-phosphate isomerase OS=Dictyostelium discoideum OX=44689 GN=rpiA PE=3 SV=1	D-ribose-5-phosphate ketol-isomerase OS=fungal sp. No.11243 OX=1603295 GN=ANO11243_081800 PE=3 SV=1	G	Carbohydrate transport and metabolism	hypothetical protein TCAL_12291 [Tigriopus californicus]	biological process: response to stimulus (GO:0050896);; biological process: developmental process (GO:0032502);; biological process: single-organism process (GO:0044699);; molecular function: catalytic activity (GO:0003824);; molecular function: binding (GO:0005488);; cellular component: cell (GO:0005623);; cellular component: cell part (GO:0044464);; biological process: metabolic process (GO:000…	Pentose phosphate pathway (ko00030);; Carbon metabolism (ko01200);; Biosynthesis of amino acids (ko01230)
BMK_Unigene_025365	23	4.59	15	3.07	20	4.05	55	10.58	27	8.44	26	8.54	2.63E-05	2.323148335	up	--	--	--	--	--	--	--	--	--	--	--	--	--	--
BMK_Unigene_054290	88	1.75	37	0.75	855	19.23	15	0.44	6	0.27	9	0.42	0.003816947	-3.132129326	down	--	--	Molecular Function: glucuronosyltransferase activity (GO:0015020);; Cellular Component: integral component of membrane (GO:0016021);; Molecular Function: transferase activity, transferring hexosyl groups (GO:0016758);;	K00699|2.1e-105|haw:110381614|K00699 glucuronosyltransferase [EC:2.4.1.17] | (RefSeq) UDP-glucuronosyltransferase 2B31-like isoform X1	[GC]	--	UDP-glucoronosyl and UDP-glucosyl transferase	UDP-glycosyltransferase UGT5 OS=Dactylopius coccus OX=765876 GN=UGT5 PE=1 SV=1	UDP-glucuronosyltransferase OS=Helicoverpa armigera OX=29058 GN=UGT33F2 PE=2 SV=1	G	Carbohydrate transport and metabolism	UDP-glucuronosyltransferase 2B31-like isoform X1 [Helicoverpa armigera]	molecular function: catalytic activity (GO:0003824);; cellular component: membrane (GO:0016020);; cellular component: membrane part (GO:0044425)	Pentose and glucuronate interconversions (ko00040);; Ascorbate and aldarate metabolism (ko00053);; Retinol metabolism (ko00830);; Porphyrin and chlorophyll metabolism (ko00860);; Metabolism of xenobiotics by cytochrome P450 (ko00980);; Drug metabolism - cytochrome P450 (ko00982);; Drug metabolism - other enzymes (ko00983)
BMK_Unigene_059751	126	1.25	101	1.02	156	1.75	243	3.61	89	2.03	113	2.7	0.000683577	1.613545829	up	--	--	--	K18660|4.7e-21|pxy:105384618|K18660 malonyl-CoA/methylmalonyl-CoA synthetase [EC:6.2.1.-] | (RefSeq) acyl-CoA synthetase family member 3, mitochondrial-like	[R]	General function prediction only	Associated with zinc fingers;; Endonuclease-reverse transcriptase;; Endonuclease/Exonuclease/phosphatase family;; Reverse transcriptase (RNA-dependent DNA polymerase)	Probable RNA-directed DNA polymerase from transposon X-element OS=Drosophila melanogaster OX=7227 GN=X-element\ORF2 PE=3 SV=1	Reverse transcriptase domain-containing protein OS=Heliothis virescens OX=7102 GN=B5V51_7057 PE=4 SV=1	G	Carbohydrate transport and metabolism	hypothetical protein B5V51_7057 [Heliothis virescens]	--	Fatty acid biosynthesis (ko00061);; Valine, leucine and isoleucine degradation (ko00280);; Fatty acid metabolism (ko01212)
BMK_Unigene_049801	106	0.92	308	2.72	160	1.57	1	0.01	8	0.16	6	0.13	0.000837785	-3.737137725	down	--	--	Molecular Function: DNA-binding transcription factor activity, RNA polymerase II-specific (GO:0000981);; Molecular Function: DNA binding (GO:0003677);; Cellular Component: nucleus (GO:0005634);; Biological Process: transcription, DNA-templated (GO:0006351);; Biological Process: regulation of transcription, DNA-templated (GO:0006355);; Molecular Function: zinc ion binding (GO:0008270);; Cellular C…	--	--	--	Fungal specific transcription factor domain;; Fungal Zn(2)-Cys(6) binuclear cluster domain	--	Zn(2)-C6 fungal-type domain-containing protein OS=fungal sp. No.14919 OX=1813822 GN=ANO14919_045430 PE=4 SV=1	--	--	--	molecular function: nucleic acid binding transcription factor activity (GO:0001071);; biological process: biological regulation (GO:0065007);; molecular function: binding (GO:0005488);; cellular component: cell (GO:0005623);; cellular component: organelle (GO:0043226);; cellular component: cell part (GO:0044464);; biological process: metabolic process (GO:0008152);; biological process: cellular p…	--
BMK_Unigene_038341	1888	50.83	201	5.53	588	17.79	87	3.35	62	3.68	7	0.44	0.003227484	-2.59170411	down	[O]	Posttranslational modification, protein turnover, chaperones	Molecular Function: serine-type endopeptidase activity (GO:0004252);; Biological Process: proteolysis (GO:0006508);;	K01324|4.2e-32|bim:100741860|K01324 plasma kallikrein [EC:3.4.21.34] | (RefSeq) phenoloxidase-activating factor 2 isoform X2	[E]	Amino acid transport and metabolism	Trypsin	Phenoloxidase-activating factor 2 OS=Holotrichia diomphalia OX=33394 GN=PPAF2 PE=1 SV=1	AAEL002629-PA OS=Aedes aegypti OX=7159 GN=AAEL002629 PE=4 SV=1	O	Posttranslational modification, protein turnover, chaperones	AAEL002629-PA [Aedes aegypti]	molecular function: catalytic activity (GO:0003824);; biological process: metabolic process (GO:0008152)	--
BMK_Unigene_085553	2	0.06	3	0.09	0	0	29	1.15	43	2.64	44	2.83	9.12E-08	5.914439754	up	--	--	--	--	--	--	Transposase IS4	--	Chimeric ERCC6-PGBD3 protein OS=Eumeta variegata OX=151549 GN=CSB-PGBD3 PE=4 SV=1	S	Function unknown	Chimeric ERCC6-PGBD3 protein [Eumeta japonica]	--	--
BMK_Unigene_021224	114	1.65	271	4.01	107	1.76	0	0	0	0	0	0	0.000112918	-9.256938854	down	[R]	General function prediction only	Molecular Function: ATP binding (GO:0005524);; Cellular Component: integral component of peroxisomal membrane (GO:0005779);; Molecular Function: ATPase activity (GO:0016887);; Molecular Function: ATPase-coupled transmembrane transporter activity (GO:0042626);; Biological Process: fatty acid transmembrane transport (GO:1902001);;	K05676|3.0e-163|bpec:110166344|K05676 ATP-binding cassette, subfamily D (ALD), member 2 | (RefSeq) ATP-binding cassette sub-family D member 2-like	[I]	Lipid transport and metabolism	ABC transporter transmembrane region 2;; ABC transporter	ATP-binding cassette sub-family D member OS=Drosophila melanogaster OX=7227 GN=ABCD PE=2 SV=1	ABC transporter domain-containing protein OS=fungal sp. No.14919 OX=1813822 GN=ANO14919_103630 PE=4 SV=1	I	Lipid transport and metabolism	ATP-binding cassette sub-family D member 2-like [Planoprotostelium fungivorum]	molecular function: binding (GO:0005488);; cellular component: cell (GO:0005623);; cellular component: membrane (GO:0016020);; cellular component: organelle (GO:0043226);; cellular component: organelle part (GO:0044422);; cellular component: membrane part (GO:0044425);; cellular component: cell part (GO:0044464);; molecular function: catalytic activity (GO:0003824);; molecular function: transport…	ABC transporters (ko02010);; Peroxisome (ko04146)
BMK_Unigene_035127	131	1.69	210	2.77	37	0.54	0	0	0	0	0	0	0.000247795	-8.900776031	down	--	--	--	--	--	--	Protein of unknown function (DUF2732)	--	Uncharacterized protein OS=fungal sp. No.14919 OX=1813822 GN=ANO14919_058410 PE=4 SV=1	--	--	--	--	--
BMK_Unigene_050654	169	1.44	246	2.15	92	0.89	0	0	0	0	0	0	0.000106545	-9.260068792	down	--	--	Molecular Function: mannosyltransferase activity (GO:0000030);; Molecular Function: molecular_function (GO:0003674);; Molecular Function: catalytic activity (GO:0003824);; Cellular Component: cellular_component (GO:0005575);; Cellular Component: intracellular (GO:0005622);; Cellular Component: obsolete cell (GO:0005623);; Cellular Component: cytoplasm (GO:0005737);; Cellular Component: endoplasmi…	K05284|2.2e-35|tad:TRIADDRAFT_49771|K05284 GPI mannosyltransferase 1 subunit M [EC:2.4.1.-] | (RefSeq) hypothetical protein	[G]	Carbohydrate transport and metabolism	Mannosyltransferase (PIG-M);; GPI transamidase subunit PIG-U;; Glycosyltransferase family 87;; Mannosyltransferase (PIG-M)	GPI mannosyltransferase 1 OS=Dictyostelium discoideum OX=44689 GN=pigm PE=3 SV=1	Uncharacterized protein OS=fungal sp. No.14919 OX=1813822 GN=ANO14919_107310 PE=4 SV=1	G	Carbohydrate transport and metabolism	GPI mannosyltransferase 1 [Trichoplax sp. H2]	molecular function: catalytic activity (GO:0003824);; biological process: metabolic process (GO:0008152);; biological process: single-organism process (GO:0044699);; cellular component: cell (GO:0005623);; cellular component: cell part (GO:0044464);; cellular component: organelle (GO:0043226);; cellular component: membrane (GO:0016020);; cellular component: organelle part (GO:0044422);; cellular …	Glycosylphosphatidylinositol (GPI)-anchor biosynthesis (ko00563)
BMK_Unigene_059545	723	6.24	748	6.6	967	9.49	1469	19.13	685	13.66	859	17.94	0.000793794	1.706872494	up	[L]	Replication, recombination and repair	Molecular Function: DNA binding (GO:0003677);; Molecular Function: ATP binding (GO:0005524);; Biological Process: DNA repair (GO:0006281);; Molecular Function: DNA-dependent ATPase activity (GO:0008094);;	K10870|2.4e-58|pmac:106715387|K10870 RAD51-like protein 2 | (RefSeq) DNA repair protein RAD51 homolog 3-like	[L]	Replication, recombination and repair	Rad51;; recA bacterial DNA recombination protein	--	RECA_2 domain-containing protein OS=Leptidea sinapis OX=189913 GN=LSINAPIS_LOCUS13633 PE=4 SV=1	L	Replication, recombination and repair	unnamed protein product [Arctia plantaginis]	molecular function: binding (GO:0005488);; biological process: metabolic process (GO:0008152);; biological process: cellular process (GO:0009987);; biological process: response to stimulus (GO:0050896);; molecular function: catalytic activity (GO:0003824)	Homologous recombination (ko03440);; Fanconi anemia pathway (ko03460)
BMK_Unigene_060055	56	2.17	158	6.25	85	3.67	0	0	0	0	0	0	0.000360607	-8.617815531	down	--	--	Cellular Component: integral component of membrane (GO:0016021);;	--	--	--	--	--	Uncharacterized protein (Fragment) OS=Photinus pyralis OX=7054 PE=4 SV=1	--	--	--	cellular component: membrane (GO:0016020);; cellular component: membrane part (GO:0044425)	--
BMK_Unigene_023663	75	0.68	151	1.39	79	0.81	0	0	0	0	0	0	0.00033095	-8.633115077	down	[P]	Inorganic ion transport and metabolism	Cellular Component: integral component of membrane (GO:0016021);; Molecular Function: transmembrane transporter activity (GO:0022857);;	K08187|2.6e-25|spis:111328496|K08187 MFS transporter, MCT family, solute carrier family 16 (monocarboxylic acid transporters), member 10 | (RefSeq) monocarboxylate transporter 10-like isoform X1	[G]	Carbohydrate transport and metabolism	Major Facilitator Superfamily;; MFS/sugar transport protein;; LacY proton/sugar symporter	--	MFS domain-containing protein (Fragment) OS=Photinus pyralis OX=7054 PE=4 SV=1	G	Carbohydrate transport and metabolism	monocarboxylate transporter 10-like [Orbicella faveolata]	cellular component: membrane (GO:0016020);; cellular component: membrane part (GO:0044425);; molecular function: transporter activity (GO:0005215);; biological process: localization (GO:0051179)	--
BMK_Unigene_047395	568	4.48	413	3.33	397	3.56	0	0	0	0	0	0	5.40E-06	-10.4349193	down	[Q]	Secondary metabolites biosynthesis, transport and catabolism	Molecular Function: protein kinase activity (GO:0004672);; Molecular Function: ATP binding (GO:0005524);; Biological Process: protein phosphorylation (GO:0006468);; Biological Process: cellular aromatic compound metabolic process (GO:0006725);; Molecular Function: ferrous iron binding (GO:0008198);; Molecular Function: oxidoreductase activity (GO:0016491);;	K16803|4.0e-99|crg:105319187|K16803 cytoskeleton-associated protein 5 | (RefSeq) LOW QUALITY PROTEIN: spindle pole body component alp14-like	[Z]	Cytoskeleton	Protein kinase domain;; Catalytic LigB subunit of aromatic ring-opening dioxygenase	Centrosomal protein 224 OS=Dictyostelium discoideum OX=44689 GN=mtaA PE=1 SV=1	Uncharacterized protein OS=fungal sp. No.14919 OX=1813822 GN=ANO14919_116620 PE=4 SV=1	E	Amino acid transport and metabolism	4,5-DOPA dioxygenase extradiol-like protein [Papilio xuthus]	molecular function: catalytic activity (GO:0003824);; biological process: metabolic process (GO:0008152);; biological process: cellular process (GO:0009987);; molecular function: binding (GO:0005488);; biological process: single-organism process (GO:0044699)	--
BMK_Unigene_038304	151	1.16	279	2.19	158	1.38	0	0	0	0	0	0	6.96E-05	-9.447546032	down	--	--	Cellular Component: exocyst (GO:0000145);; Biological Process: exocytosis (GO:0006887);;	K19983|2.1e-34|lak:106157698|K19983 exocyst complex component 1 | (RefSeq) exocyst complex component 1-like isoform X1	[U]	Intracellular trafficking, secretion, and vesicular transport	Exocyst complex component Sec3;; Exocyst complex component SEC3 N-terminal PIP2 binding PH	Exocyst complex component 1 OS=Drosophila melanogaster OX=7227 GN=Sec3 PE=1 SV=2	Sec3-PIP2_bind domain-containing protein OS=fungal sp. No.14919 OX=1813822 GN=ANO14919_033330 PE=3 SV=1	U	Intracellular trafficking, secretion, and vesicular transport	PREDICTED: exocyst complex component 1-like [Branchiostoma belcheri]	cellular component: cell (GO:0005623);; cellular component: macromolecular complex (GO:0032991);; cellular component: cell part (GO:0044464);; biological process: cellular process (GO:0009987);; biological process: single-organism process (GO:0044699);; biological process: localization (GO:0051179)	--
BMK_Unigene_055590	126	1.52	207	2.56	83	1.14	0	0	1	0.03	0	0	1.22E-05	-7.062061943	down	--	--	Molecular Function: RNA binding (GO:0003723);;	K13100|7.0e-164|crg:105321235|K13100 pre-mRNA-splicing factor CWC22 | (RefSeq) pre-mRNA-splicing factor CWC22 homolog isoform X1	[R]	General function prediction only	MA3 domain;; MIF4G domain	Pre-mRNA-splicing factor CWC22 homolog OS=Drosophila melanogaster OX=7227 GN=ncm PE=1 SV=3	MI domain-containing protein OS=fungal sp. No.14919 OX=1813822 GN=ANO14919_139020 PE=3 SV=1	S	Function unknown	hypothetical protein Cfor_11797 [Coptotermes formosanus]	molecular function: binding (GO:0005488)	--
BMK_Unigene_039068	242	3.5	681	10.06	175	2.87	0	0	1	0.03	1	0.03	6.14E-08	-7.570422038	down	[R]	General function prediction only	Molecular Function: threonine-type endopeptidase activity (GO:0004298);; Cellular Component: nucleus (GO:0005634);; Cellular Component: cytoplasm (GO:0005737);; Biological Process: ubiquitin-dependent protein catabolic process (GO:0006511);; Cellular Component: proteasome core complex, alpha-subunit complex (GO:0019773);;	K02725|1.1e-72|sanh:107687760|K02725 20S proteasome subunit alpha 6 [EC:3.4.25.1] | (RefSeq) proteasome subunit alpha type-1	[O]	Posttranslational modification, protein turnover, chaperones	Proteasome subunit;; Proteasome subunit A N-terminal signature;; Possible lysine decarboxylase	Proteasome subunit alpha type-1 OS=Caenorhabditis elegans OX=6239 GN=pas-6 PE=1 SV=1	Proteasome subunit alpha type OS=fungal sp. No.14919 OX=1813822 GN=ANO14919_084880 PE=3 SV=1	O	Posttranslational modification, protein turnover, chaperones	proteasome subunit alpha type-1-like [Acanthaster planci]	molecular function: catalytic activity (GO:0003824);; biological process: metabolic process (GO:0008152);; cellular component: cell (GO:0005623);; cellular component: organelle (GO:0043226);; cellular component: cell part (GO:0044464);; biological process: cellular process (GO:0009987);; cellular component: macromolecular complex (GO:0032991)	Proteasome (ko03050)
BMK_Unigene_034864	133	2.34	371	6.67	114	2.27	0	0	0	0	0	0	6.53E-05	-9.564151296	down	[J]	Translation, ribosomal structure and biogenesis	Molecular Function: methionine-tRNA ligase activity (GO:0004825);; Molecular Function: ATP binding (GO:0005524);; Biological Process: methionyl-tRNA aminoacylation (GO:0006431);;	K01874|5.9e-173|spis:111331498|K01874 methionyl-tRNA synthetase [EC:6.1.1.10] | (RefSeq) methionine--tRNA ligase, cytoplasmic-like	[J]	Translation, ribosomal structure and biogenesis	tRNA synthetases class I (M);; tRNA synthetases class I (I, L, M and V)	Probable methionine--tRNA ligase, cytoplasmic OS=Dictyostelium discoideum OX=44689 GN=metS PE=3 SV=1	Methionyl-tRNA synthetase OS=fungal sp. No.11243 OX=1603295 GN=ANO11243_077560 PE=3 SV=1	J	Translation, ribosomal structure and biogenesis	methionine--tRNA ligase, cytoplasmic-like [Anneissia japonica]	molecular function: catalytic activity (GO:0003824);; molecular function: binding (GO:0005488);; biological process: metabolic process (GO:0008152);; biological process: cellular process (GO:0009987);; biological process: single-organism process (GO:0044699)	Selenocompound metabolism (ko00450);; Aminoacyl-tRNA biosynthesis (ko00970)
BMK_Unigene_055885	1114	8.44	1238	9.58	1080	9.31	0	0	2	0.04	1	0.02	6.80E-17	-8.575028144	down	[T]	Signal transduction mechanisms	--	--	[R]	General function prediction only	PSP1 C-terminal conserved region	--	PSP1 C-terminal domain-containing protein OS=fungal sp. No.14919 OX=1813822 GN=ANO14919_132360 PE=4 SV=1	--	--	hypothetical protein TRFO_17492 [Tritrichomonas foetus]	--	--
BMK_Unigene_041393	134	1.59	244	2.95	97	1.3	0	0	0	0	1	0.03	7.04E-06	-7.179233039	down	--	--	Cellular Component: Golgi membrane (GO:0000139);; Biological Process: intracellular protein transport (GO:0006886);; Biological Process: vesicle fusion with Golgi apparatus (GO:0048280);;	--	[U]	Intracellular trafficking, secretion, and vesicular transport	Uso1 / p115 like vesicle tethering protein, head region	General vesicular transport factor p115 OS=Drosophila melanogaster OX=7227 GN=p115 PE=1 SV=2	Uncharacterized protein OS=fungal sp. No.14919 OX=1813822 GN=ANO14919_115770 PE=4 SV=1	U	Intracellular trafficking, secretion, and vesicular transport	general vesicular transport factor p115 [Exaiptasia diaphana]	cellular component: cell (GO:0005623);; cellular component: membrane (GO:0016020);; cellular component: organelle (GO:0043226);; cellular component: organelle part (GO:0044422);; cellular component: cell part (GO:0044464);; biological process: localization (GO:0051179);; biological process: cellular process (GO:0009987);; biological process: single-organism process (GO:0044699);; biological proce…	--
BMK_Unigene_041502	96	1.53	213	3.48	98	1.77	0	0	0	0	0	0	0.000177145	-9.006368022	down	--	--	--	--	--	--	--	--	Uncharacterized protein (Fragment) OS=Photinus pyralis OX=7054 PE=4 SV=1	--	--	--	--	--
BMK_Unigene_041425	55	0.76	338	4.79	88	1.38	0	0	3	0.09	0	0	0.00010617	-5.922371613	down	--	--	Cellular Component: integral component of membrane (GO:0016021);;	--	--	--	--	--	Uncharacterized protein OS=Photinus pyralis OX=7054 PE=4 SV=1	--	--	--	cellular component: membrane (GO:0016020);; cellular component: membrane part (GO:0044425)	--
BMK_Unigene_085482	507	12.31	281	6.97	585	15.98	731	25.58	262	14.13	272	15.37	0.000198246	1.303956889	up	--	--	--	--	--	--	--	--	--	--	--	--	--	--
BMK_Unigene_060100	176	6.45	383	14.34	131	5.36	0	0	0	0	0	0	4.78E-05	-9.687086396	down	--	--	Cellular Component: mitochondrial outer membrane (GO:0005741);; Biological Process: intracellular protein transport (GO:0006886);;	--	[U]	Intracellular trafficking, secretion, and vesicular transport	Mitochondrial import receptor subunit Tom22	--	Mitochondrial import receptor subunit TOM22 homolog OS=Photinus pyralis OX=7054 PE=3 SV=1	--	--	--	cellular component: cell (GO:0005623);; cellular component: membrane (GO:0016020);; cellular component: organelle (GO:0043226);; cellular component: organelle part (GO:0044422);; cellular component: cell part (GO:0044464);; biological process: localization (GO:0051179)	--
BMK_Unigene_039318	76	0.94	100	1.26	109	1.52	0	0	0	0	0	0	0.000374659	-8.458451317	down	--	--	Biological Process: proteolysis (GO:0006508);; Molecular Function: serine-type peptidase activity (GO:0008236);;	--	--	--	Peptidase family S41	--	TSPc domain-containing protein OS=fungal sp. No.14919 OX=1813822 GN=ANO14919_029660 PE=4 SV=1	--	--	--	biological process: metabolic process (GO:0008152);; molecular function: catalytic activity (GO:0003824)	--
BMK_Unigene_016094	32	1.35	79	3.41	32	1.5	0	0	0	0	0	0	0.001591883	-7.728930343	down	--	--	--	--	--	--	Family of unknown function (DUF5308)	--	Uncharacterized protein OS=fungal sp. No.14919 OX=1813822 GN=ANO14919_056850 PE=4 SV=1	--	--	--	--	--
BMK_Unigene_051407	75	0.82	236	2.63	88	1.09	0	0	0	0	0	0	0.000193007	-9.007628228	down	--	--	Cellular Component: integral component of membrane (GO:0016021);;	--	[K]	Transcription	IPT/TIG domain	--	ANK_REP_REGION domain-containing protein OS=fungal sp. No.14919 OX=1813822 GN=ANO14919_116220 PE=4 SV=1	--	--	hypothetical protein H696_03691 [Fonticula alba]	cellular component: membrane (GO:0016020);; cellular component: membrane part (GO:0044425)	--
BMK_Unigene_050984	2346	40.06	345	6.02	6567	126.8	0	0	14	0.54	2	0.08	3.15E-08	-6.940483569	down	--	--	Cellular Component: extracellular region (GO:0005576);; Biological Process: chitin metabolic process (GO:0006030);; Molecular Function: chitin binding (GO:0008061);;	--	--	--	Chitin binding Peritrophin-A domain	--	--	--	--	--	cellular component: extracellular region (GO:0005576);; biological process: metabolic process (GO:0008152);; molecular function: binding (GO:0005488)	--
BMK_Unigene_042503	124	0.7	885	5.13	125	0.81	0	0	0	0	0	0	1.55E-05	-10.37393507	down	[I]	Lipid transport and metabolism	Molecular Function: magnesium ion binding (GO:0000287);; Molecular Function: 3-oxoacyl-[acyl-carrier-protein] synthase activity (GO:0004315);; Molecular Function: 3-oxoacyl-[acyl-carrier-protein] reductase (NADPH) activity (GO:0004316);; Molecular Function: fatty-acyl-CoA synthase activity (GO:0004321);; Molecular Function: holo-[acyl-carrier-protein] synthase activity (GO:0008897);; Biological P…	--	--	--	Fatty acid synthase type I helical domain;; Fatty acid synthase subunit alpha Acyl carrier domain;; Beta-ketoacyl synthase, N-terminal domain;; 4'-phosphopantetheinyl transferase superfamily;; Beta-ketoacyl synthase, C-terminal domain	--	Fatty acid synthase subunit alpha OS=fungal sp. No.14919 OX=1813822 GN=ANO14919_076740 PE=3 SV=1	I	Lipid transport and metabolism	fattyacid synthase complex protein [Acanthamoeba castellanii str. Neff]	molecular function: binding (GO:0005488);; molecular function: catalytic activity (GO:0003824);; biological process: metabolic process (GO:0008152);; biological process: single-organism process (GO:0044699);; biological process: cellular process (GO:0009987)	--
BMK_Unigene_044313	45	1.22	62	1.72	29	0.88	0	0	0	0	0	0	0.00174033	-7.614708203	down	[H]	Coenzyme transport and metabolism	Molecular Function: transaminase activity (GO:0008483);; Molecular Function: pyridoxal phosphate binding (GO:0030170);;	--	[E]	Amino acid transport and metabolism	Aminotransferase class-III	--	Uncharacterized protein OS=fungal sp. No.14919 OX=1813822 GN=ANO14919_037740 PE=3 SV=1	E	Amino acid transport and metabolism	hypothetical protein FQR65_LT18830 [Abscondita terminalis]	molecular function: catalytic activity (GO:0003824);; molecular function: binding (GO:0005488)	--
BMK_Unigene_020755	54	0.93	124	2.17	59	1.14	0	0	0	0	0	0	0.000571676	-8.334135708	down	[R]	General function prediction only	Molecular Function: hydrolase activity, acting on carbon-nitrogen (but not peptide) bonds (GO:0016810);;	--	--	--	Amidohydrolase family;; Amidohydrolase family	--	Amidohydro_3 domain-containing protein OS=fungal sp. No.14919 OX=1813822 GN=ANO14919_071320 PE=4 SV=1	G	Carbohydrate transport and metabolism	PREDICTED: putative amidohydrolase YtcJ [Drosophila eugracilis]	molecular function: catalytic activity (GO:0003824)	--
BMK_Unigene_043236	158	1.91	288	3.55	123	1.69	0	0	0	0	0	0	7.73E-05	-9.421466502	down	--	--	Biological Process: regulation of transcription by RNA polymerase II (GO:0006357);;	--	--	--	CRT10	--	Uncharacterized protein OS=fungal sp. No.14919 OX=1813822 GN=ANO14919_039930 PE=4 SV=1	--	--	--	biological process: biological regulation (GO:0065007)	--
BMK_Unigene_049254	201	1.65	510	4.28	184	1.72	0	0	0	0	0	0	2.30E-05	-10.02642726	down	--	--	Molecular Function: nucleic acid binding (GO:0003676);; Biological Process: DNA integration (GO:0015074);;	--	[R]	General function prediction only	--	--	Retrotransposon ty3-gypsy subclass (Fragment) OS=Cystoisospora suis OX=483139 GN=CSUI_002784 PE=4 SV=1	L	Replication, recombination and repair	retrotransposon ty3-gypsy subclass, partial [Cystoisospora suis]	molecular function: binding (GO:0005488);; biological process: metabolic process (GO:0008152);; biological process: cellular process (GO:0009987)	--
BMK_Unigene_041811	32	0.92	90	2.65	32	1.03	0	0	0	0	1	0.07	0.000486425	-5.678794694	down	--	--	--	--	--	--	--	--	--	--	--	--	--	--
BMK_Unigene_034632	2165	42.71	3345	67.43	1347	30	0	0	0	0	0	0	1.05E-08	-12.59468375	down	--	--	Biological Process: reproduction (GO:0000003);; Biological Process: negative regulation of transcription by RNA polymerase II (GO:0000122);; Biological Process: embryonic axis specification (GO:0000578);; Biological Process: gastrulation with mouth forming first (GO:0001703);; Biological Process: formation of primary germ layer (GO:0001704);; Biological Process: endoderm formation (GO:0001706);; …	--	--	--	--	--	Uncharacterized protein OS=fungal sp. No.14919 OX=1813822 GN=ANO14919_046130 PE=4 SV=1	K	Transcription	--	biological process: reproduction (GO:0000003);; biological process: biological regulation (GO:0065007);; biological process: multicellular organismal process (GO:0032501);; biological process: developmental process (GO:0032502);; biological process: single-organism process (GO:0044699);; biological process: cellular process (GO:0009987);; molecular function: binding (GO:0005488);; cellular compon…	--
BMK_Unigene_043290	125	2.07	236	3.98	73	1.36	0	0	0	0	0	0	0.000157206	-9.092326032	down	[R]	General function prediction only	Molecular Function: ATP binding (GO:0005524);; Molecular Function: ATPase activity (GO:0016887);;	K06185|6.3e-157|pdam:113669934|K06185 ATP-binding cassette, subfamily F, member 2 | (RefSeq) ATP-binding cassette sub-family F member 2-like	[R]	General function prediction only	ABC transporter;; ABC transporter;; AAA domain, putative AbiEii toxin, Type IV TA system;; RecF/RecN/SMC N terminal domain;; AAA domain;; P-loop containing region of AAA domain;; 50S ribosome-binding GTPase;; ATPase family associated with various cellular activities (AAA);; AAA domain (dynein-related subfamily)	ABC transporter F family member 2 OS=Dictyostelium discoideum OX=44689 GN=abcF2 PE=3 SV=1	Uncharacterized protein OS=fungal sp. No.14919 OX=1813822 GN=ANO14919_017720 PE=4 SV=1	F	Nucleotide transport and metabolism	ABC transporter-related protein [Dictyostelium discoideum AX4]	molecular function: binding (GO:0005488);; molecular function: catalytic activity (GO:0003824)	--
BMK_Unigene_046197	192	2.71	535	7.73	167	2.67	0	0	0	0	0	0	2.37E-05	-10.03528459	down	[O]	Posttranslational modification, protein turnover, chaperones	Molecular Function: ATP binding (GO:0005524);; Cellular Component: cytoplasm (GO:0005737);; Biological Process: protein folding (GO:0006457);; Molecular Function: unfolded protein binding (GO:0051082);;	K09495|3.9e-203|crg:105342582|K09495 T-complex protein 1 subunit gamma | (RefSeq) T-complex protein 1 subunit gamma	[O]	Posttranslational modification, protein turnover, chaperones	TCP-1/cpn60 chaperonin family;; Protein of unknown function (DUF1168)	T-complex protein 1 subunit gamma OS=Oxytricha granulifera OX=5947 PE=3 SV=1	T-complex protein 1 subunit gamma OS=fungal sp. No.14919 OX=1813822 GN=ANO14919_025300 PE=3 SV=1	O	Posttranslational modification, protein turnover, chaperones	chaperonin [Thermobia domestica]	molecular function: binding (GO:0005488);; cellular component: cell (GO:0005623);; cellular component: cell part (GO:0044464);; biological process: cellular process (GO:0009987)	--
BMK_Unigene_044894	316	2.68	612	5.31	257	2.48	0	0	0	0	1	0.02	4.30E-08	-8.465261533	down	[T]	Signal transduction mechanisms	Molecular Function: voltage-gated chloride channel activity (GO:0005247);; Cellular Component: integral component of membrane (GO:0016021);;	K05012|5.9e-153|sko:100377540|K05012 chloride channel 3/4/5 | (RefSeq) H(+)/Cl(-) exchange transporter 3-like	[P]	Inorganic ion transport and metabolism	Voltage gated chloride channel;; CBS domain	Chloride channel protein clh-3 OS=Caenorhabditis elegans OX=6239 GN=clh-3 PE=1 SV=1	Chloride channel protein OS=fungal sp. No.14919 OX=1813822 GN=ANO14919_080930 PE=3 SV=1	P	Inorganic ion transport and metabolism	PREDICTED: H(+)/Cl(-) exchange transporter 3-like [Saccoglossus kowalevskii]	molecular function: transporter activity (GO:0005215);; biological process: localization (GO:0051179);; biological process: biological regulation (GO:0065007);; cellular component: membrane (GO:0016020);; cellular component: membrane part (GO:0044425)	--
BMK_Unigene_047145	217	2.45	543	6.27	175	2.25	0	0	0	0	0	0	2.03E-05	-10.08655726	down	[T]	Signal transduction mechanisms	--	--	--	--	Ankyrin repeats (3 copies);; Ankyrin repeats (many copies);; Ankyrin repeats (many copies);; Ankyrin repeat;; Ankyrin repeat	--	ANK_REP_REGION domain-containing protein OS=fungal sp. No.14919 OX=1813822 GN=ANO14919_140860 PE=4 SV=1	M	Cell wall/membrane/envelope biogenesis	E3 ubiquitin-protein ligase MIB2-like [Pomacea canaliculata]	--	--
BMK_Unigene_035246	61	1.57	176	4.63	80	2.32	0	0	0	0	0	0	0.000319739	-8.705417523	down	--	--	Molecular Function: nucleic acid binding (GO:0003676);;	--	--	--	CASC3/Barentsz eIF4AIII binding	--	Uncharacterized protein OS=fungal sp. No.14919 OX=1813822 GN=ANO14919_112780 PE=4 SV=1	--	--	--	molecular function: binding (GO:0005488)	--
BMK_Unigene_044693	156	1.48	370	3.6	156	1.69	0	0	0	0	0	0	4.85E-05	-9.667497886	down	--	--	--	--	--	--	--	--	Uncharacterized protein OS=fungal sp. No.14919 OX=1813822 GN=ANO14919_077540 PE=4 SV=1	--	--	--	--	--
BMK_Unigene_053609	3193	29.59	161	1.52	449	4.73	33	0.46	32	0.68	6	0.13	5.55E-05	-4.054074746	down	--	--	--	K19750|8.4e-29|tnl:113495089|K19750 dynein assembly factor 1, axonemal | (RefSeq) leucine-rich repeat and IQ domain-containing protein 1-like	[D]	Cell cycle control, cell division, chromosome partitioning	Electron transfer DM13;; DOMON domain	Protein Skeletor, isoforms B/C OS=Drosophila melanogaster OX=7227 GN=Skeletor PE=1 SV=2	Uncharacterized protein OS=Danaus plexippus plexippus OX=278856 GN=KGM_200551 PE=4 SV=1	D	Cell cycle control, cell division, chromosome partitioning	protein Skeletor, isoforms B/C isoform X2 [Helicoverpa armigera]	--	--
BMK_Unigene_043813	55	1.22	125	2.84	54	1.35	0	0	0	0	0	0	0.000589326	-8.324478751	down	[O]	Posttranslational modification, protein turnover, chaperones	Molecular Function: zinc ion binding (GO:0008270);; Molecular Function: transferase activity (GO:0016740);; Molecular Function: NAD-dependent histone deacetylase activity (GO:0017136);; Molecular Function: NAD+ binding (GO:0070403);;	K11412|1.1e-68|nve:5518876|K11412 NAD+-dependent protein deacetylase sirtuin 2 [EC:2.3.1.286] | (RefSeq) NAD-dependent protein deacetylase sirtuin-2	[BK]	--	Sir2 family	NAD-dependent deacetylase sir2A OS=Dictyostelium discoideum OX=44689 GN=sir2A PE=2 SV=1	NAD-dependent protein deacetylase OS=fungal sp. No.14919 OX=1813822 GN=ANO14919_057910 PE=3 SV=1	--	--	unnamed protein product [Leptidea sinapis]	molecular function: binding (GO:0005488);; molecular function: catalytic activity (GO:0003824);; biological process: metabolic process (GO:0008152);; biological process: cellular process (GO:0009987);; biological process: cellular component organization or biogenesis (GO:0071840)	Nicotinate and nicotinamide metabolism (ko00760)
BMK_Unigene_039538	33	0.65	64	1.28	66	1.46	0	0	1	0.04	0	0	0.000239884	-5.707344789	down	--	--	--	--	--	--	--	--	--	--	--	--	--	--
BMK_Unigene_041430	616	5.4	1686	15.09	866	8.63	0	0	0	0	0	0	2.67E-07	-11.63185838	down	--	--	Cellular Component: integral component of membrane (GO:0016021);;	K06560|1.2e-09|pki:111852595|K06560 mannose receptor, C type | (RefSeq) macrophage mannose receptor 1-like	--	--	LCCL domain	--	LCCL domain-containing protein OS=fungal sp. No.14919 OX=1813822 GN=ANO14919_089720 PE=4 SV=1	--	--	LOW QUALITY PROTEIN: uncharacterized protein YIL067C-like [Nilaparvata lugens]	cellular component: membrane (GO:0016020);; cellular component: membrane part (GO:0044425)	Phagosome (ko04145)
BMK_Unigene_014276	78	3.02	158	6.26	37	1.6	0	0	0	0	0	0	0.000466161	-8.526422773	down	--	--	--	--	--	--	--	--	--	--	--	--	--	--
BMK_Unigene_088452	293	1.48	165	0.85	417	2.4	483	3.72	157	1.85	705	8.7	0.001578293	2.389991585	up	--	--	Molecular Function: nucleic acid binding (GO:0003676);; Biological Process: DNA integration (GO:0015074);;	K10848|3.1e-175|pxy:105391721|K10848 DNA excision repair protein ERCC-4 [EC:3.1.-.-] | (RefSeq) uncharacterized LOC105391721	[R]	General function prediction only	Pao retrotransposon peptidase;; Family of unknown function (DUF5641);; Protein of unknown function (DUF1759);; Putative peptidase (DUF1758);; Reverse transcriptase (RNA-dependent DNA polymerase);; Integrase zinc binding domain	--	Endonuclease OS=Diaphorina citri OX=121845 GN=LOC103519614 PE=4 SV=1	L	Replication, recombination and repair	PREDICTED: uncharacterized protein LOC103314804 [Tribolium castaneum]	molecular function: binding (GO:0005488);; biological process: metabolic process (GO:0008152);; biological process: cellular process (GO:0009987)	Nucleotide excision repair (ko03420);; Fanconi anemia pathway (ko03460)
BMK_Unigene_045430	391	3.12	647	5.28	302	2.74	0	0	0	0	0	0	5.98E-06	-10.50946682	down	--	--	Biological Process: reproduction (GO:0000003);; Biological Process: negative regulation of transcription by RNA polymerase II (GO:0000122);; Biological Process: protein polyubiquitination (GO:0000209);; Cellular Component: nuclear chromosome (GO:0000228);; Biological Process: nuclear division (GO:0000280);; Cellular Component: DNA-directed RNA polymerase complex (GO:0000428);; Cellular Component:…	K03125|1.1e-43|hmg:100212966|K03125 transcription initiation factor TFIID subunit 1 [EC:2.3.1.48 2.7.11.1] | (RefSeq) taf1l; transcription initiation factor TFIID subunit 1	[K]	Transcription	Protein of unknown function (DUF3591)	Transcription initiation factor TFIID subunit 1 OS=Drosophila melanogaster OX=7227 GN=Taf1 PE=1 SV=3	DUF3591 domain-containing protein OS=fungal sp. No.14919 OX=1813822 GN=ANO14919_012010 PE=4 SV=1	K	Transcription	transcription initiation factor TFIID subunit 1 [Planoprotostelium fungivorum]	biological process: reproduction (GO:0000003);; biological process: biological regulation (GO:0065007);; biological process: metabolic process (GO:0008152);; biological process: cellular process (GO:0009987);; cellular component: cell (GO:0005623);; cellular component: membrane-enclosed lumen (GO:0031974);; cellular component: organelle (GO:0043226);; cellular component: organelle part (GO:004442…	Basal transcription factors (ko03022)
BMK_Unigene_046494	114	2.1	225	4.24	72	1.5	0	0	1	0.04	0	0	1.72E-05	-7.068470631	down	--	--	Molecular Function: GTPase activity (GO:0003924);; Molecular Function: GTP binding (GO:0005525);; Biological Process: small GTPase mediated signal transduction (GO:0007264);;	K04392|1.0e-33|pcan:112566348|K04392 Ras-related C3 botulinum toxin substrate 1 | (RefSeq) ras-related C3 botulinum toxin substrate 1	[R]	General function prediction only	RNA recognition motif. (a.k.a. RRM, RBD, or RNP domain);; Ras family	Ras-related protein ced-10 OS=Caenorhabditis elegans OX=6239 GN=ced-10 PE=1 SV=2	Uncharacterized protein OS=fungal sp. No.14919 OX=1813822 GN=ANO14919_132670 PE=4 SV=1	U	Intracellular trafficking, secretion, and vesicular transport	unnamed protein product [Caenorhabditis bovis]	molecular function: catalytic activity (GO:0003824);; molecular function: binding (GO:0005488);; biological process: cellular process (GO:0009987);; biological process: signaling (GO:0023052);; biological process: single-organism process (GO:0044699);; biological process: response to stimulus (GO:0050896);; biological process: biological regulation (GO:0065007)	Phagosome (ko04145);; Wnt signaling pathway (ko04310)
BMK_Unigene_032567	117	2.52	287	6.31	100	2.43	0	0	1	0.05	0	0	7.47E-06	-7.361496034	down	--	--	Biological Process: mRNA splicing, via spliceosome (GO:0000398);; Cellular Component: U4/U6 x U5 tri-snRNP complex (GO:0046540);;	K12843|4.6e-62|lgi:LOTGIDRAFT_186812|K12843 U4/U6 small nuclear ribonucleoprotein PRP3 | (RefSeq) hypothetical protein	[A]	RNA processing and modification	pre-mRNA processing factor 3 (PRP3);; Protein of unknown function (DUF1115)	--	Uncharacterized protein OS=fungal sp. No.14919 OX=1813822 GN=ANO14919_026260 PE=4 SV=1	A	RNA processing and modification	hypothetical protein LOTGIDRAFT_186812, partial [Lottia gigantea]	biological process: metabolic process (GO:0008152);; biological process: cellular process (GO:0009987);; cellular component: cell (GO:0005623);; cellular component: macromolecular complex (GO:0032991);; cellular component: organelle (GO:0043226);; cellular component: organelle part (GO:0044422);; cellular component: cell part (GO:0044464)	Spliceosome (ko03040)
BMK_Unigene_037845	335	2.84	440	3.81	195	1.88	0	0	1	0.02	0	0	1.22E-07	-8.212483367	down	[L]	Replication, recombination and repair	Biological Process: nuclear-transcribed mRNA catabolic process, nonsense-mediated decay (GO:0000184);; Molecular Function: DNA binding (GO:0003677);; Molecular Function: helicase activity (GO:0004386);; Molecular Function: ATP binding (GO:0005524);; Cellular Component: cytoplasm (GO:0005737);; Molecular Function: zinc ion binding (GO:0008270);;	K14326|0.0e+00|otw:112244604|K14326 regulator of nonsense transcripts 1 [EC:3.6.4.-] | (RefSeq) regulator of nonsense transcripts 1-like	[A]	RNA processing and modification	RNA helicase (UPF2 interacting domain);; AAA domain;; AAA domain;; Domain of unknown function (DUF5599);; AAA domain;; AAA domain;; Type III restriction enzyme, res subunit;; Viral (Superfamily 1) RNA helicase	Regulator of nonsense transcripts 1 homolog OS=Drosophila melanogaster OX=7227 GN=Upf1 PE=1 SV=2	Helicase ATP-binding domain-containing protein OS=fungal sp. No.14919 OX=1813822 GN=ANO14919_105850 PE=3 SV=1	L	Replication, recombination and repair	regulator of nonsense transcripts 1-like [Pomacea canaliculata]	biological process: metabolic process (GO:0008152);; biological process: cellular process (GO:0009987);; biological process: biological regulation (GO:0065007);; molecular function: binding (GO:0005488);; molecular function: catalytic activity (GO:0003824);; cellular component: cell (GO:0005623);; cellular component: cell part (GO:0044464)	RNA transport (ko03013);; mRNA surveillance pathway (ko03015)
BMK_Unigene_049026	20	2.69	8	1.1	48	6.78	19	2.8	59	13.91	56	13.85	0.002921316	2.740945811	up	--	--	--	--	--	--	--	--	--	--	--	--	--	--
BMK_Unigene_059821	2858	371.79	7473	994.68	1151	157.97	0	0	0	0	0	0	1.81E-09	-13.25971436	down	--	--	Biological Process: hemolysis by symbiont of host erythrocytes (GO:0019836);;	--	--	--	Aegerolysin	--	--	--	--	--	biological process: cell killing (GO:0001906);; biological process: cellular process (GO:0009987);; biological process: multi-organism process (GO:0051704)	--
BMK_Unigene_086686	61	1.35	8	0.18	143	3.56	375	12.02	2107	103.97	38	1.97	2.66E-05	5.246362999	up	--	--	--	--	--	--	--	--	Uncharacterized protein OS=Pectinophora gossypiella OX=13191 GN=g.1024 PE=4 SV=1	--	--	unnamed protein product [Arctia plantaginis]	--	--
BMK_Unigene_038741	152	2.52	295	4.99	121	2.27	0	0	0	0	0	0	7.81E-05	-9.425243316	down	--	--	Molecular Function: hydrolase activity (GO:0016787);;	--	[A]	RNA processing and modification	U1 zinc finger;; Dienelactone hydrolase family	--	DLH domain-containing protein OS=fungal sp. No.14919 OX=1813822 GN=ANO14919_032170 PE=4 SV=1	Q	Secondary metabolites biosynthesis, transport and catabolism	predicted protein [Naegleria gruberi strain NEG-M]	molecular function: catalytic activity (GO:0003824)	--
BMK_Unigene_084798	76	2.15	37	1.07	118	3.75	84	3.39	83	5.17	50	3.26	0.002410801	1.528305082	up	--	--	--	--	--	--	--	--	--	--	--	--	--	--
BMK_Unigene_084790	3	0.39	26	3.46	32	4.39	29	4.18	71	16.34	108	26.09	0.003698866	3.331852456	up	--	--	--	--	--	--	--	--	--	--	--	--	--	--
BMK_Unigene_087631	21461	78.36	7190	26.82	37330	155.46	3647	20.4	1894	16.17	500	4.47	0.003119617	-1.982905837	down	--	--	Cellular Component: Golgi apparatus (GO:0005794);; Cellular Component: integral component of membrane (GO:0016021);;	K12388|9.1e-53|obi:106881454|K12388 sortilin | (RefSeq) sortilin-like	[R]	General function prediction only	Sortilin, neurotensin receptor 3,;; Low-density lipoprotein receptor domain class A;; Sortilin, neurotensin receptor 3, C-terminal;; Fibronectin type III domain;; Low-density lipoprotein receptor repeat class B	--	Low-density lipoprotein receptor relative with 11 ligand-binding repeats OS=Chilo suppressalis OX=168631 GN=evm_004034 PE=3 SV=1	T	Signal transduction mechanisms	PREDICTED: sortilin-related receptor-like isoform X2 [Plutella xylostella]	cellular component: cell (GO:0005623);; cellular component: organelle (GO:0043226);; cellular component: cell part (GO:0044464);; cellular component: membrane (GO:0016020);; cellular component: membrane part (GO:0044425)	Lysosome (ko04142)
BMK_Unigene_087165	560	6.2	507	5.74	941	11.83	133	2.21	96	2.44	47	1.25	0.000833686	-1.448193209	down	[G]	Carbohydrate transport and metabolism	Cellular Component: integral component of membrane (GO:0016021);; Molecular Function: transmembrane transporter activity (GO:0022857);;	K08142|1.6e-161|haw:110369741|K08142 MFS transporter, SP family, solute carrier family 2 (facilitated glucose transporter), member 3 | (RefSeq) solute carrier family 2, facilitated glucose transporter member 3-like isoform X1	[G]	Carbohydrate transport and metabolism	Sugar (and other) transporter;; Major Facilitator Superfamily;; Transmembrane protein	Glucose transporter type 1 OS=Drosophila melanogaster OX=7227 GN=Glut1 PE=2 SV=4	MFS domain-containing protein OS=Chilo suppressalis OX=168631 GN=evm_004197 PE=3 SV=1	G	Carbohydrate transport and metabolism	hypothetical protein evm_004197 [Chilo suppressalis]	cellular component: membrane (GO:0016020);; cellular component: membrane part (GO:0044425);; molecular function: transporter activity (GO:0005215);; biological process: localization (GO:0051179)	--
BMK_Unigene_048515	473	8.97	181	3.51	1482	31.74	11	0.31	6	0.26	4	0.18	7.19E-11	-4.959464283	down	[IQ]	--	Biological Process: long-chain fatty acid metabolic process (GO:0001676);; Molecular Function: molecular_function (GO:0003674);; Molecular Function: catalytic activity (GO:0003824);; Molecular Function: long-chain fatty acid-CoA ligase activity (GO:0004467);; Cellular Component: cellular_component (GO:0005575);; Cellular Component: intracellular (GO:0005622);; Cellular Component: obsolete cell (G…	K01904|2.3e-142|pmac:106708449|K01904 4-coumarate--CoA ligase [EC:6.2.1.12] | (RefSeq) 4-coumarate--CoA ligase 1-like isoform X1	[I]	Lipid transport and metabolism	AMP-binding enzyme;; AMP-binding enzyme C-terminal domain	Probable 4-coumarate--CoA ligase 1 OS=Dictyostelium discoideum OX=44689 GN=4cl1 PE=3 SV=1	Putative 4-coumarate--CoA ligase 1 OS=Papilio machaon OX=76193 GN=RR48_08740 PE=3 SV=1	I	Lipid transport and metabolism	4-coumarate--CoA ligase 3-like [Spodoptera frugiperda]	biological process: metabolic process (GO:0008152);; biological process: cellular process (GO:0009987);; biological process: single-organism process (GO:0044699);; molecular function: catalytic activity (GO:0003824);; cellular component: cell (GO:0005623);; cellular component: cell part (GO:0044464);; cellular component: organelle (GO:0043226)	Ubiquinone and other terpenoid-quinone biosynthesis (ko00130)
BMK_Unigene_059351	1925	25.9	1012	13.92	3918	59.74	201	4.03	288	8.84	74	2.41	0.000934068	-1.974824179	down	[I]	Lipid transport and metabolism	Molecular Function: hydrolase activity (GO:0016787);;	K01049|9.7e-88|tnl:113505951|K01049 acetylcholinesterase [EC:3.1.1.7] | (RefSeq) liver carboxylesterase B-1-like	[R]	General function prediction only	Carboxylesterase family;; alpha/beta hydrolase fold	Esterase FE4 OS=Myzus persicae OX=13164 PE=1 SV=1	Carboxylic ester hydrolase OS=Ostrinia furnacalis OX=93504 GN=OfurCXE3 PE=2 SV=1	I	Lipid transport and metabolism	esterase FE4-like isoform X2 [Bicyclus anynana]	molecular function: catalytic activity (GO:0003824)	Glycerophospholipid metabolism (ko00564)
BMK_Unigene_043450	65	1.98	106	3.29	66	2.25	0	0	0	0	0	0	0.000551737	-8.295450983	down	--	--	Molecular Function: metal ion binding (GO:0046872);; Cellular Component: Set1C/COMPASS complex (GO:0048188);;	K14960|3.7e-11|aplc:110974222|K14960 COMPASS component SPP1 | (RefSeq) CXXC-type zinc finger protein 1-like	[K]	Transcription	PHD-finger	Nucleosome-remodeling factor subunit NURF301 OS=Drosophila melanogaster OX=7227 GN=E(bx) PE=1 SV=2	PHD-type domain-containing protein (Fragment) OS=Photinus pyralis OX=7054 PE=4 SV=1	K	Transcription	uncharacterized protein LOC110994391 [Pieris rapae]	molecular function: binding (GO:0005488);; cellular component: cell (GO:0005623);; cellular component: membrane-enclosed lumen (GO:0031974);; cellular component: macromolecular complex (GO:0032991);; cellular component: organelle (GO:0043226);; cellular component: organelle part (GO:0044422);; cellular component: cell part (GO:0044464)	--
BMK_Unigene_038981	951	13.04	674	9.44	351	5.45	0	0	0	0	0	0	1.83E-06	-10.90610047	down	--	--	--	--	--	--	Arrestin_N terminal like	--	LDB19 domain-containing protein OS=fungal sp. No.14919 OX=1813822 GN=ANO14919_086780 PE=4 SV=1	--	--	--	--	--
BMK_Unigene_038688	225	2.18	369	3.66	201	2.22	0	0	0	0	5	0.12	6.44E-05	-5.420297512	down	--	--	--	--	--	--	--	--	Uncharacterized protein OS=fungal sp. No.14919 OX=1813822 GN=ANO14919_021730 PE=4 SV=1	--	--	--	--	--
BMK_Unigene_014330	98	9.1	270	25.63	69	6.91	0	0	0	0	0	0	0.000159063	-9.131083196	down	--	--	Biological Process: SRP-dependent cotranslational protein targeting to membrane (GO:0006614);; Cellular Component: signal recognition particle (GO:0048500);;	--	--	--	Signal recognition particle 9 kDa protein (SRP9)	--	SRP9-21 domain-containing protein OS=fungal sp. No.14919 OX=1813822 GN=ANO14919_087450 PE=4 SV=1	--	--	--	biological process: localization (GO:0051179);; cellular component: cell (GO:0005623);; cellular component: macromolecular complex (GO:0032991);; cellular component: cell part (GO:0044464)	--
BMK_Unigene_038075	324	12.39	58	2.27	31	1.32	0	0	0	0	0	0	0.000391695	-8.628393942	down	--	--	--	--	--	--	--	--	Uncharacterized protein OS=fungal sp. No.14919 OX=1813822 GN=ANO14919_050350 PE=4 SV=1	--	--	--	--	--
BMK_Unigene_088250	68	0.8	20	0.25	133	1.77	56	0.98	86	2.3	130	3.65	0.007201219	2.264954604	up	--	--	Molecular Function: nucleic acid binding (GO:0003676);; Molecular Function: aspartic-type endopeptidase activity (GO:0004190);; Molecular Function: zinc ion binding (GO:0008270);; Biological Process: DNA integration (GO:0015074);;	K20478|3.8e-88|pxy:105381841|K20478 golgin subfamily B member 1 | (RefSeq) uncharacterized LOC105381841	[R]	General function prediction only	Retroviral aspartyl protease;; Integrase zinc binding domain	Retrovirus-related Pol polyprotein from transposon 297 OS=Drosophila melanogaster OX=7227 GN=pol PE=4 SV=1	Endonuclease OS=Lygus hesperus OX=30085 GN=TY3B-G_32 PE=4 SV=1	L	Replication, recombination and repair	PREDICTED: uncharacterized protein LOC107191251 [Dufourea novaeangliae]	molecular function: binding (GO:0005488);; molecular function: catalytic activity (GO:0003824);; biological process: metabolic process (GO:0008152);; biological process: cellular process (GO:0009987)	--
BMK_Unigene_042163	203	4.11	546	11.31	170	3.89	0	0	0	0	1	0.05	4.20E-07	-8.12281625	down	--	--	Molecular Function: GTPase activity (GO:0003924);; Molecular Function: GTP binding (GO:0005525);; Biological Process: signal transduction (GO:0007165);; Cellular Component: membrane (GO:0016020);;	K07830|8.9e-64|aqu:100636948|K07830 Ras-related protein R-Ras2 | (RefSeq) GTPase HRas-like	[R]	General function prediction only	Ras family;; Ras of Complex, Roc, domain of DAPkinase;; ADP-ribosylation factor family	Ras-like protein 1 OS=Physarum polycephalum OX=5791 GN=RAS1 PE=2 SV=1	Uncharacterized protein (Fragment) OS=Photinus pyralis OX=7054 PE=4 SV=1	S	Function unknown	ras-like protein [Nilaparvata lugens]	molecular function: catalytic activity (GO:0003824);; molecular function: binding (GO:0005488);; biological process: cellular process (GO:0009987);; biological process: signaling (GO:0023052);; biological process: single-organism process (GO:0044699);; biological process: response to stimulus (GO:0050896);; biological process: biological regulation (GO:0065007);; cellular component: membrane (GO:…	Mitophagy - animal (ko04137);; Autophagy - animal (ko04140)
BMK_Unigene_038687	135	1.4	328	3.46	63	0.74	0	0	0	0	1	0.02	1.13E-05	-7.330797526	down	--	--	Biological Process: maturation of LSU-rRNA from tricistronic rRNA transcript (SSU-rRNA, 5.8S rRNA, LSU-rRNA) (GO:0000463);; Biological Process: maturation of 5.8S rRNA from tricistronic rRNA transcript (SSU-rRNA, 5.8S rRNA, LSU-rRNA) (GO:0000466);; Cellular Component: nucleoplasm (GO:0005654);; Cellular Component: nucleolus (GO:0005730);; Cellular Component: preribosome, large subunit precursor (…	--	[Z]	Cytoskeleton	3'-5' exonuclease;; WD domain, G-beta repeat;; NLE (NUC135) domain	--	Ribosome biogenesis protein YTM1 OS=fungal sp. No.14919 OX=1813822 GN=YTM1 PE=3 SV=1	Z	Cytoskeleton	hypothetical protein FQA39_LY03858 [Lamprigera yunnana]	biological process: metabolic process (GO:0008152);; biological process: cellular process (GO:0009987);; biological process: cellular component organization or biogenesis (GO:0071840);; cellular component: cell (GO:0005623);; cellular component: membrane-enclosed lumen (GO:0031974);; cellular component: organelle (GO:0043226);; cellular component: organelle part (GO:0044422);; cellular component:…	--
BMK_Unigene_038732	80	2.27	191	5.54	77	2.45	0	0	0	0	0	0	0.000256672	-8.822276522	down	--	--	Molecular Function: arylesterase activity (GO:0004064);;	K01045|1.3e-09|ipu:108271509|K01045 arylesterase / paraoxonase [EC:3.1.1.2 3.1.8.1] | (RefSeq) serum paraoxonase/arylesterase 2-like	--	--	Arylesterase	--	Uncharacterized protein OS=fungal sp. No.14919 OX=1813822 GN=ANO14919_010990 PE=4 SV=1	S	Function unknown	serum paraoxonase/arylesterase 2-like [Dendronephthya gigantea]	molecular function: catalytic activity (GO:0003824)	--
BMK_Unigene_052064	233	1.57	436	2.99	227	1.74	0	0	1	0.02	0	0	2.03E-07	-8.123594722	down	--	--	Cellular Component: nucleus (GO:0005634);;	K12829|4.5e-94|fcd:110842766|K12829 splicing factor 3B subunit 2 | (RefSeq) splicing factor 3B subunit 2-like	[A]	RNA processing and modification	VEFS-Box of polycomb protein;; Domain of unknown function (DUF382);; PSP	--	PSP domain-containing protein OS=fungal sp. No.14919 OX=1813822 GN=ANO14919_052680 PE=4 SV=1	--	--	splicing factor 3B subunit 2 [Folsomia candida]	cellular component: cell (GO:0005623);; cellular component: organelle (GO:0043226);; cellular component: cell part (GO:0044464)	Spliceosome (ko03040)
BMK_Unigene_048434	75	1.61	155	3.41	83	2.01	0	0	0	0	0	0	0.000312994	-8.664798842	down	[F]	Nucleotide transport and metabolism	Molecular Function: nucleotide binding (GO:0000166);; Cellular Component: mitochondrion (GO:0005739);; Molecular Function: metal ion binding (GO:0046872);; Molecular Function: NADHX epimerase activity (GO:0052856);; Molecular Function: NADPHX epimerase activity (GO:0052857);;	K17759|1.1e-34|pss:102458655|K17759 NAD(P)H-hydrate epimerase [EC:5.1.99.6] | (RefSeq) NAXE; LOW QUALITY PROTEIN: NAD(P)H-hydrate epimerase	[S]	Function unknown	YjeF-related protein N-terminus	NAD(P)H-hydrate epimerase OS=Branchiostoma floridae OX=7739 GN=BRAFLDRAFT_104103 PE=3 SV=1	NAD(P)H-hydrate epimerase OS=fungal sp. No.14919 OX=1813822 GN=ANO14919_140920 PE=3 SV=1	G	Carbohydrate transport and metabolism	NAD(P)H-hydrate epimerase-like [Orbicella faveolata]	molecular function: binding (GO:0005488);; cellular component: cell (GO:0005623);; cellular component: organelle (GO:0043226);; cellular component: cell part (GO:0044464);; molecular function: catalytic activity (GO:0003824)	--
BMK_Unigene_054489	300	3.89	135	1.79	209	3.07	44	0.85	16	0.47	3	0.09	0.003512647	-2.105776515	down	--	--	Cellular Component: endoplasmic reticulum (GO:0005783);; Biological Process: Golgi vesicle transport (GO:0048193);;	K20474|8.5e-188|haw:110377209|K20474 RAD50-interacting protein 1 | (RefSeq) RAD50-interacting protein 1	[UD]	--	RINT-1 / TIP-1 family	RINT1-like protein OS=Drosophila melanogaster OX=7227 GN=Rint1 PE=2 SV=2	Uncharacterized protein OS=Heliothis virescens OX=7102 GN=B5V51_8370 PE=4 SV=1	--	--	PREDICTED: RAD50-interacting protein 1 [Amyelois transitella]	cellular component: cell (GO:0005623);; cellular component: organelle (GO:0043226);; cellular component: cell part (GO:0044464);; biological process: localization (GO:0051179)	--
BMK_Unigene_051750	224	1.56	689	4.91	274	2.18	0	0	1	0.02	0	0	8.46E-08	-8.556500156	down	[T]	Signal transduction mechanisms	Molecular Function: protein kinase activity (GO:0004672);; Molecular Function: ATP binding (GO:0005524);;	K18669|1.1e-126|sko:100370831|K18669 dual specificity tyrosine-phosphorylation-regulated kinase 2/3/4 [EC:2.7.12.1] | (RefSeq) dual specificity tyrosine-phosphorylation-regulated kinase 4-like	[R]	General function prediction only	Protein kinase domain;; Protein tyrosine and serine/threonine kinase	Dual specificity tyrosine-phosphorylation-regulated kinase 2 OS=Drosophila melanogaster OX=7227 GN=Dyrk2 PE=1 SV=1	Protein kinase domain-containing protein OS=fungal sp. No.14919 OX=1813822 GN=ANO14919_024240 PE=4 SV=1	T	Signal transduction mechanisms	PREDICTED: dual specificity tyrosine-phosphorylation-regulated kinase 4-like [Saccoglossus kowalevskii]	molecular function: catalytic activity (GO:0003824);; biological process: metabolic process (GO:0008152);; biological process: cellular process (GO:0009987);; molecular function: binding (GO:0005488)	--
BMK_Unigene_045152	100	1.12	345	3.93	132	1.68	0	0	2	0.05	0	0	5.49E-06	-6.696010304	down	--	--	Molecular Function: ATP transmembrane transporter activity (GO:0005347);; Molecular Function: calcium ion binding (GO:0005509);; Cellular Component: integral component of membrane (GO:0016021);;	K14684|3.9e-59|isc:IscW_ISCW023295|K14684 solute carrier family 25 (mitochondrial phosphate transporter), member 23/24/25/41 | (RefSeq) ADP/ATP translocase, putative	[F]	Nucleotide transport and metabolism	Mitochondrial carrier protein;; EF-hand domain pair;; EF hand;; EF-hand domain;; EF hand;; EF-hand domain pair;; Secreted protein acidic and rich in cysteine Ca binding region	Putative calcium-binding mitochondrial carrier F55A11.4 OS=Caenorhabditis elegans OX=6239 GN=F55A11.4 PE=5 SV=1	Uncharacterized protein OS=fungal sp. No.14919 OX=1813822 GN=ANO14919_042220 PE=3 SV=1	C	Energy production and conversion	calcium-binding mitochondrial carrier protein SCaMC-2 isoform X1 [Aedes albopictus]	molecular function: transporter activity (GO:0005215);; biological process: single-organism process (GO:0044699);; biological process: localization (GO:0051179);; molecular function: binding (GO:0005488);; cellular component: membrane (GO:0016020);; cellular component: membrane part (GO:0044425)	--
BMK_Unigene_047920	85	0.93	232	2.58	35	0.43	0	0	1	0.03	0	0	6.52E-05	-6.88988897	down	--	--	Molecular Function: DNA-binding transcription factor activity, RNA polymerase II-specific (GO:0000981);; Molecular Function: zinc ion binding (GO:0008270);; Cellular Component: host cell nucleus (GO:0042025);;	--	--	--	--	--	Uncharacterized protein (Fragment) OS=Photinus pyralis OX=7054 PE=4 SV=1	--	--	--	molecular function: nucleic acid binding transcription factor activity (GO:0001071);; biological process: biological regulation (GO:0065007);; molecular function: binding (GO:0005488);; cellular component: other organism (GO:0044215);; cellular component: other organism part (GO:0044217)	--
BMK_Unigene_043434	519	3.8	841	6.29	431	3.59	0	0	0	0	1	0.02	1.58E-09	-9.033556748	down	--	--	--	--	--	--	--	--	Uncharacterized protein (Fragment) OS=Photinus pyralis OX=7054 PE=4 SV=1	--	--	--	--	--
BMK_Unigene_022737	57	1.52	14	0.38	25	0.75	188	7.19	8	0.47	171	10.58	0.001058334	3.541827294	up	--	--	--	--	--	--	--	--	--	--	--	--	--	--
BMK_Unigene_045855	120	1.4	185	2.21	68	0.9	0	0	0	0	0	0	0.000221157	-8.880872974	down	[I]	Lipid transport and metabolism	Biological Process: lipid metabolic process (GO:0006629);; Molecular Function: acetoacetate-CoA ligase activity (GO:0030729);;	K01907|4.9e-136|kmr:108233548|K01907 acetoacetyl-CoA synthetase [EC:6.2.1.16] | (RefSeq) aacs; acetoacetyl-CoA synthetase	[I]	Lipid transport and metabolism	AMP-binding enzyme	Acetoacetyl-CoA synthetase OS=Caenorhabditis elegans OX=6239 GN=sur-5 PE=2 SV=1	Uncharacterized protein OS=fungal sp. No.14919 OX=1813822 GN=ANO14919_134990 PE=3 SV=1	I	Lipid transport and metabolism	acetoacetate-CoA ligase [Fonticula alba]	biological process: metabolic process (GO:0008152);; biological process: single-organism process (GO:0044699);; molecular function: catalytic activity (GO:0003824)	Valine, leucine and isoleucine degradation (ko00280);; Butanoate metabolism (ko00650)
BMK_Unigene_087805	39451	273.3	11805	83.56	42199	332.72	7573	79.59	3367	54.1	1423	23.97	0.007600024	-1.481213961	down	--	--	Biological Process: protein import into nucleus (GO:0006606);;	K20222|0.0e+00|pxy:105381439|K20222 importin-5 | (RefSeq) importin-5	[YU]	--	Importin repeat 6;; Importin repeat;; HEAT repeats;; HEAT-like repeat;; HEAT repeat;; Vacuolar 14 Fab1-binding region;; non-SMC mitotic condensation complex subunit 1;; Armadillo/beta-catenin-like repeat	Probable importin-5 homolog OS=Dictyostelium discoideum OX=44689 GN=DDB_G0291650 PE=3 SV=1	Uncharacterized protein OS=Chilo suppressalis OX=168631 GN=evm_012587 PE=4 SV=1	--	--	PREDICTED: importin-5 [Plutella xylostella]	biological process: single-organism process (GO:0044699);; biological process: localization (GO:0051179)	--
BMK_Unigene_052151	510	2.35	1318	6.21	405	2.13	0	0	0	0	2	0.02	6.01E-10	-8.453698148	down	[E]	Amino acid transport and metabolism	Molecular Function: DNA binding (GO:0003677);; Cellular Component: nucleus (GO:0005634);; Molecular Function: oxidoreductase activity (GO:0016491);;	K20182|1.3e-99|crg:105319309|K20182 vacuolar protein sorting-associated protein 33A | (RefSeq) vacuolar protein sorting-associated protein 33A-like isoform X1	[U]	Intracellular trafficking, secretion, and vesicular transport	Flavin containing amine oxidoreductase;; SWIRM domain;; NAD(P)-binding Rossmann-like domain;; HMG (high mobility group) box;; HMG-box domain;; Sec1 family;; ATP synthase;; ATP synthase	Possible lysine-specific histone demethylase 1 OS=Drosophila melanogaster OX=7227 GN=Su(var)3-3 PE=1 SV=1	Uncharacterized protein OS=fungal sp. No.14919 OX=1813822 GN=ANO14919_094140 PE=3 SV=1	U	Intracellular trafficking, secretion, and vesicular transport	lysine-specific histone demethylase 2-like [Nilaparvata lugens]	molecular function: binding (GO:0005488);; cellular component: cell (GO:0005623);; cellular component: organelle (GO:0043226);; cellular component: cell part (GO:0044464);; molecular function: catalytic activity (GO:0003824);; biological process: metabolic process (GO:0008152);; biological process: single-organism process (GO:0044699)	--
BMK_Unigene_058273	650	11.25	389	6.88	680	13.31	69	1.76	46	1.8	19	0.78	3.44E-08	-2.273038758	down	--	--	Molecular Function: phospholipid transporter activity (GO:0005548);; Biological Process: phospholipid transport (GO:0015914);;	K24069|2.5e-62|lgi:LOTGIDRAFT_196531|K24069 membrane-associated phosphatidylinositol transfer protein | (RefSeq) hypothetical protein	[IT]	--	Phosphatidylinositol transfer protein	Phosphatidylinositol transfer protein 1 OS=Dictyostelium discoideum OX=44689 GN=pitA PE=1 SV=1	Putative phosphatidylinositol transfer protein OS=Phlebotomus kandelakii OX=1109342 PE=4 SV=1	--	--	phosphatidylinositol transfer protein alpha isoform [Ctenocephalides felis]	molecular function: transporter activity (GO:0005215);; biological process: single-organism process (GO:0044699);; biological process: localization (GO:0051179)	--
BMK_Unigene_021011	60	1.14	232	4.51	44	0.94	0	0	0	0	0	0	0.00031353	-8.823921957	down	--	--	Biological Process: protein glycosylation (GO:0006486);; Cellular Component: integral component of endoplasmic reticulum membrane (GO:0030176);; Molecular Function: dol-P-Man:Man(5)GlcNAc(2)-PP-Dol alpha-1,3-mannosyltransferase activity (GO:0052925);;	K03845|1.1e-72|sanh:107660011|K03845 alpha-1,3-mannosyltransferase [EC:2.4.1.258] | (RefSeq) dol-P-Man:Man(5)GlcNAc(2)-PP-Dol alpha-1,3-mannosyltransferase-like	[G]	Carbohydrate transport and metabolism	ALG3 protein;; Translation initiation factor 1A / IF-1	Probable Dol-P-Man:Man(5)GlcNAc(2)-PP-Dol alpha-1,3-mannosyltransferase OS=Dictyostelium discoideum OX=44689 GN=alg3 PE=3 SV=1	Dol-P-Man:Man(5)GlcNAc(2)-PP-Dol alpha-1,3-mannosyltransferase OS=fungal sp. No.14919 OX=1813822 GN=ANO14919_015470 PE=4 SV=1	G	Carbohydrate transport and metabolism	hypothetical protein SAMD00019534_043520 [Acytostelium subglobosum LB1]	biological process: metabolic process (GO:0008152);; biological process: cellular process (GO:0009987);; biological process: single-organism process (GO:0044699);; cellular component: cell (GO:0005623);; cellular component: membrane (GO:0016020);; cellular component: organelle (GO:0043226);; cellular component: organelle part (GO:0044422);; cellular component: membrane part (GO:0044425);; cellula…	N-Glycan biosynthesis (ko00510);; Various types of N-glycan biosynthesis (ko00513)
BMK_Unigene_057405	313	6.93	883	19.98	219	5.47	0	0	0	0	0	0	5.71E-06	-10.63330316	down	[G]	Carbohydrate transport and metabolism	Molecular Function: fructose-bisphosphate aldolase activity (GO:0004332);; Biological Process: glycolytic process (GO:0006096);; Molecular Function: zinc ion binding (GO:0008270);;	K01624|3.5e-123|dpte:113792320|K01624 fructose-bisphosphate aldolase, class II [EC:4.1.2.13] | (RefSeq) fructose-bisphosphate aldolase 1-like	[G]	Carbohydrate transport and metabolism	Fructose-bisphosphate aldolase class-II	--	Fructose-bisphosphate aldolase OS=Photinus pyralis OX=7054 PE=3 SV=1	G	Carbohydrate transport and metabolism	hypothetical protein PROFUN_06642 [Planoprotostelium fungivorum]	molecular function: catalytic activity (GO:0003824);; biological process: metabolic process (GO:0008152);; biological process: cellular process (GO:0009987);; biological process: single-organism process (GO:0044699);; molecular function: binding (GO:0005488)	Glycolysis / Gluconeogenesis (ko00010);; Pentose phosphate pathway (ko00030);; Fructose and mannose metabolism (ko00051);; Carbon metabolism (ko01200);; Biosynthesis of amino acids (ko01230)
BMK_Unigene_084985	125	4.22	89	3.07	130	4.91	177	8.39	125	9.17	94	7.23	9.02E-05	1.66272186	up	--	--	Cellular Component: nucleus (GO:0005634);; Biological Process: transcription initiation from RNA polymerase II promoter (GO:0006367);; Molecular Function: protein heterodimerization activity (GO:0046982);;	K03135|2.3e-44|haw:110375415|K03135 transcription initiation factor TFIID subunit 11 | (RefSeq) transcription initiation factor TFIID subunit 11 isoform X1	[K]	Transcription	hTAFII28-like protein conserved region;; Histone-like transcription factor (CBF/NF-Y) and archaeal histone	Transcription initiation factor TFIID subunit 11 OS=Drosophila melanogaster OX=7227 GN=Taf11 PE=1 SV=1	SFRICE_003938 OS=Spodoptera frugiperda OX=7108 GN=SFRICE_003938 PE=3 SV=1	K	Transcription	transcription initiation factor TFIID subunit 11 [Hyposmocoma kahamanoa]	cellular component: cell (GO:0005623);; cellular component: organelle (GO:0043226);; cellular component: cell part (GO:0044464);; biological process: metabolic process (GO:0008152);; biological process: cellular process (GO:0009987);; molecular function: binding (GO:0005488)	Basal transcription factors (ko03022)
BMK_Unigene_014391	52	3.47	199	13.58	51	3.73	0	0	0	0	0	0	0.000384848	-8.685609145	down	--	--	Cellular Component: integral component of membrane (GO:0016021);;	--	[T]	Signal transduction mechanisms	Vacuolar protein sorting 55	Vacuolar protein sorting-associated protein 55 homolog OS=Dictyostelium discoideum OX=44689 GN=vps55 PE=3 SV=1	Uncharacterized protein OS=fungal sp. No.14919 OX=1813822 GN=ANO14919_084890 PE=3 SV=1	T	Signal transduction mechanisms	vacuolar protein sorting 55 family protein [Heterostelium album PN500]	cellular component: membrane (GO:0016020);; cellular component: membrane part (GO:0044425)	--
BMK_Unigene_055066	323	5.52	214	3.74	266	5.14	34	0.86	31	1.2	16	0.65	0.000370063	-1.866839672	down	--	--	Cellular Component: integral component of membrane (GO:0016021);;	--	--	--	--	--	CUB domain-containing protein (Fragment) OS=Pararge aegeria OX=116150 PE=4 SV=1	S	Function unknown	PREDICTED: probable serine/threonine-protein kinase kinX isoform X1 [Amyelois transitella]	cellular component: membrane (GO:0016020);; cellular component: membrane part (GO:0044425)	--
BMK_Unigene_030010	348	13.04	72	2.76	745	31.15	0	0	1	0.08	2	0.17	4.33E-08	-6.484684579	down	--	--	Molecular Function: acid phosphatase activity (GO:0003993);; Cellular Component: cellular_component (GO:0005575);; Cellular Component: extracellular region (GO:0005576);;	K19283|6.6e-70|bmor:101745576|K19283 prostatic aicd phosphatase [EC:3.1.3.2 3.1.3.5] | (RefSeq) prostatic acid phosphatase-like	--	--	Histidine phosphatase superfamily (branch 2)	Venom acid phosphatase Acph-1 OS=Apis mellifera OX=7460 PE=1 SV=1	Uncharacterized protein OS=Bombyx mori OX=7091 GN=101745576 PE=4 SV=1	I	Lipid transport and metabolism	prostatic acid phosphatase [Bombyx mori]	molecular function: catalytic activity (GO:0003824);; biological process: metabolic process (GO:0008152);; biological process: cellular process (GO:0009987);; cellular component: extracellular region (GO:0005576)	--
BMK_Unigene_022639	48	0.63	144	1.92	41	0.61	0	0	0	0	0	0	0.000633967	-8.354083234	down	[R]	General function prediction only	--	--	--	--	Metallopeptidase family M81;; MlrC C-terminus	--	Uncharacterized protein OS=fungal sp. No.14919 OX=1813822 GN=ANO14919_002530 PE=4 SV=1	Q	Secondary metabolites biosynthesis, transport and catabolism	PREDICTED: microcystinase C-like, partial [Drosophila eugracilis]	--	--
BMK_Unigene_055895	63	0.75	30	0.36	89	1.2	9	0.16	4	0.11	3	0.09	0.001627314	-1.995532692	down	--	--	--	--	--	--	--	--	--	--	--	--	--	--
BMK_Unigene_037616	61	0.75	150	1.88	33	0.46	0	0	0	0	0	0	0.000592436	-8.40489977	down	--	--	--	--	--	--	Uncharacterized conserved protein (DUF2293)	--	DUF2293 domain-containing protein OS=Photinus pyralis OX=7054 PE=4 SV=1	--	--	--	--	--
BMK_Unigene_049715	132	2.82	33	0.72	154	3.71	18	0.56	2	0.1	2	0.1	0.003538132	-2.450239317	down	--	--	Molecular Function: aspartic-type endopeptidase activity (GO:0004190);; Cellular Component: integral component of membrane (GO:0016021);;	K04521|1.2e-102|zne:110839383|K04521 beta-site APP-cleaving enzyme 1 (memapsin 2) [EC:3.4.23.46] | (RefSeq) beta-secretase 1-like	[O]	Posttranslational modification, protein turnover, chaperones	Eukaryotic aspartyl protease;; Xylanase inhibitor C-terminal	Beta-secretase OS=Strongylocentrotus purpuratus OX=7668 GN=BACE PE=2 SV=1	Beta-secretase 1 OS=Blattella germanica OX=6973 GN=BACE1 PE=3 SV=1	O	Posttranslational modification, protein turnover, chaperones	Beta-secretase 1 [Blattella germanica]	molecular function: catalytic activity (GO:0003824);; biological process: metabolic process (GO:0008152);; cellular component: membrane (GO:0016020);; cellular component: membrane part (GO:0044425)	--
BMK_Unigene_014508	80	2.02	151	3.9	73	2.08	0	0	0	0	0	0	0.000333368	-8.630767525	down	--	--	Biological Process: transcription elongation from RNA polymerase II promoter (GO:0006368);; Biological Process: histone modification (GO:0016570);; Cellular Component: Cdc73/Paf1 complex (GO:0016593);;	--	[K]	Transcription	Paf1	--	Uncharacterized protein OS=fungal sp. No.14919 OX=1813822 GN=ANO14919_087650 PE=3 SV=1	--	--	--	biological process: metabolic process (GO:0008152);; biological process: cellular process (GO:0009987);; biological process: cellular component organization or biogenesis (GO:0071840);; cellular component: cell (GO:0005623);; cellular component: membrane-enclosed lumen (GO:0031974);; cellular component: macromolecular complex (GO:0032991);; cellular component: organelle (GO:0043226);; cellular co…	--
BMK_Unigene_040978	88	0.69	193	1.55	89	0.79	0	0	0	0	0	0	0.000220274	-8.88653351	down	[O]	Posttranslational modification, protein turnover, chaperones	Cellular Component: lytic vacuole (GO:0000323);; Biological Process: tissue homeostasis (GO:0001894);; Biological Process: system process (GO:0003008);; Molecular Function: molecular_function (GO:0003674);; Molecular Function: catalytic activity (GO:0003824);; Molecular Function: endopeptidase activity (GO:0004175);; Molecular Function: serine-type endopeptidase activity (GO:0004252);; Molecular …	K01279|6.3e-52|mun:110559588|K01279 tripeptidyl-peptidase I [EC:3.4.14.9] | (RefSeq) Tpp1; tripeptidyl-peptidase 1	--	--	Pro-kumamolisin, activation domain	Tripeptidyl-peptidase 1 OS=Dictyostelium discoideum OX=44689 GN=tpp1 PE=3 SV=1	Peptidase S53 domain-containing protein OS=fungal sp. No.11243 OX=1603295 GN=ANO11243_006450 PE=4 SV=1	O	Posttranslational modification, protein turnover, chaperones	Tripeptidyl-peptidase sed3 [Hypsibius dujardini]	cellular component: cell (GO:0005623);; cellular component: organelle (GO:0043226);; cellular component: cell part (GO:0044464);; biological process: multicellular organismal process (GO:0032501);; biological process: single-organism process (GO:0044699);; biological process: biological regulation (GO:0065007);; molecular function: catalytic activity (GO:0003824);; biological process: metabolic p…	Lysosome (ko04142)
BMK_Unigene_030203	44	1.77	18	0.74	138	6.19	55	3.05	97	8.35	185	16.7	0.002919674	2.778131414	up	--	--	--	--	--	--	--	--	--	--	--	--	--	--
BMK_Unigene_059295	144	4.05	351	10.08	132	4.17	0	0	0	0	0	0	6.11E-05	-9.567795246	down	[K]	Transcription	Molecular Function: GTPase activity (GO:0003924);; Molecular Function: GTP binding (GO:0005525);; Biological Process: small GTPase mediated signal transduction (GO:0007264);;	K04513|1.2e-57|bmor:101739657|K04513 Ras homolog gene family, member A | (RefSeq) ras-like GTP-binding protein Rho1	[R]	General function prediction only	Ras family;; Ras of Complex, Roc, domain of DAPkinase;; ADP-ribosylation factor family	Ras-like GTP-binding protein RHO OS=Aplysia californica OX=6500 GN=RHO PE=2 SV=1	Uncharacterized protein OS=Photinus pyralis OX=7054 PE=4 SV=1	U	Intracellular trafficking, secretion, and vesicular transport	ras-like GTP-binding protein Rho1 isoform X1 [Bombyx mori]	molecular function: catalytic activity (GO:0003824);; molecular function: binding (GO:0005488);; biological process: cellular process (GO:0009987);; biological process: signaling (GO:0023052);; biological process: single-organism process (GO:0044699);; biological process: response to stimulus (GO:0050896);; biological process: biological regulation (GO:0065007)	Endocytosis (ko04144);; mTOR signaling pathway (ko04150);; Wnt signaling pathway (ko04310);; TGF-beta signaling pathway (ko04350)
BMK_Unigene_036101	52	5.66	184	20.49	41	4.77	0	0	0	0	0	0	0.000467116	-8.580757087	down	--	--	Biological Process: attachment of spindle microtubules to kinetochore (GO:0008608);; Cellular Component: DASH complex (GO:0042729);; Cellular Component: mitotic spindle (GO:0072686);;	--	--	--	--	--	DASH complex subunit DAD4 OS=fungal sp. No.14919 OX=1813822 GN=ANO14919_110940 PE=3 SV=1	--	--	--	biological process: cellular process (GO:0009987);; biological process: single-organism process (GO:0044699);; cellular component: cell (GO:0005623);; cellular component: membrane-enclosed lumen (GO:0031974);; cellular component: macromolecular complex (GO:0032991);; cellular component: organelle (GO:0043226);; cellular component: organelle part (GO:0044422);; cellular component: cell part (GO:00…	--
BMK_Unigene_033054	122	2.15	421	7.57	91	1.81	0	0	1	0.04	0	0	5.19E-06	-7.710972978	down	[C]	Energy production and conversion	Cellular Component: integral component of membrane (GO:0016021);; Molecular Function: oxidoreductase activity (GO:0016491);; Molecular Function: FAD binding (GO:0071949);;	K00102|7.4e-99|xtr:100495564|K00102 D-lactate dehydrogenase (cytochrome) [EC:1.1.2.4] | (RefSeq) ldhd; probable D-lactate dehydrogenase, mitochondrial	[C]	Energy production and conversion	FAD linked oxidases, C-terminal domain;; FAD binding domain	Alkyldihydroxyacetonephosphate synthase OS=Caenorhabditis elegans OX=6239 GN=ads-1 PE=2 SV=1	FAD-binding PCMH-type domain-containing protein OS=fungal sp. No.14919 OX=1813822 GN=ANO14919_010200 PE=4 SV=1	C	Energy production and conversion	unnamed protein product [Vitrella brassicaformis CCMP3155]	cellular component: membrane (GO:0016020);; cellular component: membrane part (GO:0044425);; molecular function: catalytic activity (GO:0003824);; biological process: metabolic process (GO:0008152);; biological process: single-organism process (GO:0044699);; molecular function: binding (GO:0005488)	Pyruvate metabolism (ko00620)
BMK_Unigene_057633	674	5.74	242	2.11	1629	15.76	104	1.35	77	1.53	13	0.27	0.002604779	-2.162941565	down	[R]	General function prediction only	Cellular Component: integral component of membrane (GO:0016021);;	K23541|7.3e-87|pmac:106718790|K23541 Ca2+/H+ antiporter, TMEM165/GDT1 family | (RefSeq) transmembrane protein 165-like isoform X1	[S]	Function unknown	Uncharacterized protein family UPF0016	--	GDT1 family protein OS=Heliothis virescens OX=7102 GN=B5V51_11214 PE=3 SV=1	S	Function unknown	transmembrane protein 165 isoform X1 [Vanessa tameamea]	cellular component: membrane (GO:0016020);; cellular component: membrane part (GO:0044425)	--
BMK_Unigene_060014	117	7.64	387	25.85	142	10.18	0	0	0	0	2	0.28	5.05E-06	-6.667348834	down	--	--	--	--	--	--	Tropomyosin like	--	Uncharacterized protein OS=fungal sp. No.14919 OX=1813822 GN=ANO14919_020130 PE=4 SV=1	--	--	--	--	--
BMK_Unigene_085695	100	2.93	69	2.06	209	6.86	30	1.25	473	30.38	668	44.97	0.00102542	3.564758911	up	--	--	--	--	--	--	--	--	--	--	--	--	--	--
BMK_Unigene_040971	92	5.3	218	12.84	75	4.76	0	0	0	0	0	0	0.000206504	-8.955300548	down	[L]	Replication, recombination and repair	Molecular Function: nucleic acid binding (GO:0003676);; Molecular Function: helicase activity (GO:0004386);; Molecular Function: ATP binding (GO:0005524);;	K13025|1.9e-122|nve:5520710|K13025 ATP-dependent RNA helicase [EC:3.6.4.13] | (RefSeq) eukaryotic initiation factor 4A-III	[J]	Translation, ribosomal structure and biogenesis	DEAD/DEAH box helicase	Eukaryotic initiation factor 4A-III OS=Drosophila melanogaster OX=7227 GN=CG7483 PE=1 SV=1	ATP-dependent RNA helicase FAL1 OS=fungal sp. No.14919 OX=1813822 GN=ANO14919_078020 PE=3 SV=1	A	RNA processing and modification	eukaryotic initiation factor 4A-III [Nematostella vectensis]	molecular function: binding (GO:0005488);; molecular function: catalytic activity (GO:0003824)	RNA transport (ko03013);; mRNA surveillance pathway (ko03015);; Spliceosome (ko03040)
BMK_Unigene_050487	106	0.76	316	2.31	248	2.02	0	0	0	0	0	0	5.49E-05	-9.586742405	down	--	--	--	--	--	--	--	--	Uncharacterized protein OS=fungal sp. No.11243 OX=1603295 GN=ANO11243_026410 PE=4 SV=1	--	--	--	--	--
BMK_Unigene_021927	133	3.58	281	7.73	86	2.6	0	0	0	0	0	0	0.000111456	-9.279579019	down	[R]	General function prediction only	Biological Process: retinoid metabolic process (GO:0001523);; Cellular Component: photoreceptor outer segment (GO:0001750);; Biological Process: system process (GO:0003008);; Molecular Function: molecular_function (GO:0003674);; Molecular Function: catalytic activity (GO:0003824);; Molecular Function: aldo-keto reductase (NADP) activity (GO:0004033);; Molecular Function: retinol dehydrogenase act…	K11150|7.4e-13|mdo:100013649|K11150 retinol dehydrogenase 8 [EC:1.1.1.-] | (RefSeq) RDH8; retinol dehydrogenase 8 (all-trans)	--	--	--	--	Uncharacterized protein OS=fungal sp. No.14919 OX=1813822 GN=ANO14919_018980 PE=4 SV=1	Q	Secondary metabolites biosynthesis, transport and catabolism	oxidoreductase YusZ [Planoprotostelium fungivorum]	biological process: metabolic process (GO:0008152);; biological process: cellular process (GO:0009987);; biological process: single-organism process (GO:0044699);; cellular component: cell (GO:0005623);; cellular component: organelle (GO:0043226);; cellular component: organelle part (GO:0044422);; cellular component: cell part (GO:0044464);; biological process: multicellular organismal process (G…	Retinol metabolism (ko00830)
BMK_Unigene_050560	309	6.41	449	9.51	309	7.23	42	1.27	20	0.93	11	0.54	9.54E-05	-2.718222568	down	--	--	Molecular Function: sodium channel activity (GO:0005272);; Cellular Component: integral component of membrane (GO:0016021);;	K03440|3.3e-188|pxy:105388097|K03440 acid-sensing ion channel, other | (RefSeq) pickpocket protein 28-like	[PT]	--	Amiloride-sensitive sodium channel	Pickpocket protein 28 OS=Drosophila melanogaster OX=7227 GN=ppk28 PE=1 SV=2	Uncharacterized protein OS=Leptidea sinapis OX=189913 GN=LSINAPIS_LOCUS4626 PE=3 SV=1	P	Inorganic ion transport and metabolism	unnamed protein product [Leptidea sinapis]	molecular function: transporter activity (GO:0005215);; biological process: localization (GO:0051179);; cellular component: membrane (GO:0016020);; cellular component: membrane part (GO:0044425)	--
BMK_Unigene_057801	243	1.85	106	0.82	340	2.94	300	3.45	210	3.69	144	2.65	2.60E-05	1.503324066	up	--	--	--	--	--	--	--	--	--	--	--	--	--	--
BMK_Unigene_053675	63	2.02	23	0.75	102	3.66	56	2.53	76	5.3	62	4.53	0.005617644	1.826018511	up	--	--	--	--	--	--	--	--	--	--	--	--	--	--
BMK_Unigene_037130	46	0.95	189	3.98	29	0.67	0	0	0	0	0	0	0.000554186	-8.531871961	down	--	--	--	--	[Z]	Cytoskeleton	Actin	--	Uncharacterized protein OS=fungal sp. No.14919 OX=1813822 GN=ANO14919_075740 PE=3 SV=1	--	--	Actin related protein [Giardia muris]	--	--
BMK_Unigene_047861	95	1.44	220	3.42	410	7.06	0	0	6	0.21	1	0.04	3.36E-05	-4.954099946	down	--	--	--	--	--	--	EB module	--	Uncharacterized protein OS=Chilo suppressalis OX=168631 GN=evm_000263 PE=4 SV=1	T	Signal transduction mechanisms	multiple epidermal growth factor-like domains protein 10 [Bombyx mori]	--	--
BMK_Unigene_043894	276	2.82	544	5.67	190	2.2	0	0	0	0	0	0	1.58E-05	-10.16822338	down	[J]	Translation, ribosomal structure and biogenesis	Molecular Function: monooxygenase activity (GO:0004497);; Molecular Function: iron ion binding (GO:0005506);; Cellular Component: integral component of membrane (GO:0016021);; Molecular Function: oxidoreductase activity, acting on paired donors, with incorporation or reduction of molecular oxygen (GO:0016705);; Molecular Function: heme binding (GO:0020037);;	K14563|4.7e-87|fcd:110842927|K14563 rRNA 2'-O-methyltransferase fibrillarin [EC:2.1.1.-] | (RefSeq) rRNA 2'-O-methyltransferase fibrillarin-like	[A]	RNA processing and modification	Cytochrome P450;; Fibrillarin;; tRNA methyltransferase complex GCD14 subunit	rRNA 2'-O-methyltransferase fibrillarin OS=Drosophila erecta OX=7220 GN=Fib PE=3 SV=1	Uncharacterized protein OS=fungal sp. No.14919 OX=1813822 GN=ANO14919_067480 PE=3 SV=1	J	Translation, ribosomal structure and biogenesis	unnamed protein product [Litomosoides sigmodontis]	molecular function: catalytic activity (GO:0003824);; biological process: metabolic process (GO:0008152);; biological process: single-organism process (GO:0044699);; molecular function: binding (GO:0005488);; cellular component: membrane (GO:0016020);; cellular component: membrane part (GO:0044425)	Ribosome biogenesis in eukaryotes (ko03008)
BMK_Unigene_049697	437	4.44	144	1.5	521	6.01	73	1.12	11	0.28	16	0.39	0.001419134	-2.058116908	down	[CHR]	--	Molecular Function: transcription corepressor activity (GO:0003714);; Molecular Function: oxidoreductase activity, acting on the CH-OH group of donors, NAD or NADP as acceptor (GO:0016616);; Molecular Function: NAD binding (GO:0051287);;	K04496|8.1e-204|tnl:113507175|K04496 C-terminal binding protein | (RefSeq) C-terminal-binding protein	[K]	Transcription	D-isomer specific 2-hydroxyacid dehydrogenase, NAD binding domain;; D-isomer specific 2-hydroxyacid dehydrogenase, catalytic domain	C-terminal-binding protein OS=Drosophila melanogaster OX=7227 GN=CtBP PE=1 SV=3	Putative 2-hydroxyacid dehydrogenase OS=Danaus plexippus plexippus OX=278856 GN=KGM_209858 PE=3 SV=1	K	Transcription	C-terminal-binding protein [Trichoplusia ni]	molecular function: transcription factor activity, protein binding (GO:0000988);; biological process: biological regulation (GO:0065007);; molecular function: catalytic activity (GO:0003824);; biological process: metabolic process (GO:0008152);; biological process: single-organism process (GO:0044699);; molecular function: binding (GO:0005488)	Wnt signaling pathway (ko04310);; Notch signaling pathway (ko04330)
BMK_Unigene_038492	175	3.42	680	13.57	114	2.51	0	0	0	0	0	0	2.15E-05	-10.16328678	down	[CP]	--	Molecular Function: magnesium ion binding (GO:0000287);; Molecular Function: inorganic diphosphatase activity (GO:0004427);; Cellular Component: cytoplasm (GO:0005737);; Biological Process: phosphate-containing compound metabolic process (GO:0006796);;	K11726|5.0e-94|obo:105286470|K11726 nucleosome-remodeling factor 38 kDa subunit [EC:3.6.1.1] | (RefSeq) inorganic pyrophosphatase isoform X1	[C]	Energy production and conversion	Inorganic pyrophosphatase;; 39S ribosomal protein L53/MRP-L53	Inorganic pyrophosphatase OS=Drosophila melanogaster OX=7227 GN=Nurf-38 PE=1 SV=3	Inorganic diphosphatase OS=fungal sp. No.14919 OX=1813822 GN=ANO14919_016260 PE=3 SV=1	C	Energy production and conversion	inorganic pyrophosphatase-like isoform X2 [Penaeus vannamei]	molecular function: binding (GO:0005488);; molecular function: catalytic activity (GO:0003824);; cellular component: cell (GO:0005623);; cellular component: cell part (GO:0044464);; biological process: metabolic process (GO:0008152);; biological process: cellular process (GO:0009987)	Oxidative phosphorylation (ko00190)
BMK_Unigene_037253	45	3.05	112	7.77	40	2.97	0	0	0	0	0	0	0.000850427	-8.128807549	down	[O]	Posttranslational modification, protein turnover, chaperones	Molecular Function: ATP binding (GO:0005524);; Cellular Component: cytoplasm (GO:0005737);; Molecular Function: hydrolase activity (GO:0016787);; Biological Process: protein catabolic process (GO:0030163);;	K03065|6.7e-95|dpa:109544984|K03065 26S proteasome regulatory subunit T5 | (RefSeq) 26S protease regulatory subunit 6A-B	[O]	Posttranslational modification, protein turnover, chaperones	ATPase family associated with various cellular activities (AAA);; AAA+ lid domain;; AAA domain (dynein-related subfamily)	26S proteasome regulatory subunit 6A homolog OS=Dictyostelium discoideum OX=44689 GN=psmC3 PE=1 SV=1	AAA domain-containing protein OS=Photinus pyralis OX=7054 PE=3 SV=1	O	Posttranslational modification, protein turnover, chaperones	26S protease regulatory subunit 6A like A [Fonticula alba]	molecular function: binding (GO:0005488);; cellular component: cell (GO:0005623);; cellular component: cell part (GO:0044464);; molecular function: catalytic activity (GO:0003824);; biological process: metabolic process (GO:0008152)	Proteasome (ko03050)
BMK_Unigene_044034	101	1.79	306	5.54	123	2.46	0	0	0	0	0	0	9.61E-05	-9.358876265	down	--	--	--	--	--	--	CBS domain	--	Uncharacterized protein OS=fungal sp. No.14919 OX=1813822 GN=ANO14919_055230 PE=4 SV=1	--	--	--	--	--
BMK_Unigene_087581	5623	24.24	2522	11.11	6488	31.89	1555	10.25	591	5.95	310	3.28	0.006300627	-1.211880551	down	--	--	Biological Process: reproduction (GO:0000003);; Biological Process: regulation of alternative mRNA splicing, via spliceosome (GO:0000381);; Molecular Function: molecular_function (GO:0003674);; Molecular Function: nucleic acid binding (GO:0003676);; Molecular Function: RNA binding (GO:0003723);; Molecular Function: mRNA binding (GO:0003729);; Molecular Function: binding (GO:0005488);; Molecular F…	K13210|1.3e-188|haw:110379437|K13210 far upstream element-binding protein | (RefSeq) far upstream element-binding protein 1	[A]	RNA processing and modification	KH domain;; Domain of unknown function (DUF1897);; KH domain	--	SFRICE_004825 OS=Spodoptera frugiperda OX=7108 GN=SFRICE_004825 PE=4 SV=1	A	RNA processing and modification	protein PRRC2A-like [Spodoptera litura]	biological process: reproduction (GO:0000003);; biological process: biological regulation (GO:0065007);; molecular function: binding (GO:0005488);; cellular component: cell (GO:0005623);; cellular component: cell part (GO:0044464);; cellular component: organelle (GO:0043226);; biological process: metabolic process (GO:0008152);; biological process: cellular process (GO:0009987);; biological proce…	--
BMK_Unigene_038114	55	1.75	115	3.75	35	1.25	0	0	0	0	0	0	0.000796016	-8.172597155	down	--	--	--	--	--	--	--	--	Uncharacterized protein OS=fungal sp. No.14919 OX=1813822 GN=ANO14919_124430 PE=4 SV=1	--	--	--	--	--
BMK_Unigene_046628	64	2.39	96	3.66	55	2.29	0	0	0	0	0	0	0.00067544	-8.175323454	down	--	--	Molecular Function: structural constituent of ribosome (GO:0003735);; Cellular Component: ribosome (GO:0005840);; Biological Process: translation (GO:0006412);;	--	[J]	Translation, ribosomal structure and biogenesis	Ribosomal protein L33	--	Uncharacterized protein OS=fungal sp. No.14919 OX=1813822 GN=ANO14919_033220 PE=3 SV=1	--	--	54S ribosomal protein L39, mitochondrial-like [Nilaparvata lugens]	molecular function: structural molecule activity (GO:0005198);; cellular component: cell (GO:0005623);; cellular component: macromolecular complex (GO:0032991);; cellular component: organelle (GO:0043226);; cellular component: cell part (GO:0044464);; biological process: metabolic process (GO:0008152);; biological process: cellular process (GO:0009987)	--
BMK_Unigene_059756	5120	41.07	2099	17.21	5671	51.73	906	10.99	348	6.46	363	7.07	6.22E-05	-1.490133792	down	--	--	--	--	--	--	--	--	Uncharacterized protein OS=Pectinophora gossypiella OX=13191 GN=g.14673 PE=4 SV=1	--	--	PREDICTED: uncharacterized protein LOC105387960 isoform X2 [Plutella xylostella]	--	--
BMK_Unigene_021518	71	1.22	174	3.06	61	1.19	0	0	1	0.04	0	0	5.31E-05	-6.678518735	down	[O]	Posttranslational modification, protein turnover, chaperones	Molecular Function: tRNA binding (GO:0000049);; Cellular Component: nucleus (GO:0005634);; Molecular Function: tRNA (guanine-N7-)-methyltransferase activity (GO:0008176);;	K03439|4.3e-78|lak:106152887|K03439 tRNA (guanine-N7-)-methyltransferase [EC:2.1.1.33] | (RefSeq) tRNA (guanine-N(7)-)-methyltransferase isoform X1	[R]	General function prediction only	Glutathione S-transferase, N-terminal domain;; Glutathione S-transferase, C-terminal domain;; Glutathione S-transferase, N-terminal domain;; Glutathione S-transferase, N-terminal domain;; Putative methyltransferase	tRNA (guanine-N(7)-)-methyltransferase OS=Caenorhabditis elegans OX=6239 GN=metl-1 PE=3 SV=1	tRNA (guanine-N(7)-)-methyltransferase OS=fungal sp. No.14919 OX=1813822 GN=TRM8 PE=3 SV=1	J	Translation, ribosomal structure and biogenesis	tRNA (guanine-N(7)-)-methyltransferase [Teladorsagia circumcincta]	molecular function: binding (GO:0005488);; cellular component: cell (GO:0005623);; cellular component: organelle (GO:0043226);; cellular component: cell part (GO:0044464);; molecular function: catalytic activity (GO:0003824);; biological process: metabolic process (GO:0008152);; biological process: cellular process (GO:0009987)	--
BMK_Unigene_046249	145	4.92	49	1.7	177	6.72	107	5.1	129	9.51	98	7.57	0.004071508	1.584324001	up	--	--	--	--	--	--	--	--	--	--	--	--	--	--
BMK_Unigene_038171	280	2.81	495	5.08	195	2.23	0	0	0	0	0	0	1.75E-05	-10.10405949	down	--	--	Molecular Function: aspartic-type endopeptidase activity (GO:0004190);; Biological Process: lipid metabolic process (GO:0006629);; Molecular Function: phosphoric diester hydrolase activity (GO:0008081);;	K24195|3.8e-07|nai:NECAME_05983|K24195 xenotropic and polytropic retrovirus receptor 1 | (RefSeq) SPX domain protein	[R]	General function prediction only	Ankyrin repeats (3 copies);; Ankyrin repeats (many copies);; SPX domain;; Ankyrin repeat;; Ankyrin repeats (many copies);; Ankyrin repeat;; Glycerophosphoryl diester phosphodiesterase family	--	Uncharacterized protein OS=fungal sp. No.14919 OX=1813822 GN=ANO14919_025460 PE=4 SV=1	M	Cell wall/membrane/envelope biogenesis	ankyrin repeat protein nuc-2-like [Nilaparvata lugens]	molecular function: catalytic activity (GO:0003824);; biological process: metabolic process (GO:0008152);; biological process: single-organism process (GO:0044699)	--
BMK_Unigene_042801	102	2.5	736	18.43	122	3.36	0	0	0	0	0	0	2.47E-05	-10.15887249	down	[R]	General function prediction only	Molecular Function: nitronate monooxygenase activity (GO:0018580);;	--	--	--	Nitronate monooxygenase;; IMP dehydrogenase / GMP reductase domain	--	NMO domain-containing protein OS=fungal sp. No.14919 OX=1813822 GN=ANO14919_037920 PE=4 SV=1	E	Amino acid transport and metabolism	oxidoreductase, 2-nitropropane dioxygenase family [Planoprotostelium fungivorum]	molecular function: catalytic activity (GO:0003824);; biological process: metabolic process (GO:0008152);; biological process: single-organism process (GO:0044699)	--
BMK_Unigene_050709	61	1.01	19	0.32	115	2.15	9	0.22	272	10.16	173	6.77	0.006273193	3.175157731	up	--	--	--	--	--	--	--	--	--	--	--	--	--	--
BMK_Unigene_021126	40	0.49	140	1.76	48	0.67	0	0	1	0.03	0	0	0.000167769	-6.298120207	down	--	--	Molecular Function: ATP binding (GO:0005524);; Cellular Component: integral component of membrane (GO:0016021);; Molecular Function: ATPase activity (GO:0016887);; Molecular Function: ATPase-coupled transmembrane transporter activity (GO:0042626);;	K05680|1.9e-12|sfm:108936256|K05680 ATP-binding cassette, subfamily G (WHITE), member 4 | (RefSeq) ATP-binding cassette sub-family G member 4-like isoform X1	[Q]	Secondary metabolites biosynthesis, transport and catabolism	ABC-2 type transporter;; ABC-2 type transporter;; CDR ABC transporter	ABC transporter G family member 10 OS=Dictyostelium discoideum OX=44689 GN=abcG10 PE=3 SV=1	Uncharacterized protein (Fragment) OS=Photinus pyralis OX=7054 PE=3 SV=1	Q	Secondary metabolites biosynthesis, transport and catabolism	ABC transporter G family protein [Heterostelium album PN500]	molecular function: binding (GO:0005488);; cellular component: membrane (GO:0016020);; cellular component: membrane part (GO:0044425);; molecular function: catalytic activity (GO:0003824);; molecular function: transporter activity (GO:0005215);; biological process: localization (GO:0051179)	ABC transporters (ko02010)
BMK_Unigene_021545	54	2.01	40	1.52	78	3.24	4	0.21	280	22.44	271	22.77	0.005083483	3.490815157	up	--	--	--	--	--	--	--	--	--	--	--	--	--	--
BMK_Unigene_031825	86	2.11	99	2.48	54	1.49	0	0	0	0	0	0	0.000551768	-8.28547868	down	--	--	--	--	--	--	Glycosyl hydrolase catalytic core	--	Glyco_hydro_cc domain-containing protein OS=Photinus pyralis OX=7054 PE=4 SV=1	--	--	glycosyl hydrolase 53 domain-containing protein, partial [Planoprotostelium fungivorum]	--	--
BMK_Unigene_049538	41	0.51	125	1.59	43	0.61	0	0	0	0	0	0	0.000769617	-8.212756523	down	[L]	Replication, recombination and repair	Biological Process: DNA replication initiation (GO:0006270);; Biological Process: cell division (GO:0051301);;	K02213|4.9e-45|spu:373248|K02213 cell division control protein 6 | (RefSeq) Cdc6; cell division control protein 6	[LD]	--	AAA ATPase domain;; AAA domain;; ATPase family associated with various cellular activities (AAA);; AAA lid domain	Origin recognition complex subunit 1 OS=Dictyostelium discoideum OX=44689 GN=orcA PE=3 SV=1	Cell division control protein OS=fungal sp. No.14919 OX=1813822 GN=ANO14919_038340 PE=3 SV=1	L	Replication, recombination and repair	LOW QUALITY PROTEIN: cell division control protein 6 homolog [Crassostrea virginica]	biological process: metabolic process (GO:0008152);; biological process: cellular process (GO:0009987);; biological process: single-organism process (GO:0044699)	--
BMK_Unigene_056598	61	0.76	57	0.73	56	0.79	0	0	0	0	0	0	0.001040159	-7.835640476	down	--	--	--	--	--	--	Protein of unknown function (DUF5672);; Protein of unknown function (DUF5672)	--	Uncharacterized protein OS=fungal sp. No.11243 OX=1603295 GN=ANO11243_063350 PE=4 SV=1	--	--	hypothetical protein ACA1_171730 [Acanthamoeba castellanii str. Neff]	--	--
BMK_Unigene_049815	116	1.93	898	15.26	204	3.84	0	0	0	0	0	0	1.17E-05	-10.45556518	down	--	--	--	--	--	--	--	--	--	--	--	--	--	--
BMK_Unigene_031976	156	6.35	388	16.15	280	12.7	0	0	0	0	1	0.09	3.44E-07	-7.918566207	down	--	--	--	--	--	--	--	--	--	--	--	--	--	--
BMK_Unigene_049809	54	1.07	104	2.1	59	1.32	0	0	0	0	0	0	0.000670349	-8.203112829	down	[T]	Signal transduction mechanisms	Molecular Function: ATP binding (GO:0005524);; Cellular Component: integral component of membrane (GO:0016021);; Molecular Function: ATPase activity (GO:0016887);; Molecular Function: ATPase-coupled transmembrane transporter activity (GO:0042626);;	K05679|5.8e-34|lcf:108902831|K05679 ATP-binding cassette, subfamily G (WHITE), member 1 | (RefSeq) ATP-binding cassette sub-family G member 1 isoform X1	[Q]	Secondary metabolites biosynthesis, transport and catabolism	ABC-2 type transporter;; ABC-2 type transporter	ABC transporter G family member 17 OS=Dictyostelium discoideum OX=44689 GN=abcG17-1 PE=3 SV=1	Uncharacterized protein OS=fungal sp. No.14919 OX=1813822 GN=ANO14919_097810 PE=4 SV=1	Q	Secondary metabolites biosynthesis, transport and catabolism	ABC transporter G family protein [Cavenderia fasciculata]	molecular function: binding (GO:0005488);; cellular component: membrane (GO:0016020);; cellular component: membrane part (GO:0044425);; molecular function: catalytic activity (GO:0003824);; molecular function: transporter activity (GO:0005215);; biological process: localization (GO:0051179)	ABC transporters (ko02010)
BMK_Unigene_041227	155	3.6	388	9.21	140	3.66	0	0	0	0	0	0	4.93E-05	-9.679816977	down	[J]	Translation, ribosomal structure and biogenesis	Molecular Function: 3'-5'-exoribonuclease activity (GO:0000175);; Cellular Component: nuclear exosome (RNase complex) (GO:0000176);; Cellular Component: cytoplasmic exosome (RNase complex) (GO:0000177);; Cellular Component: exosome (RNase complex) (GO:0000178);; Biological Process: nuclear-transcribed mRNA catabolic process, deadenylation-dependent decay (GO:0000288);; Biological Process: nuclear…	K11600|1.3e-34|hro:HELRODRAFT_95842|K11600 exosome complex component RRP41 | (RefSeq) hypothetical protein	[J]	Translation, ribosomal structure and biogenesis	3' exoribonuclease family, domain 1	Putative exosome complex component RRP41 OS=Caenorhabditis briggsae OX=6238 GN=exos-4.1 PE=3 SV=1	RNase_PH domain-containing protein OS=fungal sp. No.14919 OX=1813822 GN=ANO14919_009090 PE=3 SV=1	J	Translation, ribosomal structure and biogenesis	exosome complex component ski6-like [Nilaparvata lugens]	molecular function: catalytic activity (GO:0003824);; biological process: metabolic process (GO:0008152);; biological process: cellular process (GO:0009987);; cellular component: cell (GO:0005623);; cellular component: membrane-enclosed lumen (GO:0031974);; cellular component: macromolecular complex (GO:0032991);; cellular component: organelle (GO:0043226);; cellular component: organelle part (GO…	RNA degradation (ko03018)
BMK_Unigene_046138	551	4.8	1044	9.29	510	5.05	0	0	2	0.04	0	0	6.24E-11	-8.496621852	down	--	--	Molecular Function: GTP binding (GO:0005525);;	K16944|5.2e-29|adf:107358114|K16944 septin 7 | (RefSeq) septin-7-like	[DZU]	--	Mitochondrial branched-chain alpha-ketoacid dehydrogenase kinase;; Histidine kinase-, DNA gyrase B-, and HSP90-like ATPase;; Septin;; Septin;; Septin	Septin-1 OS=Drosophila melanogaster OX=7227 GN=Sep1 PE=1 SV=1	Septin-type G domain-containing protein OS=Photinus pyralis OX=7054 PE=3 SV=1	--	--	septin-7-like isoform X2 [Acropora millepora]	molecular function: binding (GO:0005488)	--
BMK_Unigene_037000	203	1.85	476	4.44	224	2.32	0	0	0	0	0	0	2.17E-05	-10.01936647	down	--	--	Molecular Function: actin binding (GO:0003779);; Molecular Function: phospholipid binding (GO:0005543);; Biological Process: endocytosis (GO:0006897);; Molecular Function: clathrin binding (GO:0030276);;	K04559|5.0e-61|mze:101478245|K04559 huntingtin interacting protein 1 | (RefSeq) hip1; huntingtin-interacting protein 1 isoform X1	[Z]	Cytoskeleton	ANTH domain;; I/LWEQ domain	Huntington interacting protein related 1 OS=Caenorhabditis elegans OX=6239 GN=hipr-1 PE=3 SV=3	Uncharacterized protein OS=fungal sp. No.14919 OX=1813822 GN=ANO14919_119830 PE=3 SV=1	Z	Cytoskeleton	hypothetical protein H696_00510 [Fonticula alba]	molecular function: binding (GO:0005488);; biological process: localization (GO:0051179)	--
BMK_Unigene_043940	82	1.68	41	0.86	2479	57.25	15	0.45	15	0.69	13	0.63	0.002153209	-3.816992061	down	--	--	--	K01183|3.9e-43|lak:106175122|K01183 chitinase [EC:3.2.1.14] | (RefSeq) probable endochitinase	--	--	Lytic polysaccharide mono-oxygenase, cellulose-degrading	--	Chitin-binding type-4 domain-containing protein OS=Chilo suppressalis OX=168631 GN=evm_010095 PE=4 SV=1	S	Function unknown	hypothetical protein evm_010095 [Chilo suppressalis]	--	Amino sugar and nucleotide sugar metabolism (ko00520)
BMK_Unigene_044270	904	13.33	526	7.93	390	6.51	0	0	0	0	1	0.04	6.78E-10	-8.937309311	down	[E]	Amino acid transport and metabolism	Molecular Function: ornithine-oxo-acid transaminase activity (GO:0004587);; Molecular Function: pyridoxal phosphate binding (GO:0030170);; Molecular Function: ornithine(lysine) transaminase activity (GO:0050155);; Biological Process: L-proline biosynthetic process (GO:0055129);;	K00819|2.4e-77|mde:101891867|K00819 ornithine--oxo-acid transaminase [EC:2.6.1.13] | (RefSeq) ornithine aminotransferase, mitochondrial	[E]	Amino acid transport and metabolism	Aminotransferase class-III;; Aminotransferase class-III	Ornithine aminotransferase, mitochondrial OS=Drosophila melanogaster OX=7227 GN=Oat PE=2 SV=1	Ornithine aminotransferase OS=fungal sp. No.14919 OX=1813822 GN=ANO14919_113230 PE=3 SV=1	E	Amino acid transport and metabolism	LOW QUALITY PROTEIN: ornithine aminotransferase-like [Nilaparvata lugens]	molecular function: catalytic activity (GO:0003824);; molecular function: binding (GO:0005488);; biological process: metabolic process (GO:0008152);; biological process: cellular process (GO:0009987);; biological process: single-organism process (GO:0044699)	Arginine and proline metabolism (ko00330)
BMK_Unigene_034186	78	2.35	214	6.59	61	2.06	0	0	0	0	0	0	0.000259065	-8.861801653	down	--	--	Biological Process: translation (GO:0006412);;	--	--	--	Ribosomal protein S7p/S5e	--	Ribosomal_S7 domain-containing protein OS=fungal sp. No.11243 OX=1603295 GN=ANO11243_059640 PE=3 SV=1	--	--	ribosomal protein S7 [Jakoba bahamiensis]	biological process: metabolic process (GO:0008152);; biological process: cellular process (GO:0009987)	--
BMK_Unigene_029593	30	0.62	23	0.48	74	1.71	57	1.7	41	1.89	57	2.75	0.003523439	1.974456241	up	--	--	Molecular Function: nucleic acid binding (GO:0003676);;	K22534|1.2e-20|tnl:113505451|K22534 PR domain zinc finger protein 5 | (RefSeq) zinc finger protein 846-like	--	--	Zinc finger, C2H2 type;; C2H2-type zinc finger;; Zinc-finger double domain;; Zinc-finger of C2H2 type	--	Uncharacterized protein OS=Pectinophora gossypiella OX=13191 GN=g.4682 PE=4 SV=1	S	Function unknown	PREDICTED: zinc finger and SCAN domain-containing protein 12-like [Amyelois transitella]	molecular function: binding (GO:0005488)	--
BMK_Unigene_048265	79	0.78	39	0.39	116	1.3	9	0.13	2	0.05	2	0.05	0.000130139	-2.700578645	down	--	--	Molecular Function: calcium-dependent cysteine-type endopeptidase activity (GO:0004198);; Molecular Function: metal ion binding (GO:0046872);;	K08582|1.5e-261|tnl:113499993|K08582 calpain-15 [EC:3.4.22.-] | (RefSeq) calpain-D	[OT]	--	Calpain family cysteine protease;; Zn-finger in Ran binding protein and others	Calpain-D OS=Drosophila melanogaster OX=7227 GN=sol PE=1 SV=2	Uncharacterized protein OS=Chilo suppressalis OX=168631 GN=evm_008516 PE=3 SV=1	O	Posttranslational modification, protein turnover, chaperones	hypothetical protein evm_008516 [Chilo suppressalis]	molecular function: catalytic activity (GO:0003824);; biological process: metabolic process (GO:0008152);; molecular function: binding (GO:0005488)	--
BMK_Unigene_055708	4126	23.51	1329	7.74	3398	22.05	729	6.32	245	3.25	146	2.03	0.00049707	-1.603919343	down	--	--	Cellular Component: endoplasmic reticulum membrane (GO:0005789);; Cellular Component: integral component of membrane (GO:0016021);; Molecular Function: FFAT motif binding (GO:0033149);; Biological Process: protein localization to endoplasmic reticulum (GO:0070972);;	K10707|2.8e-50|dpa:109539474|K10707 vesicle-associated membrane protein-associated protein B | (RefSeq) vesicle-associated membrane protein-associated protein B	[U]	Intracellular trafficking, secretion, and vesicular transport	MSP (Major sperm protein) domain	Vesicle-associated membrane protein/synaptobrevin-binding protein OS=Aplysia californica OX=6500 PE=2 SV=1	Vesicle-associated membrane protein-associated protein A OS=Papilio machaon OX=76193 GN=RR48_14072 PE=3 SV=1	U	Intracellular trafficking, secretion, and vesicular transport	vesicle-associated membrane protein-associated protein B isoform X4 [Manduca sexta]	cellular component: cell (GO:0005623);; cellular component: membrane (GO:0016020);; cellular component: organelle (GO:0043226);; cellular component: organelle part (GO:0044422);; cellular component: membrane part (GO:0044425);; cellular component: cell part (GO:0044464);; molecular function: binding (GO:0005488);; biological process: localization (GO:0051179)	--
BMK_Unigene_037684	52	0.38	656	4.89	36	0.3	0	0	0	0	0	0	7.05E-05	-9.806956306	down	--	--	--	--	--	--	Cell division protein anillin;; PH domain	--	PH domain-containing protein OS=fungal sp. No.14919 OX=1813822 GN=ANO14919_086920 PE=4 SV=1	--	--	septin ring organizing protein mid2-like [Lucilia cuprina]	--	--
BMK_Unigene_044620	821	11.41	258	3.66	857	13.49	183	3.78	77	2.44	40	1.33	0.005292221	-1.240674258	down	--	--	Cellular Component: integral component of membrane (GO:0016021);; Biological Process: Wnt signaling pathway (GO:0016055);; Molecular Function: Wnt-protein binding (GO:0017147);;	--	--	--	Wnt-binding factor required for Wnt secretion	Protein wntless OS=Drosophila ananassae OX=7217 GN=wls PE=3 SV=1	Protein wntless OS=Pectinophora gossypiella OX=13191 GN=g.14502 PE=3 SV=1	U	Intracellular trafficking, secretion, and vesicular transport	protein wntless [Ostrinia furnacalis]	cellular component: membrane (GO:0016020);; cellular component: membrane part (GO:0044425);; biological process: cellular process (GO:0009987);; biological process: signaling (GO:0023052);; biological process: single-organism process (GO:0044699);; biological process: response to stimulus (GO:0050896);; biological process: biological regulation (GO:0065007);; molecular function: binding (GO:00054…	--
BMK_Unigene_043959	288	2.3	674	5.49	233	2.11	0	0	0	0	0	0	9.22E-06	-10.39682954	down	[C]	Energy production and conversion	Molecular Function: NAD(P)+ transhydrogenase activity (GO:0008746);; Cellular Component: integral component of membrane (GO:0016021);; Biological Process: proton transmembrane transport (GO:1902600);;	K00323|6.2e-302|aqu:100633041|K00323 H+-translocating NAD(P) transhydrogenase [EC:1.6.1.2 7.1.1.1] | (RefSeq) NAD(P) transhydrogenase, mitochondrial-like	--	--	Alanine dehydrogenase/PNT, C-terminal domain;; 4TM region of pyridine nucleotide transhydrogenase, mitoch;; Alanine dehydrogenase/PNT, N-terminal domain;; NAD(P) transhydrogenase beta subunit;; NAD(P) transhydrogenase beta subunit;; NADH ubiquinone oxidoreductase subunit NDUFA12	--	Proton-translocating NAD(P)(+) transhydrogenase OS=fungal sp. No.14919 OX=1813822 GN=ANO14919_018090 PE=4 SV=1	C	Energy production and conversion	PREDICTED: NAD(P) transhydrogenase, mitochondrial-like [Amphimedon queenslandica]	molecular function: catalytic activity (GO:0003824);; biological process: metabolic process (GO:0008152);; biological process: single-organism process (GO:0044699);; cellular component: membrane (GO:0016020);; cellular component: membrane part (GO:0044425);; biological process: localization (GO:0051179)	Nicotinate and nicotinamide metabolism (ko00760)
BMK_Unigene_030230	399	4.13	1539	16.27	346	4.07	0	0	1	0.02	0	0	4.23E-09	-9.496406544	down	--	--	Molecular Function: structural constituent of ribosome (GO:0003735);; Cellular Component: ribosome (GO:0005840);; Biological Process: translation (GO:0006412);; Cellular Component: large ribosomal subunit (GO:0015934);;	--	--	--	Ribosomal protein L22p/L17e;; Podoplanin;; CFEM domain	--	Uncharacterized protein OS=fungal sp. No.14919 OX=1813822 GN=ANO14919_022070 PE=3 SV=1	--	--	--	molecular function: structural molecule activity (GO:0005198);; cellular component: cell (GO:0005623);; cellular component: macromolecular complex (GO:0032991);; cellular component: organelle (GO:0043226);; cellular component: cell part (GO:0044464);; biological process: metabolic process (GO:0008152);; biological process: cellular process (GO:0009987);; cellular component: organelle part (GO:004…	--
BMK_Unigene_085358	1165	19.45	859	14.66	604	11.41	60	1.48	23	0.87	7	0.28	5.51E-08	-3.72605609	down	--	--	Molecular Function: molecular_function (GO:0003674);; Molecular Function: catalytic activity (GO:0003824);; Molecular Function: endopeptidase activity (GO:0004175);; Molecular Function: cysteine-type endopeptidase activity (GO:0004197);; Cellular Component: cellular_component (GO:0005575);; Cellular Component: intracellular (GO:0005622);; Cellular Component: obsolete cell (GO:0005623);; Cellular …	K04397|8.2e-24|gja:107122431|K04397 caspase 7 [EC:3.4.22.60] | (RefSeq) caspase-7-like	[D]	Cell cycle control, cell division, chromosome partitioning	Caspase domain	Caspase-1 OS=Drosophila melanogaster OX=7227 GN=Dcp-1 PE=1 SV=1	Caspase-4 OS=Lymantria monacha OX=78897 GN=Casp-4 PE=2 SV=1	D	Cell cycle control, cell division, chromosome partitioning	caspase-1-like [Spodoptera frugiperda]	molecular function: catalytic activity (GO:0003824);; biological process: metabolic process (GO:0008152);; cellular component: cell (GO:0005623);; cellular component: cell part (GO:0044464);; biological process: cellular process (GO:0009987);; biological process: single-organism process (GO:0044699)	Apoptosis (ko04210);; Salmonella infection (ko05132)
BMK_Unigene_043391	320	2.09	441	2.95	264	1.97	0	0	2	0.03	2	0.03	6.52E-09	-6.416407046	down	[G]	Carbohydrate transport and metabolism	Molecular Function: alpha-mannosidase activity (GO:0004559);; Biological Process: mannose metabolic process (GO:0006013);; Molecular Function: carbohydrate binding (GO:0030246);;	K01191|1.2e-203|srx:107752311|K01191 alpha-mannosidase [EC:3.2.1.24] | (RefSeq) alpha-mannosidase 2C1-like	[G]	Carbohydrate transport and metabolism	Glycosyl hydrolases family 38 N-terminal domain;; Glycosyl hydrolases family 38 C-terminal domain;; Alpha mannosidase middle domain;; Glycosyl hydrolases family 38 C-terminal beta sandwich domain;; Protein kinase domain;; Protein tyrosine and serine/threonine kinase	Alpha-mannosidase G OS=Dictyostelium discoideum OX=44689 GN=manG PE=1 SV=1	Alpha-mannosidase (Fragment) OS=Photinus pyralis OX=7054 PE=3 SV=1	G	Carbohydrate transport and metabolism	alpha-mannosidase 2C1-like [Planoprotostelium fungivorum]	molecular function: catalytic activity (GO:0003824);; biological process: metabolic process (GO:0008152);; biological process: single-organism process (GO:0044699);; molecular function: binding (GO:0005488)	Other glycan degradation (ko00511)
BMK_Unigene_043101	141	3.07	151	3.36	134	3.29	0	0	0	0	0	0	0.000148912	-8.972474094	down	[R]	General function prediction only	Molecular Function: protein serine/threonine kinase activity (GO:0004674);; Molecular Function: ATP binding (GO:0005524);;	K13304|6.3e-35|pcan:112574410|K13304 serum/glucocorticoid-regulated kinase 3 [EC:2.7.11.1] | (RefSeq) serine/threonine-protein kinase Sgk1-like	[RT]	--	Protein kinase domain;; Protein tyrosine and serine/threonine kinase	RAC family serine/threonine-protein kinase homolog OS=Dictyostelium discoideum OX=44689 GN=pkbA PE=1 SV=1	Uncharacterized protein OS=fungal sp. No.14919 OX=1813822 GN=ANO14919_100130 PE=4 SV=1	T	Signal transduction mechanisms	AGC/AKT protein kinase [Fonticula alba]	molecular function: catalytic activity (GO:0003824);; biological process: metabolic process (GO:0008152);; biological process: cellular process (GO:0009987);; molecular function: binding (GO:0005488)	FoxO signaling pathway (ko04068)
BMK_Unigene_021765	50	3.12	119	7.59	27	1.85	0	0	0	0	0	0	0.000909553	-8.134263851	down	--	--	--	--	--	--	--	--	--	--	--	--	--	--
BMK_Unigene_049705	215	1.8	343	2.93	130	1.24	0	0	0	0	0	0	4.78E-05	-9.656168012	down	[DL]	--	Molecular Function: RNA binding (GO:0003723);; Molecular Function: tRNA (cytosine-5-)-methyltransferase activity (GO:0016428);;	K15335|2.5e-106|lcf:108900394|K15335 tRNA (cytosine34-C5)-methyltransferase [EC:2.1.1.203] | (RefSeq) nsun2; LOW QUALITY PROTEIN: tRNA (cytosine(34)-C(5))-methyltransferase	[J]	Translation, ribosomal structure and biogenesis	16S rRNA methyltransferase RsmB/F;; 50S ribosome-binding GTPase;; GTP1/OBG;; Ferrous iron transport protein B	tRNA (cytosine(34)-C(5))-methyltransferase OS=Drosophila melanogaster OX=7227 GN=Nsun2 PE=2 SV=1	SAM_MT_RSMB_NOP domain-containing protein OS=fungal sp. No.14919 OX=1813822 GN=ANO14919_143400 PE=3 SV=1	J	Translation, ribosomal structure and biogenesis	tRNA (cytosine(34)-C(5))-methyltransferase-like [Octopus vulgaris]	molecular function: binding (GO:0005488);; molecular function: catalytic activity (GO:0003824);; biological process: metabolic process (GO:0008152);; biological process: cellular process (GO:0009987)	--
BMK_Unigene_036107	72	2.22	121	3.81	57	1.97	0	0	0	0	1	0.07	7.18E-05	-6.295813798	down	--	--	Molecular Function: catalytic activity (GO:0003824);;	--	[F]	Nucleotide transport and metabolism	Invertebrate-AID/APOBEC-deaminase;; Cytidine and deoxycytidylate deaminase zinc-binding region	--	CMP/dCMP-type deaminase domain-containing protein OS=fungal sp. No.14919 OX=1813822 GN=ANO14919_036440 PE=4 SV=1	--	--	--	molecular function: catalytic activity (GO:0003824)	--
BMK_Unigene_060047	533	26.26	97	4.89	1169	63.82	0	0	7	0.72	8	0.87	6.37E-05	-4.632408858	down	[O]	Posttranslational modification, protein turnover, chaperones	Biological Process: positive regulation of antimicrobial peptide production (GO:0002225);; Biological Process: immune system process (GO:0002376);; Biological Process: regulation of immune system process (GO:0002682);; Biological Process: positive regulation of immune system process (GO:0002684);; Biological Process: regulation of immune effector process (GO:0002697);; Biological Process: positiv…	K01324|2.2e-39|bmor:692384|K01324 plasma kallikrein [EC:3.4.21.34] | (RefSeq) BAEE, BmCLIP2, CLIP2, PPAE-3, pro-BAEEase; BzArgOEtase	[E]	Amino acid transport and metabolism	Trypsin	Phenoloxidase-activating enzyme OS=Bombyx mori OX=7091 GN=PPAE PE=1 SV=2	CLIP domain-containing serine protease OS=Manduca sexta OX=7130 GN=PAP-3 PE=3 SV=1	O	Posttranslational modification, protein turnover, chaperones	PREDICTED: serine protease easter-like [Amyelois transitella]	biological process: biological regulation (GO:0065007);; biological process: immune system process (GO:0002376);; molecular function: catalytic activity (GO:0003824);; biological process: metabolic process (GO:0008152);; molecular function: binding (GO:0005488);; cellular component: extracellular region (GO:0005576);; biological process: response to stimulus (GO:0050896);; biological process: mul…	--
BMK_Unigene_040454	345	5.66	1354	22.7	312	5.79	0	0	2	0.07	2	0.08	6.25E-09	-7.460886262	down	--	--	Biological Process: nuclear-transcribed mRNA catabolic process, nonsense-mediated decay (GO:0000184);; Biological Process: nuclear-transcribed mRNA catabolic process (GO:0000956);; Biological Process: cytoplasmic translation (GO:0002181);; Molecular Function: molecular_function (GO:0003674);; Molecular Function: nucleic acid binding (GO:0003676);; Molecular Function: RNA binding (GO:0003723);; Mo…	K02920|2.9e-21|lak:106157285|K02920 large subunit ribosomal protein L36e | (RefSeq) 60S ribosomal protein L36	[J]	Translation, ribosomal structure and biogenesis	TUG ubiquitin-like domain;; Ribosomal protein L36e	60S ribosomal protein L36 OS=Caenorhabditis elegans OX=6239 GN=rpl-36 PE=1 SV=3	TUG-UBL1 domain-containing protein OS=fungal sp. No.14919 OX=1813822 GN=ANO14919_054290 PE=4 SV=1	J	Translation, ribosomal structure and biogenesis	60S ribosomal protein L36 [Lingula anatina]	biological process: metabolic process (GO:0008152);; biological process: cellular process (GO:0009987);; biological process: biological regulation (GO:0065007);; molecular function: binding (GO:0005488);; molecular function: structural molecule activity (GO:0005198);; cellular component: cell (GO:0005623);; cellular component: cell part (GO:0044464);; cellular component: organelle (GO:0043226);; …	Ribosome (ko03010)
BMK_Unigene_059235	55	2.48	33	1.52	108	5.41	78	4.79	53	5.06	189	18.91	0.002588671	2.597388511	up	--	--	Molecular Function: nucleic acid binding (GO:0003676);; Cellular Component: nucleus (GO:0005634);; Biological Process: DNA integration (GO:0015074);;	--	[R]	General function prediction only	Integrase core domain	--	Uncharacterized protein OS=Photinus pyralis OX=7054 PE=4 SV=1	L	Replication, recombination and repair	hypothetical protein PPYR_09536 [Photinus pyralis]	molecular function: binding (GO:0005488);; cellular component: cell (GO:0005623);; cellular component: organelle (GO:0043226);; cellular component: cell part (GO:0044464);; biological process: metabolic process (GO:0008152);; biological process: cellular process (GO:0009987)	--
BMK_Unigene_044945	717	11.49	2353	38.53	481	8.72	0	0	0	0	0	0	2.24E-07	-11.81624689	down	[M]	Cell wall/membrane/envelope biogenesis	Molecular Function: sulfuric ester hydrolase activity (GO:0008484);; Cellular Component: integral component of membrane (GO:0016021);;	--	--	--	Sulfatase;; Type I phosphodiesterase / nucleotide pyrophosphatase	--	Sulfatase domain-containing protein (Fragment) OS=Photinus pyralis OX=7054 PE=4 SV=1	--	--	--	molecular function: catalytic activity (GO:0003824);; cellular component: membrane (GO:0016020);; cellular component: membrane part (GO:0044425)	--
BMK_Unigene_054726	734	1.78	4081	10.1	2057	5.69	0	0	0	0	0	0	1.67E-08	-12.59757634	down	[Q]	Secondary metabolites biosynthesis, transport and catabolism	Molecular Function: catalytic activity (GO:0003824);; Molecular Function: phosphopantetheine binding (GO:0031177);;	K12743|5.0e-71|fcd:110861984|K12743 N-(5-amino-5-carboxypentanoyl)-L-cysteinyl-D-valine synthase [EC:6.3.2.26] | (RefSeq) N-(5-amino-5-carboxypentanoyl)-L-cysteinyl-D- valine synthase-like	[Q]	Secondary metabolites biosynthesis, transport and catabolism	AMP-binding enzyme;; Condensation domain;; Phosphopantetheine attachment site;; AMP-binding enzyme C-terminal domain	Acetyl-coenzyme A synthetase OS=Cryptosporidium parvum OX=5807 GN=ACS PE=3 SV=1	Nonribosomal peptide synthetase OS=fungal sp. No.11243 OX=1603295 GN=ANO11243_029940 PE=4 SV=1	I	Lipid transport and metabolism	uncharacterized protein LOC116341514 [Contarinia nasturtii]	molecular function: catalytic activity (GO:0003824);; molecular function: binding (GO:0005488)	Penicillin and cephalosporin biosynthesis (ko00311)
BMK_Unigene_050163	1566	25.2	4218	69.36	1326	24.15	2	0.05	32	1.17	3	0.11	4.84E-07	-6.159226492	down	[G]	Carbohydrate transport and metabolism	Cellular Component: integral component of membrane (GO:0016021);; Molecular Function: transmembrane transporter activity (GO:0022857);;	K06258|1.0e-247|pxy:105387063|K06258 MFS transporter, VNT family, synaptic vesicle glycoprotein 2 | (RefSeq) synaptic vesicle glycoprotein 2C-like	[R]	General function prediction only	Sugar (and other) transporter;; Major Facilitator Superfamily	--	MFS domain-containing protein OS=Chilo suppressalis OX=168631 GN=evm_011511 PE=4 SV=1	S	Function unknown	synaptic vesicle glycoprotein 2B-like isoform X4 [Ostrinia furnacalis]	cellular component: membrane (GO:0016020);; cellular component: membrane part (GO:0044425);; molecular function: transporter activity (GO:0005215);; biological process: localization (GO:0051179)	ECM-receptor interaction (ko04512)
BMK_Unigene_086355	6	0.2	4	0.13	16	0.59	69	3.2	18	1.29	28	2.1	1.06E-06	3.599600774	up	--	--	--	--	--	--	--	--	--	--	--	--	--	--
BMK_Unigene_001030	296	6.49	139	3.13	440	10.88	33	1.07	31	1.56	8	0.44	0.00023396	-2.071652845	down	--	--	Cellular Component: cellular_component (GO:0005575);; Cellular Component: obsolete cell (GO:0005623);; Cellular Component: plasma membrane (GO:0005886);; Cellular Component: integral component of plasma membrane (GO:0005887);; Biological Process: cell communication (GO:0007154);; Biological Process: signal transduction (GO:0007165);; Biological Process: cell surface receptor signaling pathway (GO…	K17296|5.2e-58|pxy:105390246|K17296 tetraspanin-14 | (RefSeq) 23 kDa integral membrane protein-like	[R]	General function prediction only	Tetraspanin family	--	Uncharacterized protein OS=Chilo suppressalis OX=168631 GN=evm_009455 PE=3 SV=1	S	Function unknown	hypothetical protein evm_009455 [Chilo suppressalis]	cellular component: cell (GO:0005623);; cellular component: membrane (GO:0016020);; cellular component: cell part (GO:0044464);; cellular component: membrane part (GO:0044425);; biological process: cellular process (GO:0009987);; biological process: signaling (GO:0023052);; biological process: single-organism process (GO:0044699);; biological process: response to stimulus (GO:0050896);; biologica…	--
BMK_Unigene_014267	46	1.69	140	5.24	44	1.8	0	0	0	0	0	0	0.000643584	-8.334625438	down	[JR]	--	--	--	--	--	--	--	Uncharacterized protein OS=fungal sp. No.11243 OX=1603295 GN=ANO11243_040950 PE=4 SV=1	--	--	hypothetical protein PBRA_000562 [Plasmodiophora brassicae]	--	--
BMK_Unigene_021823	171	2.57	260	4	132	2.25	0	0	0	0	1	0.04	2.18E-06	-7.400321132	down	--	--	--	--	--	--	--	--	Uncharacterized protein OS=fungal sp. No.14919 OX=1813822 GN=ANO14919_097540 PE=4 SV=1	--	--	--	--	--
BMK_Unigene_052529	111	2.31	66	1.4	171	4.02	25	0.76	10	0.47	3	0.15	0.004131377	-1.827143124	down	--	--	Molecular Function: transcription coregulator activity (GO:0003712);; Cellular Component: nucleus (GO:0005634);; Biological Process: regulation of transcription by RNA polymerase II (GO:0006357);; Molecular Function: LIM domain binding (GO:0030274);;	K15617|2.9e-115|ccan:109691309|K15617 LIM domain-binding protein 1 | (RefSeq) Ldb1; LOW QUALITY PROTEIN: LIM domain-binding protein 1	[K]	Transcription	LIM-domain binding protein;; LIM interaction domain (LID)	LIM domain-binding protein 1 OS=Caenorhabditis elegans OX=6239 GN=ldb-1 PE=1 SV=1	LIM domain-binding protein 2 OS=Papilio xuthus OX=66420 GN=RR46_05463 PE=3 SV=1	K	Transcription	PREDICTED: LIM domain-binding protein 2 isoform X2 [Papilio machaon]	molecular function: transcription factor activity, protein binding (GO:0000988);; biological process: biological regulation (GO:0065007);; cellular component: cell (GO:0005623);; cellular component: organelle (GO:0043226);; cellular component: cell part (GO:0044464);; molecular function: binding (GO:0005488)	Transcriptional misregulation in cancer (ko05202)
BMK_Unigene_038042	113	3.75	148	5.02	71	2.64	0	0	0	0	1	0.08	2.35E-05	-6.661499735	down	[S]	Function unknown	--	--	[S]	Function unknown	AMMECR1	Uncharacterized protein CG5902 OS=Drosophila melanogaster OX=7227 GN=CG5902 PE=2 SV=1	AMMECR1 domain-containing protein OS=fungal sp. No.14919 OX=1813822 GN=ANO14919_026670 PE=4 SV=1	S	Function unknown	DUF51 family protein [Tieghemostelium lacteum]	--	--
BMK_Unigene_080265	52	28.81	9	5.14	14	6.98	118	39.68	36	20.89	42	25.65	0.00021591	2.829570666	up	--	--	--	--	--	--	--	--	--	--	--	--	--	--
BMK_Unigene_034289	56	1.82	144	4.79	27	0.98	0	0	0	0	0	0	0.000703707	-8.321028699	down	--	--	Cellular Component: integral component of membrane (GO:0016021);;	--	--	--	Nuclear pore complex component	--	Uncharacterized protein OS=fungal sp. No.14919 OX=1813822 GN=ANO14919_084610 PE=4 SV=1	--	--	--	cellular component: membrane (GO:0016020);; cellular component: membrane part (GO:0044425)	--
BMK_Unigene_030311	195	8.59	425	19.14	121	5.93	0	0	1	0.09	0	0	1.34E-06	-7.89378517	down	--	--	Cellular Component: integral component of membrane (GO:0016021);; Biological Process: posttranslational protein targeting to membrane, translocation (GO:0031204);; Cellular Component: Sec62/Sec63 complex (GO:0031207);;	--	--	--	Preprotein translocase subunit Sec66	--	Uncharacterized protein OS=fungal sp. No.14919 OX=1813822 GN=ANO14919_124080 PE=4 SV=1	--	--	--	cellular component: membrane (GO:0016020);; cellular component: membrane part (GO:0044425);; biological process: localization (GO:0051179);; cellular component: cell (GO:0005623);; cellular component: macromolecular complex (GO:0032991);; cellular component: organelle (GO:0043226);; cellular component: organelle part (GO:0044422);; cellular component: cell part (GO:0044464)	--
BMK_Unigene_021846	47	1.16	208	5.22	45	1.24	0	0	0	0	0	0	0.000403424	-8.686007484	down	--	--	Biological Process: RNA splicing, via transesterification reactions (GO:0000375);; Biological Process: RNA splicing, via transesterification reactions with bulged adenosine as nucleophile (GO:0000377);; Biological Process: mRNA splicing, via spliceosome (GO:0000398);; Molecular Function: molecular_function (GO:0003674);; Molecular Function: nucleic acid binding (GO:0003676);; Molecular Function: …	K12857|2.1e-66|aplc:110980462|K12857 Prp8 binding protein | (RefSeq) U5 small nuclear ribonucleoprotein 40 kDa protein-like	[A]	RNA processing and modification	WD domain, G-beta repeat;; Anaphase-promoting complex subunit 4 WD40 domain	Ribosome biogenesis protein WDR12 homolog OS=Brugia malayi OX=6279 GN=Bm1_47965 PE=3 SV=1	WD_REPEATS_REGION domain-containing protein OS=fungal sp. No.14919 OX=1813822 GN=ANO14919_024380 PE=4 SV=1	A	RNA processing and modification	unnamed protein product [Hymenolepis diminuta]	biological process: metabolic process (GO:0008152);; biological process: cellular process (GO:0009987);; molecular function: binding (GO:0005488);; cellular component: cell (GO:0005623);; cellular component: cell part (GO:0044464);; cellular component: organelle (GO:0043226);; cellular component: membrane-enclosed lumen (GO:0031974);; cellular component: organelle part (GO:0044422);; cellular com…	Spliceosome (ko03040)
BMK_Unigene_035158	106	2.72	236	6.18	86	2.48	0	0	0	0	0	0	0.000159229	-9.081795136	down	[KJ]	--	Cellular Component: cellular_component (GO:0005575);; Cellular Component: intracellular (GO:0005622);; Cellular Component: obsolete cell (GO:0005623);; Cellular Component: cytoplasm (GO:0005737);; Cellular Component: mitochondrion (GO:0005739);; Biological Process: mitochondrial cytochrome c oxidase assembly (GO:0033617);; Cellular Component: organelle (GO:0043226);; Cellular Component: membrane-…	--	--	--	Transcriptional regulator;; Pet100	--	Uncharacterized protein OS=fungal sp. No.14919 OX=1813822 GN=ANO14919_004550 PE=3 SV=1	K	Transcription	--	cellular component: cell (GO:0005623);; cellular component: cell part (GO:0044464);; cellular component: organelle (GO:0043226);; biological process: cellular process (GO:0009987);; biological process: cellular component organization or biogenesis (GO:0071840)	--
BMK_Unigene_056293	310	2.14	224	1.58	486	3.82	37	0.39	6	0.11	0	0	0.000476357	-3.441231929	down	--	--	Molecular Function: RNA binding (GO:0003723);;	K14947|1.1e-259|pmac:106715178|K14947 epithelial splicing regulatory protein 1/2 | (RefSeq) RNA-binding protein fusilli isoform X1	[AR]	--	RNA recognition motif. (a.k.a. RRM, RBD, or RNP domain)	RNA-binding protein fusilli OS=Drosophila melanogaster OX=7227 GN=fus PE=2 SV=1	RRM domain-containing protein OS=Chilo suppressalis OX=168631 GN=evm_010213 PE=4 SV=1	A	RNA processing and modification	RNA-binding protein fusilli isoform X1 [Manduca sexta]	molecular function: binding (GO:0005488)	--
BMK_Unigene_035793	184	1.77	657	6.45	210	2.29	0	0	0	0	0	0	1.49E-05	-10.25078721	down	--	--	Molecular Function: calcium ion binding (GO:0005509);; Cellular Component: integral component of membrane (GO:0016021);; Biological Process: transmembrane transport (GO:0055085);;	--	[M]	Cell wall/membrane/envelope biogenesis	Mechanosensitive ion channel	--	EF-hand domain-containing protein (Fragment) OS=Photinus pyralis OX=7054 PE=3 SV=1	--	--	hypothetical protein H696_00512 [Fonticula alba]	molecular function: binding (GO:0005488);; cellular component: membrane (GO:0016020);; cellular component: membrane part (GO:0044425);; biological process: localization (GO:0051179)	--
BMK_Unigene_051506	40	0.78	127	2.54	42	0.93	0	0	0	0	1	0.05	0.000217825	-6.089381285	down	--	--	--	--	--	--	--	--	--	--	--	--	--	--
BMK_Unigene_001026	87	0.98	43	0.5	139	1.78	91	1.54	106	2.75	48	1.3	0.006269507	1.476194287	up	--	--	--	--	--	--	--	--	--	--	--	--	--	--
BMK_Unigene_044683	105	0.78	264	2.01	98	0.83	0	0	0	0	1	0.02	1.01E-05	-7.170909157	down	--	--	--	--	--	--	Folliculin-interacting protein N-terminus	--	FNIP_N domain-containing protein OS=fungal sp. No.14919 OX=1813822 GN=ANO14919_014470 PE=4 SV=1	--	--	--	--	--
BMK_Unigene_041217	176	3.91	481	10.93	109	2.73	0	0	0	0	1	0.05	1.69E-06	-7.865627727	down	--	--	Biological Process: histone methylation (GO:0016571);; Cellular Component: ESC/E(Z) complex (GO:0035098);;	K14555|1.4e-07|tad:TRIADDRAFT_23688|K14555 U3 small nucleolar RNA-associated protein 13 | (RefSeq) hypothetical protein	--	--	--	--	WD_REPEATS_REGION domain-containing protein OS=fungal sp. No.14919 OX=1813822 GN=ANO14919_037990 PE=3 SV=1	K	Transcription	unnamed protein product [Thelazia callipaeda]	biological process: metabolic process (GO:0008152);; biological process: cellular process (GO:0009987);; biological process: cellular component organization or biogenesis (GO:0071840);; cellular component: cell (GO:0005623);; cellular component: membrane-enclosed lumen (GO:0031974);; cellular component: macromolecular complex (GO:0032991);; cellular component: organelle (GO:0043226);; cellular co…	Ribosome biogenesis in eukaryotes (ko03008)
BMK_Unigene_035598	97	1.96	223	4.62	66	1.51	0	0	0	0	0	0	0.000208228	-8.961561183	down	[J]	Translation, ribosomal structure and biogenesis	Molecular Function: proline-tRNA ligase activity (GO:0004827);; Molecular Function: ATP binding (GO:0005524);; Cellular Component: cytoplasm (GO:0005737);; Biological Process: prolyl-tRNA aminoacylation (GO:0006433);;	K14163|2.0e-164|dse:6607654|K14163 bifunctional glutamyl/prolyl-tRNA synthetase [EC:6.1.1.17 6.1.1.15] | (RefSeq) bifunctional glutamate/proline--tRNA ligase isoform X1	[J]	Translation, ribosomal structure and biogenesis	Prolyl-tRNA synthetase, C-terminal;; tRNA synthetase class II core domain (G, H, P, S and T);; Anticodon binding domain	Bifunctional glutamate/proline--tRNA ligase OS=Drosophila melanogaster OX=7227 GN=GluProRS PE=1 SV=2	Prolyl-tRNA synthetase (Fragment) OS=Photinus pyralis OX=7054 PE=3 SV=1	J	Translation, ribosomal structure and biogenesis	prolyl-tRNA synthetase [Trypanosoma cruzi Dm28c]	molecular function: catalytic activity (GO:0003824);; molecular function: binding (GO:0005488);; cellular component: cell (GO:0005623);; cellular component: cell part (GO:0044464);; biological process: metabolic process (GO:0008152);; biological process: cellular process (GO:0009987);; biological process: single-organism process (GO:0044699)	Porphyrin and chlorophyll metabolism (ko00860);; Aminoacyl-tRNA biosynthesis (ko00970)
BMK_Unigene_082535	38	1.18	30	0.95	28	0.97	10	0.44	166	11.27	162	11.53	0.001637531	3.510960503	up	--	--	--	--	--	--	--	--	Uncharacterized protein OS=Heliothis virescens OX=7102 GN=B5V51_7598 PE=4 SV=1	--	--	hypothetical protein B5V51_7598 [Heliothis virescens]	--	--
BMK_Unigene_038798	132	1.74	213	2.87	106	1.58	0	0	0	0	0	0	0.000136153	-9.111697258	down	[BQ]	--	Cellular Component: nucleus (GO:0005634);; Molecular Function: NAD-dependent histone deacetylase activity (H3-K14 specific) (GO:0032041);;	K11407|1.3e-92|pmur:107286558|K11407 histone deacetylase 6 [EC:3.5.1.98] | (RefSeq) HDAC6; histone deacetylase 6	[B]	Chromatin structure and dynamics	Histone deacetylase domain;; Arb2 domain	Histone deacetylase 6 OS=Caenorhabditis elegans OX=6239 GN=hda-6 PE=3 SV=2	Histone deacetylase OS=fungal sp. No.14919 OX=1813822 GN=ANO14919_041760 PE=3 SV=1	B	Chromatin structure and dynamics	hypothetical protein CAPTEDRAFT_126869 [Capitella teleta]	cellular component: cell (GO:0005623);; cellular component: organelle (GO:0043226);; cellular component: cell part (GO:0044464);; molecular function: catalytic activity (GO:0003824);; biological process: metabolic process (GO:0008152);; biological process: cellular process (GO:0009987);; biological process: cellular component organization or biogenesis (GO:0071840)	--
BMK_Unigene_054368	284	1.14	367	1.51	276	1.27	0	0	0	0	0	0	1.89E-05	-9.98778955	down	[Q]	Secondary metabolites biosynthesis, transport and catabolism	Molecular Function: molecular_function (GO:0003674);; Molecular Function: catalytic activity (GO:0003824);; Molecular Function: fatty acid synthase activity (GO:0004312);; Biological Process: carbohydrate metabolic process (GO:0005975);; Biological Process: polysaccharide metabolic process (GO:0005976);; Biological Process: glycogen metabolic process (GO:0005977);; Biological Process: cellular gl…	K00665|1.4e-52|hgl:101698314|K00665 fatty acid synthase, animal type [EC:2.3.1.85] | (RefSeq) Fasn; fatty acid synthase	[I]	Lipid transport and metabolism	Acyl transferase domain;; KR domain;; Polyketide synthase dehydratase;; Ketoacyl-synthetase C-terminal extension;; Zinc-binding dehydrogenase;; short chain dehydrogenase;; Beta-ketoacyl synthase, C-terminal domain;; Beta-ketoacyl synthase, N-terminal domain;; Beta-ketoacyl synthase, N-terminal domain	Probable polyketide synthase 39 OS=Dictyostelium discoideum OX=44689 GN=pks39 PE=3 SV=1	Carrier domain-containing protein OS=fungal sp. No.14919 OX=1813822 GN=ANO14919_053210 PE=4 SV=1	I	Lipid transport and metabolism	AMP-dependent synthetase and ligase [Acanthamoeba castellanii str. Neff]	molecular function: catalytic activity (GO:0003824);; biological process: metabolic process (GO:0008152);; biological process: cellular process (GO:0009987);; biological process: single-organism process (GO:0044699);; biological process: multicellular organismal process (GO:0032501);; biological process: developmental process (GO:0032502);; biological process: response to stimulus (GO:0050896);; …	Fatty acid biosynthesis (ko00061);; Fatty acid metabolism (ko01212);; AMPK signaling pathway (ko04152);; Insulin signaling pathway (ko04910)
BMK_Unigene_026374	60	5.4	91	8.38	33	3.21	0	0	0	0	0	0	0.000972876	-8.00595875	down	--	--	--	--	--	--	--	--	--	--	--	--	--	--
BMK_Unigene_043471	165	2.83	450	7.9	152	2.95	0	0	0	0	1	0.04	1.06E-06	-7.866854103	down	[E]	Amino acid transport and metabolism	Molecular Function: 4-aminobutyrate transaminase activity (GO:0003867);; Biological Process: gamma-aminobutyric acid metabolic process (GO:0009448);; Molecular Function: pyridoxal phosphate binding (GO:0030170);;	K13524|1.3e-127|pcf:106783918|K13524 4-aminobutyrate aminotransferase / (S)-3-amino-2-methylpropionate transaminase [EC:2.6.1.19 2.6.1.22] | (RefSeq) 4-aminobutyrate aminotransferase, mitochondrial	[E]	Amino acid transport and metabolism	Aminotransferase class-III	4-aminobutyrate aminotransferase OS=Dictyostelium discoideum OX=44689 GN=gabT PE=3 SV=1	(S)-3-amino-2-methylpropionate transaminase (Fragment) OS=Photinus pyralis OX=7054 PE=3 SV=1	E	Amino acid transport and metabolism	hypothetical protein CYY_004250 [Polysphondylium violaceum]	molecular function: catalytic activity (GO:0003824);; biological process: metabolic process (GO:0008152);; biological process: cellular process (GO:0009987);; biological process: single-organism process (GO:0044699);; molecular function: binding (GO:0005488)	Alanine, aspartate and glutamate metabolism (ko00250);; Valine, leucine and isoleucine degradation (ko00280);; beta-Alanine metabolism (ko00410);; Propanoate metabolism (ko00640);; Butanoate metabolism (ko00650)
BMK_Unigene_050996	429	4.17	764	7.59	316	3.49	0	0	0	0	1	0.02	7.91E-09	-8.802133224	down	[R]	General function prediction only	Cellular Component: integral component of membrane (GO:0016021);;	K10335|4.5e-64|cin:100178091|K10335 ankyrin repeat and SOCS box protein 13 | (RefSeq) DUF21 domain-containing protein At4g33700 isoform X2	[S]	Function unknown	Cyclin M transmembrane N-terminal domain;; CBS domain	Metal transporter cnnm-1 OS=Caenorhabditis elegans OX=6239 GN=cnnm-1 PE=2 SV=1	Uncharacterized protein OS=fungal sp. No.14919 OX=1813822 GN=ANO14919_140210 PE=4 SV=1	S	Function unknown	DUF21 domain-containing protein At4g33700 isoform X1 [Ciona intestinalis]	cellular component: membrane (GO:0016020);; cellular component: membrane part (GO:0044425)	--
BMK_Unigene_046460	90	1.01	319	3.67	90	1.15	0	0	0	0	0	0	0.000115938	-9.305441045	down	[T]	Signal transduction mechanisms	Biological Process: reproduction (GO:0000003);; Biological Process: MAPK cascade (GO:0000165);; Biological Process: activation of MAPKK activity (GO:0000186);; Biological Process: activation of MAPK activity (GO:0000187);; Biological Process: meiotic spindle organization (GO:0000212);; Biological Process: microtubule cytoskeleton organization (GO:0000226);; Biological Process: regulation of prote…	--	--	--	Protein kinase domain;; Protein tyrosine and serine/threonine kinase	--	Protein kinase domain-containing protein OS=Arcella intermedia OX=1963864 PE=3 SV=1	T	Signal transduction mechanisms	CAMK family protein kinase [Tritrichomonas foetus]	biological process: reproduction (GO:0000003);; biological process: metabolic process (GO:0008152);; biological process: cellular process (GO:0009987);; biological process: signaling (GO:0023052);; biological process: single-organism process (GO:0044699);; biological process: response to stimulus (GO:0050896);; biological process: biological regulation (GO:0065007);; biological process: reproduct…	--
BMK_Unigene_036660	96	2.2	181	4.25	74	1.91	0	0	0	0	0	0	0.000247979	-8.818323867	down	--	--	--	--	--	--	Ubiquitin-2 like Rad60 SUMO-like	--	Rad60-SLD_2 domain-containing protein (Fragment) OS=Photinus pyralis OX=7054 PE=4 SV=1	--	--	--	--	--
BMK_Unigene_056259	8648	78.45	5786	53.63	7172	73.95	1951	26.68	1093	22.87	555	12.17	0.006378404	-1.264457264	down	[G]	Carbohydrate transport and metabolism	Molecular Function: hydrolase activity, hydrolyzing O-glycosyl compounds (GO:0004553);; Biological Process: carbohydrate metabolic process (GO:0005975);; Molecular Function: carbohydrate binding (GO:0030246);;	K05546|0.0e+00|tnl:113505102|K05546 mannosyl-oligosaccharide alpha-1,3-glucosidase [EC:3.2.1.207] | (RefSeq) neutral alpha-glucosidase AB-like isoform X1	[GMO]	--	Glycosyl hydrolases family 31;; Galactose mutarotase-like;; Domain of unknown function (DUF5110)	Neutral alpha-glucosidase AB OS=Dictyostelium discoideum OX=44689 GN=modA PE=3 SV=1	Neutral alpha-glucosidase AB OS=Eumeta variegata OX=151549 GN=GANAB PE=3 SV=1	G	Carbohydrate transport and metabolism	Neutral alpha-glucosidase AB [Eumeta japonica]	molecular function: catalytic activity (GO:0003824);; biological process: metabolic process (GO:0008152);; molecular function: binding (GO:0005488)	N-Glycan biosynthesis (ko00510);; Protein processing in endoplasmic reticulum (ko04141)
BMK_Unigene_059127	1529	7.46	433	2.16	1648	9.17	238	1.77	112	1.27	26	0.31	0.001906744	-1.857123461	down	[P]	Inorganic ion transport and metabolism	Molecular Function: calcium transmembrane transporter activity, phosphorylative mechanism (GO:0005388);; Molecular Function: ATP binding (GO:0005524);; Cellular Component: integral component of membrane (GO:0016021);;	K01537|0.0e+00|tnl:113497891|K01537 P-type Ca2+ transporter type 2C [EC:7.2.2.10] | (RefSeq) calcium-transporting ATPase type 2C member 1 isoform X1	[P]	Inorganic ion transport and metabolism	E1-E2 ATPase;; Cation transporting ATPase, C-terminus;; haloacid dehalogenase-like hydrolase;; Cation transporter/ATPase, N-terminus;; Cation transport ATPase (P-type)	Calcium-transporting ATPase sarcoplasmic/endoplasmic reticulum type OS=Anopheles gambiae OX=7165 GN=SERCA PE=3 SV=5	Calcium-transporting ATPase OS=Heliothis virescens OX=7102 GN=B5V51_10845 PE=3 SV=1	P	Inorganic ion transport and metabolism	calcium-transporting ATPase type 2C member 1-like isoform X1 [Spodoptera frugiperda]	molecular function: catalytic activity (GO:0003824);; molecular function: transporter activity (GO:0005215);; biological process: localization (GO:0051179);; molecular function: binding (GO:0005488);; cellular component: membrane (GO:0016020);; cellular component: membrane part (GO:0044425)	--
BMK_Unigene_014181	201	1.83	344	3.2	213	2.2	0	0	0	0	0	0	3.48E-05	-9.760648369	down	--	--	Molecular Function: protein binding (GO:0005515);;	--	--	--	F-box-like;; F-box domain	--	Uncharacterized protein (Fragment) OS=Photinus pyralis OX=7054 PE=4 SV=1	--	--	--	molecular function: binding (GO:0005488)	--
BMK_Unigene_038363	95	1.84	253	5.02	84	1.84	0	0	0	0	0	0	0.000158167	-9.106873425	down	--	--	Molecular Function: molecular_function (GO:0003674);; Molecular Function: signaling receptor binding (GO:0005102);; Molecular Function: binding (GO:0005488);; Molecular Function: protein binding (GO:0005515);; Cellular Component: cellular_component (GO:0005575);; Cellular Component: intracellular (GO:0005622);; Cellular Component: obsolete cell (GO:0005623);; Cellular Component: cytoplasm (GO:000…	--	[S]	Function unknown	Uncharacterised protein family (UPF0183)	UPF0183 protein CG7083 OS=Drosophila melanogaster OX=7227 GN=CG7083 PE=2 SV=1	Uncharacterized protein OS=fungal sp. No.14919 OX=1813822 GN=ANO14919_008280 PE=3 SV=1	S	Function unknown	UPF0183 family protein [Cavenderia fasciculata]	molecular function: binding (GO:0005488);; cellular component: cell (GO:0005623);; cellular component: cell part (GO:0044464);; cellular component: organelle (GO:0043226);; cellular component: organelle part (GO:0044422);; biological process: localization (GO:0051179);; cellular component: synapse part (GO:0044456);; cellular component: synapse (GO:0045202);; cellular component: membrane (GO:0016…	--
BMK_Unigene_046959	215	1.61	563	4.3	167	1.42	0	0	0	0	0	0	2.00E-05	-10.10530781	down	--	--	--	--	--	--	Heterokaryon incompatibility protein (HET)	--	HET domain-containing protein OS=fungal sp. No.14919 OX=1813822 GN=ANO14919_080630 PE=4 SV=1	--	--	PREDICTED: uncharacterized protein LOC109042012 [Bemisia tabaci]	--	--
BMK_Unigene_056193	1656	18.34	913	10.33	1145	14.39	181	3	181	4.6	56	1.49	0.000584384	-1.734536004	down	--	--	Biological Process: proteasome assembly (GO:0043248);;	--	[O]	Posttranslational modification, protein turnover, chaperones	Leucine rich repeat;; BspA type Leucine rich repeat region (6 copies);; Leucine Rich repeats (2 copies);; Leucine-rich repeat;; Leucine Rich Repeat;; Proteasome maturation factor UMP1	--	Uncharacterized protein OS=fungal sp. No.14919 OX=1813822 GN=ANO14919_111690 PE=4 SV=1	S	Function unknown	connectin-like [Hyposmocoma kahamanoa]	biological process: cellular process (GO:0009987);; biological process: cellular component organization or biogenesis (GO:0071840)	--
BMK_Unigene_041724	248	2.43	399	4	206	2.29	0	0	1	0.02	0	0	2.37E-07	-8.045473097	down	--	--	Biological Process: protein import into nucleus (GO:0006606);;	K18752|7.4e-176|aag:5569279|K18752 transportin-1 | (RefSeq) transportin-1	[YU]	--	HEAT-like repeat;; HEAT repeat;; HEAT repeats;; non-SMC mitotic condensation complex subunit 1;; Importin-beta N-terminal domain;; Vacuolar 14 Fab1-binding region;; Armadillo/beta-catenin-like repeat	Transportin OS=Dictyostelium discoideum OX=44689 GN=tnpo PE=3 SV=1	Uncharacterized protein OS=fungal sp. No.14919 OX=1813822 GN=ANO14919_062980 PE=4 SV=1	--	--	importin beta-2 [Anopheles darlingi]	biological process: single-organism process (GO:0044699);; biological process: localization (GO:0051179)	--
BMK_Unigene_087341	346	1.94	274	1.57	358	2.29	521	4.46	418	5.47	183	2.52	0.000306265	1.565111191	up	--	--	Biological Process: microtubule bundle formation (GO:0001578);; Cellular Component: cytoplasm (GO:0005737);; Cellular Component: microtubule (GO:0005874);; Molecular Function: microtubule binding (GO:0008017);; Biological Process: central nervous system neuron development (GO:0021954);;	K04380|1.4e-78|prap:111001631|K04380 microtubule-associated protein tau | (RefSeq) microtubule-associated protein tau isoform X1	[Z]	Cytoskeleton	Tau and MAP protein, tubulin-binding repeat;; Transposase IS4	--	Microtubule-associated protein OS=Heliothis virescens OX=7102 GN=B5V51_718 PE=4 SV=1	Z	Cytoskeleton	microtubule-associated protein tau-like isoform X5 [Ostrinia furnacalis]	biological process: cellular process (GO:0009987);; biological process: cellular component organization or biogenesis (GO:0071840);; cellular component: cell (GO:0005623);; cellular component: cell part (GO:0044464);; cellular component: organelle (GO:0043226);; cellular component: organelle part (GO:0044422);; cellular component: supramolecular complex (GO:0099080);; molecular function: binding …	--
BMK_Unigene_057597	351	4.34	765	9.66	267	3.74	0	0	0	0	0	0	5.64E-06	-10.58065627	down	--	--	Cellular Component: endoplasmic reticulum membrane (GO:0005789);; Biological Process: GPI anchor biosynthetic process (GO:0006506);; Molecular Function: sulfuric ester hydrolase activity (GO:0008484);; Cellular Component: integral component of membrane (GO:0016021);; Molecular Function: mannose-ethanolamine phosphotransferase activity (GO:0051377);;	K05285|1.9e-182|clv:102096846|K05285 GPI ethanolamine phosphate transferase 1 [EC:2.7.-.-] | (RefSeq) PIGN; GPI ethanolamine phosphate transferase 1	[T]	Signal transduction mechanisms	Phosphatidylinositolglycan class N (PIG-N);; Type I phosphodiesterase / nucleotide pyrophosphatase;; Sulfatase	--	GPI ethanolamine phosphate transferase 1 OS=fungal sp. No.14919 OX=1813822 GN=ANO14919_002680 PE=3 SV=1	T	Signal transduction mechanisms	GPI ethanolamine phosphate transferase [Gregarina niphandrodes]	cellular component: cell (GO:0005623);; cellular component: membrane (GO:0016020);; cellular component: organelle (GO:0043226);; cellular component: organelle part (GO:0044422);; cellular component: membrane part (GO:0044425);; cellular component: cell part (GO:0044464);; biological process: metabolic process (GO:0008152);; biological process: cellular process (GO:0009987);; biological process: s…	Glycosylphosphatidylinositol (GPI)-anchor biosynthesis (ko00563)
BMK_Unigene_059895	67	3.12	109	5.18	76	3.92	0	0	0	0	0	0	0.000484843	-8.361733156	down	--	--	--	--	--	--	--	--	--	--	--	--	--	--
BMK_Unigene_081252	112	2.14	44	0.86	117	2.52	127	3.54	89	3.82	59	2.65	0.000115918	1.560606192	up	--	--	--	--	--	--	--	--	--	--	--	--	--	--
BMK_Unigene_021291	61	2.47	248	10.25	72	3.24	0	0	0	0	0	0	0.00022443	-8.969208312	down	--	--	Cellular Component: mitochondrion (GO:0005739);; Biological Process: mitochondrial electron transport, NADH to ubiquinone (GO:0006120);;	--	--	--	CHCH domain	--	Complex I-19kD (Fragment) OS=Photinus pyralis OX=7054 PE=3 SV=1	C	Energy production and conversion	putative NADH dehydrogenase [Apostichopus japonicus]	cellular component: cell (GO:0005623);; cellular component: organelle (GO:0043226);; cellular component: cell part (GO:0044464);; biological process: metabolic process (GO:0008152);; biological process: cellular process (GO:0009987);; biological process: single-organism process (GO:0044699)	--
BMK_Unigene_020684	245	3.62	336	5.07	119	1.99	0	0	0	0	1	0.04	1.07E-06	-7.694857207	down	[J]	Translation, ribosomal structure and biogenesis	--	K14565|9.2e-117|crg:105332140|K14565 nucleolar protein 58 | (RefSeq) nucleolar protein 58	[AJ]	--	snoRNA binding domain, fibrillarin;; NOP5NT (NUC127) domain	Nucleolar protein 58 OS=Dictyostelium discoideum OX=44689 GN=nop58 PE=3 SV=1	Nop domain-containing protein OS=fungal sp. No.11243 OX=1603295 GN=ANO11243_078160 PE=3 SV=1	--	--	NOP58 [Mytilus coruscus]	--	Ribosome biogenesis in eukaryotes (ko03008)
BMK_Unigene_054218	273	3.36	102	1.28	301	4.21	46	0.85	12	0.34	7	0.21	0.000820473	-2.005807951	down	--	--	Biological Process: system process (GO:0003008);; Biological Process: sensory perception (GO:0007600);; Biological Process: biological_process (GO:0008150);; Molecular Function: acetylgalactosaminyltransferase activity (GO:0008376);; Biological Process: sensory perception of pain (GO:0019233);; Biological Process: multicellular organismal process (GO:0032501);; Cellular Component: Golgi cisterna …	K00747|9.3e-169|bmor:101741187|K00747 chondroitin polymerizing factor [EC:2.4.1.175 2.4.1.226] | (RefSeq) chondroitin sulfate synthase 2	[S]	Function unknown	Chondroitin N-acetylgalactosaminyltransferase	--	Hexosyltransferase OS=Heliothis virescens OX=7102 GN=B5V51_5939 PE=3 SV=1	G	Carbohydrate transport and metabolism	PREDICTED: chondroitin sulfate synthase 2 [Amyelois transitella]	biological process: multicellular organismal process (GO:0032501);; molecular function: catalytic activity (GO:0003824);; cellular component: cell (GO:0005623);; cellular component: membrane (GO:0016020);; cellular component: organelle (GO:0043226);; cellular component: organelle part (GO:0044422);; cellular component: cell part (GO:0044464)	Glycosaminoglycan biosynthesis - chondroitin sulfate / dermatan sulfate (ko00532)
BMK_Unigene_053863	1913	18.44	1003	9.88	2197	24.06	460	6.67	177	3.93	73	1.7	0.000850748	-1.541781452	down	[O]	Posttranslational modification, protein turnover, chaperones	Molecular Function: ATP binding (GO:0005524);; Cellular Component: integral component of membrane (GO:0016021);; Molecular Function: ATPase activity (GO:0016887);; Molecular Function: ATPase-coupled transmembrane transporter activity (GO:0042626);;	K05661|0.0e+00|haw:110372809|K05661 ATP-binding cassette, subfamily B (MDR/TAP), member 6 | (RefSeq) ATP-binding cassette sub-family B member 6, mitochondrial	[P]	Inorganic ion transport and metabolism	Mitochondrial ABC-transporter N-terminal five TM region;; ABC transporter transmembrane region;; ABC transporter	ABC transporter B family member 6 OS=Dictyostelium discoideum OX=44689 GN=abcB6 PE=3 SV=1	SFRICE_007807 OS=Spodoptera frugiperda OX=7108 GN=SFRICE_007807 PE=4 SV=1	Q	Secondary metabolites biosynthesis, transport and catabolism	ATP-binding cassette sub-family B member 6, mitochondrial [Helicoverpa armigera]	molecular function: binding (GO:0005488);; cellular component: membrane (GO:0016020);; cellular component: membrane part (GO:0044425);; molecular function: catalytic activity (GO:0003824);; molecular function: transporter activity (GO:0005215);; biological process: localization (GO:0051179)	ABC transporters (ko02010)
BMK_Unigene_020872	40	1.78	30	1.37	28	1.39	0	0	0	0	0	0	0.003467702	-7.103891669	down	--	--	--	--	--	--	Necrosis inducing protein (NPP1);; Necrosis inducing protein (NPP1)	--	--	--	--	--	--	--
BMK_Unigene_085745	1	0.28	5	1.43	10	2.73	21	4.94	82	31.84	177	72.22	1.58E-06	5.848542093	up	--	--	--	--	--	--	--	--	--	--	--	--	--	--
BMK_Unigene_039843	121	0.93	80	0.63	63	0.55	0	0	0	0	0	0	0.000465318	-8.330525997	down	[E]	Amino acid transport and metabolism	Molecular Function: sulfur amino acid transmembrane transporter activity (GO:0000099);; Biological Process: sulfur amino acid transport (GO:0000101);; Biological Process: immune system process (GO:0002376);; Biological Process: amino acid transmembrane transport (GO:0003333);; Molecular Function: molecular_function (GO:0003674);; Molecular Function: antigen binding (GO:0003823);; Molecular Functi…	K13868|2.2e-39|epa:110252296|K13868 solute carrier family 7 (L-type amino acid transporter), member 9/15 | (RefSeq) b(0,+)-type amino acid transporter 1	[E]	Amino acid transport and metabolism	Amino acid permease;; Amino acid permease	--	Uncharacterized protein OS=fungal sp. No.14919 OX=1813822 GN=ANO14919_071380 PE=4 SV=1	E	Amino acid transport and metabolism	LOW QUALITY PROTEIN: high-affinity methionine permease-like [Nilaparvata lugens]	molecular function: transporter activity (GO:0005215);; biological process: single-organism process (GO:0044699);; biological process: localization (GO:0051179);; biological process: immune system process (GO:0002376);; molecular function: binding (GO:0005488);; cellular component: cell (GO:0005623);; cellular component: membrane (GO:0016020);; cellular component: cell part (GO:0044464);; cellula…	--
BMK_Unigene_043025	95	1.27	221	3.03	114	1.73	0	0	2	0.06	1	0.03	9.67E-06	-5.658621473	down	--	--	Cellular Component: ubiquitin ligase complex (GO:0000151);; Molecular Function: molecular_function (GO:0003674);; Molecular Function: catalytic activity (GO:0003824);; Molecular Function: ubiquitin-protein transferase activity (GO:0004842);; Molecular Function: binding (GO:0005488);; Cellular Component: cellular_component (GO:0005575);; Cellular Component: intracellular (GO:0005622);; Cellular Co…	K10144|2.3e-57|bbub:102393395|K10144 RING finger and CHY zinc finger domain-containing protein 1 [EC:2.3.2.27] | (RefSeq) RCHY1; RING finger and CHY zinc finger domain-containing protein 1 isoform X3	[R]	General function prediction only	Zinc-ribbon;; CHY zinc finger;; Ring finger domain;; zinc-RING finger domain;; Mitotic-spindle organizing gamma-tubulin ring associated	--	Uncharacterized protein OS=fungal sp. No.14919 OX=1813822 GN=ANO14919_025820 PE=4 SV=1	O	Posttranslational modification, protein turnover, chaperones	hypothetical protein PBRA_004366 [Plasmodiophora brassicae]	cellular component: cell (GO:0005623);; cellular component: macromolecular complex (GO:0032991);; cellular component: cell part (GO:0044464);; molecular function: catalytic activity (GO:0003824);; biological process: metabolic process (GO:0008152);; biological process: cellular process (GO:0009987);; molecular function: binding (GO:0005488)	p53 signaling pathway (ko04115);; Ubiquitin mediated proteolysis (ko04120);; Measles (ko05162)
BMK_Unigene_021481	254	5.01	732	14.76	158	3.52	0	0	0	0	2	0.09	2.84E-07	-7.48949361	down	--	--	Cellular Component: integral component of membrane (GO:0016021);;	K15286|6.9e-11|xtr:100493370|K15286 solute carrier family 35, member E4 | (RefSeq) slc35e4; solute carrier family 35 member E4	[GE]	--	Triose-phosphate Transporter family	--	TPT domain-containing protein (Fragment) OS=Photinus pyralis OX=7054 PE=4 SV=1	--	--	probable sugar phosphate/phosphate translocator At1g53660 [Nilaparvata lugens]	cellular component: membrane (GO:0016020);; cellular component: membrane part (GO:0044425)	--
BMK_Unigene_050268	1104	13	109	1.31	872	11.65	31	0.55	7	0.19	0	0	3.20E-05	-4.361927316	down	[T]	Signal transduction mechanisms	Molecular Function: protein serine/threonine kinase activity (GO:0004674);; Molecular Function: ATP binding (GO:0005524);; Biological Process: establishment or maintenance of cell polarity (GO:0007163);; Biological Process: intracellular signal transduction (GO:0035556);; Molecular Function: metal ion binding (GO:0046872);;	K06069|1.7e-261|clec:106668003|K06069 atypical protein kinase C iota type [EC:2.7.11.13] | (RefSeq) atypical protein kinase C isoform X1	[T]	Signal transduction mechanisms	Protein kinase domain;; Protein tyrosine and serine/threonine kinase;; Phorbol esters/diacylglycerol binding domain (C1 domain);; Protein kinase C terminal domain	Atypical protein kinase C OS=Drosophila melanogaster OX=7227 GN=aPKC PE=1 SV=1	Protein kinase C (Fragment) OS=Panstrongylus lignarius OX=156445 PE=3 SV=1	T	Signal transduction mechanisms	atypical protein kinase C isoform X1 [Cryptotermes secundus]	molecular function: catalytic activity (GO:0003824);; biological process: metabolic process (GO:0008152);; biological process: cellular process (GO:0009987);; molecular function: binding (GO:0005488);; biological process: single-organism process (GO:0044699);; biological process: signaling (GO:0023052);; biological process: response to stimulus (GO:0050896);; biological process: biological regula…	Endocytosis (ko04144);; Hippo signaling pathway - fly (ko04391)
BMK_Unigene_060088	61	4.44	107	7.96	39	3.1	0	0	0	0	0	0	0.00076055	-8.164092476	down	--	--	--	--	--	--	Thioredoxin	--	Thioredoxin-like_fold domain-containing protein OS=fungal sp. No.14919 OX=1813822 GN=ANO14919_106230 PE=4 SV=1	--	--	hypothetical protein PROFUN_05966 [Planoprotostelium fungivorum]	--	--
BMK_Unigene_000939	829	8.8	208	2.26	939	11.32	113	1.8	35	0.85	4	0.1	0.004340898	-2.373025293	down	--	--	Molecular Function: GTPase activator activity (GO:0005096);;	K20242|0.0e+00|haw:110374220|K20242 ecotropic viral integration site 5 protein | (RefSeq) ecotropic viral integration site 5 ortholog isoform X1	[R]	General function prediction only	Rab-GTPase-TBC domain	Ecotropic viral integration site 5 ortholog OS=Drosophila melanogaster OX=7227 GN=Evi5 PE=1 SV=3	Rab-GAP TBC domain-containing protein OS=Chilo suppressalis OX=168631 GN=evm_008905 PE=4 SV=1	S	Function unknown	ecotropic viral integration site 5 ortholog isoform X1 [Helicoverpa armigera]	molecular function: molecular function regulator (GO:0098772);; biological process: biological regulation (GO:0065007)	--
BMK_Unigene_038685	111	2.1	349	6.74	74	1.58	0	0	0	0	0	0	0.000101197	-9.393219594	down	--	--	Molecular Function: mannan endo-1,6-alpha-mannosidase activity (GO:0008496);; Cellular Component: integral component of membrane (GO:0016021);; Biological Process: carbohydrate catabolic process (GO:0016052);;	--	--	--	Glycosyl hydrolase family 76	--	Mannan endo-1,6-alpha-mannosidase OS=fungal sp. No.14919 OX=1813822 GN=ANO14919_104650 PE=3 SV=1	--	--	--	molecular function: catalytic activity (GO:0003824);; cellular component: membrane (GO:0016020);; cellular component: membrane part (GO:0044425);; biological process: metabolic process (GO:0008152)	--
BMK_Unigene_058806	114	1.39	304	3.8	84	1.16	0	0	1	0.03	0	0	9.95E-06	-7.369320377	down	--	--	Cellular Component: vacuolar membrane (GO:0005774);; Biological Process: protein targeting to vacuole (GO:0006623);; Biological Process: autophagy (GO:0006914);; Cellular Component: multivesicular body membrane (GO:0032585);;	K20195|5.1e-66|pdam:113665610|K20195 vacuolar fusion protein MON1 | (RefSeq) vacuolar fusion protein MON1 homolog A-like	[S]	Function unknown	First Longin domain of FUZ, MON1 and HPS1;; Second Longin domain of FUZ, MON1 and HPS1;; Third Longin domain of FUZ, MON1 and HPS1	--	Vacuolar fusion protein MON1 OS=fungal sp. No.14919 OX=1813822 GN=ANO14919_054590 PE=3 SV=1	S	Function unknown	protein SAND isoform X2 [Nilaparvata lugens]	cellular component: cell (GO:0005623);; cellular component: membrane (GO:0016020);; cellular component: organelle (GO:0043226);; cellular component: organelle part (GO:0044422);; cellular component: cell part (GO:0044464);; biological process: localization (GO:0051179);; biological process: metabolic process (GO:0008152);; biological process: cellular process (GO:0009987)	--
BMK_Unigene_044002	84	0.84	639	6.55	92	1.05	0	0	0	0	0	0	4.07E-05	-9.949345511	down	--	--	Cellular Component: integral component of membrane (GO:0016021);; Biological Process: transmembrane transport (GO:0055085);;	--	--	--	Major Facilitator Superfamily;; Sugar (and other) transporter	--	Uncharacterized protein OS=fungal sp. No.14919 OX=1813822 GN=ANO14919_001610 PE=4 SV=1	--	--	--	cellular component: membrane (GO:0016020);; cellular component: membrane part (GO:0044425);; biological process: localization (GO:0051179)	--
BMK_Unigene_038762	3157	62.02	10051	201.77	1959	43.45	0	0	0	0	0	0	4.31E-10	-13.62001451	down	[G]	Carbohydrate transport and metabolism	Molecular Function: hydrolase activity, hydrolyzing O-glycosyl compounds (GO:0004553);; Biological Process: carbohydrate metabolic process (GO:0005975);; Molecular Function: chitin binding (GO:0008061);;	K01183|2.5e-21|isc:IscW_ISCW012986|K01183 chitinase [EC:3.2.1.14] | (RefSeq) chitinase, putative	[G]	Carbohydrate transport and metabolism	Glycosyl hydrolases family 18	Probable endochitinase OS=Caenorhabditis elegans OX=6239 GN=cht-1 PE=1 SV=1	Chitinase OS=fungal sp. No.11243 OX=1603295 GN=ANO11243_056980 PE=3 SV=1	G	Carbohydrate transport and metabolism	uncharacterized protein LOC8051405 [Ixodes scapularis]	molecular function: catalytic activity (GO:0003824);; biological process: metabolic process (GO:0008152);; molecular function: binding (GO:0005488)	Amino sugar and nucleotide sugar metabolism (ko00520)
BMK_Unigene_038851	167	1.43	299	2.62	115	1.12	0	0	0	0	0	0	7.41E-05	-9.450586505	down	[O]	Posttranslational modification, protein turnover, chaperones	Molecular Function: serine-type endopeptidase activity (GO:0004252);;	K01336|1.4e-58|lak:106163865|K01336 cerevisin [EC:3.4.21.48] | (RefSeq) subtilisin-like protease 8	[O]	Posttranslational modification, protein turnover, chaperones	Subtilase family;; Peptidase inhibitor I9	--	Uncharacterized protein OS=fungal sp. No.14919 OX=1813822 GN=ANO14919_145340 PE=3 SV=1	O	Posttranslational modification, protein turnover, chaperones	uncharacterized protein LOC579754 [Strongylocentrotus purpuratus]	molecular function: catalytic activity (GO:0003824);; biological process: metabolic process (GO:0008152)	--
BMK_Unigene_043135	41	1.9	181	8.58	45	2.32	0	0	0	0	0	0	0.000511157	-8.538775726	down	[L]	Replication, recombination and repair	Molecular Function: nucleic acid binding (GO:0003676);; Molecular Function: RNA-DNA hybrid ribonuclease activity (GO:0004523);;	K03469|8.9e-15|oor:101276346|K03469 ribonuclease HI [EC:3.1.26.4] | (RefSeq) RNASEH1; ribonuclease H1	--	--	RNase H	--	RNase H domain-containing protein OS=fungal sp. No.14919 OX=1813822 GN=ANO14919_104430 PE=4 SV=1	L	Replication, recombination and repair	ribonuclease H1-like isoform X2 [Acropora millepora]	molecular function: binding (GO:0005488);; molecular function: catalytic activity (GO:0003824);; biological process: metabolic process (GO:0008152);; biological process: cellular process (GO:0009987)	DNA replication (ko03030)
BMK_Unigene_050761	129	0.87	334	2.31	119	0.92	0	0	1	0.02	0	0	3.91E-06	-7.562232523	down	[T]	Signal transduction mechanisms	Biological Process: DNA damage checkpoint (GO:0000077);; Molecular Function: eukaryotic translation initiation factor 2alpha kinase activity (GO:0004694);; Molecular Function: ATP binding (GO:0005524);;	K16196|7.9e-107|pki:111838909|K16196 eukaryotic translation initiation factor 2-alpha kinase 4 [EC:2.7.11.1] | (RefSeq) eif2ak4; eIF-2-alpha kinase GCN2 isoform X1	[J]	Translation, ribosomal structure and biogenesis	Anticodon binding domain of tRNAs;; Protein kinase domain;; Protein tyrosine and serine/threonine kinase;; Histidyl-tRNA synthetase;; RWD domain;; Phosphotransferase enzyme family	Probable serine/threonine-protein kinase ifkA OS=Dictyostelium discoideum OX=44689 GN=ifkA PE=2 SV=1	Non-specific serine/threonine protein kinase OS=fungal sp. No.14919 OX=1813822 GN=ANO14919_019420 PE=4 SV=1	J	Translation, ribosomal structure and biogenesis	PREDICTED: eIF-2-alpha kinase GCN2-like [Branchiostoma belcheri]	biological process: cellular process (GO:0009987);; biological process: response to stimulus (GO:0050896);; biological process: biological regulation (GO:0065007);; molecular function: catalytic activity (GO:0003824);; biological process: metabolic process (GO:0008152);; molecular function: binding (GO:0005488)	Autophagy - animal (ko04140);; Protein processing in endoplasmic reticulum (ko04141);; Herpes simplex virus 1 infection (ko05168)
BMK_Unigene_031115	59	0.8	117	1.62	36	0.55	0	0	0	0	0	0	0.000742187	-8.20919588	down	--	--	Biological Process: sister chromatid segregation (GO:0000819);; Molecular Function: molecular_function (GO:0003674);; Molecular Function: catalytic activity (GO:0003824);; Molecular Function: DNA-directed DNA polymerase activity (GO:0003887);; Molecular Function: polynucleotide adenylyltransferase activity (GO:0004652);; Biological Process: nucleobase-containing compound metabolic process (GO:000…	K03514|1.9e-43|xco:114156128|K03514 non-canonical poly(A) RNA polymerase PAPD5/7 [EC:2.7.7.19] | (RefSeq) terminal nucleotidyltransferase 4A-like isoform X1	[L]	Replication, recombination and repair	Cid1 family poly A polymerase;; Nucleotidyltransferase domain	Non-canonical poly(A) RNA polymerase protein Trf4-1 OS=Drosophila melanogaster OX=7227 GN=Trf4-1 PE=1 SV=1	Polynucleotide adenylyltransferase OS=fungal sp. No.14919 OX=1813822 GN=ANO14919_070610 PE=4 SV=1	L	Replication, recombination and repair	non-canonical poly(A) RNA polymerase PAPD5-like protein [Dinothrombium tinctorium]	biological process: cellular process (GO:0009987);; biological process: single-organism process (GO:0044699);; biological process: cellular component organization or biogenesis (GO:0071840);; molecular function: catalytic activity (GO:0003824);; biological process: metabolic process (GO:0008152)	RNA degradation (ko03018)
BMK_Unigene_060019	191	15.83	437	37.04	135	12.14	0	0	0	0	2	0.34	1.49E-06	-6.902983271	down	[J]	Translation, ribosomal structure and biogenesis	Molecular Function: RNA binding (GO:0003723);;	K12893|5.5e-08|tca:657932|K12893 splicing factor, arginine/serine-rich 4/5/6 | (RefSeq) serine-arginine protein 55	[A]	RNA processing and modification	RNA recognition motif. (a.k.a. RRM, RBD, or RNP domain)	Serine-arginine protein 55 OS=Drosophila melanogaster OX=7227 GN=B52 PE=1 SV=4	Uncharacterized protein OS=fungal sp. No.14919 OX=1813822 GN=ANO14919_014330 PE=4 SV=1	A	RNA processing and modification	serine-arginine protein 55-like [Onthophagus taurus]	molecular function: binding (GO:0005488)	Spliceosome (ko03040)
BMK_Unigene_087101	181	3.58	118	2.39	209	4.67	194	5.61	118	5.24	72	3.35	0.005832478	1.021027658	up	--	--	--	--	--	--	--	--	--	--	--	--	--	--
BMK_Unigene_045764	124	1.43	286	3.36	114	1.49	0	0	0	0	0	0	9.65E-05	-9.334556313	down	--	--	Molecular Function: metal ion binding (GO:0046872);;	--	--	--	MYND finger	--	MYND-type domain-containing protein OS=fungal sp. No.14919 OX=1813822 GN=ANO14919_020430 PE=3 SV=1	--	--	--	molecular function: binding (GO:0005488)	--
BMK_Unigene_046849	70	0.7	181	1.86	75	0.86	0	0	0	0	0	0	0.000297899	-8.743018382	down	[F]	Nucleotide transport and metabolism	Molecular Function: deaminase activity (GO:0019239);;	K19572|1.3e-36|pcf:106788157|K19572 adenosine deaminase CECR1 [EC:3.5.4.4] | (RefSeq) adenosine deaminase CECR1-like	[F]	Nucleotide transport and metabolism	SRP40, C-terminal domain;; Adenosine/AMP deaminase	Adenosine deaminase AGSA OS=Aplysia californica OX=6500 PE=1 SV=2	A_deaminase domain-containing protein OS=fungal sp. No.14919 OX=1813822 GN=ANO14919_070940 PE=4 SV=1	F	Nucleotide transport and metabolism	hypothetical protein PROFUN_06132 [Planoprotostelium fungivorum]	molecular function: catalytic activity (GO:0003824)	Purine metabolism (ko00230)
BMK_Unigene_047751	115	1.47	138	1.8	94	1.36	0	0	0	0	0	0	0.00024036	-8.742073509	down	--	--	--	--	--	--	--	--	Uncharacterized protein (Fragment) OS=Photinus pyralis OX=7054 PE=4 SV=1	--	--	--	--	--
BMK_Unigene_046844	417	6.75	810	13.4	455	8.33	0	0	1	0.04	2	0.08	1.12E-10	-7.541756431	down	--	--	--	--	--	--	ECL1/2/3 zinc binding proteins	--	Uncharacterized protein OS=fungal sp. No.14919 OX=1813822 GN=ANO14919_025330 PE=4 SV=1	--	--	--	--	--
BMK_Unigene_042394	74	1.22	149	2.51	67	1.25	0	0	0	0	0	0	0.000373428	-8.580490885	down	--	--	Biological Process: vesicle docking involved in exocytosis (GO:0006904);;	K12479|1.5e-155|pvt:110081515|K12479 vacuolar protein sorting-associated protein 45 | (RefSeq) VPS45; vacuolar protein sorting-associated protein 45 isoform X1	[U]	Intracellular trafficking, secretion, and vesicular transport	Sec1 family	Vacuolar protein sorting-associated protein 45 OS=Dictyostelium discoideum OX=44689 GN=vps45 PE=1 SV=1	Uncharacterized protein OS=fungal sp. No.11243 OX=1603295 GN=ANO11243_047830 PE=3 SV=1	U	Intracellular trafficking, secretion, and vesicular transport	PREDICTED: vacuolar protein sorting-associated protein 45-like [Branchiostoma belcheri]	biological process: cellular process (GO:0009987);; biological process: single-organism process (GO:0044699);; biological process: localization (GO:0051179)	Endocytosis (ko04144)
BMK_Unigene_014580	71	3.65	133	6.99	53	3.01	0	0	0	0	0	0	0.000485105	-8.432389809	down	--	--	Molecular Function: succinate dehydrogenase activity (GO:0000104);; Biological Process: tricarboxylic acid cycle (GO:0006099);; Molecular Function: electron transfer activity (GO:0009055);; Cellular Component: integral component of membrane (GO:0016021);; Cellular Component: succinate dehydrogenase complex (GO:0045281);; Molecular Function: metal ion binding (GO:0046872);;	K00236|1.7e-12|lak:106162110|K00236 succinate dehydrogenase (ubiquinone) cytochrome b560 subunit | (RefSeq) succinate dehydrogenase cytochrome b560 subunit, mitochondrial	[G]	Carbohydrate transport and metabolism	Succinate dehydrogenase/Fumarate reductase transmembrane subunit	--	Uncharacterized protein OS=fungal sp. No.14919 OX=1813822 GN=ANO14919_088020 PE=3 SV=1	G	Carbohydrate transport and metabolism	unnamed protein product [Toxocara canis]	molecular function: catalytic activity (GO:0003824);; biological process: metabolic process (GO:0008152);; biological process: single-organism process (GO:0044699);; biological process: cellular process (GO:0009987);; molecular function: electron carrier activity (GO:0009055);; cellular component: membrane (GO:0016020);; cellular component: membrane part (GO:0044425);; cellular component: cell (G…	Citrate cycle (TCA cycle) (ko00020);; Oxidative phosphorylation (ko00190);; Carbon metabolism (ko01200)
BMK_Unigene_060018	91	8.09	262	23.81	76	7.3	0	0	0	0	1	0.18	1.96E-05	-7.061999386	down	--	--	Molecular Function: threonine-type endopeptidase activity (GO:0004298);; Cellular Component: nucleus (GO:0005634);; Cellular Component: cytoplasm (GO:0005737);; Cellular Component: proteasome core complex (GO:0005839);; Biological Process: proteolysis involved in cellular protein catabolic process (GO:0051603);;	K02734|2.6e-47|tru:101066586|K02734 20S proteasome subunit beta 4 [EC:3.4.25.1] | (RefSeq) psmb2; proteasome subunit beta type-2	[O]	Posttranslational modification, protein turnover, chaperones	Proteasome subunit	Proteasome subunit beta type-2 OS=Dictyostelium discoideum OX=44689 GN=psmB2 PE=3 SV=1	Proteasome subunit beta (Fragment) OS=Photinus pyralis OX=7054 PE=3 SV=1	O	Posttranslational modification, protein turnover, chaperones	proteasome subunit beta type, partial [Embidopsocus sp. OG10011]	molecular function: catalytic activity (GO:0003824);; biological process: metabolic process (GO:0008152);; cellular component: cell (GO:0005623);; cellular component: organelle (GO:0043226);; cellular component: cell part (GO:0044464);; cellular component: macromolecular complex (GO:0032991);; biological process: cellular process (GO:0009987)	Proteasome (ko03050)
BMK_Unigene_019435	69	6.26	162	15.04	44	4.31	0	0	0	0	0	0	0.00044623	-8.545083129	down	--	--	Cellular Component: nucleus (GO:0005634);; Molecular Function: zinc ion binding (GO:0008270);; Biological Process: positive regulation of DNA-templated transcription, elongation (GO:0032786);;	K15171|1.4e-24|hro:HELRODRAFT_155753|K15171 transcription elongation factor SPT4 | (RefSeq) hypothetical protein	[K]	Transcription	Spt4/RpoE2 zinc finger	Transcription elongation factor SPT4 OS=Drosophila melanogaster OX=7227 GN=spt4 PE=1 SV=1	Transcription elongation factor SPT4 OS=Photinus pyralis OX=7054 PE=3 SV=1	K	Transcription	transcription elongation factor SPT4 [Brachionus plicatilis]	cellular component: cell (GO:0005623);; cellular component: organelle (GO:0043226);; cellular component: cell part (GO:0044464);; molecular function: binding (GO:0005488);; biological process: biological regulation (GO:0065007)	--
BMK_Unigene_059424	39	0.84	34	0.76	79	1.93	74	2.33	43	2.08	92	4.65	0.003089765	2.140625634	up	--	--	--	--	--	--	--	--	PiggyBac transposable element-derived protein 3 OS=Eumeta variegata OX=151549 GN=PGBD3 PE=4 SV=1	S	Function unknown	piggyBac transposable element-derived protein 3-like [Bombyx mandarina]	--	--
BMK_Unigene_034764	462	41.16	911	83	307	29.57	0	0	0	0	0	0	2.91E-06	-10.82496649	down	--	--	--	--	--	--	--	--	--	--	--	--	--	--
[truncated: 6,623 more rows]
