# Supplementary material for: Transcriptomic Analysis Insight into the Immune Modulation during the Interaction of Ophiocordyceps sinensis and Hepialus xiaojinensis
Source: Insects. 2022 Dec 5;13(12):1119. doi: 10.3390/insects13121119 (PMC9788539; doi:10.3390/insects13121119)
Supplement: Supplementary file 1 [file insects-13-01119-s001.zip › Table S4. GO analysis of the DEGs in IL vs.ML.xls]

## Sheet: BP
ID	Description	GeneRatio	BgRatio	enrich_factor	pvalue	qvalue	geneID
GO:0005975	carbohydrate metabolic process	0.0674	0.0342	1.97	1.60391e-07	0.000245145	Ophiocordyceps_sinensis_newGene_913;gene-G6O67_000024;gene-G6O67_000372;gene-G6O67_000498;gene-G6O67_000913;gene-G6O67_001165;gene-G6O67_001628;gene-G6O67_001686;gene-G6O67_001812;gene-G6O67_001850;gene-G6O67_002117;gene-G6O67_002203;gene-G6O67_002220;gene-G6O67_002384;gene-G6O67_002420;gene-G6O67_002586;gene-G6O67_002762;gene-G6O67_002826;gene-G6O67_003586;gene-G6O67_003739;gene-G6O67_003952;gen…
GO:0043386	mycotoxin biosynthetic process	0.0197	0.006	3.26	1.99215e-06	0.00152242	gene-G6O67_000621;gene-G6O67_000622;gene-G6O67_000624;gene-G6O67_000625;gene-G6O67_000629;gene-G6O67_000861;gene-G6O67_002444;gene-G6O67_003345;gene-G6O67_003503;gene-G6O67_006634;gene-G6O67_006645;gene-G6O67_007850;gene-G6O67_007851;gene-G6O67_008464
GO:0055085	transmembrane transport	0.0337	0.0154	2.19	2.64699e-05	0.0134857	gene-G6O67_000606;gene-G6O67_000852;gene-G6O67_001033;gene-G6O67_001608;gene-G6O67_001792;gene-G6O67_001861;gene-G6O67_002048;gene-G6O67_002367;gene-G6O67_002516;gene-G6O67_002721;gene-G6O67_003058;gene-G6O67_003145;gene-G6O67_003175;gene-G6O67_003324;gene-G6O67_003409;gene-G6O67_004376;gene-G6O67_004844;gene-G6O67_004931;gene-G6O67_005160;gene-G6O67_005750;gene-G6O67_006356;gene-G6O67_007756;gen…
GO:0006865	amino acid transport	0.014	0.0047	2.99	0.000217156	0.0829766	gene-G6O67_000125;gene-G6O67_001033;gene-G6O67_001608;gene-G6O67_003324;gene-G6O67_003348;gene-G6O67_004931;gene-G6O67_005750;gene-G6O67_006356;gene-G6O67_007410;gene-G6O67_007927
GO:0016042	lipid catabolic process	0.0169	0.0077	2.19	0.00295149	0.405401	gene-G6O67_000276;gene-G6O67_000668;gene-G6O67_001946;gene-G6O67_002516;gene-G6O67_004147;gene-G6O67_005551;gene-G6O67_005937;gene-G6O67_006164;gene-G6O67_006304;gene-G6O67_006799;gene-G6O67_007016;gene-G6O67_008630
GO:0055080	cation homeostasis	0.0084	0.0027	3.14	0.00322632	0.405401	gene-G6O67_000763;gene-G6O67_001629;gene-G6O67_003183;gene-G6O67_005713;gene-G6O67_008554;gene-G6O67_008555
GO:0098771	inorganic ion homeostasis	0.0084	0.0027	3.14	0.00322632	0.405401	gene-G6O67_000763;gene-G6O67_001629;gene-G6O67_003183;gene-G6O67_005713;gene-G6O67_008554;gene-G6O67_008555
GO:0019441	tryptophan catabolic process to kynurenine	0.007	0.002	3.49	0.0036771	0.405401	gene-G6O67_001102;gene-G6O67_004904;gene-G6O67_007666;gene-G6O67_008398;gene-G6O67_008690
GO:0055065	metal ion homeostasis	0.007	0.002	3.49	0.0036771	0.405401	gene-G6O67_000763;gene-G6O67_001629;gene-G6O67_003183;gene-G6O67_008554;gene-G6O67_008555
GO:0055072	iron ion homeostasis	0.007	0.002	3.49	0.0036771	0.405401	gene-G6O67_000763;gene-G6O67_001629;gene-G6O67_003183;gene-G6O67_008554;gene-G6O67_008555
GO:0055076	transition metal ion homeostasis	0.007	0.002	3.49	0.0036771	0.405401	gene-G6O67_000763;gene-G6O67_001629;gene-G6O67_003183;gene-G6O67_008554;gene-G6O67_008555
GO:0006351	transcription, DNA-templated	0.059	0.0405	1.46	0.0039093	0.405401	gene-G6O67_000290;gene-G6O67_000763;gene-G6O67_001149;gene-G6O67_001920;gene-G6O67_002214;gene-G6O67_002703;gene-G6O67_002735;gene-G6O67_002751;gene-G6O67_003183;gene-G6O67_003713;gene-G6O67_003741;gene-G6O67_003816;gene-G6O67_004235;gene-G6O67_004467;gene-G6O67_004596;gene-G6O67_004933;gene-G6O67_004995;gene-G6O67_005075;gene-G6O67_005147;gene-G6O67_005242;gene-G6O67_005257;gene-G6O67_005287;gen…
GO:0031668	cellular response to extracellular stimulus	0.014	0.0064	2.21	0.0061024	0.405401	gene-G6O67_000261;gene-G6O67_001533;gene-G6O67_002420;gene-G6O67_003182;gene-G6O67_003183;gene-G6O67_004392;gene-G6O67_007410;gene-G6O67_008552;gene-G6O67_008554;gene-G6O67_008555
GO:0031669	cellular response to nutrient levels	0.014	0.0064	2.21	0.0061024	0.405401	gene-G6O67_000261;gene-G6O67_001533;gene-G6O67_002420;gene-G6O67_003182;gene-G6O67_003183;gene-G6O67_004392;gene-G6O67_007410;gene-G6O67_008552;gene-G6O67_008554;gene-G6O67_008555
GO:0071496	cellular response to external stimulus	0.014	0.0064	2.21	0.0061024	0.405401	gene-G6O67_000261;gene-G6O67_001533;gene-G6O67_002420;gene-G6O67_003182;gene-G6O67_003183;gene-G6O67_004392;gene-G6O67_007410;gene-G6O67_008552;gene-G6O67_008554;gene-G6O67_008555
GO:0042493	response to drug	0.0112	0.0047	2.4	0.00750683	0.405401	gene-G6O67_001085;gene-G6O67_002703;gene-G6O67_003183;gene-G6O67_006301;gene-G6O67_006762;gene-G6O67_007410;gene-G6O67_008554;gene-G6O67_008555
GO:0006873	cellular ion homeostasis	0.007	0.0023	2.99	0.0103426	0.405401	gene-G6O67_001629;gene-G6O67_003183;gene-G6O67_005713;gene-G6O67_008554;gene-G6O67_008555
GO:0030001	metal ion transport	0.007	0.0023	2.99	0.0103426	0.405401	gene-G6O67_004008;gene-G6O67_004376;gene-G6O67_005606;gene-G6O67_005792;gene-G6O67_008096
GO:0030003	cellular cation homeostasis	0.007	0.0023	2.99	0.0103426	0.405401	gene-G6O67_001629;gene-G6O67_003183;gene-G6O67_005713;gene-G6O67_008554;gene-G6O67_008555
GO:0006875	cellular metal ion homeostasis	0.0056	0.0017	3.35	0.0130258	0.405401	gene-G6O67_001629;gene-G6O67_003183;gene-G6O67_008554;gene-G6O67_008555
GO:0006878	cellular copper ion homeostasis	0.0056	0.0017	3.35	0.0130258	0.405401	gene-G6O67_002033;gene-G6O67_005205;gene-G6O67_007096;gene-G6O67_007438
GO:0006879	cellular iron ion homeostasis	0.0056	0.0017	3.35	0.0130258	0.405401	gene-G6O67_001629;gene-G6O67_003183;gene-G6O67_008554;gene-G6O67_008555
GO:0016054	organic acid catabolic process	0.0056	0.0017	3.35	0.0130258	0.405401	gene-G6O67_002516;gene-G6O67_003428;gene-G6O67_004479;gene-G6O67_007016
GO:0046395	carboxylic acid catabolic process	0.0056	0.0017	3.35	0.0130258	0.405401	gene-G6O67_002516;gene-G6O67_003428;gene-G6O67_004479;gene-G6O67_007016
GO:0046688	response to copper ion	0.0056	0.0017	3.35	0.0130258	0.405401	gene-G6O67_001149;gene-G6O67_003183;gene-G6O67_008554;gene-G6O67_008555
GO:0046916	cellular transition metal ion homeostasis	0.0056	0.0017	3.35	0.0130258	0.405401	gene-G6O67_001629;gene-G6O67_003183;gene-G6O67_008554;gene-G6O67_008555
GO:0071280	cellular response to copper ion	0.0056	0.0017	3.35	0.0130258	0.405401	gene-G6O67_001149;gene-G6O67_003183;gene-G6O67_008554;gene-G6O67_008555
GO:0000018	regulation of DNA recombination	0.0042	0.001	4.19	0.0135273	0.405401	gene-G6O67_000214;gene-G6O67_001149;gene-G6O67_003054
GO:0002643	regulation of tolerance induction	0.0042	0.001	4.19	0.0135273	0.405401	gene-G6O67_003183;gene-G6O67_008554;gene-G6O67_008555
GO:0002645	positive regulation of tolerance induction	0.0042	0.001	4.19	0.0135273	0.405401	gene-G6O67_003183;gene-G6O67_008554;gene-G6O67_008555
GO:0002664	regulation of T cell tolerance induction	0.0042	0.001	4.19	0.0135273	0.405401	gene-G6O67_003183;gene-G6O67_008554;gene-G6O67_008555
GO:0002666	positive regulation of T cell tolerance induction	0.0042	0.001	4.19	0.0135273	0.405401	gene-G6O67_003183;gene-G6O67_008554;gene-G6O67_008555
GO:0002682	regulation of immune system process	0.0042	0.001	4.19	0.0135273	0.405401	gene-G6O67_003183;gene-G6O67_008554;gene-G6O67_008555
GO:0002684	positive regulation of immune system process	0.0042	0.001	4.19	0.0135273	0.405401	gene-G6O67_003183;gene-G6O67_008554;gene-G6O67_008555
GO:0009098	leucine biosynthetic process	0.0042	0.001	4.19	0.0135273	0.405401	gene-G6O67_000417;gene-G6O67_001825;gene-G6O67_003229
GO:0010446	response to alkaline pH	0.0042	0.001	4.19	0.0135273	0.405401	gene-G6O67_003183;gene-G6O67_008554;gene-G6O67_008555
GO:0031349	positive regulation of defense response	0.0042	0.001	4.19	0.0135273	0.405401	gene-G6O67_003183;gene-G6O67_008554;gene-G6O67_008555
GO:0034059	response to anoxia	0.0042	0.001	4.19	0.0135273	0.405401	gene-G6O67_003183;gene-G6O67_008554;gene-G6O67_008555
GO:0036293	response to decreased oxygen levels	0.0042	0.001	4.19	0.0135273	0.405401	gene-G6O67_003183;gene-G6O67_008554;gene-G6O67_008555
GO:0036294	cellular response to decreased oxygen levels	0.0042	0.001	4.19	0.0135273	0.405401	gene-G6O67_003183;gene-G6O67_008554;gene-G6O67_008555
GO:0044416	induction by symbiont of host defense response	0.0042	0.001	4.19	0.0135273	0.405401	gene-G6O67_003183;gene-G6O67_008554;gene-G6O67_008555
GO:0051239	regulation of multicellular organismal process	0.0042	0.001	4.19	0.0135273	0.405401	gene-G6O67_003183;gene-G6O67_008554;gene-G6O67_008555
GO:0051240	positive regulation of multicellular organismal process	0.0042	0.001	4.19	0.0135273	0.405401	gene-G6O67_003183;gene-G6O67_008554;gene-G6O67_008555
GO:0052251	induction by organism of defense response of other organism involved in
symbiotic interaction	0.0042	0.001	4.19	0.0135273	0.405401	gene-G6O67_003183;gene-G6O67_008554;gene-G6O67_008555
GO:0052509	positive regulation by symbiont of host defense response	0.0042	0.001	4.19	0.0135273	0.405401	gene-G6O67_003183;gene-G6O67_008554;gene-G6O67_008555
GO:0052510	positive regulation by organism of defense response of other organism involved
in symbiotic interaction	0.0042	0.001	4.19	0.0135273	0.405401	gene-G6O67_003183;gene-G6O67_008554;gene-G6O67_008555
GO:0070482	response to oxygen levels	0.0042	0.001	4.19	0.0135273	0.405401	gene-G6O67_003183;gene-G6O67_008554;gene-G6O67_008555
GO:0071453	cellular response to oxygen levels	0.0042	0.001	4.19	0.0135273	0.405401	gene-G6O67_003183;gene-G6O67_008554;gene-G6O67_008555
GO:0071454	cellular response to anoxia	0.0042	0.001	4.19	0.0135273	0.405401	gene-G6O67_003183;gene-G6O67_008554;gene-G6O67_008555
GO:0071469	cellular response to alkaline pH	0.0042	0.001	4.19	0.0135273	0.405401	gene-G6O67_003183;gene-G6O67_008554;gene-G6O67_008555
GO:2000026	regulation of multicellular organismal development	0.0042	0.001	4.19	0.0135273	0.405401	gene-G6O67_003183;gene-G6O67_008554;gene-G6O67_008555
GO:0009991	response to extracellular stimulus	0.014	0.007	2	0.0145548	0.419733	gene-G6O67_000261;gene-G6O67_001533;gene-G6O67_002420;gene-G6O67_003182;gene-G6O67_003183;gene-G6O67_004392;gene-G6O67_007410;gene-G6O67_008552;gene-G6O67_008554;gene-G6O67_008555
GO:0031667	response to nutrient levels	0.014	0.007	2	0.0145548	0.419733	gene-G6O67_000261;gene-G6O67_001533;gene-G6O67_002420;gene-G6O67_003182;gene-G6O67_003183;gene-G6O67_004392;gene-G6O67_007410;gene-G6O67_008552;gene-G6O67_008554;gene-G6O67_008555
GO:0042546	cell wall biogenesis	0.0084	0.0034	2.52	0.0154677	0.429839	gene-G6O67_002117;gene-G6O67_002855;gene-G6O67_002937;gene-G6O67_003183;gene-G6O67_008554;gene-G6O67_008555
GO:0050801	ion homeostasis	0.0084	0.0034	2.52	0.0154677	0.429839	gene-G6O67_000763;gene-G6O67_001629;gene-G6O67_003183;gene-G6O67_005713;gene-G6O67_008554;gene-G6O67_008555
GO:0006520	cellular amino acid metabolic process	0.0098	0.0044	2.26	0.0186049	0.507788	gene-G6O67_000335;gene-G6O67_001806;gene-G6O67_003428;gene-G6O67_003756;gene-G6O67_003773;gene-G6O67_004267;gene-G6O67_004479
GO:0009605	response to external stimulus	0.014	0.0074	1.91	0.0211155	0.566198	gene-G6O67_000261;gene-G6O67_001533;gene-G6O67_002420;gene-G6O67_003182;gene-G6O67_003183;gene-G6O67_004392;gene-G6O67_007410;gene-G6O67_008552;gene-G6O67_008554;gene-G6O67_008555
GO:0008643	carbohydrate transport	0.007	0.0027	2.62	0.0222031	0.575181	gene-G6O67_000397;gene-G6O67_002582;gene-G6O67_004037;gene-G6O67_005043;gene-G6O67_007955
GO:0055082	cellular chemical homeostasis	0.007	0.0027	2.62	0.0222031	0.575181	gene-G6O67_001629;gene-G6O67_003183;gene-G6O67_005713;gene-G6O67_008554;gene-G6O67_008555
GO:0016052	carbohydrate catabolic process	0.0084	0.0037	2.29	0.0272659	0.61607	gene-G6O67_000925;gene-G6O67_002916;gene-G6O67_005007;gene-G6O67_005601;gene-G6O67_007600;gene-G6O67_008746
GO:0016126	sterol biosynthetic process	0.0084	0.0037	2.29	0.0272659	0.61607	gene-G6O67_003288;gene-G6O67_004650;gene-G6O67_005236;gene-G6O67_006070;gene-G6O67_006762;gene-G6O67_006770
GO:0006486	protein glycosylation	0.014	0.0077	1.82	0.0295877	0.61607	gene-G6O67_001073;gene-G6O67_001429;gene-G6O67_001720;gene-G6O67_003502;gene-G6O67_005376;gene-G6O67_006002;gene-G6O67_006465;gene-G6O67_006559;gene-G6O67_007636;gene-G6O67_007820
GO:0009267	cellular response to starvation	0.0098	0.0047	2.1	0.029703	0.61607	gene-G6O67_001533;gene-G6O67_002420;gene-G6O67_003183;gene-G6O67_004392;gene-G6O67_007410;gene-G6O67_008554;gene-G6O67_008555
GO:0019752	carboxylic acid metabolic process	0.0098	0.0047	2.1	0.029703	0.61607	gene-G6O67_001806;gene-G6O67_002516;gene-G6O67_003428;gene-G6O67_003699;gene-G6O67_004479;gene-G6O67_004910;gene-G6O67_007016
GO:0006073	cellular glucan metabolic process	0.0056	0.002	2.79	0.0317231	0.61607	gene-G6O67_002117;gene-G6O67_002420;gene-G6O67_005601;gene-G6O67_007600
GO:0044042	glucan metabolic process	0.0056	0.002	2.79	0.0317231	0.61607	gene-G6O67_002117;gene-G6O67_002420;gene-G6O67_005601;gene-G6O67_007600
GO:0044242	cellular lipid catabolic process	0.0056	0.002	2.79	0.0317231	0.61607	gene-G6O67_000668;gene-G6O67_002516;gene-G6O67_007016;gene-G6O67_008630
GO:0044282	small molecule catabolic process	0.0056	0.002	2.79	0.0317231	0.61607	gene-G6O67_002516;gene-G6O67_003428;gene-G6O67_004479;gene-G6O67_007016
GO:0042221	response to chemical	0.0253	0.0168	1.51	0.0350957	0.61607	gene-G6O67_000240;gene-G6O67_000261;gene-G6O67_000763;gene-G6O67_001085;gene-G6O67_001149;gene-G6O67_002420;gene-G6O67_002703;gene-G6O67_003182;gene-G6O67_003183;gene-G6O67_005713;gene-G6O67_006301;gene-G6O67_006762;gene-G6O67_007257;gene-G6O67_007410;gene-G6O67_007565;gene-G6O67_008552;gene-G6O67_008554;gene-G6O67_008555
GO:0010038	response to metal ion	0.0084	0.004	2.1	0.0437612	0.61607	gene-G6O67_001149;gene-G6O67_003183;gene-G6O67_005713;gene-G6O67_007257;gene-G6O67_008554;gene-G6O67_008555
GO:0048878	chemical homeostasis	0.0084	0.004	2.1	0.0437612	0.61607	gene-G6O67_000763;gene-G6O67_001629;gene-G6O67_003183;gene-G6O67_005713;gene-G6O67_008554;gene-G6O67_008555
GO:0071241	cellular response to inorganic substance	0.0084	0.004	2.1	0.0437612	0.61607	gene-G6O67_001149;gene-G6O67_003183;gene-G6O67_005713;gene-G6O67_007257;gene-G6O67_008554;gene-G6O67_008555
GO:0071248	cellular response to metal ion	0.0084	0.004	2.1	0.0437612	0.61607	gene-G6O67_001149;gene-G6O67_003183;gene-G6O67_005713;gene-G6O67_007257;gene-G6O67_008554;gene-G6O67_008555
GO:0001410	chlamydospore formation	0.0042	0.0013	3.14	0.0444605	0.61607	gene-G6O67_003183;gene-G6O67_008554;gene-G6O67_008555
GO:0006072	glycerol-3-phosphate metabolic process	0.0042	0.0013	3.14	0.0444605	0.61607	gene-G6O67_008205;gene-G6O67_008608;gene-G6O67_008612
GO:0006575	cellular modified amino acid metabolic process	0.0042	0.0013	3.14	0.0444605	0.61607	gene-G6O67_003428;gene-G6O67_004479;gene-G6O67_006762
GO:0010106	cellular response to iron ion starvation	0.0042	0.0013	3.14	0.0444605	0.61607	gene-G6O67_003183;gene-G6O67_008554;gene-G6O67_008555
GO:0031347	regulation of defense response	0.0042	0.0013	3.14	0.0444605	0.61607	gene-G6O67_003183;gene-G6O67_008554;gene-G6O67_008555
GO:0032890	regulation of organic acid transport	0.0042	0.0013	3.14	0.0444605	0.61607	gene-G6O67_003627;gene-G6O67_006401;gene-G6O67_007410
GO:0035821	modification of morphology or physiology of other organism	0.0042	0.0013	3.14	0.0444605	0.61607	gene-G6O67_003183;gene-G6O67_008554;gene-G6O67_008555
GO:0043269	regulation of ion transport	0.0042	0.0013	3.14	0.0444605	0.61607	gene-G6O67_003627;gene-G6O67_006401;gene-G6O67_007410
GO:0043936	asexual sporulation resulting in formation of a cellular spore	0.0042	0.0013	3.14	0.0444605	0.61607	gene-G6O67_003183;gene-G6O67_008554;gene-G6O67_008555
GO:0044003	modification by symbiont of host morphology or physiology	0.0042	0.0013	3.14	0.0444605	0.61607	gene-G6O67_003183;gene-G6O67_008554;gene-G6O67_008555
GO:0044070	regulation of anion transport	0.0042	0.0013	3.14	0.0444605	0.61607	gene-G6O67_003627;gene-G6O67_006401;gene-G6O67_007410
GO:0051050	positive regulation of transport	0.0042	0.0013	3.14	0.0444605	0.61607	gene-G6O67_001399;gene-G6O67_003627;gene-G6O67_006401
GO:0051054	positive regulation of DNA metabolic process	0.0042	0.0013	3.14	0.0444605	0.61607	gene-G6O67_001149;gene-G6O67_003054;gene-G6O67_005815
GO:0051817	modification of morphology or physiology of other organism involved in symbiotic
interaction	0.0042	0.0013	3.14	0.0444605	0.61607	gene-G6O67_003183;gene-G6O67_008554;gene-G6O67_008555
GO:0052031	modulation by symbiont of host defense response	0.0042	0.0013	3.14	0.0444605	0.61607	gene-G6O67_003183;gene-G6O67_008554;gene-G6O67_008555
GO:0052255	modulation by organism of defense response of other organism involved in
symbiotic interaction	0.0042	0.0013	3.14	0.0444605	0.61607	gene-G6O67_003183;gene-G6O67_008554;gene-G6O67_008555
GO:1900437	regulation of filamentous growth of a population of unicellular organisms in
response to chemical stimulus	0.0042	0.0013	3.14	0.0444605	0.61607	gene-G6O67_003183;gene-G6O67_008554;gene-G6O67_008555
GO:1900439	positive regulation of filamentous growth of a population of unicellular
organisms in response to chemical stimulus	0.0042	0.0013	3.14	0.0444605	0.61607	gene-G6O67_003183;gene-G6O67_008554;gene-G6O67_008555
GO:1901605	alpha-amino acid metabolic process	0.0042	0.0013	3.14	0.0444605	0.61607	gene-G6O67_001806;gene-G6O67_003428;gene-G6O67_004479
GO:1901607	alpha-amino acid biosynthetic process	0.0042	0.0013	3.14	0.0444605	0.61607	gene-G6O67_001806;gene-G6O67_003428;gene-G6O67_004479
GO:0042594	response to starvation	0.0098	0.005	1.96	0.044516	0.61607	gene-G6O67_001533;gene-G6O67_002420;gene-G6O67_003183;gene-G6O67_004392;gene-G6O67_007410;gene-G6O67_008554;gene-G6O67_008555
GO:0000432	positive regulation of transcription from RNA polymerase II promoter by glucose	0.0028	0.0007	4.19	0.0568338	0.61607	gene-G6O67_003182;gene-G6O67_008552
GO:0001887	selenium compound metabolic process	0.0028	0.0007	4.19	0.0568338	0.61607	gene-G6O67_003428;gene-G6O67_004479
GO:0005980	glycogen catabolic process	0.0028	0.0007	4.19	0.0568338	0.61607	gene-G6O67_005490;gene-G6O67_005601
GO:0006074	(1->3)-beta-D-glucan metabolic process	0.0028	0.0007	4.19	0.0568338	0.61607	gene-G6O67_002117;gene-G6O67_007600
GO:0006547	histidine metabolic process	0.0028	0.0007	4.19	0.0568338	0.61607	gene-G6O67_003428;gene-G6O67_004479
GO:0006548	histidine catabolic process	0.0028	0.0007	4.19	0.0568338	0.61607	gene-G6O67_003428;gene-G6O67_004479
GO:0006570	tyrosine metabolic process	0.0028	0.0007	4.19	0.0568338	0.61607	gene-G6O67_001889;gene-G6O67_008027
GO:0006577	amino-acid betaine metabolic process	0.0028	0.0007	4.19	0.0568338	0.61607	gene-G6O67_003428;gene-G6O67_004479
GO:0006578	amino-acid betaine biosynthetic process	0.0028	0.0007	4.19	0.0568338	0.61607	gene-G6O67_003428;gene-G6O67_004479
GO:0009062	fatty acid catabolic process	0.0028	0.0007	4.19	0.0568338	0.61607	gene-G6O67_002516;gene-G6O67_007016
GO:0009251	glucan catabolic process	0.0028	0.0007	4.19	0.0568338	0.61607	gene-G6O67_005601;gene-G6O67_007600
GO:0009395	phospholipid catabolic process	0.0028	0.0007	4.19	0.0568338	0.61607	gene-G6O67_000350;gene-G6O67_005026
GO:0009712	catechol-containing compound metabolic process	0.0028	0.0007	4.19	0.0568338	0.61607	gene-G6O67_004465;gene-G6O67_008228
GO:0019836	hemolysis by symbiont of host erythrocytes	0.0028	0.0007	4.19	0.0568338	0.61607	gene-G6O67_002113;gene-G6O67_004796
GO:0030100	regulation of endocytosis	0.0028	0.0007	4.19	0.0568338	0.61607	gene-G6O67_001399;gene-G6O67_006401
GO:0031167	rRNA methylation	0.0028	0.0007	4.19	0.0568338	0.61607	gene-G6O67_004653;gene-G6O67_008829
GO:0042398	cellular modified amino acid biosynthetic process	0.0028	0.0007	4.19	0.0568338	0.61607	gene-G6O67_003428;gene-G6O67_004479
GO:0042823	pyridoxal phosphate biosynthetic process	0.0028	0.0007	4.19	0.0568338	0.61607	gene-G6O67_005516;gene-G6O67_005517
GO:0043562	cellular response to nitrogen levels	0.0028	0.0007	4.19	0.0568338	0.61607	gene-G6O67_004392;gene-G6O67_007410
GO:0044247	cellular polysaccharide catabolic process	0.0028	0.0007	4.19	0.0568338	0.61607	gene-G6O67_005601;gene-G6O67_007600
GO:0044275	cellular carbohydrate catabolic process	0.0028	0.0007	4.19	0.0568338	0.61607	gene-G6O67_005601;gene-G6O67_007600
GO:0045807	positive regulation of endocytosis	0.0028	0.0007	4.19	0.0568338	0.61607	gene-G6O67_001399;gene-G6O67_006401
GO:0045910	negative regulation of DNA recombination	0.0028	0.0007	4.19	0.0568338	0.61607	gene-G6O67_000214;gene-G6O67_001149
GO:0046016	positive regulation of transcription by glucose	0.0028	0.0007	4.19	0.0568338	0.61607	gene-G6O67_003182;gene-G6O67_008552
GO:0051222	positive regulation of protein transport	0.0028	0.0007	4.19	0.0568338	0.61607	gene-G6O67_001399;gene-G6O67_006401
GO:0051273	beta-glucan metabolic process	0.0028	0.0007	4.19	0.0568338	0.61607	gene-G6O67_002117;gene-G6O67_007600
GO:0052698	ergothioneine metabolic process	0.0028	0.0007	4.19	0.0568338	0.61607	gene-G6O67_003428;gene-G6O67_004479
GO:0052699	ergothioneine biosynthetic process	0.0028	0.0007	4.19	0.0568338	0.61607	gene-G6O67_003428;gene-G6O67_004479
GO:0052701	cellular modified histidine metabolic process	0.0028	0.0007	4.19	0.0568338	0.61607	gene-G6O67_003428;gene-G6O67_004479
GO:0052703	cellular modified histidine biosynthetic process	0.0028	0.0007	4.19	0.0568338	0.61607	gene-G6O67_003428;gene-G6O67_004479
GO:0052707	N-alpha,N-alpha,N-alpha-trimethyl-L-histidine biosynthesis from histidine	0.0028	0.0007	4.19	0.0568338	0.61607	gene-G6O67_003428;gene-G6O67_004479
GO:0052708	N-alpha,N-alpha,N-alpha-trimethyl-L-histidine metabolic process	0.0028	0.0007	4.19	0.0568338	0.61607	gene-G6O67_003428;gene-G6O67_004479
GO:0052709	N-alpha,N-alpha,N-alpha-trimethyl-L-histidine biosynthetic process	0.0028	0.0007	4.19	0.0568338	0.61607	gene-G6O67_003428;gene-G6O67_004479
GO:0052803	imidazole-containing compound metabolic process	0.0028	0.0007	4.19	0.0568338	0.61607	gene-G6O67_003428;gene-G6O67_004479
GO:0052805	imidazole-containing compound catabolic process	0.0028	0.0007	4.19	0.0568338	0.61607	gene-G6O67_003428;gene-G6O67_004479
GO:0070475	rRNA base methylation	0.0028	0.0007	4.19	0.0568338	0.61607	gene-G6O67_004653;gene-G6O67_008829
GO:0072329	monocarboxylic acid catabolic process	0.0028	0.0007	4.19	0.0568338	0.61607	gene-G6O67_002516;gene-G6O67_007016
GO:1901606	alpha-amino acid catabolic process	0.0028	0.0007	4.19	0.0568338	0.61607	gene-G6O67_003428;gene-G6O67_004479
GO:1903252	hercynylcysteine sulfoxide metabolic process	0.0028	0.0007	4.19	0.0568338	0.61607	gene-G6O67_003428;gene-G6O67_004479
GO:1903253	hercynylcysteine sulfoxide biosynthetic process	0.0028	0.0007	4.19	0.0568338	0.61607	gene-G6O67_003428;gene-G6O67_004479
GO:1903254	hercynylselenocysteine metabolic process	0.0028	0.0007	4.19	0.0568338	0.61607	gene-G6O67_003428;gene-G6O67_004479
GO:1903255	hercynylselenocysteine biosynthetic process	0.0028	0.0007	4.19	0.0568338	0.61607	gene-G6O67_003428;gene-G6O67_004479
GO:1903256	selenoneine metabolic process	0.0028	0.0007	4.19	0.0568338	0.61607	gene-G6O67_003428;gene-G6O67_004479
GO:1903257	selenoneine biosynthetic process	0.0028	0.0007	4.19	0.0568338	0.61607	gene-G6O67_003428;gene-G6O67_004479
GO:1904951	positive regulation of establishment of protein localization	0.0028	0.0007	4.19	0.0568338	0.61607	gene-G6O67_001399;gene-G6O67_006401
GO:2000395	regulation of ubiquitin-dependent endocytosis	0.0028	0.0007	4.19	0.0568338	0.61607	gene-G6O67_001399;gene-G6O67_006401
GO:2000397	positive regulation of ubiquitin-dependent endocytosis	0.0028	0.0007	4.19	0.0568338	0.61607	gene-G6O67_001399;gene-G6O67_006401
GO:0005976	polysaccharide metabolic process	0.0056	0.0023	2.4	0.0602304	0.639288	gene-G6O67_002117;gene-G6O67_002420;gene-G6O67_005601;gene-G6O67_007600
GO:0006488	dolichol-linked oligosaccharide biosynthetic process	0.0056	0.0023	2.4	0.0602304	0.639288	gene-G6O67_000410;gene-G6O67_000548;gene-G6O67_002435;gene-G6O67_005369
GO:0044264	cellular polysaccharide metabolic process	0.0056	0.0023	2.4	0.0602304	0.639288	gene-G6O67_002117;gene-G6O67_002420;gene-G6O67_005601;gene-G6O67_007600
GO:0008610	lipid biosynthetic process	0.0098	0.0054	1.83	0.063344	0.663125	gene-G6O67_004175;gene-G6O67_004501;gene-G6O67_004502;gene-G6O67_005624;gene-G6O67_005627;gene-G6O67_006472;gene-G6O67_006762
GO:0080134	regulation of response to stress	0.0098	0.0054	1.83	0.063344	0.663125	gene-G6O67_001149;gene-G6O67_003054;gene-G6O67_003183;gene-G6O67_007257;gene-G6O67_007410;gene-G6O67_008554;gene-G6O67_008555
GO:0032259	methylation	0.0421	0.0325	1.3	0.0644803	0.665614	gene-G6O67_000122;gene-G6O67_000591;gene-G6O67_000737;gene-G6O67_000781;gene-G6O67_001107;gene-G6O67_001155;gene-G6O67_001960;gene-G6O67_003340;gene-G6O67_003351;gene-G6O67_003428;gene-G6O67_003475;gene-G6O67_004333;gene-G6O67_004479;gene-G6O67_004481;gene-G6O67_004653;gene-G6O67_005236;gene-G6O67_005283;gene-G6O67_006102;gene-G6O67_006371;gene-G6O67_006555;gene-G6O67_006642;gene-G6O67_006712;gen…
GO:0006082	organic acid metabolic process	0.007	0.0034	2.1	0.0651137	0.665614	gene-G6O67_001806;gene-G6O67_002516;gene-G6O67_003428;gene-G6O67_004479;gene-G6O67_007016
GO:0043436	oxoacid metabolic process	0.007	0.0034	2.1	0.0651137	0.665614	gene-G6O67_001806;gene-G6O67_002516;gene-G6O67_003428;gene-G6O67_004479;gene-G6O67_007016
GO:0010035	response to inorganic substance	0.0084	0.0044	1.93	0.0653237	0.665614	gene-G6O67_001149;gene-G6O67_003183;gene-G6O67_005713;gene-G6O67_007257;gene-G6O67_008554;gene-G6O67_008555
GO:0070887	cellular response to chemical stimulus	0.0183	0.0124	1.47	0.0807294	0.729408	gene-G6O67_000240;gene-G6O67_000261;gene-G6O67_000763;gene-G6O67_001085;gene-G6O67_001149;gene-G6O67_003182;gene-G6O67_003183;gene-G6O67_005713;gene-G6O67_007257;gene-G6O67_007565;gene-G6O67_008552;gene-G6O67_008554;gene-G6O67_008555
GO:0071852	fungal-type cell wall organization or biogenesis	0.0098	0.0057	1.73	0.0863155	0.729408	gene-G6O67_001149;gene-G6O67_002117;gene-G6O67_002855;gene-G6O67_003183;gene-G6O67_007600;gene-G6O67_008554;gene-G6O67_008555
GO:0006631	fatty acid metabolic process	0.0042	0.0017	2.52	0.0916126	0.729408	gene-G6O67_000857;gene-G6O67_002516;gene-G6O67_007016
GO:0009266	response to temperature stimulus	0.0042	0.0017	2.52	0.0916126	0.729408	gene-G6O67_001149;gene-G6O67_002139;gene-G6O67_007257
GO:0010226	response to lithium ion	0.0042	0.0017	2.52	0.0916126	0.729408	gene-G6O67_003183;gene-G6O67_008554;gene-G6O67_008555
GO:0036171	filamentous growth of a population of unicellular organisms in response to
chemical stimulus	0.0042	0.0017	2.52	0.0916126	0.729408	gene-G6O67_003183;gene-G6O67_008554;gene-G6O67_008555
GO:0036178	filamentous growth of a population of unicellular organisms in response to
neutral pH	0.0042	0.0017	2.52	0.0916126	0.729408	gene-G6O67_003183;gene-G6O67_008554;gene-G6O67_008555
GO:0052200	response to host defenses	0.0042	0.0017	2.52	0.0916126	0.729408	gene-G6O67_003183;gene-G6O67_008554;gene-G6O67_008555
GO:0071285	cellular response to lithium ion	0.0042	0.0017	2.52	0.0916126	0.729408	gene-G6O67_003183;gene-G6O67_008554;gene-G6O67_008555
GO:0075136	response to host	0.0042	0.0017	2.52	0.0916126	0.729408	gene-G6O67_003183;gene-G6O67_008554;gene-G6O67_008555
GO:0009272	fungal-type cell wall biogenesis	0.007	0.0037	1.91	0.0966534	0.729408	gene-G6O67_002117;gene-G6O67_002855;gene-G6O67_003183;gene-G6O67_008554;gene-G6O67_008555
GO:0019725	cellular homeostasis	0.007	0.0037	1.91	0.0966534	0.729408	gene-G6O67_001629;gene-G6O67_003183;gene-G6O67_005713;gene-G6O67_008554;gene-G6O67_008555
GO:0055114	oxidation-reduction process	0.0183	0.0127	1.43	0.0971135	0.729408	gene-G6O67_000919;gene-G6O67_002082;gene-G6O67_002420;gene-G6O67_002452;gene-G6O67_002516;gene-G6O67_003428;gene-G6O67_004479;gene-G6O67_005601;gene-G6O67_005957;gene-G6O67_006124;gene-G6O67_007016;gene-G6O67_008250;gene-G6O67_008451
GO:0045944	positive regulation of transcription from RNA polymerase II promoter	0.0154	0.0104	1.49	0.0974587	0.729408	gene-G6O67_001149;gene-G6O67_001533;gene-G6O67_002035;gene-G6O67_003054;gene-G6O67_003182;gene-G6O67_003183;gene-G6O67_003627;gene-G6O67_007598;gene-G6O67_008552;gene-G6O67_008554;gene-G6O67_008555
GO:0015074	DNA integration	0.0056	0.0027	2.1	0.0982577	0.729408	Ophiocordyceps_sinensis_newGene_1160;Ophiocordyceps_sinensis_newGene_2489;gene-G6O67_001914;gene-G6O67_007644
GO:0035690	cellular response to drug	0.0056	0.0027	2.1	0.0982577	0.729408	gene-G6O67_001085;gene-G6O67_003183;gene-G6O67_008554;gene-G6O67_008555
GO:0071467	cellular response to pH	0.0056	0.0027	2.1	0.0982577	0.729408	gene-G6O67_003183;gene-G6O67_008554;gene-G6O67_008555;gene-G6O67_008779
GO:1990778	protein localization to cell periphery	0.0056	0.0027	2.1	0.0982577	0.729408	gene-G6O67_002139;gene-G6O67_005251;gene-G6O67_006762;gene-G6O67_007203
GO:0007154	cell communication	0.0225	0.0164	1.37	0.101367	0.729408	gene-G6O67_000261;gene-G6O67_001149;gene-G6O67_001533;gene-G6O67_002420;gene-G6O67_002772;gene-G6O67_003054;gene-G6O67_003182;gene-G6O67_003183;gene-G6O67_003251;gene-G6O67_003627;gene-G6O67_004392;gene-G6O67_007061;gene-G6O67_007410;gene-G6O67_008552;gene-G6O67_008554;gene-G6O67_008555
GO:0009628	response to abiotic stimulus	0.0098	0.006	1.63	0.113384	0.729408	gene-G6O67_001149;gene-G6O67_002139;gene-G6O67_003183;gene-G6O67_007257;gene-G6O67_007636;gene-G6O67_008554;gene-G6O67_008555
GO:0045935	positive regulation of nucleobase-containing compound metabolic process	0.0183	0.0131	1.4	0.11538	0.729408	gene-G6O67_000763;gene-G6O67_001149;gene-G6O67_001533;gene-G6O67_002035;gene-G6O67_003054;gene-G6O67_003182;gene-G6O67_003183;gene-G6O67_003627;gene-G6O67_005815;gene-G6O67_007598;gene-G6O67_008552;gene-G6O67_008554;gene-G6O67_008555
GO:0000122	negative regulation of transcription from RNA polymerase II promoter	0.0084	0.005	1.68	0.123721	0.729408	gene-G6O67_001149;gene-G6O67_002035;gene-G6O67_002420;gene-G6O67_003183;gene-G6O67_008554;gene-G6O67_008555
GO:0051052	regulation of DNA metabolic process	0.0084	0.005	1.68	0.123721	0.729408	gene-G6O67_000214;gene-G6O67_000478;gene-G6O67_001149;gene-G6O67_003054;gene-G6O67_003897;gene-G6O67_005815
GO:1902680	positive regulation of RNA biosynthetic process	0.0169	0.0121	1.4	0.127351	0.729408	gene-G6O67_000763;gene-G6O67_001149;gene-G6O67_001533;gene-G6O67_002035;gene-G6O67_003054;gene-G6O67_003182;gene-G6O67_003183;gene-G6O67_003627;gene-G6O67_007598;gene-G6O67_008552;gene-G6O67_008554;gene-G6O67_008555
GO:1903508	positive regulation of nucleic acid-templated transcription	0.0169	0.0121	1.4	0.127351	0.729408	gene-G6O67_000763;gene-G6O67_001149;gene-G6O67_001533;gene-G6O67_002035;gene-G6O67_003054;gene-G6O67_003182;gene-G6O67_003183;gene-G6O67_003627;gene-G6O67_007598;gene-G6O67_008552;gene-G6O67_008554;gene-G6O67_008555
GO:0006979	response to oxidative stress	0.0112	0.0074	1.52	0.130517	0.729408	gene-G6O67_000643;gene-G6O67_000763;gene-G6O67_001149;gene-G6O67_001713;gene-G6O67_003775;gene-G6O67_006145;gene-G6O67_007257;gene-G6O67_008754
GO:0006644	phospholipid metabolic process	0.007	0.004	1.75	0.134434	0.729408	gene-G6O67_002311;gene-G6O67_003488;gene-G6O67_005068;gene-G6O67_006686;gene-G6O67_006762
GO:0009058	biosynthetic process	0.0463	0.0389	1.19	0.141959	0.729408	gene-G6O67_000214;gene-G6O67_000240;gene-G6O67_000478;gene-G6O67_000763;gene-G6O67_001149;gene-G6O67_001385;gene-G6O67_001806;gene-G6O67_002117;gene-G6O67_002703;gene-G6O67_003183;gene-G6O67_003428;gene-G6O67_003440;gene-G6O67_003659;gene-G6O67_004149;gene-G6O67_004392;gene-G6O67_004479;gene-G6O67_005296;gene-G6O67_005443;gene-G6O67_005450;gene-G6O67_005574;gene-G6O67_005932;gene-G6O67_006310;gen…
GO:0000096	sulfur amino acid metabolic process	0.0028	0.001	2.79	0.143447	0.729408	gene-G6O67_003428;gene-G6O67_004479
GO:0000097	sulfur amino acid biosynthetic process	0.0028	0.001	2.79	0.143447	0.729408	gene-G6O67_003428;gene-G6O67_004479
GO:0000154	rRNA modification	0.0028	0.001	2.79	0.143447	0.729408	gene-G6O67_004653;gene-G6O67_008829
GO:0000430	regulation of transcription from RNA polymerase II promoter by glucose	0.0028	0.001	2.79	0.143447	0.729408	gene-G6O67_003182;gene-G6O67_008552
GO:0000436	carbon catabolite activation of transcription from RNA polymerase II promoter	0.0028	0.001	2.79	0.143447	0.729408	gene-G6O67_003182;gene-G6O67_008552
GO:0005978	glycogen biosynthetic process	0.0028	0.001	2.79	0.143447	0.729408	gene-G6O67_000221;gene-G6O67_005490
GO:0006122	mitochondrial electron transport, ubiquinol to cytochrome c	0.0028	0.001	2.79	0.143447	0.729408	gene-G6O67_002488;gene-G6O67_008233
GO:0006497	protein lipidation	0.0028	0.001	2.79	0.143447	0.729408	gene-G6O67_004392;gene-G6O67_005296
GO:0006637	acyl-CoA metabolic process	0.0028	0.001	2.79	0.143447	0.729408	gene-G6O67_001434;gene-G6O67_001842
GO:0006995	cellular response to nitrogen starvation	0.0028	0.001	2.79	0.143447	0.729408	gene-G6O67_004392;gene-G6O67_007410
GO:0006998	nuclear envelope organization	0.0028	0.001	2.79	0.143447	0.729408	gene-G6O67_003251;gene-G6O67_005256
GO:0007076	mitotic chromosome condensation	0.0028	0.001	2.79	0.143447	0.729408	gene-G6O67_003577;gene-G6O67_007170
GO:0007131	reciprocal meiotic recombination	0.0028	0.001	2.79	0.143447	0.729408	gene-G6O67_001149;gene-G6O67_006375
GO:0016559	peroxisome fission	0.0028	0.001	2.79	0.143447	0.729408	gene-G6O67_006085;gene-G6O67_008326
GO:0030259	lipid glycosylation	0.0028	0.001	2.79	0.143447	0.729408	gene-G6O67_002203;gene-G6O67_004020
GO:0032220	plasma membrane fusion involved in cytogamy	0.0028	0.001	2.79	0.143447	0.729408	gene-G6O67_001215;gene-G6O67_005742
GO:0032981	mitochondrial respiratory chain complex I assembly	0.0028	0.001	2.79	0.143447	0.729408	gene-G6O67_006088;gene-G6O67_008323
GO:0034605	cellular response to heat	0.0028	0.001	2.79	0.143447	0.729408	gene-G6O67_001149;gene-G6O67_007257
GO:0034762	regulation of transmembrane transport	0.0028	0.001	2.79	0.143447	0.729408	gene-G6O67_003627;gene-G6O67_006401
GO:0034765	regulation of ion transmembrane transport	0.0028	0.001	2.79	0.143447	0.729408	gene-G6O67_003627;gene-G6O67_006401
GO:0035825	reciprocal DNA recombination	0.0028	0.001	2.79	0.143447	0.729408	gene-G6O67_001149;gene-G6O67_006375
GO:0036003	positive regulation of transcription from RNA polymerase II promoter in response
to stress	0.0028	0.001	2.79	0.143447	0.729408	gene-G6O67_001149;gene-G6O67_001533
GO:0036297	interstrand cross-link repair	0.0028	0.001	2.79	0.143447	0.729408	gene-G6O67_001369;gene-G6O67_007078
GO:0042157	lipoprotein metabolic process	0.0028	0.001	2.79	0.143447	0.729408	gene-G6O67_004392;gene-G6O67_005296
GO:0042158	lipoprotein biosynthetic process	0.0028	0.001	2.79	0.143447	0.729408	gene-G6O67_004392;gene-G6O67_005296
GO:0045991	carbon catabolite activation of transcription	0.0028	0.001	2.79	0.143447	0.729408	gene-G6O67_003182;gene-G6O67_008552
GO:0046015	regulation of transcription by glucose	0.0028	0.001	2.79	0.143447	0.729408	gene-G6O67_003182;gene-G6O67_008552
GO:0046514	ceramide catabolic process	0.0028	0.001	2.79	0.143447	0.729408	gene-G6O67_004453;gene-G6O67_008143
GO:0051403	stress-activated MAPK cascade	0.0028	0.001	2.79	0.143447	0.729408	gene-G6O67_000912;gene-G6O67_001149
GO:0051447	negative regulation of meiotic cell cycle	0.0028	0.001	2.79	0.143447	0.729408	gene-G6O67_001149;gene-G6O67_006762
GO:0051952	regulation of amine transport	0.0028	0.001	2.79	0.143447	0.729408	gene-G6O67_006401;gene-G6O67_007410
GO:0051955	regulation of amino acid transport	0.0028	0.001	2.79	0.143447	0.729408	gene-G6O67_006401;gene-G6O67_007410
GO:0055129	L-proline biosynthetic process	0.0028	0.001	2.79	0.143447	0.729408	gene-G6O67_003969;gene-G6O67_008846
GO:0061726	mitochondrion disassembly	0.0028	0.001	2.79	0.143447	0.729408	gene-G6O67_004392;gene-G6O67_005296
GO:0070086	ubiquitin-dependent endocytosis	0.0028	0.001	2.79	0.143447	0.729408	gene-G6O67_001399;gene-G6O67_006401
GO:0071218	cellular response to misfolded protein	0.0028	0.001	2.79	0.143447	0.729408	gene-G6O67_000240;gene-G6O67_002245
GO:0072697	protein localization to cell cortex	0.0028	0.001	2.79	0.143447	0.729408	gene-G6O67_002139;gene-G6O67_007203
GO:0097164	ammonium ion metabolic process	0.0028	0.001	2.79	0.143447	0.729408	gene-G6O67_003428;gene-G6O67_004479
GO:1903959	regulation of anion transmembrane transport	0.0028	0.001	2.79	0.143447	0.729408	gene-G6O67_003627;gene-G6O67_006401
GO:0071554	cell wall organization or biogenesis	0.0098	0.0064	1.54	0.144339	0.729408	gene-G6O67_001149;gene-G6O67_002117;gene-G6O67_002855;gene-G6O67_003183;gene-G6O67_007600;gene-G6O67_008554;gene-G6O67_008555
GO:0006310	DNA recombination	0.0126	0.0087	1.45	0.144492	0.729408	Ophiocordyceps_sinensis_newGene_2035;gene-G6O67_000214;gene-G6O67_001149;gene-G6O67_002773;gene-G6O67_002920;gene-G6O67_003177;gene-G6O67_006375;gene-G6O67_006666;gene-G6O67_008002
GO:1900428	regulation of filamentous growth of a population of unicellular organisms	0.0056	0.003	1.86	0.144631	0.729408	gene-G6O67_001149;gene-G6O67_003183;gene-G6O67_008554;gene-G6O67_008555
GO:0034645	cellular macromolecule biosynthetic process	0.0253	0.0198	1.28	0.145552	0.729408	gene-G6O67_000214;gene-G6O67_000240;gene-G6O67_000478;gene-G6O67_000763;gene-G6O67_001149;gene-G6O67_002117;gene-G6O67_002703;gene-G6O67_003183;gene-G6O67_004392;gene-G6O67_005296;gene-G6O67_005574;gene-G6O67_006310;gene-G6O67_007061;gene-G6O67_007252;gene-G6O67_007598;gene-G6O67_007636;gene-G6O67_008554;gene-G6O67_008555
GO:0051254	positive regulation of RNA metabolic process	0.0169	0.0124	1.36	0.14973	0.729408	gene-G6O67_000763;gene-G6O67_001149;gene-G6O67_001533;gene-G6O67_002035;gene-G6O67_003054;gene-G6O67_003182;gene-G6O67_003183;gene-G6O67_003627;gene-G6O67_007598;gene-G6O67_008552;gene-G6O67_008554;gene-G6O67_008555
GO:0000272	polysaccharide catabolic process	0.0042	0.002	2.1	0.151502	0.729408	gene-G6O67_002817;gene-G6O67_005601;gene-G6O67_007600
GO:0008652	cellular amino acid biosynthetic process	0.0042	0.002	2.1	0.151502	0.729408	gene-G6O67_001806;gene-G6O67_003428;gene-G6O67_004479
GO:0010973	positive regulation of barrier septum assembly	0.0042	0.002	2.1	0.151502	0.729408	gene-G6O67_003183;gene-G6O67_008554;gene-G6O67_008555
GO:0016053	organic acid biosynthetic process	0.0042	0.002	2.1	0.151502	0.729408	gene-G6O67_001806;gene-G6O67_003428;gene-G6O67_004479
GO:0031670	cellular response to nutrient	0.0042	0.002	2.1	0.151502	0.729408	gene-G6O67_000261;gene-G6O67_003182;gene-G6O67_008552
GO:0036176	response to neutral pH	0.0042	0.002	2.1	0.151502	0.729408	gene-G6O67_003183;gene-G6O67_008554;gene-G6O67_008555
GO:0036244	cellular response to neutral pH	0.0042	0.002	2.1	0.151502	0.729408	gene-G6O67_003183;gene-G6O67_008554;gene-G6O67_008555
GO:0043207	response to external biotic stimulus	0.0042	0.002	2.1	0.151502	0.729408	gene-G6O67_003183;gene-G6O67_008554;gene-G6O67_008555
GO:0043618	regulation of transcription from RNA polymerase II promoter in response to
stress	0.0042	0.002	2.1	0.151502	0.729408	gene-G6O67_001149;gene-G6O67_001533;gene-G6O67_006654
GO:0044409	entry into host	0.0042	0.002	2.1	0.151502	0.729408	gene-G6O67_003183;gene-G6O67_008554;gene-G6O67_008555
GO:0046394	carboxylic acid biosynthetic process	0.0042	0.002	2.1	0.151502	0.729408	gene-G6O67_001806;gene-G6O67_003428;gene-G6O67_004479
GO:0051707	response to other organism	0.0042	0.002	2.1	0.151502	0.729408	gene-G6O67_003183;gene-G6O67_008554;gene-G6O67_008555
GO:0051828	entry into other organism involved in symbiotic interaction	0.0042	0.002	2.1	0.151502	0.729408	gene-G6O67_003183;gene-G6O67_008554;gene-G6O67_008555
GO:0052173	response to defenses of other organism involved in symbiotic interaction	0.0042	0.002	2.1	0.151502	0.729408	gene-G6O67_003183;gene-G6O67_008554;gene-G6O67_008555
GO:0045892	negative regulation of transcription, DNA-templated	0.014	0.0101	1.4	0.156066	0.729408	gene-G6O67_000261;gene-G6O67_000414;gene-G6O67_000478;gene-G6O67_001149;gene-G6O67_002035;gene-G6O67_002420;gene-G6O67_003183;gene-G6O67_003234;gene-G6O67_008554;gene-G6O67_008555
GO:1902679	negative regulation of RNA biosynthetic process	0.014	0.0101	1.4	0.156066	0.729408	gene-G6O67_000261;gene-G6O67_000414;gene-G6O67_000478;gene-G6O67_001149;gene-G6O67_002035;gene-G6O67_002420;gene-G6O67_003183;gene-G6O67_003234;gene-G6O67_008554;gene-G6O67_008555
GO:1903507	negative regulation of nucleic acid-templated transcription	0.014	0.0101	1.4	0.156066	0.729408	gene-G6O67_000261;gene-G6O67_000414;gene-G6O67_000478;gene-G6O67_001149;gene-G6O67_002035;gene-G6O67_002420;gene-G6O67_003183;gene-G6O67_003234;gene-G6O67_008554;gene-G6O67_008555
GO:0022413	reproductive process in single-celled organism	0.0084	0.0054	1.57	0.159948	0.729408	gene-G6O67_000214;gene-G6O67_002855;gene-G6O67_003183;gene-G6O67_007016;gene-G6O67_008554;gene-G6O67_008555
GO:0044255	cellular lipid metabolic process	0.0084	0.0054	1.57	0.159948	0.729408	gene-G6O67_000668;gene-G6O67_002311;gene-G6O67_002516;gene-G6O67_006762;gene-G6O67_007016;gene-G6O67_008630
GO:0009059	macromolecule biosynthetic process	0.0253	0.0201	1.26	0.16409	0.729408	gene-G6O67_000214;gene-G6O67_000240;gene-G6O67_000478;gene-G6O67_000763;gene-G6O67_001149;gene-G6O67_002117;gene-G6O67_002703;gene-G6O67_003183;gene-G6O67_004392;gene-G6O67_005296;gene-G6O67_005574;gene-G6O67_006310;gene-G6O67_007061;gene-G6O67_007252;gene-G6O67_007598;gene-G6O67_007636;gene-G6O67_008554;gene-G6O67_008555
GO:0045893	positive regulation of transcription, DNA-templated	0.0154	0.0114	1.36	0.165777	0.729408	gene-G6O67_001149;gene-G6O67_001533;gene-G6O67_002035;gene-G6O67_003054;gene-G6O67_003182;gene-G6O67_003183;gene-G6O67_003627;gene-G6O67_007598;gene-G6O67_008552;gene-G6O67_008554;gene-G6O67_008555
GO:0045934	negative regulation of nucleobase-containing compound metabolic process	0.0154	0.0114	1.36	0.165777	0.729408	gene-G6O67_000214;gene-G6O67_000261;gene-G6O67_000414;gene-G6O67_000478;gene-G6O67_001149;gene-G6O67_002035;gene-G6O67_002420;gene-G6O67_003183;gene-G6O67_003234;gene-G6O67_008554;gene-G6O67_008555
GO:0030437	ascospore formation	0.007	0.0044	1.61	0.177627	0.729408	gene-G6O67_002855;gene-G6O67_003183;gene-G6O67_007016;gene-G6O67_008554;gene-G6O67_008555
GO:0051253	negative regulation of RNA metabolic process	0.014	0.0104	1.35	0.183975	0.729408	gene-G6O67_000261;gene-G6O67_000414;gene-G6O67_000478;gene-G6O67_001149;gene-G6O67_002035;gene-G6O67_002420;gene-G6O67_003183;gene-G6O67_003234;gene-G6O67_008554;gene-G6O67_008555
GO:0010558	negative regulation of macromolecule biosynthetic process	0.0154	0.0117	1.32	0.192728	0.729408	gene-G6O67_000214;gene-G6O67_000261;gene-G6O67_000414;gene-G6O67_000478;gene-G6O67_001149;gene-G6O67_002035;gene-G6O67_002420;gene-G6O67_003183;gene-G6O67_003234;gene-G6O67_008554;gene-G6O67_008555
GO:2000113	negative regulation of cellular macromolecule biosynthetic process	0.0154	0.0117	1.32	0.192728	0.729408	gene-G6O67_000214;gene-G6O67_000261;gene-G6O67_000414;gene-G6O67_000478;gene-G6O67_001149;gene-G6O67_002035;gene-G6O67_002420;gene-G6O67_003183;gene-G6O67_003234;gene-G6O67_008554;gene-G6O67_008555
GO:0006355	regulation of transcription, DNA-templated	0.0449	0.0389	1.16	0.195902	0.729408	gene-G6O67_000261;gene-G6O67_000414;gene-G6O67_000478;gene-G6O67_000807;gene-G6O67_001149;gene-G6O67_001375;gene-G6O67_001437;gene-G6O67_001533;gene-G6O67_001632;gene-G6O67_002035;gene-G6O67_002248;gene-G6O67_002420;gene-G6O67_003054;gene-G6O67_003182;gene-G6O67_003183;gene-G6O67_003234;gene-G6O67_003627;gene-G6O67_003796;gene-G6O67_004033;gene-G6O67_004664;gene-G6O67_004932;gene-G6O67_005195;gen…
GO:0000076	DNA replication checkpoint	0.0056	0.0034	1.68	0.197643	0.729408	gene-G6O67_000214;gene-G6O67_003054;gene-G6O67_005218;gene-G6O67_007061
GO:0006633	fatty acid biosynthetic process	0.0056	0.0034	1.68	0.197643	0.729408	gene-G6O67_000285;gene-G6O67_003582;gene-G6O67_004144;gene-G6O67_007289
GO:0010570	regulation of filamentous growth	0.0056	0.0034	1.68	0.197643	0.729408	gene-G6O67_001149;gene-G6O67_003183;gene-G6O67_008554;gene-G6O67_008555
GO:0050793	regulation of developmental process	0.0084	0.0057	1.48	0.200111	0.729408	gene-G6O67_002772;gene-G6O67_003183;gene-G6O67_006762;gene-G6O67_007203;gene-G6O67_008554;gene-G6O67_008555
GO:0010557	positive regulation of macromolecule biosynthetic process	0.0183	0.0144	1.27	0.2063	0.729408	gene-G6O67_000763;gene-G6O67_001149;gene-G6O67_001533;gene-G6O67_002035;gene-G6O67_003054;gene-G6O67_003182;gene-G6O67_003183;gene-G6O67_003627;gene-G6O67_005815;gene-G6O67_007598;gene-G6O67_008552;gene-G6O67_008554;gene-G6O67_008555
GO:0032505	reproduction of a single-celled organism	0.0098	0.007	1.4	0.216382	0.729408	gene-G6O67_000214;gene-G6O67_002772;gene-G6O67_002855;gene-G6O67_003183;gene-G6O67_007016;gene-G6O67_008554;gene-G6O67_008555
GO:0051130	positive regulation of cellular component organization	0.0098	0.007	1.4	0.216382	0.729408	gene-G6O67_001149;gene-G6O67_001399;gene-G6O67_003183;gene-G6O67_005815;gene-G6O67_006401;gene-G6O67_008554;gene-G6O67_008555
GO:0000105	histidine biosynthetic process	0.0042	0.0023	1.8	0.219956	0.729408	gene-G6O67_000110;gene-G6O67_006879;gene-G6O67_008422
GO:0000271	polysaccharide biosynthetic process	0.0042	0.0023	1.8	0.219956	0.729408	gene-G6O67_002117;gene-G6O67_004279;gene-G6O67_004281
GO:0006094	gluconeogenesis	0.0042	0.0023	1.8	0.219956	0.729408	gene-G6O67_003497;gene-G6O67_006135;gene-G6O67_007111
GO:0007062	sister chromatid cohesion	0.0042	0.0023	1.8	0.219956	0.729408	gene-G6O67_000214;gene-G6O67_001703;gene-G6O67_001832
GO:0007584	response to nutrient	0.0042	0.0023	1.8	0.219956	0.729408	gene-G6O67_000261;gene-G6O67_003182;gene-G6O67_008552
GO:0009268	response to pH	0.0042	0.0023	1.8	0.219956	0.729408	gene-G6O67_003183;gene-G6O67_008554;gene-G6O67_008555
GO:0032467	positive regulation of cytokinesis	0.0042	0.0023	1.8	0.219956	0.729408	gene-G6O67_003183;gene-G6O67_008554;gene-G6O67_008555
GO:0036177	filamentous growth of a population of unicellular organisms in response to pH	0.0042	0.0023	1.8	0.219956	0.729408	gene-G6O67_003183;gene-G6O67_008554;gene-G6O67_008555
GO:0051094	positive regulation of developmental process	0.0042	0.0023	1.8	0.219956	0.729408	gene-G6O67_003183;gene-G6O67_008554;gene-G6O67_008555
GO:0090033	positive regulation of filamentous growth	0.0042	0.0023	1.8	0.219956	0.729408	gene-G6O67_003183;gene-G6O67_008554;gene-G6O67_008555
GO:1900430	positive regulation of filamentous growth of a population of unicellular
organisms	0.0042	0.0023	1.8	0.219956	0.729408	gene-G6O67_003183;gene-G6O67_008554;gene-G6O67_008555
GO:1901893	positive regulation of cell septum assembly	0.0042	0.0023	1.8	0.219956	0.729408	gene-G6O67_003183;gene-G6O67_008554;gene-G6O67_008555
GO:1903438	positive regulation of mitotic cytokinetic process	0.0042	0.0023	1.8	0.219956	0.729408	gene-G6O67_003183;gene-G6O67_008554;gene-G6O67_008555
GO:1903490	positive regulation of mitotic cytokinesis	0.0042	0.0023	1.8	0.219956	0.729408	gene-G6O67_003183;gene-G6O67_008554;gene-G6O67_008555
GO:0034293	sexual sporulation	0.007	0.0047	1.5	0.225176	0.729408	gene-G6O67_002855;gene-G6O67_003183;gene-G6O67_007016;gene-G6O67_008554;gene-G6O67_008555
GO:0043935	sexual sporulation resulting in formation of a cellular spore	0.007	0.0047	1.5	0.225176	0.729408	gene-G6O67_002855;gene-G6O67_003183;gene-G6O67_007016;gene-G6O67_008554;gene-G6O67_008555
GO:0071214	cellular response to abiotic stimulus	0.007	0.0047	1.5	0.225176	0.729408	gene-G6O67_001149;gene-G6O67_003183;gene-G6O67_007636;gene-G6O67_008554;gene-G6O67_008555
GO:0009116	nucleoside metabolic process	0.0112	0.0084	1.34	0.228653	0.729408	Ophiocordyceps_sinensis_newGene_507;gene-G6O67_000784;gene-G6O67_000975;gene-G6O67_002367;gene-G6O67_002556;gene-G6O67_006997;gene-G6O67_007118;gene-G6O67_007962
GO:1903046	meiotic cell cycle process	0.0112	0.0084	1.34	0.228653	0.729408	gene-G6O67_000330;gene-G6O67_001149;gene-G6O67_002855;gene-G6O67_003183;gene-G6O67_006375;gene-G6O67_007016;gene-G6O67_008554;gene-G6O67_008555
GO:0051172	negative regulation of nitrogen compound metabolic process	0.0183	0.0147	1.24	0.232985	0.729408	gene-G6O67_000214;gene-G6O67_000261;gene-G6O67_000414;gene-G6O67_000478;gene-G6O67_001149;gene-G6O67_002035;gene-G6O67_002139;gene-G6O67_002420;gene-G6O67_003054;gene-G6O67_003183;gene-G6O67_003234;gene-G6O67_008554;gene-G6O67_008555
GO:0006629	lipid metabolic process	0.0197	0.0161	1.22	0.237409	0.729408	gene-G6O67_000668;gene-G6O67_000786;gene-G6O67_002311;gene-G6O67_002516;gene-G6O67_004323;gene-G6O67_005018;gene-G6O67_006087;gene-G6O67_006762;gene-G6O67_006810;gene-G6O67_007016;gene-G6O67_008324;gene-G6O67_008630;gene-G6O67_008717;gene-G6O67_008790
GO:0000019	regulation of mitotic recombination	0.0014	0.0003	4.19	0.238526	0.729408	gene-G6O67_000214
GO:0000022	mitotic spindle elongation	0.0014	0.0003	4.19	0.238526	0.729408	gene-G6O67_007203
GO:0000183	chromatin silencing at rDNA	0.0014	0.0003	4.19	0.238526	0.729408	gene-G6O67_000414
GO:0000715	nucleotide-excision repair, DNA damage recognition	0.0014	0.0003	4.19	0.238526	0.729408	gene-G6O67_006809
GO:0000743	nuclear migration involved in conjugation with cellular fusion	0.0014	0.0003	4.19	0.238526	0.729408	gene-G6O67_007203
GO:0001079	nitrogen catabolite regulation of transcription from RNA polymerase II promoter	0.0014	0.0003	4.19	0.238526	0.729408	gene-G6O67_000261
GO:0001081	nitrogen catabolite repression of transcription from RNA polymerase II promoter	0.0014	0.0003	4.19	0.238526	0.729408	gene-G6O67_000261
GO:0002090	regulation of receptor internalization	0.0014	0.0003	4.19	0.238526	0.729408	gene-G6O67_006401
GO:0002092	positive regulation of receptor internalization	0.0014	0.0003	4.19	0.238526	0.729408	gene-G6O67_006401
GO:0003400	regulation of COPII vesicle coating	0.0014	0.0003	4.19	0.238526	0.729408	gene-G6O67_003251
GO:0006013	mannose metabolic process	0.0014	0.0003	4.19	0.238526	0.729408	gene-G6O67_007213
GO:0006076	(1->3)-beta-D-glucan catabolic process	0.0014	0.0003	4.19	0.238526	0.729408	gene-G6O67_007600
GO:0006081	cellular aldehyde metabolic process	0.0014	0.0003	4.19	0.238526	0.729408	gene-G6O67_004440
GO:0006171	cAMP biosynthetic process	0.0014	0.0003	4.19	0.238526	0.729408	gene-G6O67_002434
GO:0006177	GMP biosynthetic process	0.0014	0.0003	4.19	0.238526	0.729408	gene-G6O67_008431
GO:0006198	cAMP catabolic process	0.0014	0.0003	4.19	0.238526	0.729408	gene-G6O67_003264
GO:0006216	cytidine catabolic process	0.0014	0.0003	4.19	0.238526	0.729408	gene-G6O67_002654
GO:0006218	uridine catabolic process	0.0014	0.0003	4.19	0.238526	0.729408	gene-G6O67_002654
GO:0006304	DNA modification	0.0014	0.0003	4.19	0.238526	0.729408	gene-G6O67_001369
GO:0006308	DNA catabolic process	0.0014	0.0003	4.19	0.238526	0.729408	gene-G6O67_002015
GO:0006471	protein ADP-ribosylation	0.0014	0.0003	4.19	0.238526	0.729408	gene-G6O67_006782
GO:0006490	oligosaccharide-lipid intermediate biosynthetic process	0.0014	0.0003	4.19	0.238526	0.729408	gene-G6O67_006465
GO:0006501	C-terminal protein lipidation	0.0014	0.0003	4.19	0.238526	0.729408	gene-G6O67_004392
GO:0006517	protein deglycosylation	0.0014	0.0003	4.19	0.238526	0.729408	gene-G6O67_007518
GO:0006521	regulation of cellular amino acid metabolic process	0.0014	0.0003	4.19	0.238526	0.729408	gene-G6O67_002035
GO:0006536	glutamate metabolic process	0.0014	0.0003	4.19	0.238526	0.729408	gene-G6O67_007739
GO:0006563	L-serine metabolic process	0.0014	0.0003	4.19	0.238526	0.729408	gene-G6O67_001806
GO:0006566	threonine metabolic process	0.0014	0.0003	4.19	0.238526	0.729408	gene-G6O67_001048
GO:0006635	fatty acid beta-oxidation	0.0014	0.0003	4.19	0.238526	0.729408	gene-G6O67_002516
GO:0006658	phosphatidylserine metabolic process	0.0014	0.0003	4.19	0.238526	0.729408	gene-G6O67_006762
GO:0006729	tetrahydrobiopterin biosynthetic process	0.0014	0.0003	4.19	0.238526	0.729408	gene-G6O67_000910
GO:0007232	osmosensory signaling pathway via Sho1 osmosensor	0.0014	0.0003	4.19	0.238526	0.729408	gene-G6O67_000105
GO:0007534	gene conversion at mating-type locus	0.0014	0.0003	4.19	0.238526	0.729408	gene-G6O67_000214
GO:0008615	pyridoxine biosynthetic process	0.0014	0.0003	4.19	0.238526	0.729408	gene-G6O67_000884
GO:0008655	pyrimidine-containing compound salvage	0.0014	0.0003	4.19	0.238526	0.729408	gene-G6O67_002654
GO:0009052	pentose-phosphate shunt, non-oxidative branch	0.0014	0.0003	4.19	0.238526	0.729408	gene-G6O67_000635
GO:0009060	aerobic respiration	0.0014	0.0003	4.19	0.238526	0.729408	gene-G6O67_002082
GO:0009069	serine family amino acid metabolic process	0.0014	0.0003	4.19	0.238526	0.729408	gene-G6O67_001806
GO:0009070	serine family amino acid biosynthetic process	0.0014	0.0003	4.19	0.238526	0.729408	gene-G6O67_001806
GO:0009094	L-phenylalanine biosynthetic process	0.0014	0.0003	4.19	0.238526	0.729408	gene-G6O67_002241
GO:0009250	glucan biosynthetic process	0.0014	0.0003	4.19	0.238526	0.729408	gene-G6O67_002117
GO:0009254	peptidoglycan turnover	0.0014	0.0003	4.19	0.238526	0.729408	gene-G6O67_004470
GO:0009396	folic acid-containing compound biosynthetic process	0.0014	0.0003	4.19	0.238526	0.729408	gene-G6O67_000687
GO:0009411	response to UV	0.0014	0.0003	4.19	0.238526	0.729408	gene-G6O67_006726
GO:0009439	cyanate metabolic process	0.0014	0.0003	4.19	0.238526	0.729408	gene-G6O67_000973
GO:0010133	proline catabolic process to glutamate	0.0014	0.0003	4.19	0.238526	0.729408	gene-G6O67_002546
GO:0010212	response to ionizing radiation	0.0014	0.0003	4.19	0.238526	0.729408	gene-G6O67_002198
GO:0010520	regulation of reciprocal meiotic recombination	0.0014	0.0003	4.19	0.238526	0.729408	gene-G6O67_001149
GO:0010569	regulation of double-strand break repair via homologous recombination	0.0014	0.0003	4.19	0.238526	0.729408	gene-G6O67_003054
GO:0010672	regulation of transcription from RNA polymerase II promoter involved in meiotic
cell cycle	0.0014	0.0003	4.19	0.238526	0.729408	gene-G6O67_006667
GO:0010845	positive regulation of reciprocal meiotic recombination	0.0014	0.0003	4.19	0.238526	0.729408	gene-G6O67_001149
GO:0010846	activation of reciprocal meiotic recombination	0.0014	0.0003	4.19	0.238526	0.729408	gene-G6O67_001149
GO:0015677	copper ion import	0.0014	0.0003	4.19	0.238526	0.729408	gene-G6O67_007096
GO:0015804	neutral amino acid transport	0.0014	0.0003	4.19	0.238526	0.729408	gene-G6O67_007410
GO:0015824	proline transport	0.0014	0.0003	4.19	0.238526	0.729408	gene-G6O67_007410
GO:0015840	urea transport	0.0014	0.0003	4.19	0.238526	0.729408	gene-G6O67_007410
GO:0015849	organic acid transport	0.0014	0.0003	4.19	0.238526	0.729408	gene-G6O67_007410
GO:0016106	sesquiterpenoid biosynthetic process	0.0014	0.0003	4.19	0.238526	0.729408	gene-G6O67_003354
GO:0016572	histone phosphorylation	0.0014	0.0003	4.19	0.238526	0.729408	gene-G6O67_002198
GO:0017196	N-terminal peptidyl-methionine acetylation	0.0014	0.0003	4.19	0.238526	0.729408	gene-G6O67_002676
GO:0018410	C-terminal protein amino acid modification	0.0014	0.0003	4.19	0.238526	0.729408	gene-G6O67_004392
GO:0019310	inositol catabolic process	0.0014	0.0003	4.19	0.238526	0.729408	gene-G6O67_006343
GO:0019358	nicotinate nucleotide salvage	0.0014	0.0003	4.19	0.238526	0.729408	gene-G6O67_002654
GO:0019395	fatty acid oxidation	0.0014	0.0003	4.19	0.238526	0.729408	gene-G6O67_002516
GO:0019427	acetyl-CoA biosynthetic process from acetate	0.0014	0.0003	4.19	0.238526	0.729408	gene-G6O67_002666
GO:0019551	glutamate catabolic process to 2-oxoglutarate	0.0014	0.0003	4.19	0.238526	0.729408	gene-G6O67_003467
GO:0019594	mannitol metabolic process	0.0014	0.0003	4.19	0.238526	0.729408	gene-G6O67_006165
GO:0019755	one-carbon compound transport	0.0014	0.0003	4.19	0.238526	0.729408	gene-G6O67_007410
GO:0030148	sphingolipid biosynthetic process	0.0014	0.0003	4.19	0.238526	0.729408	gene-G6O67_006526
GO:0030258	lipid modification	0.0014	0.0003	4.19	0.238526	0.729408	gene-G6O67_002516
GO:0030638	polyketide metabolic process	0.0014	0.0003	4.19	0.238526	0.729408	gene-G6O67_005625
GO:0031113	regulation of microtubule polymerization	0.0014	0.0003	4.19	0.238526	0.729408	gene-G6O67_007203
GO:0031115	negative regulation of microtubule polymerization	0.0014	0.0003	4.19	0.238526	0.729408	gene-G6O67_007203
GO:0031335	regulation of sulfur amino acid metabolic process	0.0014	0.0003	4.19	0.238526	0.729408	gene-G6O67_002035
GO:0032206	positive regulation of telomere maintenance	0.0014	0.0003	4.19	0.238526	0.729408	gene-G6O67_005815
GO:0032212	positive regulation of telomere maintenance via telomerase	0.0014	0.0003	4.19	0.238526	0.729408	gene-G6O67_005815
GO:0032891	negative regulation of organic acid transport	0.0014	0.0003	4.19	0.238526	0.729408	gene-G6O67_006401
GO:0033499	galactose catabolic process via UDP-galactose	0.0014	0.0003	4.19	0.238526	0.729408	gene-G6O67_003451
GO:0034224	cellular response to zinc ion starvation	0.0014	0.0003	4.19	0.238526	0.729408	gene-G6O67_001533
GO:0034225	regulation of transcription from RNA polymerase II promoter in response to zinc
ion starvation	0.0014	0.0003	4.19	0.238526	0.729408	gene-G6O67_001533
GO:0034286	response to maltose	0.0014	0.0003	4.19	0.238526	0.729408	gene-G6O67_001149
GO:0034406	cell wall beta-glucan metabolic process	0.0014	0.0003	4.19	0.238526	0.729408	gene-G6O67_002117
GO:0034407	cell wall (1->3)-beta-D-glucan metabolic process	0.0014	0.0003	4.19	0.238526	0.729408	gene-G6O67_002117
GO:0034410	cell wall beta-glucan biosynthetic process	0.0014	0.0003	4.19	0.238526	0.729408	gene-G6O67_002117
GO:0034411	cell wall (1->3)-beta-D-glucan biosynthetic process	0.0014	0.0003	4.19	0.238526	0.729408	gene-G6O67_002117
GO:0034440	lipid oxidation	0.0014	0.0003	4.19	0.238526	0.729408	gene-G6O67_002516
GO:0034763	negative regulation of transmembrane transport	0.0014	0.0003	4.19	0.238526	0.729408	gene-G6O67_006401
GO:0034766	negative regulation of ion transmembrane transport	0.0014	0.0003	4.19	0.238526	0.729408	gene-G6O67_006401
GO:0035430	regulation of gluconate transmembrane transport	0.0014	0.0003	4.19	0.238526	0.729408	gene-G6O67_003627
GO:0035432	positive regulation of gluconate transmembrane transport	0.0014	0.0003	4.19	0.238526	0.729408	gene-G6O67_003627
GO:0035510	DNA dealkylation	0.0014	0.0003	4.19	0.238526	0.729408	gene-G6O67_001369
GO:0035822	gene conversion	0.0014	0.0003	4.19	0.238526	0.729408	gene-G6O67_000214
GO:0036205	histone catabolic process	0.0014	0.0003	4.19	0.238526	0.729408	gene-G6O67_005574
GO:0042128	nitrate assimilation	0.0014	0.0003	4.19	0.238526	0.729408	gene-G6O67_007006
GO:0042174	negative regulation of sporulation resulting in formation of a cellular spore	0.0014	0.0003	4.19	0.238526	0.729408	gene-G6O67_006762
GO:0042183	formate catabolic process	0.0014	0.0003	4.19	0.238526	0.729408	gene-G6O67_002978
GO:0042412	taurine biosynthetic process	0.0014	0.0003	4.19	0.238526	0.729408	gene-G6O67_000851
GO:0042779	tRNA 3'-trailer cleavage	0.0014	0.0003	4.19	0.238526	0.729408	gene-G6O67_001920
GO:0043048	dolichyl monophosphate biosynthetic process	0.0014	0.0003	4.19	0.238526	0.729408	gene-G6O67_002972
GO:0043111	replication fork arrest	0.0014	0.0003	4.19	0.238526	0.729408	gene-G6O67_000214
GO:0043271	negative regulation of ion transport	0.0014	0.0003	4.19	0.238526	0.729408	gene-G6O67_006401
GO:0043335	protein unfolding	0.0014	0.0003	4.19	0.238526	0.729408	gene-G6O67_002245
GO:0043419	urea catabolic process	0.0014	0.0003	4.19	0.238526	0.729408	gene-G6O67_007406
GO:0043619	regulation of transcription from RNA polymerase II promoter in response to
oxidative stress	0.0014	0.0003	4.19	0.238526	0.729408	gene-G6O67_001149
GO:0043687	post-translational protein modification	0.0014	0.0003	4.19	0.238526	0.729408	gene-G6O67_004392
GO:0043942	negative regulation of sexual sporulation resulting in formation of a cellular
spore	0.0014	0.0003	4.19	0.238526	0.729408	gene-G6O67_006762
GO:0043949	regulation of cAMP-mediated signaling	0.0014	0.0003	4.19	0.238526	0.729408	gene-G6O67_001149
GO:0043951	negative regulation of cAMP-mediated signaling	0.0014	0.0003	4.19	0.238526	0.729408	gene-G6O67_001149
GO:0044728	DNA methylation or demethylation	0.0014	0.0003	4.19	0.238526	0.729408	gene-G6O67_001369
GO:0045128	negative regulation of reciprocal meiotic recombination	0.0014	0.0003	4.19	0.238526	0.729408	gene-G6O67_001149
GO:0045836	positive regulation of meiotic nuclear division	0.0014	0.0003	4.19	0.238526	0.729408	gene-G6O67_001149
GO:0045911	positive regulation of DNA recombination	0.0014	0.0003	4.19	0.238526	0.729408	gene-G6O67_001149
GO:0045950	negative regulation of mitotic recombination	0.0014	0.0003	4.19	0.238526	0.729408	gene-G6O67_000214
GO:0045984	negative regulation of pyrimidine nucleobase metabolic process	0.0014	0.0003	4.19	0.238526	0.729408	gene-G6O67_000890
GO:0046033	AMP metabolic process	0.0014	0.0003	4.19	0.238526	0.729408	gene-G6O67_007639
GO:0046039	GTP metabolic process	0.0014	0.0003	4.19	0.238526	0.729408	gene-G6O67_007639
GO:0046041	ITP metabolic process	0.0014	0.0003	4.19	0.238526	0.729408	gene-G6O67_007639
GO:0046168	glycerol-3-phosphate catabolic process	0.0014	0.0003	4.19	0.238526	0.729408	gene-G6O67_005494
GO:0046294	formaldehyde catabolic process	0.0014	0.0003	4.19	0.238526	0.729408	gene-G6O67_003216
GO:0046475	glycerophospholipid catabolic process	0.0014	0.0003	4.19	0.238526	0.729408	gene-G6O67_002790
GO:0046942	carboxylic acid transport	0.0014	0.0003	4.19	0.238526	0.729408	gene-G6O67_007410
GO:0048209	regulation of vesicle targeting, to, from or within Golgi	0.0014	0.0003	4.19	0.238526	0.729408	gene-G6O67_003251
GO:0048259	regulation of receptor-mediated endocytosis	0.0014	0.0003	4.19	0.238526	0.729408	gene-G6O67_006401
GO:0048260	positive regulation of receptor-mediated endocytosis	0.0014	0.0003	4.19	0.238526	0.729408	gene-G6O67_006401
GO:0050482	arachidonic acid secretion	0.0014	0.0003	4.19	0.238526	0.729408	gene-G6O67_003488
GO:0051037	regulation of transcription involved in meiotic cell cycle	0.0014	0.0003	4.19	0.238526	0.729408	gene-G6O67_006667
GO:0051231	spindle elongation	0.0014	0.0003	4.19	0.238526	0.729408	gene-G6O67_007203
GO:0051274	beta-glucan biosynthetic process	0.0014	0.0003	4.19	0.238526	0.729408	gene-G6O67_002117
GO:0051275	beta-glucan catabolic process	0.0014	0.0003	4.19	0.238526	0.729408	gene-G6O67_007600
GO:0051409	response to nitrosative stress	0.0014	0.0003	4.19	0.238526	0.729408	gene-G6O67_002819
GO:0051560	mitochondrial calcium ion homeostasis	0.0014	0.0003	4.19	0.238526	0.729408	gene-G6O67_004821
GO:0051953	negative regulation of amine transport	0.0014	0.0003	4.19	0.238526	0.729408	gene-G6O67_006401
GO:0051956	negative regulation of amino acid transport	0.0014	0.0003	4.19	0.238526	0.729408	gene-G6O67_006401
GO:0051972	regulation of telomerase activity	0.0014	0.0003	4.19	0.238526	0.729408	gene-G6O67_005815
GO:0060194	regulation of antisense RNA transcription	0.0014	0.0003	4.19	0.238526	0.729408	gene-G6O67_001149
GO:0060195	negative regulation of antisense RNA transcription	0.0014	0.0003	4.19	0.238526	0.729408	gene-G6O67_001149
GO:0060628	regulation of ER to Golgi vesicle-mediated transport	0.0014	0.0003	4.19	0.238526	0.729408	gene-G6O67_003251
GO:0060631	regulation of meiosis I	0.0014	0.0003	4.19	0.238526	0.729408	gene-G6O67_001149
GO:0060903	positive regulation of meiosis I	0.0014	0.0003	4.19	0.238526	0.729408	gene-G6O67_001149
GO:0061160	regulation of establishment of bipolar cell polarity regulating cell shape	0.0014	0.0003	4.19	0.238526	0.729408	gene-G6O67_002772
GO:0061161	positive regulation of establishment of bipolar cell polarity regulating cell
shape	0.0014	0.0003	4.19	0.238526	0.729408	gene-G6O67_002772
GO:0061172	regulation of establishment of bipolar cell polarity	0.0014	0.0003	4.19	0.238526	0.729408	gene-G6O67_002772
GO:0061173	positive regulation of establishment of bipolar cell polarity	0.0014	0.0003	4.19	0.238526	0.729408	gene-G6O67_002772
GO:0061393	positive regulation of transcription from RNA polymerase II promoter in response
to osmotic stress	0.0014	0.0003	4.19	0.238526	0.729408	gene-G6O67_001149
GO:0061417	negative regulation of transcription from RNA polymerase II promoter in response
to oxidative stress	0.0014	0.0003	4.19	0.238526	0.729408	gene-G6O67_001149
GO:0061587	transfer RNA gene-mediated silencing	0.0014	0.0003	4.19	0.238526	0.729408	gene-G6O67_002420
GO:0070370	cellular heat acclimation	0.0014	0.0003	4.19	0.238526	0.729408	gene-G6O67_002245
GO:0070591	ascospore wall biogenesis	0.0014	0.0003	4.19	0.238526	0.729408	gene-G6O67_002855
GO:0070879	fungal-type cell wall beta-glucan metabolic process	0.0014	0.0003	4.19	0.238526	0.729408	gene-G6O67_002117
GO:0070880	fungal-type cell wall beta-glucan biosynthetic process	0.0014	0.0003	4.19	0.238526	0.729408	gene-G6O67_002117
GO:0070881	regulation of proline transport	0.0014	0.0003	4.19	0.238526	0.729408	gene-G6O67_007410
GO:0070973	protein localization to endoplasmic reticulum exit site	0.0014	0.0003	4.19	0.238526	0.729408	gene-G6O67_002137
GO:0070988	demethylation	0.0014	0.0003	4.19	0.238526	0.729408	gene-G6O67_001369
GO:0071049	nuclear retention of pre-mRNA with aberrant 3'-ends at the site of transcription	0.0014	0.0003	4.19	0.238526	0.729408	gene-G6O67_004439
GO:0071156	regulation of cell cycle arrest	0.0014	0.0003	4.19	0.238526	0.729408	gene-G6O67_001149
GO:0071158	positive regulation of cell cycle arrest	0.0014	0.0003	4.19	0.238526	0.729408	gene-G6O67_001149
GO:0071328	cellular response to maltose stimulus	0.0014	0.0003	4.19	0.238526	0.729408	gene-G6O67_001149
GO:0071417	cellular response to organonitrogen compound	0.0014	0.0003	4.19	0.238526	0.729408	gene-G6O67_000261
GO:0071629	ubiquitin-dependent catabolism of misfolded proteins by cytoplasm-associated
proteasome	0.0014	0.0003	4.19	0.238526	0.729408	gene-G6O67_000240
GO:0071940	fungal-type cell wall assembly	0.0014	0.0003	4.19	0.238526	0.729408	gene-G6O67_002855
GO:0071964	establishment of cell polarity regulating cell shape	0.0014	0.0003	4.19	0.238526	0.729408	gene-G6O67_007203
GO:0071969	fungal-type cell wall (1->3)-beta-D-glucan metabolic process	0.0014	0.0003	4.19	0.238526	0.729408	gene-G6O67_002117
GO:0071970	fungal-type cell wall (1->3)-beta-D-glucan biosynthetic process	0.0014	0.0003	4.19	0.238526	0.729408	gene-G6O67_002117
GO:0080111	DNA demethylation	0.0014	0.0003	4.19	0.238526	0.729408	gene-G6O67_001369
GO:0090113	regulation of ER to Golgi vesicle-mediated transport by GTP hydrolysis	0.0014	0.0003	4.19	0.238526	0.729408	gene-G6O67_003251
GO:0090158	endoplasmic reticulum membrane organization	0.0014	0.0003	4.19	0.238526	0.729408	gene-G6O67_005997
GO:0090293	nitrogen catabolite regulation of transcription	0.0014	0.0003	4.19	0.238526	0.729408	gene-G6O67_000261
GO:0090295	nitrogen catabolite repression of transcription	0.0014	0.0003	4.19	0.238526	0.729408	gene-G6O67_000261
GO:0097201	negative regulation of transcription from RNA polymerase II promoter in response
to stress	0.0014	0.0003	4.19	0.238526	0.729408	gene-G6O67_001149
GO:0097236	positive regulation of transcription from RNA polymerase II promoter in response
to zinc ion starvation	0.0014	0.0003	4.19	0.238526	0.729408	gene-G6O67_001533
GO:0097446	protein localization to eisosome filament	0.0014	0.0003	4.19	0.238526	0.729408	gene-G6O67_002139
GO:0099114	chromatin silencing at subtelomere	0.0014	0.0003	4.19	0.238526	0.729408	gene-G6O67_000414
GO:0110029	negative regulation of meiosis I	0.0014	0.0003	4.19	0.238526	0.729408	gene-G6O67_001149
GO:0110033	regulation of adenylate cyclase-activating glucose-activated G-protein coupled
receptor signaling pathway	0.0014	0.0003	4.19	0.238526	0.729408	gene-G6O67_001149
GO:0110034	negative regulation of adenylate cyclase-activating glucose-activated G-protein
coupled receptor signaling pathway	0.0014	0.0003	4.19	0.238526	0.729408	gene-G6O67_001149
GO:0120029	hydrogen ion export across plasma membrane	0.0014	0.0003	4.19	0.238526	0.729408	gene-G6O67_000161
GO:1900239	regulation of phenotypic switching	0.0014	0.0003	4.19	0.238526	0.729408	gene-G6O67_003627
GO:1900241	positive regulation of phenotypic switching	0.0014	0.0003	4.19	0.238526	0.729408	gene-G6O67_003627
GO:1900558	austinol metabolic process	0.0014	0.0003	4.19	0.238526	0.729408	gene-G6O67_008055
GO:1900560	austinol biosynthetic process	0.0014	0.0003	4.19	0.238526	0.729408	gene-G6O67_008055
GO:1900561	dehydroaustinol metabolic process	0.0014	0.0003	4.19	0.238526	0.729408	gene-G6O67_008055
GO:1900563	dehydroaustinol biosynthetic process	0.0014	0.0003	4.19	0.238526	0.729408	gene-G6O67_008055
GO:1901524	regulation of mitophagy	0.0014	0.0003	4.19	0.238526	0.729408	gene-G6O67_003830
GO:1901699	cellular response to nitrogen compound	0.0014	0.0003	4.19	0.238526	0.729408	gene-G6O67_000261
GO:1902296	DNA strand elongation involved in cell cycle DNA replication	0.0014	0.0003	4.19	0.238526	0.729408	gene-G6O67_007252
GO:1902319	DNA strand elongation involved in nuclear cell cycle DNA replication	0.0014	0.0003	4.19	0.238526	0.729408	gene-G6O67_007252
GO:1902751	positive regulation of cell cycle G2/M phase transition	0.0014	0.0003	4.19	0.238526	0.729408	gene-G6O67_001649
GO:1902983	DNA strand elongation involved in mitotic DNA replication	0.0014	0.0003	4.19	0.238526	0.729408	gene-G6O67_007252
GO:1903259	exon-exon junction complex disassembly	0.0014	0.0003	4.19	0.238526	0.729408	gene-G6O67_002486
GO:1903459	mitotic DNA replication lagging strand elongation	0.0014	0.0003	4.19	0.238526	0.729408	gene-G6O67_007252
GO:1903693	regulation of mitotic G1 cell cycle arrest in response to nitrogen starvation	0.0014	0.0003	4.19	0.238526	0.729408	gene-G6O67_001149
GO:1903694	positive regulation of mitotic G1 cell cycle arrest in response to nitrogen
starvation	0.0014	0.0003	4.19	0.238526	0.729408	gene-G6O67_001149
GO:1903792	negative regulation of anion transport	0.0014	0.0003	4.19	0.238526	0.729408	gene-G6O67_006401
GO:1903960	negative regulation of anion transmembrane transport	0.0014	0.0003	4.19	0.238526	0.729408	gene-G6O67_006401
GO:1904063	negative regulation of cation transmembrane transport	0.0014	0.0003	4.19	0.238526	0.729408	gene-G6O67_006401
GO:1904183	negative regulation of pyruvate dehydrogenase activity	0.0014	0.0003	4.19	0.238526	0.729408	gene-G6O67_003830
GO:1904358	positive regulation of telomere maintenance via telomere lengthening	0.0014	0.0003	4.19	0.238526	0.729408	gene-G6O67_005815
GO:1904765	positive regulation of transcription from RNA polymerase II promoter in response
to maltose	0.0014	0.0003	4.19	0.238526	0.729408	gene-G6O67_001149
GO:1905533	negative regulation of leucine import across plasma membrane	0.0014	0.0003	4.19	0.238526	0.729408	gene-G6O67_006401
GO:1990151	protein localization to cell tip	0.0014	0.0003	4.19	0.238526	0.729408	gene-G6O67_007203
GO:1990277	parasexual conjugation with cellular fusion	0.0014	0.0003	4.19	0.238526	0.729408	gene-G6O67_003627
GO:1990896	protein localization to cell cortex of cell tip	0.0014	0.0003	4.19	0.238526	0.729408	gene-G6O67_007203
GO:2000247	positive regulation of establishment or maintenance of bipolar cell polarity
regulating cell shape	0.0014	0.0003	4.19	0.238526	0.729408	gene-G6O67_002772
GO:2000573	positive regulation of DNA biosynthetic process	0.0014	0.0003	4.19	0.238526	0.729408	gene-G6O67_005815
GO:2000785	regulation of autophagosome assembly	0.0014	0.0003	4.19	0.238526	0.729408	gene-G6O67_007410
GO:0000422	autophagy of mitochondrion	0.0028	0.0013	2.1	0.242433	0.729408	gene-G6O67_004392;gene-G6O67_005296
GO:0000429	carbon catabolite regulation of transcription from RNA polymerase II promoter	0.0028	0.0013	2.1	0.242433	0.729408	gene-G6O67_003182;gene-G6O67_008552
GO:0005977	glycogen metabolic process	0.0028	0.0013	2.1	0.242433	0.729408	gene-G6O67_002420;gene-G6O67_005601
GO:0006044	N-acetylglucosamine metabolic process	0.0028	0.0013	2.1	0.242433	0.729408	gene-G6O67_002226;gene-G6O67_008152
GO:0006090	pyruvate metabolic process	0.0028	0.0013	2.1	0.242433	0.729408	gene-G6O67_003497;gene-G6O67_007111
GO:0006112	energy reserve metabolic process	0.0028	0.0013	2.1	0.242433	0.729408	gene-G6O67_002420;gene-G6O67_005601
GO:0006559	L-phenylalanine catabolic process	0.0028	0.0013	2.1	0.242433	0.729408	gene-G6O67_001889;gene-G6O67_008027
GO:0006751	glutathione catabolic process	0.0028	0.0013	2.1	0.242433	0.729408	gene-G6O67_004614;gene-G6O67_005784
GO:0009063	cellular amino acid catabolic process	0.0028	0.0013	2.1	0.242433	0.729408	gene-G6O67_003428;gene-G6O67_004479
GO:0009100	glycoprotein metabolic process	0.0028	0.0013	2.1	0.242433	0.729408	gene-G6O67_007518;gene-G6O67_007636
GO:0009435	NAD biosynthetic process	0.0028	0.0013	2.1	0.242433	0.729408	gene-G6O67_002171;gene-G6O67_005297
GO:0016255	attachment of GPI anchor to protein	0.0028	0.0013	2.1	0.242433	0.729408	gene-G6O67_004141;gene-G6O67_007896
GO:0032386	regulation of intracellular transport	0.0028	0.0013	2.1	0.242433	0.729408	gene-G6O67_001399;gene-G6O67_003251
GO:0034227	tRNA thio-modification	0.0028	0.0013	2.1	0.242433	0.729408	gene-G6O67_004001;gene-G6O67_008069
GO:0044011	single-species biofilm formation on inanimate substrate	0.0028	0.0013	2.1	0.242433	0.729408	gene-G6O67_001629;gene-G6O67_003627
GO:0046654	tetrahydrofolate biosynthetic process	0.0028	0.0013	2.1	0.242433	0.729408	gene-G6O67_003105;gene-G6O67_003148
GO:0046854	phosphatidylinositol phosphorylation	0.0028	0.0013	2.1	0.242433	0.729408	gene-G6O67_002222;gene-G6O67_008282
GO:0051101	regulation of DNA binding	0.0028	0.0013	2.1	0.242433	0.729408	gene-G6O67_000214;gene-G6O67_005815
GO:0051592	response to calcium ion	0.0028	0.0013	2.1	0.242433	0.729408	gene-G6O67_005713;gene-G6O67_007257
GO:0051703	intraspecies interaction between organisms	0.0028	0.0013	2.1	0.242433	0.729408	gene-G6O67_001629;gene-G6O67_003627
GO:0071277	cellular response to calcium ion	0.0028	0.0013	2.1	0.242433	0.729408	gene-G6O67_005713;gene-G6O67_007257
GO:0072401	signal transduction involved in DNA integrity checkpoint	0.0028	0.0013	2.1	0.242433	0.729408	gene-G6O67_003054;gene-G6O67_007061
GO:0106035	protein maturation by [4Fe-4S] cluster transfer	0.0028	0.0013	2.1	0.242433	0.729408	gene-G6O67_007494;gene-G6O67_007582
GO:1902403	signal transduction involved in mitotic DNA integrity checkpoint	0.0028	0.0013	2.1	0.242433	0.729408	gene-G6O67_003054;gene-G6O67_007061
GO:1903008	organelle disassembly	0.0028	0.0013	2.1	0.242433	0.729408	gene-G6O67_004392;gene-G6O67_005296
GO:1903829	positive regulation of cellular protein localization	0.0028	0.0013	2.1	0.242433	0.729408	gene-G6O67_001399;gene-G6O67_006401
GO:0048584	positive regulation of response to stimulus	0.0084	0.006	1.4	0.243475	0.731104	gene-G6O67_003054;gene-G6O67_003183;gene-G6O67_007257;gene-G6O67_007410;gene-G6O67_008554;gene-G6O67_008555
GO:0006790	sulfur compound metabolic process	0.0056	0.0037	1.52	0.255352	0.762275	gene-G6O67_003428;gene-G6O67_004479;gene-G6O67_007494;gene-G6O67_008282
GO:0044262	cellular carbohydrate metabolic process	0.0056	0.0037	1.52	0.255352	0.762275	gene-G6O67_002117;gene-G6O67_002420;gene-G6O67_005601;gene-G6O67_007600
GO:0044403	symbiosis, encompassing mutualism through parasitism	0.0056	0.0037	1.52	0.255352	0.762275	gene-G6O67_003183;gene-G6O67_003627;gene-G6O67_008554;gene-G6O67_008555
GO:1901576	organic substance biosynthetic process	0.0323	0.0281	1.15	0.257127	0.766077	gene-G6O67_000214;gene-G6O67_000240;gene-G6O67_000478;gene-G6O67_000763;gene-G6O67_001149;gene-G6O67_001806;gene-G6O67_002117;gene-G6O67_002703;gene-G6O67_003183;gene-G6O67_003428;gene-G6O67_004392;gene-G6O67_004479;gene-G6O67_005296;gene-G6O67_005574;gene-G6O67_006310;gene-G6O67_006762;gene-G6O67_007061;gene-G6O67_007252;gene-G6O67_007598;gene-G6O67_007636;gene-G6O67_008055;gene-G6O67_008554;gen…
GO:0050896	response to stimulus	0.0435	0.0392	1.11	0.279125	0.826796	gene-G6O67_000214;gene-G6O67_000240;gene-G6O67_000261;gene-G6O67_000763;gene-G6O67_001085;gene-G6O67_001149;gene-G6O67_001369;gene-G6O67_001533;gene-G6O67_002139;gene-G6O67_002420;gene-G6O67_002703;gene-G6O67_002772;gene-G6O67_003054;gene-G6O67_003182;gene-G6O67_003183;gene-G6O67_003251;gene-G6O67_003627;gene-G6O67_004392;gene-G6O67_005251;gene-G6O67_005713;gene-G6O67_006301;gene-G6O67_006762;gen…
GO:0009891	positive regulation of biosynthetic process	0.0197	0.0168	1.17	0.292342	0.826796	gene-G6O67_000763;gene-G6O67_001149;gene-G6O67_001533;gene-G6O67_002035;gene-G6O67_003054;gene-G6O67_003182;gene-G6O67_003183;gene-G6O67_003627;gene-G6O67_005815;gene-G6O67_006762;gene-G6O67_007598;gene-G6O67_008552;gene-G6O67_008554;gene-G6O67_008555
GO:0031328	positive regulation of cellular biosynthetic process	0.0197	0.0168	1.17	0.292342	0.826796	gene-G6O67_000763;gene-G6O67_001149;gene-G6O67_001533;gene-G6O67_002035;gene-G6O67_003054;gene-G6O67_003182;gene-G6O67_003183;gene-G6O67_003627;gene-G6O67_005815;gene-G6O67_006762;gene-G6O67_007598;gene-G6O67_008552;gene-G6O67_008554;gene-G6O67_008555
GO:0006275	regulation of DNA replication	0.0042	0.0027	1.57	0.292975	0.826796	gene-G6O67_000214;gene-G6O67_000478;gene-G6O67_003897
GO:0007127	meiosis I	0.0042	0.0027	1.57	0.292975	0.826796	gene-G6O67_000330;gene-G6O67_001149;gene-G6O67_006375
GO:0010972	negative regulation of G2/M transition of mitotic cell cycle	0.0042	0.0027	1.57	0.292975	0.826796	gene-G6O67_000214;gene-G6O67_003054;gene-G6O67_007061
GO:0030702	chromatin silencing at centromere	0.0042	0.0027	1.57	0.292975	0.826796	gene-G6O67_000414;gene-G6O67_000478;gene-G6O67_003234
GO:0033314	mitotic DNA replication checkpoint	0.0042	0.0027	1.57	0.292975	0.826796	gene-G6O67_000214;gene-G6O67_003054;gene-G6O67_007061
GO:0045927	positive regulation of growth	0.0042	0.0027	1.57	0.292975	0.826796	gene-G6O67_003183;gene-G6O67_008554;gene-G6O67_008555
GO:0051701	interaction with host	0.0042	0.0027	1.57	0.292975	0.826796	gene-G6O67_003183;gene-G6O67_008554;gene-G6O67_008555
GO:0090329	regulation of DNA-dependent DNA replication	0.0042	0.0027	1.57	0.292975	0.826796	gene-G6O67_000214;gene-G6O67_000478;gene-G6O67_003897
GO:1902750	negative regulation of cell cycle G2/M phase transition	0.0042	0.0027	1.57	0.292975	0.826796	gene-G6O67_000214;gene-G6O67_003054;gene-G6O67_007061
GO:0044249	cellular biosynthetic process	0.0309	0.0275	1.12	0.299558	0.826796	gene-G6O67_000214;gene-G6O67_000240;gene-G6O67_000478;gene-G6O67_000763;gene-G6O67_001149;gene-G6O67_001806;gene-G6O67_002117;gene-G6O67_002703;gene-G6O67_003183;gene-G6O67_003428;gene-G6O67_004392;gene-G6O67_004479;gene-G6O67_005296;gene-G6O67_005574;gene-G6O67_006310;gene-G6O67_006762;gene-G6O67_007061;gene-G6O67_007252;gene-G6O67_007598;gene-G6O67_007636;gene-G6O67_008554;gene-G6O67_008555
GO:0032774	RNA biosynthetic process	0.0112	0.009	1.24	0.305064	0.826796	gene-G6O67_000763;gene-G6O67_001149;gene-G6O67_002703;gene-G6O67_003183;gene-G6O67_006310;gene-G6O67_007598;gene-G6O67_008554;gene-G6O67_008555
GO:0072594	establishment of protein localization to organelle	0.0112	0.009	1.24	0.305064	0.826796	gene-G6O67_001064;gene-G6O67_001105;gene-G6O67_001399;gene-G6O67_002516;gene-G6O67_003175;gene-G6O67_005855;gene-G6O67_005997;gene-G6O67_006401
GO:0097659	nucleic acid-templated transcription	0.0112	0.009	1.24	0.305064	0.826796	gene-G6O67_000763;gene-G6O67_001149;gene-G6O67_002703;gene-G6O67_003183;gene-G6O67_006310;gene-G6O67_007598;gene-G6O67_008554;gene-G6O67_008555
GO:0035556	intracellular signal transduction	0.0126	0.0104	1.22	0.309951	0.826796	gene-G6O67_001149;gene-G6O67_001946;gene-G6O67_001978;gene-G6O67_002434;gene-G6O67_003054;gene-G6O67_003251;gene-G6O67_005551;gene-G6O67_006799;gene-G6O67_007061
GO:0000077	DNA damage checkpoint	0.0056	0.004	1.4	0.315811	0.826796	gene-G6O67_002198;gene-G6O67_003054;gene-G6O67_006435;gene-G6O67_007506
GO:0017038	protein import	0.0056	0.004	1.4	0.315811	0.826796	gene-G6O67_001105;gene-G6O67_002516;gene-G6O67_003175;gene-G6O67_005855
GO:0071555	cell wall organization	0.0056	0.004	1.4	0.315811	0.826796	gene-G6O67_001120;gene-G6O67_002855;gene-G6O67_007600;gene-G6O67_008623
GO:0072657	protein localization to membrane	0.0056	0.004	1.4	0.315811	0.826796	gene-G6O67_001105;gene-G6O67_005251;gene-G6O67_005997;gene-G6O67_006762
GO:0080135	regulation of cellular response to stress	0.0056	0.004	1.4	0.315811	0.826796	gene-G6O67_001149;gene-G6O67_003054;gene-G6O67_007257;gene-G6O67_007410
GO:0090150	establishment of protein localization to membrane	0.0056	0.004	1.4	0.315811	0.826796	gene-G6O67_001105;gene-G6O67_005251;gene-G6O67_005997;gene-G6O67_006762
GO:0031324	negative regulation of cellular metabolic process	0.0197	0.0171	1.15	0.321153	0.826796	gene-G6O67_000214;gene-G6O67_000261;gene-G6O67_000414;gene-G6O67_000478;gene-G6O67_001149;gene-G6O67_002035;gene-G6O67_002139;gene-G6O67_002420;gene-G6O67_003054;gene-G6O67_003183;gene-G6O67_003234;gene-G6O67_006762;gene-G6O67_008554;gene-G6O67_008555
GO:1901135	carbohydrate derivative metabolic process	0.007	0.0054	1.31	0.328611	0.826796	gene-G6O67_002226;gene-G6O67_002484;gene-G6O67_004454;gene-G6O67_007518;gene-G6O67_007636
GO:0003006	developmental process involved in reproduction	0.0084	0.0067	1.26	0.336545	0.826796	gene-G6O67_000214;gene-G6O67_002855;gene-G6O67_003183;gene-G6O67_007016;gene-G6O67_008554;gene-G6O67_008555
GO:0006099	tricarboxylic acid cycle	0.0084	0.0067	1.26	0.336545	0.826796	gene-G6O67_002224;gene-G6O67_003548;gene-G6O67_004372;gene-G6O67_006486;gene-G6O67_007190;gene-G6O67_008750
GO:0042592	homeostatic process	0.0098	0.008	1.22	0.341725	0.826796	gene-G6O67_000763;gene-G6O67_001629;gene-G6O67_003183;gene-G6O67_005713;gene-G6O67_007061;gene-G6O67_008554;gene-G6O67_008555
GO:0001933	negative regulation of protein phosphorylation	0.0028	0.0017	1.68	0.34298	0.826796	gene-G6O67_002139;gene-G6O67_003054
GO:0006098	pentose-phosphate shunt	0.0028	0.0017	1.68	0.34298	0.826796	gene-G6O67_001628;gene-G6O67_002389
GO:0006207	'de novo' pyrimidine nucleobase biosynthetic process	0.0028	0.0017	1.68	0.34298	0.826796	gene-G6O67_000376;gene-G6O67_000890
GO:0006469	negative regulation of protein kinase activity	0.0028	0.0017	1.68	0.34298	0.826796	gene-G6O67_002139;gene-G6O67_003054
GO:0006515	misfolded or incompletely synthesized protein catabolic process	0.0028	0.0017	1.68	0.34298	0.826796	gene-G6O67_000240;gene-G6O67_007518
GO:0006564	L-serine biosynthetic process	0.0028	0.0017	1.68	0.34298	0.826796	gene-G6O67_001806;gene-G6O67_008224
GO:0006694	steroid biosynthetic process	0.0028	0.0017	1.68	0.34298	0.826796	gene-G6O67_002480;gene-G6O67_006762
GO:0006820	anion transport	0.0028	0.0017	1.68	0.34298	0.826796	gene-G6O67_006762;gene-G6O67_007410
GO:0007166	cell surface receptor signaling pathway	0.0028	0.0017	1.68	0.34298	0.826796	gene-G6O67_000585;gene-G6O67_001687
GO:0015711	organic anion transport	0.0028	0.0017	1.68	0.34298	0.826796	gene-G6O67_006762;gene-G6O67_007410
GO:0019509	L-methionine salvage from methylthioadenosine	0.0028	0.0017	1.68	0.34298	0.826796	gene-G6O67_006495;gene-G6O67_008102
GO:0019878	lysine biosynthetic process via aminoadipic acid	0.0028	0.0017	1.68	0.34298	0.826796	gene-G6O67_005934;gene-G6O67_006740
GO:0032104	regulation of response to extracellular stimulus	0.0028	0.0017	1.68	0.34298	0.826796	gene-G6O67_001149;gene-G6O67_007410
GO:0032107	regulation of response to nutrient levels	0.0028	0.0017	1.68	0.34298	0.826796	gene-G6O67_001149;gene-G6O67_007410
GO:0032787	monocarboxylic acid metabolic process	0.0028	0.0017	1.68	0.34298	0.826796	gene-G6O67_002516;gene-G6O67_007016
GO:0033673	negative regulation of kinase activity	0.0028	0.0017	1.68	0.34298	0.826796	gene-G6O67_002139;gene-G6O67_003054
GO:0034551	mitochondrial respiratory chain complex III assembly	0.0028	0.0017	1.68	0.34298	0.826796	gene-G6O67_006071;gene-G6O67_006763
GO:0035966	response to topologically incorrect protein	0.0028	0.0017	1.68	0.34298	0.826796	gene-G6O67_000240;gene-G6O67_002420
GO:0042326	negative regulation of phosphorylation	0.0028	0.0017	1.68	0.34298	0.826796	gene-G6O67_002139;gene-G6O67_003054
GO:0042710	biofilm formation	0.0028	0.0017	1.68	0.34298	0.826796	gene-G6O67_001629;gene-G6O67_003627
GO:0043001	Golgi to plasma membrane protein transport	0.0028	0.0017	1.68	0.34298	0.826796	gene-G6O67_005251;gene-G6O67_006762
GO:0043248	proteasome assembly	0.0028	0.0017	1.68	0.34298	0.826796	gene-G6O67_000710;gene-G6O67_003479
GO:0043570	maintenance of DNA repeat elements	0.0028	0.0017	1.68	0.34298	0.826796	gene-G6O67_000214;gene-G6O67_000414
GO:0043620	regulation of DNA-templated transcription in response to stress	0.0028	0.0017	1.68	0.34298	0.826796	gene-G6O67_001149;gene-G6O67_001533
GO:0044010	single-species biofilm formation	0.0028	0.0017	1.68	0.34298	0.826796	gene-G6O67_001629;gene-G6O67_003627
GO:0045990	carbon catabolite regulation of transcription	0.0028	0.0017	1.68	0.34298	0.826796	gene-G6O67_003182;gene-G6O67_008552
GO:0048478	replication fork protection	0.0028	0.0017	1.68	0.34298	0.826796	gene-G6O67_000214;gene-G6O67_005218
GO:0051053	negative regulation of DNA metabolic process	0.0028	0.0017	1.68	0.34298	0.826796	gene-G6O67_000214;gene-G6O67_001149
GO:0051098	regulation of binding	0.0028	0.0017	1.68	0.34298	0.826796	gene-G6O67_000214;gene-G6O67_005815
GO:0051223	regulation of protein transport	0.0028	0.0017	1.68	0.34298	0.826796	gene-G6O67_001399;gene-G6O67_006401
GO:0072413	signal transduction involved in mitotic cell cycle checkpoint	0.0028	0.0017	1.68	0.34298	0.826796	gene-G6O67_003054;gene-G6O67_007061
GO:0090605	submerged biofilm formation	0.0028	0.0017	1.68	0.34298	0.826796	gene-G6O67_001629;gene-G6O67_003627
GO:0090609	single-species submerged biofilm formation	0.0028	0.0017	1.68	0.34298	0.826796	gene-G6O67_001629;gene-G6O67_003627
GO:2000242	negative regulation of reproductive process	0.0028	0.0017	1.68	0.34298	0.826796	gene-G6O67_001149;gene-G6O67_006762
GO:0006914	autophagy	0.0112	0.0094	1.2	0.345191	0.826796	gene-G6O67_001009;gene-G6O67_001843;gene-G6O67_003348;gene-G6O67_004392;gene-G6O67_005296;gene-G6O67_007331;gene-G6O67_007927;gene-G6O67_008479
GO:0007005	mitochondrion organization	0.0112	0.0094	1.2	0.345191	0.826796	gene-G6O67_001105;gene-G6O67_002082;gene-G6O67_003175;gene-G6O67_003251;gene-G6O67_004392;gene-G6O67_004829;gene-G6O67_005296;gene-G6O67_007600
GO:0051321	meiotic cell cycle	0.0126	0.0107	1.18	0.347515	0.826796	gene-G6O67_000330;gene-G6O67_001149;gene-G6O67_002855;gene-G6O67_003183;gene-G6O67_006375;gene-G6O67_006667;gene-G6O67_007016;gene-G6O67_008554;gene-G6O67_008555
GO:0006357	regulation of transcription from RNA polymerase II promoter	0.0267	0.0241	1.11	0.347924	0.826796	gene-G6O67_000261;gene-G6O67_000590;gene-G6O67_001149;gene-G6O67_001255;gene-G6O67_001533;gene-G6O67_002035;gene-G6O67_002420;gene-G6O67_002951;gene-G6O67_003054;gene-G6O67_003182;gene-G6O67_003183;gene-G6O67_003311;gene-G6O67_003627;gene-G6O67_005371;gene-G6O67_006667;gene-G6O67_007598;gene-G6O67_008552;gene-G6O67_008554;gene-G6O67_008555
GO:0010628	positive regulation of gene expression	0.0154	0.0134	1.15	0.349987	0.826796	gene-G6O67_001149;gene-G6O67_001533;gene-G6O67_002035;gene-G6O67_003054;gene-G6O67_003182;gene-G6O67_003183;gene-G6O67_003627;gene-G6O67_007598;gene-G6O67_008552;gene-G6O67_008554;gene-G6O67_008555
GO:0009890	negative regulation of biosynthetic process	0.0169	0.0147	1.14	0.350503	0.826796	gene-G6O67_000214;gene-G6O67_000261;gene-G6O67_000414;gene-G6O67_000478;gene-G6O67_001149;gene-G6O67_002035;gene-G6O67_002420;gene-G6O67_003183;gene-G6O67_003234;gene-G6O67_006762;gene-G6O67_008554;gene-G6O67_008555
GO:0022414	reproductive process	0.0169	0.0147	1.14	0.350503	0.826796	gene-G6O67_000214;gene-G6O67_000330;gene-G6O67_001149;gene-G6O67_002772;gene-G6O67_002855;gene-G6O67_003183;gene-G6O67_006375;gene-G6O67_006667;gene-G6O67_007016;gene-G6O67_007203;gene-G6O67_008554;gene-G6O67_008555
GO:0031327	negative regulation of cellular biosynthetic process	0.0169	0.0147	1.14	0.350503	0.826796	gene-G6O67_000214;gene-G6O67_000261;gene-G6O67_000414;gene-G6O67_000478;gene-G6O67_001149;gene-G6O67_002035;gene-G6O67_002420;gene-G6O67_003183;gene-G6O67_003234;gene-G6O67_006762;gene-G6O67_008554;gene-G6O67_008555
GO:0006091	generation of precursor metabolites and energy	0.0042	0.003	1.4	0.367146	0.826796	gene-G6O67_002082;gene-G6O67_002420;gene-G6O67_005601
GO:0009408	response to heat	0.0042	0.003	1.4	0.367146	0.826796	gene-G6O67_001149;gene-G6O67_002139;gene-G6O67_007257
GO:0010563	negative regulation of phosphorus metabolic process	0.0042	0.003	1.4	0.367146	0.826796	gene-G6O67_002139;gene-G6O67_003054;gene-G6O67_006762
GO:0015980	energy derivation by oxidation of organic compounds	0.0042	0.003	1.4	0.367146	0.826796	gene-G6O67_002082;gene-G6O67_002420;gene-G6O67_005601
GO:0030436	asexual sporulation	0.0042	0.003	1.4	0.367146	0.826796	gene-G6O67_003183;gene-G6O67_008554;gene-G6O67_008555
GO:0031505	fungal-type cell wall organization	0.0042	0.003	1.4	0.367146	0.826796	gene-G6O67_001129;gene-G6O67_002855;gene-G6O67_007600
GO:0044089	positive regulation of cellular component biogenesis	0.0042	0.003	1.4	0.367146	0.826796	gene-G6O67_003183;gene-G6O67_008554;gene-G6O67_008555
GO:0044818	mitotic G2/M transition checkpoint	0.0042	0.003	1.4	0.367146	0.826796	gene-G6O67_000214;gene-G6O67_003054;gene-G6O67_007061
GO:0045936	negative regulation of phosphate metabolic process	0.0042	0.003	1.4	0.367146	0.826796	gene-G6O67_002139;gene-G6O67_003054;gene-G6O67_006762
GO:0051781	positive regulation of cell division	0.0042	0.003	1.4	0.367146	0.826796	gene-G6O67_003183;gene-G6O67_008554;gene-G6O67_008555
GO:0140013	meiotic nuclear division	0.0042	0.003	1.4	0.367146	0.826796	gene-G6O67_000330;gene-G6O67_001149;gene-G6O67_006375
GO:1902749	regulation of cell cycle G2/M phase transition	0.0042	0.003	1.4	0.367146	0.826796	gene-G6O67_000214;gene-G6O67_003054;gene-G6O67_007061
GO:0040008	regulation of growth	0.0056	0.0044	1.29	0.377225	0.826796	gene-G6O67_001149;gene-G6O67_003183;gene-G6O67_008554;gene-G6O67_008555
GO:0023052	signaling	0.0154	0.0137	1.12	0.38414	0.826796	gene-G6O67_001149;gene-G6O67_002420;gene-G6O67_002772;gene-G6O67_003054;gene-G6O67_003183;gene-G6O67_003251;gene-G6O67_003627;gene-G6O67_004747;gene-G6O67_007061;gene-G6O67_008554;gene-G6O67_008555
GO:0006605	protein targeting	0.0084	0.007	1.2	0.38461	0.826796	gene-G6O67_001064;gene-G6O67_001105;gene-G6O67_002491;gene-G6O67_002516;gene-G6O67_003175;gene-G6O67_005997
GO:0034654	nucleobase-containing compound biosynthetic process	0.0126	0.0111	1.14	0.385676	0.826796	gene-G6O67_000763;gene-G6O67_001149;gene-G6O67_002703;gene-G6O67_003183;gene-G6O67_006310;gene-G6O67_007061;gene-G6O67_007598;gene-G6O67_008554;gene-G6O67_008555
GO:0009405	pathogenesis	0.0098	0.0084	1.17	0.385698	0.826796	gene-G6O67_000138;gene-G6O67_002836;gene-G6O67_003183;gene-G6O67_003841;gene-G6O67_006811;gene-G6O67_008554;gene-G6O67_008555
GO:0019219	regulation of nucleobase-containing compound metabolic process	0.0295	0.0275	1.07	0.394594	0.826796	gene-G6O67_000214;gene-G6O67_000261;gene-G6O67_000414;gene-G6O67_000478;gene-G6O67_000763;gene-G6O67_001149;gene-G6O67_001533;gene-G6O67_002035;gene-G6O67_002420;gene-G6O67_003054;gene-G6O67_003182;gene-G6O67_003183;gene-G6O67_003234;gene-G6O67_003627;gene-G6O67_003897;gene-G6O67_005815;gene-G6O67_006667;gene-G6O67_007598;gene-G6O67_008552;gene-G6O67_008554;gene-G6O67_008555
GO:0051716	cellular response to stimulus	0.0379	0.0358	1.06	0.403817	0.826796	gene-G6O67_000214;gene-G6O67_000240;gene-G6O67_000261;gene-G6O67_000763;gene-G6O67_001085;gene-G6O67_001149;gene-G6O67_001369;gene-G6O67_001533;gene-G6O67_002420;gene-G6O67_002772;gene-G6O67_003054;gene-G6O67_003182;gene-G6O67_003183;gene-G6O67_003251;gene-G6O67_003627;gene-G6O67_004392;gene-G6O67_005251;gene-G6O67_005713;gene-G6O67_006809;gene-G6O67_007061;gene-G6O67_007257;gene-G6O67_007410;gen…
GO:0000032	cell wall mannoprotein biosynthetic process	0.0014	0.0007	2.1	0.420218	0.826796	gene-G6O67_006559
GO:0000165	MAPK cascade	0.0014	0.0007	2.1	0.420218	0.826796	gene-G6O67_001149
GO:0000244	spliceosomal tri-snRNP complex assembly	0.0014	0.0007	2.1	0.420218	0.826796	gene-G6O67_003905
GO:0000266	mitochondrial fission	0.0014	0.0007	2.1	0.420218	0.826796	gene-G6O67_003251
GO:0000338	protein deneddylation	0.0014	0.0007	2.1	0.420218	0.826796	gene-G6O67_006461
GO:0000379	tRNA-type intron splice site recognition and cleavage	0.0014	0.0007	2.1	0.420218	0.826796	gene-G6O67_005719
GO:0000395	mRNA 5'-splice site recognition	0.0014	0.0007	2.1	0.420218	0.826796	gene-G6O67_001142
GO:0000493	box H/ACA snoRNP assembly	0.0014	0.0007	2.1	0.420218	0.826796	gene-G6O67_005230
GO:0000741	karyogamy	0.0014	0.0007	2.1	0.420218	0.826796	gene-G6O67_007203
GO:0000750	pheromone-dependent signal transduction involved in conjugation with cellular
fusion	0.0014	0.0007	2.1	0.420218	0.826796	gene-G6O67_003137
GO:0000753	cell morphogenesis involved in conjugation with cellular fusion	0.0014	0.0007	2.1	0.420218	0.826796	gene-G6O67_001215
GO:0002097	tRNA wobble base modification	0.0014	0.0007	2.1	0.420218	0.826796	gene-G6O67_004001
GO:0002143	tRNA wobble position uridine thiolation	0.0014	0.0007	2.1	0.420218	0.826796	gene-G6O67_004001
GO:0006006	glucose metabolic process	0.0014	0.0007	2.1	0.420218	0.826796	gene-G6O67_002389
GO:0006071	glycerol metabolic process	0.0014	0.0007	2.1	0.420218	0.826796	gene-G6O67_004583
GO:0006075	(1->3)-beta-D-glucan biosynthetic process	0.0014	0.0007	2.1	0.420218	0.826796	gene-G6O67_002117
GO:0006108	malate metabolic process	0.0014	0.0007	2.1	0.420218	0.826796	gene-G6O67_006486
GO:0006166	purine ribonucleoside salvage	0.0014	0.0007	2.1	0.420218	0.826796	gene-G6O67_008102
GO:0006172	ADP biosynthetic process	0.0014	0.0007	2.1	0.420218	0.826796	gene-G6O67_007639
GO:0006231	dTMP biosynthetic process	0.0014	0.0007	2.1	0.420218	0.826796	gene-G6O67_004609
GO:0006273	lagging strand elongation	0.0014	0.0007	2.1	0.420218	0.826796	gene-G6O67_007252
GO:0006278	RNA-dependent DNA biosynthetic process	0.0014	0.0007	2.1	0.420218	0.826796	gene-G6O67_007061
GO:0006312	mitotic recombination	0.0014	0.0007	2.1	0.420218	0.826796	gene-G6O67_000214
GO:0006420	arginyl-tRNA aminoacylation	0.0014	0.0007	2.1	0.420218	0.826796	gene-G6O67_002111
GO:0006422	aspartyl-tRNA aminoacylation	0.0014	0.0007	2.1	0.420218	0.826796	gene-G6O67_000344
GO:0006425	glutaminyl-tRNA aminoacylation	0.0014	0.0007	2.1	0.420218	0.826796	gene-G6O67_004221
GO:0006449	regulation of translational termination	0.0014	0.0007	2.1	0.420218	0.826796	gene-G6O67_001809
GO:0006493	protein O-linked glycosylation	0.0014	0.0007	2.1	0.420218	0.826796	gene-G6O67_007636
GO:0006516	glycoprotein catabolic process	0.0014	0.0007	2.1	0.420218	0.826796	gene-G6O67_007518
GO:0006545	glycine biosynthetic process	0.0014	0.0007	2.1	0.420218	0.826796	gene-G6O67_003148
GO:0006636	unsaturated fatty acid biosynthetic process	0.0014	0.0007	2.1	0.420218	0.826796	gene-G6O67_006299
GO:0006638	neutral lipid metabolic process	0.0014	0.0007	2.1	0.420218	0.826796	gene-G6O67_008630
GO:0006639	acylglycerol metabolic process	0.0014	0.0007	2.1	0.420218	0.826796	gene-G6O67_008630
GO:0006641	triglyceride metabolic process	0.0014	0.0007	2.1	0.420218	0.826796	gene-G6O67_008630
GO:0006672	ceramide metabolic process	0.0014	0.0007	2.1	0.420218	0.826796	gene-G6O67_006652
GO:0006750	glutathione biosynthetic process	0.0014	0.0007	2.1	0.420218	0.826796	gene-G6O67_004662
GO:0006779	porphyrin-containing compound biosynthetic process	0.0014	0.0007	2.1	0.420218	0.826796	gene-G6O67_004417
GO:0006857	oligopeptide transport	0.0014	0.0007	2.1	0.420218	0.826796	gene-G6O67_002442
GO:0007004	telomere maintenance via telomerase	0.0014	0.0007	2.1	0.420218	0.826796	gene-G6O67_007061
GO:0007016	cytoskeletal anchoring at plasma membrane	0.0014	0.0007	2.1	0.420218	0.826796	gene-G6O67_004397
GO:0007035	vacuolar acidification	0.0014	0.0007	2.1	0.420218	0.826796	gene-G6O67_005713
GO:0007533	mating type switching	0.0014	0.0007	2.1	0.420218	0.826796	gene-G6O67_000214
GO:0008277	regulation of G-protein coupled receptor protein signaling pathway	0.0014	0.0007	2.1	0.420218	0.826796	gene-G6O67_001149
GO:0009081	branched-chain amino acid metabolic process	0.0014	0.0007	2.1	0.420218	0.826796	gene-G6O67_005285
GO:0009101	glycoprotein biosynthetic process	0.0014	0.0007	2.1	0.420218	0.826796	gene-G6O67_007636
GO:0009225	nucleotide-sugar metabolic process	0.0014	0.0007	2.1	0.420218	0.826796	gene-G6O67_002259
GO:0009303	rRNA transcription	0.0014	0.0007	2.1	0.420218	0.826796	gene-G6O67_006310
GO:0009719	response to endogenous stimulus	0.0014	0.0007	2.1	0.420218	0.826796	gene-G6O67_000261
GO:0010043	response to zinc ion	0.0014	0.0007	2.1	0.420218	0.826796	gene-G6O67_005713
GO:0010833	telomere maintenance via telomere lengthening	0.0014	0.0007	2.1	0.420218	0.826796	gene-G6O67_007061
GO:0010958	regulation of amino acid import	0.0014	0.0007	2.1	0.420218	0.826796	gene-G6O67_006401
GO:0015680	intracellular copper ion transport	0.0014	0.0007	2.1	0.420218	0.826796	gene-G6O67_007096
GO:0015937	coenzyme A biosynthetic process	0.0014	0.0007	2.1	0.420218	0.826796	gene-G6O67_000084
GO:0015976	carbon utilization	0.0014	0.0007	2.1	0.420218	0.826796	gene-G6O67_003830
GO:0016233	telomere capping	0.0014	0.0007	2.1	0.420218	0.826796	gene-G6O67_004361
GO:0016540	protein autoprocessing	0.0014	0.0007	2.1	0.420218	0.826796	gene-G6O67_003637
GO:0017001	antibiotic catabolic process	0.0014	0.0007	2.1	0.420218	0.826796	gene-G6O67_003593
GO:0018023	peptidyl-lysine trimethylation	0.0014	0.0007	2.1	0.420218	0.826796	gene-G6O67_006555
GO:0018105	peptidyl-serine phosphorylation	0.0014	0.0007	2.1	0.420218	0.826796	gene-G6O67_003830
GO:0019433	triglyceride catabolic process	0.0014	0.0007	2.1	0.420218	0.826796	gene-G6O67_008630
GO:0019722	calcium-mediated signaling	0.0014	0.0007	2.1	0.420218	0.826796	gene-G6O67_000201
GO:0019856	pyrimidine nucleobase biosynthetic process	0.0014	0.0007	2.1	0.420218	0.826796	gene-G6O67_000630
GO:0019915	lipid storage	0.0014	0.0007	2.1	0.420218	0.826796	gene-G6O67_003284
GO:0022616	DNA strand elongation	0.0014	0.0007	2.1	0.420218	0.826796	gene-G6O67_007252
GO:0023014	signal transduction by protein phosphorylation	0.0014	0.0007	2.1	0.420218	0.826796	gene-G6O67_001149
GO:0030007	cellular potassium ion homeostasis	0.0014	0.0007	2.1	0.420218	0.826796	gene-G6O67_006855
GO:0030026	cellular manganese ion homeostasis	0.0014	0.0007	2.1	0.420218	0.826796	gene-G6O67_007540
GO:0030245	cellulose catabolic process	0.0014	0.0007	2.1	0.420218	0.826796	gene-G6O67_003289
GO:0030541	plasmid partitioning	0.0014	0.0007	2.1	0.420218	0.826796	gene-G6O67_007203
GO:0030543	2-micrometer plasmid partitioning	0.0014	0.0007	2.1	0.420218	0.826796	gene-G6O67_007203
GO:0030641	regulation of cellular pH	0.0014	0.0007	2.1	0.420218	0.826796	gene-G6O67_005713
GO:0030847	termination of RNA polymerase II transcription, exosome-dependent	0.0014	0.0007	2.1	0.420218	0.826796	gene-G6O67_002703
GO:0031098	stress-activated protein kinase signaling cascade	0.0014	0.0007	2.1	0.420218	0.826796	gene-G6O67_001149
GO:0031110	regulation of microtubule polymerization or depolymerization	0.0014	0.0007	2.1	0.420218	0.826796	gene-G6O67_007203
GO:0031111	negative regulation of microtubule polymerization or depolymerization	0.0014	0.0007	2.1	0.420218	0.826796	gene-G6O67_007203
GO:0031566	actomyosin contractile ring maintenance	0.0014	0.0007	2.1	0.420218	0.826796	gene-G6O67_004397
GO:0031571	mitotic G1 DNA damage checkpoint	0.0014	0.0007	2.1	0.420218	0.826796	gene-G6O67_003054
GO:0031591	wybutosine biosynthetic process	0.0014	0.0007	2.1	0.420218	0.826796	gene-G6O67_002781
GO:0032065	cortical protein anchoring	0.0014	0.0007	2.1	0.420218	0.826796	gene-G6O67_001111
GO:0032189	maintenance of actomyosin contractile ring localization	0.0014	0.0007	2.1	0.420218	0.826796	gene-G6O67_004397
GO:0032392	DNA geometric change	0.0014	0.0007	2.1	0.420218	0.826796	gene-G6O67_007252
GO:0032508	DNA duplex unwinding	0.0014	0.0007	2.1	0.420218	0.826796	gene-G6O67_007252
GO:0032892	positive regulation of organic acid transport	0.0014	0.0007	2.1	0.420218	0.826796	gene-G6O67_003627
GO:0033609	oxalate metabolic process	0.0014	0.0007	2.1	0.420218	0.826796	gene-G6O67_006768
GO:0033615	mitochondrial proton-transporting ATP synthase complex assembly	0.0014	0.0007	2.1	0.420218	0.826796	gene-G6O67_008283
GO:0034285	response to disaccharide	0.0014	0.0007	2.1	0.420218	0.826796	gene-G6O67_001149
GO:0034356	NAD biosynthesis via nicotinamide riboside salvage pathway	0.0014	0.0007	2.1	0.420218	0.826796	gene-G6O67_002654
GO:0034552	respiratory chain complex II assembly	0.0014	0.0007	2.1	0.420218	0.826796	gene-G6O67_004829
GO:0034764	positive regulation of transmembrane transport	0.0014	0.0007	2.1	0.420218	0.826796	gene-G6O67_003627
GO:0034767	positive regulation of ion transmembrane transport	0.0014	0.0007	2.1	0.420218	0.826796	gene-G6O67_003627
GO:0036166	phenotypic switching	0.0014	0.0007	2.1	0.420218	0.826796	gene-G6O67_003627
GO:0036212	contractile ring maintenance	0.0014	0.0007	2.1	0.420218	0.826796	gene-G6O67_004397
GO:0036388	pre-replicative complex assembly	0.0014	0.0007	2.1	0.420218	0.826796	gene-G6O67_000478
GO:0040020	regulation of meiotic nuclear division	0.0014	0.0007	2.1	0.420218	0.826796	gene-G6O67_001149
GO:0042244	spore wall assembly	0.0014	0.0007	2.1	0.420218	0.826796	gene-G6O67_002855
GO:0042770	signal transduction in response to DNA damage	0.0014	0.0007	2.1	0.420218	0.826796	gene-G6O67_003054
GO:0042773	ATP synthesis coupled electron transport	0.0014	0.0007	2.1	0.420218	0.826796	gene-G6O67_001469
GO:0042791	5S class rRNA transcription from RNA polymerase III type 1 promoter	0.0014	0.0007	2.1	0.420218	0.826796	gene-G6O67_006310
GO:0043270	positive regulation of ion transport	0.0014	0.0007	2.1	0.420218	0.826796	gene-G6O67_003627
GO:0043388	positive regulation of DNA binding	0.0014	0.0007	2.1	0.420218	0.826796	gene-G6O67_000214
GO:0043413	macromolecule glycosylation	0.0014	0.0007	2.1	0.420218	0.826796	gene-G6O67_007636
GO:0043939	negative regulation of sporulation	0.0014	0.0007	2.1	0.420218	0.826796	gene-G6O67_006762
GO:0043954	cellular component maintenance	0.0014	0.0007	2.1	0.420218	0.826796	gene-G6O67_004397
GO:0044088	regulation of vacuole organization	0.0014	0.0007	2.1	0.420218	0.826796	gene-G6O67_007410
GO:0044571	[2Fe-2S] cluster assembly	0.0014	0.0007	2.1	0.420218	0.826796	gene-G6O67_003670
GO:0044783	G1 DNA damage checkpoint	0.0014	0.0007	2.1	0.420218	0.826796	gene-G6O67_003054
GO:0044819	mitotic G1/S transition checkpoint	0.0014	0.0007	2.1	0.420218	0.826796	gene-G6O67_003054
GO:0045022	early endosome to late endosome transport	0.0014	0.0007	2.1	0.420218	0.826796	gene-G6O67_005713
GO:0045493	xylan catabolic process	0.0014	0.0007	2.1	0.420218	0.826796	gene-G6O67_003375
GO:0045596	negative regulation of cell differentiation	0.0014	0.0007	2.1	0.420218	0.826796	gene-G6O67_006762
GO:0045739	positive regulation of DNA repair	0.0014	0.0007	2.1	0.420218	0.826796	gene-G6O67_003054
GO:0045744	negative regulation of G-protein coupled receptor protein signaling pathway	0.0014	0.0007	2.1	0.420218	0.826796	gene-G6O67_001149
GO:0045834	positive regulation of lipid metabolic process	0.0014	0.0007	2.1	0.420218	0.826796	gene-G6O67_006762
GO:0045835	negative regulation of meiotic nuclear division	0.0014	0.0007	2.1	0.420218	0.826796	gene-G6O67_001149
GO:0045851	pH reduction	0.0014	0.0007	2.1	0.420218	0.826796	gene-G6O67_005713
GO:0045901	positive regulation of translational elongation	0.0014	0.0007	2.1	0.420218	0.826796	gene-G6O67_001967
GO:0045926	negative regulation of growth	0.0014	0.0007	2.1	0.420218	0.826796	gene-G6O67_001149
GO:0046461	neutral lipid catabolic process	0.0014	0.0007	2.1	0.420218	0.826796	gene-G6O67_008630
GO:0046464	acylglycerol catabolic process	0.0014	0.0007	2.1	0.420218	0.826796	gene-G6O67_008630
GO:0046503	glycerolipid catabolic process	0.0014	0.0007	2.1	0.420218	0.826796	gene-G6O67_008630
GO:0046889	positive regulation of lipid biosynthetic process	0.0014	0.0007	2.1	0.420218	0.826796	gene-G6O67_006762
GO:0046952	ketone body catabolic process	0.0014	0.0007	2.1	0.420218	0.826796	gene-G6O67_005099
GO:0051093	negative regulation of developmental process	0.0014	0.0007	2.1	0.420218	0.826796	gene-G6O67_006762
GO:0051123	RNA polymerase II transcriptional preinitiation complex assembly	0.0014	0.0007	2.1	0.420218	0.826796	gene-G6O67_007598
GO:0051452	intracellular pH reduction	0.0014	0.0007	2.1	0.420218	0.826796	gene-G6O67_005713
GO:0051453	regulation of intracellular pH	0.0014	0.0007	2.1	0.420218	0.826796	gene-G6O67_005713
GO:0051597	response to methylmercury	0.0014	0.0007	2.1	0.420218	0.826796	gene-G6O67_007565
GO:0051788	response to misfolded protein	0.0014	0.0007	2.1	0.420218	0.826796	gene-G6O67_000240
GO:0055067	monovalent inorganic cation homeostasis	0.0014	0.0007	2.1	0.420218	0.826796	gene-G6O67_005713
GO:0060258	negative regulation of filamentous growth	0.0014	0.0007	2.1	0.420218	0.826796	gene-G6O67_001149
GO:0061392	regulation of transcription from RNA polymerase II promoter in response to
osmotic stress	0.0014	0.0007	2.1	0.420218	0.826796	gene-G6O67_001149
GO:0070070	proton-transporting V-type ATPase complex assembly	0.0014	0.0007	2.1	0.420218	0.826796	gene-G6O67_005713
GO:0070085	glycosylation	0.0014	0.0007	2.1	0.420218	0.826796	gene-G6O67_007636
GO:0070590	spore wall biogenesis	0.0014	0.0007	2.1	0.420218	0.826796	gene-G6O67_002855
GO:0070682	proteasome regulatory particle assembly	0.0014	0.0007	2.1	0.420218	0.826796	gene-G6O67_001757
GO:0070726	cell wall assembly	0.0014	0.0007	2.1	0.420218	0.826796	gene-G6O67_002855
GO:0070941	eisosome assembly	0.0014	0.0007	2.1	0.420218	0.826796	gene-G6O67_002139
GO:0071073	positive regulation of phospholipid biosynthetic process	0.0014	0.0007	2.1	0.420218	0.826796	gene-G6O67_006762
GO:0071294	cellular response to zinc ion	0.0014	0.0007	2.1	0.420218	0.826796	gene-G6O67_005713
GO:0071324	cellular response to disaccharide stimulus	0.0014	0.0007	2.1	0.420218	0.826796	gene-G6O67_001149
GO:0071406	cellular response to methylmercury	0.0014	0.0007	2.1	0.420218	0.826796	gene-G6O67_007565
GO:0071495	cellular response to endogenous stimulus	0.0014	0.0007	2.1	0.420218	0.826796	gene-G6O67_000261
GO:0071586	CAAX-box protein processing	0.0014	0.0007	2.1	0.420218	0.826796	gene-G6O67_006384
GO:0071596	ubiquitin-dependent protein catabolic process via the N-end rule pathway	0.0014	0.0007	2.1	0.420218	0.826796	gene-G6O67_002129
GO:0072422	signal transduction involved in DNA damage checkpoint	0.0014	0.0007	2.1	0.420218	0.826796	gene-G6O67_003054
GO:0097240	chromosome attachment to the nuclear envelope	0.0014	0.0007	2.1	0.420218	0.826796	gene-G6O67_000414
GO:0098927	vesicle-mediated transport between endosomal compartments	0.0014	0.0007	2.1	0.420218	0.826796	gene-G6O67_005713
GO:1900231	regulation of single-species biofilm formation on inanimate substrate	0.0014	0.0007	2.1	0.420218	0.826796	gene-G6O67_003627
GO:1900407	regulation of cellular response to oxidative stress	0.0014	0.0007	2.1	0.420218	0.826796	gene-G6O67_007257
GO:1900409	positive regulation of cellular response to oxidative stress	0.0014	0.0007	2.1	0.420218	0.826796	gene-G6O67_007257
GO:1900429	negative regulation of filamentous growth of a population of unicellular
organisms	0.0014	0.0007	2.1	0.420218	0.826796	gene-G6O67_001149
GO:1901136	carbohydrate derivative catabolic process	0.0014	0.0007	2.1	0.420218	0.826796	gene-G6O67_007518
GO:1901522	positive regulation of transcription from RNA polymerase II promoter involved in
cellular response to chemical stimulus	0.0014	0.0007	2.1	0.420218	0.826796	gene-G6O67_001149
GO:1902115	regulation of organelle assembly	0.0014	0.0007	2.1	0.420218	0.826796	gene-G6O67_007410
GO:1902299	pre-replicative complex assembly involved in cell cycle DNA replication	0.0014	0.0007	2.1	0.420218	0.826796	gene-G6O67_000478
GO:1902402	signal transduction involved in mitotic DNA damage checkpoint	0.0014	0.0007	2.1	0.420218	0.826796	gene-G6O67_003054
GO:1902882	regulation of response to oxidative stress	0.0014	0.0007	2.1	0.420218	0.826796	gene-G6O67_007257
GO:1902884	positive regulation of response to oxidative stress	0.0014	0.0007	2.1	0.420218	0.826796	gene-G6O67_007257
GO:1903474	maintenance of mitotic actomyosin contractile ring localization	0.0014	0.0007	2.1	0.420218	0.826796	gene-G6O67_004397
GO:1903727	positive regulation of phospholipid metabolic process	0.0014	0.0007	2.1	0.420218	0.826796	gene-G6O67_006762
GO:1903789	regulation of amino acid transmembrane transport	0.0014	0.0007	2.1	0.420218	0.826796	gene-G6O67_006401
GO:1903793	positive regulation of anion transport	0.0014	0.0007	2.1	0.420218	0.826796	gene-G6O67_003627
GO:1903833	positive regulation of cellular response to amino acid starvation	0.0014	0.0007	2.1	0.420218	0.826796	gene-G6O67_007410
GO:1903961	positive regulation of anion transmembrane transport	0.0014	0.0007	2.1	0.420218	0.826796	gene-G6O67_003627
GO:1904062	regulation of cation transmembrane transport	0.0014	0.0007	2.1	0.420218	0.826796	gene-G6O67_006401
GO:1904262	negative regulation of TORC1 signaling	0.0014	0.0007	2.1	0.420218	0.826796	gene-G6O67_007410
GO:1905532	regulation of leucine import across plasma membrane	0.0014	0.0007	2.1	0.420218	0.826796	gene-G6O67_006401
GO:1990928	response to amino acid starvation	0.0014	0.0007	2.1	0.420218	0.826796	gene-G6O67_007410
GO:2000099	regulation of establishment or maintenance of bipolar cell polarity	0.0014	0.0007	2.1	0.420218	0.826796	gene-G6O67_002772
GO:2000100	regulation of establishment or maintenance of bipolar cell polarity regulating
cell shape	0.0014	0.0007	2.1	0.420218	0.826796	gene-G6O67_002772
GO:2000114	regulation of establishment of cell polarity	0.0014	0.0007	2.1	0.420218	0.826796	gene-G6O67_002772
GO:2000771	positive regulation of establishment or maintenance of cell polarity regulating
cell shape	0.0014	0.0007	2.1	0.420218	0.826796	gene-G6O67_002772
GO:2001022	positive regulation of response to DNA damage stimulus	0.0014	0.0007	2.1	0.420218	0.826796	gene-G6O67_003054
GO:2001247	positive regulation of phosphatidylcholine biosynthetic process	0.0014	0.0007	2.1	0.420218	0.826796	gene-G6O67_006762
GO:0006259	DNA metabolic process	0.014	0.0127	1.1	0.421272	0.826796	gene-G6O67_000214;gene-G6O67_000414;gene-G6O67_000478;gene-G6O67_001149;gene-G6O67_001369;gene-G6O67_003054;gene-G6O67_006375;gene-G6O67_006809;gene-G6O67_007061;gene-G6O67_007252
GO:0007346	regulation of mitotic cell cycle	0.014	0.0127	1.1	0.421272	0.826796	gene-G6O67_000214;gene-G6O67_000414;gene-G6O67_001149;gene-G6O67_002035;gene-G6O67_003054;gene-G6O67_003183;gene-G6O67_003897;gene-G6O67_007061;gene-G6O67_008554;gene-G6O67_008555
GO:1903506	regulation of nucleic acid-templated transcription	0.0253	0.0238	1.06	0.427837	0.826796	gene-G6O67_000261;gene-G6O67_000414;gene-G6O67_000478;gene-G6O67_000763;gene-G6O67_001149;gene-G6O67_001533;gene-G6O67_002035;gene-G6O67_002420;gene-G6O67_003054;gene-G6O67_003182;gene-G6O67_003183;gene-G6O67_003234;gene-G6O67_003627;gene-G6O67_006667;gene-G6O67_007598;gene-G6O67_008552;gene-G6O67_008554;gene-G6O67_008555
GO:2001141	regulation of RNA biosynthetic process	0.0253	0.0238	1.06	0.427837	0.826796	gene-G6O67_000261;gene-G6O67_000414;gene-G6O67_000478;gene-G6O67_000763;gene-G6O67_001149;gene-G6O67_001533;gene-G6O67_002035;gene-G6O67_002420;gene-G6O67_003054;gene-G6O67_003182;gene-G6O67_003183;gene-G6O67_003234;gene-G6O67_003627;gene-G6O67_006667;gene-G6O67_007598;gene-G6O67_008552;gene-G6O67_008554;gene-G6O67_008555
GO:0019953	sexual reproduction	0.0084	0.0074	1.14	0.432669	0.826796	gene-G6O67_002855;gene-G6O67_003183;gene-G6O67_007016;gene-G6O67_007203;gene-G6O67_008554;gene-G6O67_008555
GO:0044703	multi-organism reproductive process	0.0084	0.0074	1.14	0.432669	0.826796	gene-G6O67_002855;gene-G6O67_003183;gene-G6O67_007016;gene-G6O67_007203;gene-G6O67_008554;gene-G6O67_008555
GO:0051049	regulation of transport	0.0084	0.0074	1.14	0.432669	0.826796	gene-G6O67_001399;gene-G6O67_003251;gene-G6O67_003627;gene-G6O67_005913;gene-G6O67_006401;gene-G6O67_007410
GO:0048468	cell development	0.007	0.006	1.16	0.43549	0.826796	gene-G6O67_002855;gene-G6O67_003183;gene-G6O67_007016;gene-G6O67_008554;gene-G6O67_008555
GO:0098657	import into cell	0.007	0.006	1.16	0.43549	0.826796	gene-G6O67_001399;gene-G6O67_001843;gene-G6O67_002139;gene-G6O67_006401;gene-G6O67_007294
GO:0010604	positive regulation of macromolecule metabolic process	0.0211	0.0198	1.07	0.437576	0.826796	gene-G6O67_000763;gene-G6O67_001149;gene-G6O67_001533;gene-G6O67_002035;gene-G6O67_003054;gene-G6O67_003182;gene-G6O67_003183;gene-G6O67_003627;gene-G6O67_005815;gene-G6O67_006401;gene-G6O67_007061;gene-G6O67_007598;gene-G6O67_008552;gene-G6O67_008554;gene-G6O67_008555
GO:0019954	asexual reproduction	0.0056	0.0047	1.2	0.438045	0.826796	gene-G6O67_002772;gene-G6O67_003183;gene-G6O67_008554;gene-G6O67_008555
GO:0043414	macromolecule methylation	0.0056	0.0047	1.2	0.438045	0.826796	gene-G6O67_004653;gene-G6O67_006555;gene-G6O67_008466;gene-G6O67_008829
GO:0071310	cellular response to organic substance	0.0056	0.0047	1.2	0.438045	0.826796	gene-G6O67_000240;gene-G6O67_000261;gene-G6O67_001149;gene-G6O67_007565
GO:0001510	RNA methylation	0.0028	0.002	1.4	0.438719	0.826796	gene-G6O67_004653;gene-G6O67_008829
GO:0005992	trehalose biosynthetic process	0.0028	0.002	1.4	0.438719	0.826796	gene-G6O67_003621;gene-G6O67_005537
GO:0006031	chitin biosynthetic process	0.0028	0.002	1.4	0.438719	0.826796	gene-G6O67_001120;gene-G6O67_008623
GO:0006414	translational elongation	0.0028	0.002	1.4	0.438719	0.826796	gene-G6O67_005574;gene-G6O67_008781
GO:0006777	Mo-molybdopterin cofactor biosynthetic process	0.0028	0.002	1.4	0.438719	0.826796	gene-G6O67_001837;gene-G6O67_002588
GO:0006997	nucleus organization	0.0028	0.002	1.4	0.438719	0.826796	gene-G6O67_003251;gene-G6O67_007203
GO:0009097	isoleucine biosynthetic process	0.0028	0.002	1.4	0.438719	0.826796	gene-G6O67_001110;gene-G6O67_007484
GO:0032101	regulation of response to external stimulus	0.0028	0.002	1.4	0.438719	0.826796	gene-G6O67_001149;gene-G6O67_007410
GO:0033260	nuclear DNA replication	0.0028	0.002	1.4	0.438719	0.826796	gene-G6O67_000478;gene-G6O67_007252
GO:0044786	cell cycle DNA replication	0.0028	0.002	1.4	0.438719	0.826796	gene-G6O67_000478;gene-G6O67_007252
GO:0045040	protein import into mitochondrial outer membrane	0.0028	0.002	1.4	0.438719	0.826796	gene-G6O67_001105;gene-G6O67_006385
GO:0051348	negative regulation of transferase activity	0.0028	0.002	1.4	0.438719	0.826796	gene-G6O67_002139;gene-G6O67_003054
GO:0051445	regulation of meiotic cell cycle	0.0028	0.002	1.4	0.438719	0.826796	gene-G6O67_001149;gene-G6O67_006762
GO:0070072	vacuolar proton-transporting V-type ATPase complex assembly	0.0028	0.002	1.4	0.438719	0.826796	gene-G6O67_002645;gene-G6O67_005713
GO:0070201	regulation of establishment of protein localization	0.0028	0.002	1.4	0.438719	0.826796	gene-G6O67_001399;gene-G6O67_006401
GO:0071470	cellular response to osmotic stress	0.0028	0.002	1.4	0.438719	0.826796	gene-G6O67_001149;gene-G6O67_007636
GO:0072395	signal transduction involved in cell cycle checkpoint	0.0028	0.002	1.4	0.438719	0.826796	gene-G6O67_003054;gene-G6O67_007061
GO:0072659	protein localization to plasma membrane	0.0028	0.002	1.4	0.438719	0.826796	gene-G6O67_005251;gene-G6O67_006762
GO:0090087	regulation of peptide transport	0.0028	0.002	1.4	0.438719	0.826796	gene-G6O67_001399;gene-G6O67_006401
GO:1905037	autophagosome organization	0.0028	0.002	1.4	0.438719	0.826796	gene-G6O67_004392;gene-G6O67_005296
GO:0000045	autophagosome assembly	0.0042	0.0034	1.26	0.439791	0.826796	gene-G6O67_004392;gene-G6O67_005296;gene-G6O67_008076
GO:0009451	RNA modification	0.0042	0.0034	1.26	0.439791	0.826796	gene-G6O67_004001;gene-G6O67_004653;gene-G6O67_008829
GO:0010389	regulation of G2/M transition of mitotic cell cycle	0.0042	0.0034	1.26	0.439791	0.826796	gene-G6O67_000214;gene-G6O67_003054;gene-G6O67_007061
GO:0044804	autophagy of nucleus	0.0042	0.0034	1.26	0.439791	0.826796	gene-G6O67_001843;gene-G6O67_004392;gene-G6O67_005296
GO:0044271	cellular nitrogen compound biosynthetic process	0.0183	0.0171	1.07	0.444843	0.835268	gene-G6O67_000240;gene-G6O67_000763;gene-G6O67_001149;gene-G6O67_002703;gene-G6O67_003183;gene-G6O67_003428;gene-G6O67_004479;gene-G6O67_005574;gene-G6O67_006310;gene-G6O67_007061;gene-G6O67_007598;gene-G6O67_008554;gene-G6O67_008555
GO:0000003	reproduction	0.0169	0.0157	1.07	0.44878	0.841625	gene-G6O67_000214;gene-G6O67_000330;gene-G6O67_001149;gene-G6O67_002772;gene-G6O67_002855;gene-G6O67_003183;gene-G6O67_006375;gene-G6O67_006667;gene-G6O67_007016;gene-G6O67_007203;gene-G6O67_008554;gene-G6O67_008555
GO:0006950	response to stress	0.0253	0.0241	1.05	0.454474	0.850217	gene-G6O67_000214;gene-G6O67_000240;gene-G6O67_000763;gene-G6O67_001149;gene-G6O67_001369;gene-G6O67_001533;gene-G6O67_002139;gene-G6O67_002420;gene-G6O67_003054;gene-G6O67_003183;gene-G6O67_004392;gene-G6O67_005251;gene-G6O67_006809;gene-G6O67_007257;gene-G6O67_007410;gene-G6O67_007636;gene-G6O67_008554;gene-G6O67_008555
GO:0044248	cellular catabolic process	0.0253	0.0241	1.05	0.454474	0.850217	gene-G6O67_000240;gene-G6O67_000668;gene-G6O67_001843;gene-G6O67_002420;gene-G6O67_002516;gene-G6O67_003428;gene-G6O67_004392;gene-G6O67_004479;gene-G6O67_004969;gene-G6O67_005296;gene-G6O67_005574;gene-G6O67_005601;gene-G6O67_006287;gene-G6O67_007016;gene-G6O67_007518;gene-G6O67_007565;gene-G6O67_007600;gene-G6O67_008630
GO:0033554	cellular response to stress	0.0239	0.0228	1.05	0.458376	0.856469	gene-G6O67_000214;gene-G6O67_000240;gene-G6O67_000763;gene-G6O67_001149;gene-G6O67_001369;gene-G6O67_001533;gene-G6O67_002420;gene-G6O67_003054;gene-G6O67_003183;gene-G6O67_004392;gene-G6O67_005251;gene-G6O67_006809;gene-G6O67_007257;gene-G6O67_007410;gene-G6O67_007636;gene-G6O67_008554;gene-G6O67_008555
GO:0019438	aromatic compound biosynthetic process	0.0126	0.0117	1.08	0.462283	0.862387	gene-G6O67_000763;gene-G6O67_001149;gene-G6O67_002703;gene-G6O67_003183;gene-G6O67_006310;gene-G6O67_007061;gene-G6O67_007598;gene-G6O67_008554;gene-G6O67_008555
GO:0040007	growth	0.0098	0.009	1.09	0.473426	0.862387	gene-G6O67_001149;gene-G6O67_002772;gene-G6O67_003183;gene-G6O67_003627;gene-G6O67_007600;gene-G6O67_008554;gene-G6O67_008555
GO:0010605	negative regulation of macromolecule metabolic process	0.0183	0.0174	1.05	0.476251	0.862387	gene-G6O67_000214;gene-G6O67_000261;gene-G6O67_000414;gene-G6O67_000478;gene-G6O67_001149;gene-G6O67_002035;gene-G6O67_002139;gene-G6O67_002420;gene-G6O67_003054;gene-G6O67_003183;gene-G6O67_003234;gene-G6O67_008554;gene-G6O67_008555
GO:0030447	filamentous growth	0.0084	0.0077	1.09	0.480044	0.862387	gene-G6O67_001149;gene-G6O67_003183;gene-G6O67_003627;gene-G6O67_007600;gene-G6O67_008554;gene-G6O67_008555
GO:0051252	regulation of RNA metabolic process	0.0253	0.0245	1.03	0.481037	0.862387	gene-G6O67_000261;gene-G6O67_000414;gene-G6O67_000478;gene-G6O67_000763;gene-G6O67_001149;gene-G6O67_001533;gene-G6O67_002035;gene-G6O67_002420;gene-G6O67_003054;gene-G6O67_003182;gene-G6O67_003183;gene-G6O67_003234;gene-G6O67_003627;gene-G6O67_006667;gene-G6O67_007598;gene-G6O67_008552;gene-G6O67_008554;gene-G6O67_008555
GO:0010556	regulation of macromolecule biosynthetic process	0.0323	0.0315	1.03	0.484243	0.862387	gene-G6O67_000214;gene-G6O67_000261;gene-G6O67_000414;gene-G6O67_000478;gene-G6O67_000763;gene-G6O67_001149;gene-G6O67_001533;gene-G6O67_002035;gene-G6O67_002420;gene-G6O67_003054;gene-G6O67_003182;gene-G6O67_003183;gene-G6O67_003234;gene-G6O67_003627;gene-G6O67_003897;gene-G6O67_005574;gene-G6O67_005815;gene-G6O67_006555;gene-G6O67_006667;gene-G6O67_007598;gene-G6O67_008552;gene-G6O67_008554;gen…
GO:0030435	sporulation resulting in formation of a cellular spore	0.007	0.0064	1.1	0.487725	0.862387	gene-G6O67_002855;gene-G6O67_003183;gene-G6O67_007016;gene-G6O67_008554;gene-G6O67_008555
GO:1901575	organic substance catabolic process	0.0211	0.0204	1.03	0.495827	0.862387	gene-G6O67_000240;gene-G6O67_000668;gene-G6O67_002420;gene-G6O67_002516;gene-G6O67_003428;gene-G6O67_004479;gene-G6O67_004969;gene-G6O67_005574;gene-G6O67_005601;gene-G6O67_006287;gene-G6O67_007016;gene-G6O67_007518;gene-G6O67_007565;gene-G6O67_007600;gene-G6O67_008630
GO:0018205	peptidyl-lysine modification	0.0056	0.005	1.12	0.497005	0.862387	gene-G6O67_004969;gene-G6O67_006555;gene-G6O67_007598;gene-G6O67_008466
GO:0090068	positive regulation of cell cycle process	0.0056	0.005	1.12	0.497005	0.862387	gene-G6O67_001149;gene-G6O67_003183;gene-G6O67_008554;gene-G6O67_008555
GO:0009056	catabolic process	0.0253	0.0248	1.02	0.507412	0.862387	gene-G6O67_000240;gene-G6O67_000668;gene-G6O67_001843;gene-G6O67_002420;gene-G6O67_002516;gene-G6O67_003428;gene-G6O67_004392;gene-G6O67_004479;gene-G6O67_004969;gene-G6O67_005296;gene-G6O67_005574;gene-G6O67_005601;gene-G6O67_006287;gene-G6O67_007016;gene-G6O67_007518;gene-G6O67_007565;gene-G6O67_007600;gene-G6O67_008630
GO:1901566	organonitrogen compound biosynthetic process	0.0112	0.0107	1.05	0.507587	0.862387	gene-G6O67_000240;gene-G6O67_001806;gene-G6O67_003428;gene-G6O67_004392;gene-G6O67_004479;gene-G6O67_005296;gene-G6O67_005574;gene-G6O67_007636
GO:0016569	covalent chromatin modification	0.0042	0.0037	1.14	0.508955	0.862387	gene-G6O67_005574;gene-G6O67_007598;gene-G6O67_008466
GO:0044774	mitotic DNA integrity checkpoint	0.0042	0.0037	1.14	0.508955	0.862387	gene-G6O67_000214;gene-G6O67_003054;gene-G6O67_007061
GO:0060341	regulation of cellular localization	0.0042	0.0037	1.14	0.508955	0.862387	gene-G6O67_001399;gene-G6O67_003251;gene-G6O67_006401
GO:0009893	positive regulation of metabolic process	0.0239	0.0235	1.02	0.51278	0.862387	gene-G6O67_000763;gene-G6O67_001149;gene-G6O67_001533;gene-G6O67_002035;gene-G6O67_003054;gene-G6O67_003182;gene-G6O67_003183;gene-G6O67_003627;gene-G6O67_005815;gene-G6O67_006401;gene-G6O67_006762;gene-G6O67_007061;gene-G6O67_007410;gene-G6O67_007598;gene-G6O67_008552;gene-G6O67_008554;gene-G6O67_008555
GO:0031325	positive regulation of cellular metabolic process	0.0239	0.0235	1.02	0.51278	0.862387	gene-G6O67_000763;gene-G6O67_001149;gene-G6O67_001533;gene-G6O67_002035;gene-G6O67_003054;gene-G6O67_003182;gene-G6O67_003183;gene-G6O67_003627;gene-G6O67_005815;gene-G6O67_006401;gene-G6O67_006762;gene-G6O67_007061;gene-G6O67_007410;gene-G6O67_007598;gene-G6O67_008552;gene-G6O67_008554;gene-G6O67_008555
GO:0006796	phosphate-containing compound metabolic process	0.0098	0.0094	1.05	0.516171	0.862387	gene-G6O67_001149;gene-G6O67_001724;gene-G6O67_001806;gene-G6O67_002058;gene-G6O67_002311;gene-G6O67_006762;gene-G6O67_008041
GO:0000902	cell morphogenesis	0.0028	0.0023	1.2	0.526224	0.862387	gene-G6O67_000600;gene-G6O67_003169
GO:0006040	amino sugar metabolic process	0.0028	0.0023	1.2	0.526224	0.862387	gene-G6O67_002226;gene-G6O67_004470
GO:0006487	protein N-linked glycosylation	0.0028	0.0023	1.2	0.526224	0.862387	gene-G6O67_007636;gene-G6O67_007961
GO:0006626	protein targeting to mitochondrion	0.0028	0.0023	1.2	0.526224	0.862387	gene-G6O67_001105;gene-G6O67_003175
GO:0006811	ion transport	0.0028	0.0023	1.2	0.526224	0.862387	gene-G6O67_006762;gene-G6O67_007410
GO:0006839	mitochondrial transport	0.0028	0.0023	1.2	0.526224	0.862387	gene-G6O67_001105;gene-G6O67_003175
GO:0006891	intra-Golgi vesicle-mediated transport	0.0028	0.0023	1.2	0.526224	0.862387	gene-G6O67_003626;gene-G6O67_008837
GO:0007006	mitochondrial membrane organization	0.0028	0.0023	1.2	0.526224	0.862387	gene-G6O67_001105;gene-G6O67_003251
GO:0009308	amine metabolic process	0.0028	0.0023	1.2	0.526224	0.862387	gene-G6O67_004137;gene-G6O67_006602
GO:0016311	dephosphorylation	0.0028	0.0023	1.2	0.526224	0.862387	gene-G6O67_001806;gene-G6O67_002311
GO:0019346	transsulfuration	0.0028	0.0023	1.2	0.526224	0.862387	gene-G6O67_000168;gene-G6O67_006951
GO:0044272	sulfur compound biosynthetic process	0.0028	0.0023	1.2	0.526224	0.862387	gene-G6O67_003428;gene-G6O67_004479
GO:0046486	glycerolipid metabolic process	0.0028	0.0023	1.2	0.526224	0.862387	gene-G6O67_006762;gene-G6O67_008630
GO:0070585	protein localization to mitochondrion	0.0028	0.0023	1.2	0.526224	0.862387	gene-G6O67_001105;gene-G6O67_003175
GO:0072655	establishment of protein localization to mitochondrion	0.0028	0.0023	1.2	0.526224	0.862387	gene-G6O67_001105;gene-G6O67_003175
GO:0120009	intermembrane lipid transfer	0.0028	0.0023	1.2	0.526224	0.862387	gene-G6O67_001843;gene-G6O67_006762
GO:2000765	regulation of cytoplasmic translation	0.0028	0.0023	1.2	0.526224	0.862387	gene-G6O67_005574;gene-G6O67_006555
GO:0044182	filamentous growth of a population of unicellular organisms	0.007	0.0067	1.05	0.538119	0.862387	gene-G6O67_001149;gene-G6O67_003183;gene-G6O67_003627;gene-G6O67_008554;gene-G6O67_008555
GO:0048646	anatomical structure formation involved in morphogenesis	0.007	0.0067	1.05	0.538119	0.862387	gene-G6O67_002855;gene-G6O67_003183;gene-G6O67_007016;gene-G6O67_008554;gene-G6O67_008555
GO:0006260	DNA replication	0.0169	0.0168	1.01	0.545511	0.862387	Ophiocordyceps_sinensis_newGene_2035;gene-G6O67_000214;gene-G6O67_000478;gene-G6O67_002303;gene-G6O67_002668;gene-G6O67_004763;gene-G6O67_004837;gene-G6O67_005870;gene-G6O67_005882;gene-G6O67_005940;gene-G6O67_006666;gene-G6O67_007252
GO:0051173	positive regulation of nitrogen compound metabolic process	0.0211	0.0211	1	0.552753	0.862387	gene-G6O67_000763;gene-G6O67_001149;gene-G6O67_001533;gene-G6O67_002035;gene-G6O67_003054;gene-G6O67_003182;gene-G6O67_003183;gene-G6O67_003627;gene-G6O67_005815;gene-G6O67_006762;gene-G6O67_007061;gene-G6O67_007598;gene-G6O67_008552;gene-G6O67_008554;gene-G6O67_008555
GO:0016458	gene silencing	0.0056	0.0054	1.05	0.553137	0.862387	gene-G6O67_000414;gene-G6O67_000478;gene-G6O67_002420;gene-G6O67_003234
GO:0045814	negative regulation of gene expression, epigenetic	0.0056	0.0054	1.05	0.553137	0.862387	gene-G6O67_000414;gene-G6O67_000478;gene-G6O67_002420;gene-G6O67_003234
GO:0060627	regulation of vesicle-mediated transport	0.0056	0.0054	1.05	0.553137	0.862387	gene-G6O67_001399;gene-G6O67_003251;gene-G6O67_005913;gene-G6O67_006401
GO:0000160	phosphorelay signal transduction system	0.0014	0.001	1.4	0.558604	0.862387	gene-G6O67_004748
GO:0000742	karyogamy involved in conjugation with cellular fusion	0.0014	0.001	1.4	0.558604	0.862387	gene-G6O67_007203
GO:0006000	fructose metabolic process	0.0014	0.001	1.4	0.558604	0.862387	gene-G6O67_000195
GO:0006003	fructose 2,6-bisphosphate metabolic process	0.0014	0.001	1.4	0.558604	0.862387	gene-G6O67_000195
GO:0006144	purine nucleobase metabolic process	0.0014	0.001	1.4	0.558604	0.862387	Ophiocordyceps_sinensis_newGene_956
GO:0006221	pyrimidine nucleotide biosynthetic process	0.0014	0.001	1.4	0.558604	0.862387	gene-G6O67_000784
GO:0006267	pre-replicative complex assembly involved in nuclear cell cycle DNA replication	0.0014	0.001	1.4	0.558604	0.862387	gene-G6O67_000478
GO:0006271	DNA strand elongation involved in DNA replication	0.0014	0.001	1.4	0.558604	0.862387	gene-G6O67_007252
GO:0006276	plasmid maintenance	0.0014	0.001	1.4	0.558604	0.862387	gene-G6O67_007203
GO:0006282	regulation of DNA repair	0.0014	0.001	1.4	0.558604	0.862387	gene-G6O67_003054
GO:0006303	double-strand break repair via nonhomologous end joining	0.0014	0.001	1.4	0.558604	0.862387	gene-G6O67_003177
GO:0006307	DNA dealkylation involved in DNA repair	0.0014	0.001	1.4	0.558604	0.862387	gene-G6O67_000994
GO:0006384	transcription initiation from RNA polymerase III promoter	0.0014	0.001	1.4	0.558604	0.862387	gene-G6O67_006310
GO:0006428	isoleucyl-tRNA aminoacylation	0.0014	0.001	1.4	0.558604	0.862387	gene-G6O67_008499
GO:0006437	tyrosyl-tRNA aminoacylation	0.0014	0.001	1.4	0.558604	0.862387	gene-G6O67_006156
GO:0006535	cysteine biosynthetic process from serine	0.0014	0.001	1.4	0.558604	0.862387	gene-G6O67_002143
GO:0006542	glutamine biosynthetic process	0.0014	0.001	1.4	0.558604	0.862387	gene-G6O67_002835
GO:0006546	glycine catabolic process	0.0014	0.001	1.4	0.558604	0.862387	gene-G6O67_001770
GO:0006555	methionine metabolic process	0.0014	0.001	1.4	0.558604	0.862387	gene-G6O67_000399
GO:0006646	phosphatidylethanolamine biosynthetic process	0.0014	0.001	1.4	0.558604	0.862387	gene-G6O67_003637
GO:0006741	NADP biosynthetic process	0.0014	0.001	1.4	0.558604	0.862387	gene-G6O67_005027
GO:0006801	superoxide metabolic process	0.0014	0.001	1.4	0.558604	0.862387	gene-G6O67_001640
GO:0006808	regulation of nitrogen utilization	0.0014	0.001	1.4	0.558604	0.862387	gene-G6O67_000261
GO:0006817	phosphate ion transport	0.0014	0.001	1.4	0.558604	0.862387	gene-G6O67_003441
GO:0006885	regulation of pH	0.0014	0.001	1.4	0.558604	0.862387	gene-G6O67_005713
GO:0006895	Golgi to endosome transport	0.0014	0.001	1.4	0.558604	0.862387	gene-G6O67_007137
GO:0006986	response to unfolded protein	0.0014	0.001	1.4	0.558604	0.862387	gene-G6O67_002420
GO:0007039	protein catabolic process in the vacuole	0.0014	0.001	1.4	0.558604	0.862387	gene-G6O67_002420
GO:0007530	sex determination	0.0014	0.001	1.4	0.558604	0.862387	gene-G6O67_000214
GO:0007531	mating type determination	0.0014	0.001	1.4	0.558604	0.862387	gene-G6O67_000214
GO:0009072	aromatic amino acid family metabolic process	0.0014	0.001	1.4	0.558604	0.862387	gene-G6O67_004633
GO:0009099	valine biosynthetic process	0.0014	0.001	1.4	0.558604	0.862387	gene-G6O67_001110
GO:0009298	GDP-mannose biosynthetic process	0.0014	0.001	1.4	0.558604	0.862387	gene-G6O67_006559
GO:0009423	chorismate biosynthetic process	0.0014	0.001	1.4	0.558604	0.862387	gene-G6O67_004039
GO:0009743	response to carbohydrate	0.0014	0.001	1.4	0.558604	0.862387	gene-G6O67_001149
GO:0010383	cell wall polysaccharide metabolic process	0.0014	0.001	1.4	0.558604	0.862387	gene-G6O67_002117
GO:0010506	regulation of autophagy	0.0014	0.001	1.4	0.558604	0.862387	gene-G6O67_007410
GO:0010508	positive regulation of autophagy	0.0014	0.001	1.4	0.558604	0.862387	gene-G6O67_007410
GO:0016241	regulation of macroautophagy	0.0014	0.001	1.4	0.558604	0.862387	gene-G6O67_007410
GO:0016574	histone ubiquitination	0.0014	0.001	1.4	0.558604	0.862387	gene-G6O67_005574
GO:0016575	histone deacetylation	0.0014	0.001	1.4	0.558604	0.862387	gene-G6O67_008157
GO:0016584	nucleosome positioning	0.0014	0.001	1.4	0.558604	0.862387	gene-G6O67_001149
GO:0016925	protein sumoylation	0.0014	0.001	1.4	0.558604	0.862387	gene-G6O67_004969
GO:0019287	isopentenyl diphosphate biosynthetic process, mevalonate pathway	0.0014	0.001	1.4	0.558604	0.862387	gene-G6O67_006770
GO:0019674	NAD metabolic process	0.0014	0.001	1.4	0.558604	0.862387	gene-G6O67_005027
GO:0030004	cellular monovalent inorganic cation homeostasis	0.0014	0.001	1.4	0.558604	0.862387	gene-G6O67_005713
GO:0030448	hyphal growth	0.0014	0.001	1.4	0.558604	0.862387	gene-G6O67_007600
GO:0030476	ascospore wall assembly	0.0014	0.001	1.4	0.558604	0.862387	gene-G6O67_002855
GO:0031163	metallo-sulfur cluster assembly	0.0014	0.001	1.4	0.558604	0.862387	gene-G6O67_007494
GO:0032007	negative regulation of TOR signaling	0.0014	0.001	1.4	0.558604	0.862387	gene-G6O67_007410
GO:0032103	positive regulation of response to external stimulus	0.0014	0.001	1.4	0.558604	0.862387	gene-G6O67_007410
GO:0032106	positive regulation of response to extracellular stimulus	0.0014	0.001	1.4	0.558604	0.862387	gene-G6O67_007410
GO:0032109	positive regulation of response to nutrient levels	0.0014	0.001	1.4	0.558604	0.862387	gene-G6O67_007410
GO:0032187	actomyosin contractile ring localization	0.0014	0.001	1.4	0.558604	0.862387	gene-G6O67_004397
GO:0032204	regulation of telomere maintenance	0.0014	0.001	1.4	0.558604	0.862387	gene-G6O67_005815
GO:0032210	regulation of telomere maintenance via telomerase	0.0014	0.001	1.4	0.558604	0.862387	gene-G6O67_005815
GO:0032447	protein urmylation	0.0014	0.001	1.4	0.558604	0.862387	gene-G6O67_008069
GO:0032456	endocytic recycling	0.0014	0.001	1.4	0.558604	0.862387	gene-G6O67_008449
GO:0032933	SREBP signaling pathway	0.0014	0.001	1.4	0.558604	0.862387	gene-G6O67_008146
GO:0033108	mitochondrial respiratory chain complex assembly	0.0014	0.001	1.4	0.558604	0.862387	gene-G6O67_004829
GO:0033692	cellular polysaccharide biosynthetic process	0.0014	0.001	1.4	0.558604	0.862387	gene-G6O67_002117
GO:0034198	cellular response to amino acid starvation	0.0014	0.001	1.4	0.558604	0.862387	gene-G6O67_007410
GO:0034247	snoRNA splicing	0.0014	0.001	1.4	0.558604	0.862387	gene-G6O67_002703
GO:0034306	regulation of sexual sporulation	0.0014	0.001	1.4	0.558604	0.862387	gene-G6O67_006762
GO:0034427	nuclear-transcribed mRNA catabolic process, exonucleolytic, 3'-5'	0.0014	0.001	1.4	0.558604	0.862387	gene-G6O67_004439
GO:0034497	protein localization to pre-autophagosomal structure	0.0014	0.001	1.4	0.558604	0.862387	gene-G6O67_005296
GO:0034553	mitochondrial respiratory chain complex II assembly	0.0014	0.001	1.4	0.558604	0.862387	gene-G6O67_004829
GO:0034968	histone lysine methylation	0.0014	0.001	1.4	0.558604	0.862387	gene-G6O67_008466
GO:0035621	ER to Golgi ceramide transport	0.0014	0.001	1.4	0.558604	0.862387	gene-G6O67_001843
GO:0035627	ceramide transport	0.0014	0.001	1.4	0.558604	0.862387	gene-G6O67_001843
GO:0035967	cellular response to topologically incorrect protein	0.0014	0.001	1.4	0.558604	0.862387	gene-G6O67_000240
GO:0036214	contractile ring localization	0.0014	0.001	1.4	0.558604	0.862387	gene-G6O67_004397
GO:0042026	protein refolding	0.0014	0.001	1.4	0.558604	0.862387	gene-G6O67_002245
GO:0042173	regulation of sporulation resulting in formation of a cellular spore	0.0014	0.001	1.4	0.558604	0.862387	gene-G6O67_006762
GO:0042407	cristae formation	0.0014	0.001	1.4	0.558604	0.862387	gene-G6O67_007246
GO:0042744	hydrogen peroxide catabolic process	0.0014	0.001	1.4	0.558604	0.862387	gene-G6O67_006145
GO:0043007	maintenance of rDNA	0.0014	0.001	1.4	0.558604	0.862387	gene-G6O67_000414
GO:0043328	protein transport to vacuole involved in ubiquitin-dependent protein catabolic
process via the multivesicular body sorting pathway	0.0014	0.001	1.4	0.558604	0.862387	gene-G6O67_007489
GO:0043392	negative regulation of DNA binding	0.0014	0.001	1.4	0.558604	0.862387	gene-G6O67_005815
GO:0043901	negative regulation of multi-organism process	0.0014	0.001	1.4	0.558604	0.862387	gene-G6O67_006762
GO:0043940	regulation of sexual sporulation resulting in formation of a cellular spore	0.0014	0.001	1.4	0.558604	0.862387	gene-G6O67_006762
GO:0044036	cell wall macromolecule metabolic process	0.0014	0.001	1.4	0.558604	0.862387	gene-G6O67_002117
GO:0044038	cell wall macromolecule biosynthetic process	0.0014	0.001	1.4	0.558604	0.862387	gene-G6O67_002117
GO:0044406	adhesion of symbiont to host	0.0014	0.001	1.4	0.558604	0.862387	gene-G6O67_003627
GO:0045165	cell fate commitment	0.0014	0.001	1.4	0.558604	0.862387	gene-G6O67_000214
GO:0046416	D-amino acid metabolic process	0.0014	0.001	1.4	0.558604	0.862387	gene-G6O67_006585
GO:0048015	phosphatidylinositol-mediated signaling	0.0014	0.001	1.4	0.558604	0.862387	gene-G6O67_002222
GO:0051051	negative regulation of transport	0.0014	0.001	1.4	0.558604	0.862387	gene-G6O67_006401
GO:0051055	negative regulation of lipid biosynthetic process	0.0014	0.001	1.4	0.558604	0.862387	gene-G6O67_006762
GO:0051099	positive regulation of binding	0.0014	0.001	1.4	0.558604	0.862387	gene-G6O67_000214
GO:0051170	nuclear import	0.0014	0.001	1.4	0.558604	0.862387	gene-G6O67_005855
GO:0051278	fungal-type cell wall polysaccharide biosynthetic process	0.0014	0.001	1.4	0.558604	0.862387	gene-G6O67_002117
GO:0051316	attachment of spindle microtubules to kinetochore involved in meiotic chromosome
segregation	0.0014	0.001	1.4	0.558604	0.862387	gene-G6O67_000330
GO:0051446	positive regulation of meiotic cell cycle	0.0014	0.001	1.4	0.558604	0.862387	gene-G6O67_001149
GO:0051455	attachment of spindle microtubules to kinetochore involved in homologous
chromosome segregation	0.0014	0.001	1.4	0.558604	0.862387	gene-G6O67_000330
GO:0070071	proton-transporting two-sector ATPase complex assembly	0.0014	0.001	1.4	0.558604	0.862387	gene-G6O67_005713
GO:0070507	regulation of microtubule cytoskeleton organization	0.0014	0.001	1.4	0.558604	0.862387	gene-G6O67_007203
GO:0070589	cellular component macromolecule biosynthetic process	0.0014	0.001	1.4	0.558604	0.862387	gene-G6O67_002117
GO:0070592	cell wall polysaccharide biosynthetic process	0.0014	0.001	1.4	0.558604	0.862387	gene-G6O67_002117
GO:0071051	polyadenylation-dependent snoRNA 3'-end processing	0.0014	0.001	1.4	0.558604	0.862387	gene-G6O67_004439
GO:0071071	regulation of phospholipid biosynthetic process	0.0014	0.001	1.4	0.558604	0.862387	gene-G6O67_006762
GO:0071072	negative regulation of phospholipid biosynthetic process	0.0014	0.001	1.4	0.558604	0.862387	gene-G6O67_006762
GO:0071322	cellular response to carbohydrate stimulus	0.0014	0.001	1.4	0.558604	0.862387	gene-G6O67_001149
GO:0071966	fungal-type cell wall polysaccharide metabolic process	0.0014	0.001	1.4	0.558604	0.862387	gene-G6O67_002117
GO:0072344	rescue of stalled ribosome	0.0014	0.001	1.4	0.558604	0.862387	gene-G6O67_005574
GO:0072437	signal transduction involved in DNA replication checkpoint	0.0014	0.001	1.4	0.558604	0.862387	gene-G6O67_007061
GO:0072443	signal transduction involved in mitotic DNA replication checkpoint	0.0014	0.001	1.4	0.558604	0.862387	gene-G6O67_007061
GO:0090151	establishment of protein localization to mitochondrial membrane	0.0014	0.001	1.4	0.558604	0.862387	gene-G6O67_001105
GO:0098781	ncRNA transcription	0.0014	0.001	1.4	0.558604	0.862387	gene-G6O67_006310
GO:0120010	intermembrane phospholipid transfer	0.0014	0.001	1.4	0.558604	0.862387	gene-G6O67_006762
GO:1900190	regulation of single-species biofilm formation	0.0014	0.001	1.4	0.558604	0.862387	gene-G6O67_003627
GO:1901351	regulation of phosphatidylglycerol biosynthetic process	0.0014	0.001	1.4	0.558604	0.862387	gene-G6O67_006762
GO:1901352	negative regulation of phosphatidylglycerol biosynthetic process	0.0014	0.001	1.4	0.558604	0.862387	gene-G6O67_006762
GO:1901615	organic hydroxy compound metabolic process	0.0014	0.001	1.4	0.558604	0.862387	gene-G6O67_006762
GO:1901617	organic hydroxy compound biosynthetic process	0.0014	0.001	1.4	0.558604	0.862387	gene-G6O67_006762
GO:1902405	mitotic actomyosin contractile ring localization	0.0014	0.001	1.4	0.558604	0.862387	gene-G6O67_004397
GO:1902600	hydrogen ion transmembrane transport	0.0014	0.001	1.4	0.558604	0.862387	gene-G6O67_008687
GO:1902659	regulation of glucose mediated signaling pathway	0.0014	0.001	1.4	0.558604	0.862387	gene-G6O67_001149
GO:1902660	negative regulation of glucose mediated signaling pathway	0.0014	0.001	1.4	0.558604	0.862387	gene-G6O67_001149
GO:1902807	negative regulation of cell cycle G1/S phase transition	0.0014	0.001	1.4	0.558604	0.862387	gene-G6O67_003054
GO:1903432	regulation of TORC1 signaling	0.0014	0.001	1.4	0.558604	0.862387	gene-G6O67_007410
GO:1903725	regulation of phospholipid metabolic process	0.0014	0.001	1.4	0.558604	0.862387	gene-G6O67_006762
GO:1903726	negative regulation of phospholipid metabolic process	0.0014	0.001	1.4	0.558604	0.862387	gene-G6O67_006762
GO:1903832	regulation of cellular response to amino acid starvation	0.0014	0.001	1.4	0.558604	0.862387	gene-G6O67_007410
GO:1904356	regulation of telomere maintenance via telomere lengthening	0.0014	0.001	1.4	0.558604	0.862387	gene-G6O67_005815
GO:2000134	negative regulation of G1/S transition of mitotic cell cycle	0.0014	0.001	1.4	0.558604	0.862387	gene-G6O67_003054
GO:2000278	regulation of DNA biosynthetic process	0.0014	0.001	1.4	0.558604	0.862387	gene-G6O67_005815
GO:2000769	regulation of establishment or maintenance of cell polarity regulating cell
shape	0.0014	0.001	1.4	0.558604	0.862387	gene-G6O67_002772
GO:2000779	regulation of double-strand break repair	0.0014	0.001	1.4	0.558604	0.862387	gene-G6O67_003054
GO:2001245	regulation of phosphatidylcholine biosynthetic process	0.0014	0.001	1.4	0.558604	0.862387	gene-G6O67_006762
GO:2000112	regulation of cellular macromolecule biosynthetic process	0.0309	0.0312	0.99	0.559156	0.862387	gene-G6O67_000214;gene-G6O67_000261;gene-G6O67_000414;gene-G6O67_000478;gene-G6O67_001149;gene-G6O67_001533;gene-G6O67_002035;gene-G6O67_002420;gene-G6O67_003054;gene-G6O67_003182;gene-G6O67_003183;gene-G6O67_003234;gene-G6O67_003627;gene-G6O67_003897;gene-G6O67_005574;gene-G6O67_005815;gene-G6O67_006555;gene-G6O67_006667;gene-G6O67_007598;gene-G6O67_008552;gene-G6O67_008554;gene-G6O67_008555
GO:0006325	chromatin organization	0.014	0.0141	1	0.562811	0.865404	gene-G6O67_000414;gene-G6O67_000478;gene-G6O67_001149;gene-G6O67_002420;gene-G6O67_003234;gene-G6O67_005574;gene-G6O67_006003;gene-G6O67_007061;gene-G6O67_007598;gene-G6O67_008466
GO:0033365	protein localization to organelle	0.014	0.0141	1	0.562811	0.865404	gene-G6O67_001064;gene-G6O67_001105;gene-G6O67_001399;gene-G6O67_002139;gene-G6O67_002516;gene-G6O67_003175;gene-G6O67_005855;gene-G6O67_005997;gene-G6O67_006401;gene-G6O67_007061
GO:1901362	organic cyclic compound biosynthetic process	0.014	0.0141	1	0.562811	0.865404	gene-G6O67_000763;gene-G6O67_001149;gene-G6O67_002703;gene-G6O67_003183;gene-G6O67_006310;gene-G6O67_006762;gene-G6O67_007061;gene-G6O67_007598;gene-G6O67_008554;gene-G6O67_008555
GO:0048285	organelle fission	0.0084	0.0084	1.01	0.570503	0.873679	gene-G6O67_000214;gene-G6O67_000330;gene-G6O67_001149;gene-G6O67_003251;gene-G6O67_006375;gene-G6O67_007203
GO:0007049	cell cycle	0.0281	0.0285	0.99	0.571118	0.873679	gene-G6O67_000214;gene-G6O67_000330;gene-G6O67_000414;gene-G6O67_000478;gene-G6O67_000616;gene-G6O67_001149;gene-G6O67_002855;gene-G6O67_003054;gene-G6O67_003183;gene-G6O67_004397;gene-G6O67_005218;gene-G6O67_006375;gene-G6O67_006667;gene-G6O67_007016;gene-G6O67_007061;gene-G6O67_007158;gene-G6O67_007203;gene-G6O67_007252;gene-G6O67_008554;gene-G6O67_008555
GO:0008608	attachment of spindle microtubules to kinetochore	0.0042	0.004	1.05	0.573337	0.873679	gene-G6O67_000330;gene-G6O67_000906;gene-G6O67_004971
GO:0022603	regulation of anatomical structure morphogenesis	0.0042	0.004	1.05	0.573337	0.873679	gene-G6O67_002772;gene-G6O67_006762;gene-G6O67_007203
GO:0031570	DNA integrity checkpoint	0.0042	0.004	1.05	0.573337	0.873679	gene-G6O67_000214;gene-G6O67_003054;gene-G6O67_007061
GO:0032955	regulation of barrier septum assembly	0.0042	0.004	1.05	0.573337	0.873679	gene-G6O67_003183;gene-G6O67_008554;gene-G6O67_008555
GO:0034599	cellular response to oxidative stress	0.0042	0.004	1.05	0.573337	0.873679	gene-G6O67_000763;gene-G6O67_001149;gene-G6O67_007257
GO:0043254	regulation of protein complex assembly	0.0042	0.004	1.05	0.573337	0.873679	gene-G6O67_003251;gene-G6O67_005713;gene-G6O67_007203
GO:0045931	positive regulation of mitotic cell cycle	0.0042	0.004	1.05	0.573337	0.873679	gene-G6O67_003183;gene-G6O67_008554;gene-G6O67_008555
GO:0051704	multi-organism process	0.0112	0.0114	0.99	0.584305	0.889505	gene-G6O67_001629;gene-G6O67_002855;gene-G6O67_003183;gene-G6O67_003627;gene-G6O67_007016;gene-G6O67_007203;gene-G6O67_008554;gene-G6O67_008555
GO:0009653	anatomical structure morphogenesis	0.007	0.007	1	0.586091	0.889566	gene-G6O67_002855;gene-G6O67_003183;gene-G6O67_007016;gene-G6O67_008554;gene-G6O67_008555
GO:0043934	sporulation	0.007	0.007	1	0.586091	0.889566	gene-G6O67_002855;gene-G6O67_003183;gene-G6O67_007016;gene-G6O67_008554;gene-G6O67_008555
GO:0044281	small molecule metabolic process	0.007	0.007	1	0.586091	0.889566	gene-G6O67_001806;gene-G6O67_002516;gene-G6O67_003428;gene-G6O67_004479;gene-G6O67_007016
GO:0010629	negative regulation of gene expression	0.014	0.0144	0.97	0.596098	0.903857	gene-G6O67_000261;gene-G6O67_000414;gene-G6O67_000478;gene-G6O67_001149;gene-G6O67_002035;gene-G6O67_002420;gene-G6O67_003183;gene-G6O67_003234;gene-G6O67_008554;gene-G6O67_008555
GO:0006614	SRP-dependent cotranslational protein targeting to membrane	0.0028	0.0027	1.05	0.603973	0.905022	gene-G6O67_001317;gene-G6O67_001451
GO:0006970	response to osmotic stress	0.0028	0.0027	1.05	0.603973	0.905022	gene-G6O67_001149;gene-G6O67_007636
GO:0016573	histone acetylation	0.0028	0.0027	1.05	0.603973	0.905022	gene-G6O67_002940;gene-G6O67_007598
GO:0018022	peptidyl-lysine methylation	0.0028	0.0027	1.05	0.603973	0.905022	gene-G6O67_006555;gene-G6O67_008466
GO:0019637	organophosphate metabolic process	0.0028	0.0027	1.05	0.603973	0.905022	gene-G6O67_002311;gene-G6O67_006762
GO:0031400	negative regulation of protein modification process	0.0028	0.0027	1.05	0.603973	0.905022	gene-G6O67_002139;gene-G6O67_003054
GO:0044743	protein transmembrane import into intracellular organelle	0.0028	0.0027	1.05	0.603973	0.905022	gene-G6O67_002516;gene-G6O67_003175
GO:0071897	DNA biosynthetic process	0.0028	0.0027	1.05	0.603973	0.905022	Ophiocordyceps_sinensis_newGene_2035;gene-G6O67_007061
GO:0098876	vesicle-mediated transport to the plasma membrane	0.0028	0.0027	1.05	0.603973	0.905022	gene-G6O67_005251;gene-G6O67_006762
GO:0006342	chromatin silencing	0.0056	0.0057	0.99	0.605748	0.905022	gene-G6O67_000414;gene-G6O67_000478;gene-G6O67_002420;gene-G6O67_003234
GO:0006869	lipid transport	0.0056	0.0057	0.99	0.605748	0.905022	gene-G6O67_001843;gene-G6O67_004757;gene-G6O67_006385;gene-G6O67_006762
GO:0018193	peptidyl-amino acid modification	0.0056	0.0057	0.99	0.605748	0.905022	gene-G6O67_004969;gene-G6O67_006555;gene-G6O67_007598;gene-G6O67_008466
GO:0040029	regulation of gene expression, epigenetic	0.0056	0.0057	0.99	0.605748	0.905022	gene-G6O67_000414;gene-G6O67_000478;gene-G6O67_002420;gene-G6O67_003234
GO:0044419	interspecies interaction between organisms	0.0056	0.0057	0.99	0.605748	0.905022	gene-G6O67_003183;gene-G6O67_003627;gene-G6O67_008554;gene-G6O67_008555
GO:0045787	positive regulation of cell cycle	0.0056	0.0057	0.99	0.605748	0.905022	gene-G6O67_001149;gene-G6O67_003183;gene-G6O67_008554;gene-G6O67_008555
GO:0018130	heterocycle biosynthetic process	0.0126	0.0131	0.97	0.607547	0.905243	gene-G6O67_000763;gene-G6O67_001149;gene-G6O67_002703;gene-G6O67_003183;gene-G6O67_006310;gene-G6O67_007061;gene-G6O67_007598;gene-G6O67_008554;gene-G6O67_008555
GO:0006793	phosphorus metabolic process	0.0084	0.0087	0.97	0.612721	0.905243	gene-G6O67_001149;gene-G6O67_001806;gene-G6O67_002058;gene-G6O67_002311;gene-G6O67_006762;gene-G6O67_008041
GO:0030154	cell differentiation	0.0084	0.0087	0.97	0.612721	0.905243	gene-G6O67_000214;gene-G6O67_002855;gene-G6O67_003183;gene-G6O67_007016;gene-G6O67_008554;gene-G6O67_008555
GO:0009892	negative regulation of metabolic process	0.0197	0.0204	0.96	0.616042	0.905243	gene-G6O67_000214;gene-G6O67_000261;gene-G6O67_000414;gene-G6O67_000478;gene-G6O67_001149;gene-G6O67_002035;gene-G6O67_002139;gene-G6O67_002420;gene-G6O67_003054;gene-G6O67_003183;gene-G6O67_003234;gene-G6O67_006762;gene-G6O67_008554;gene-G6O67_008555
GO:0010564	regulation of cell cycle process	0.014	0.0147	0.95	0.628151	0.905243	gene-G6O67_000214;gene-G6O67_000414;gene-G6O67_001149;gene-G6O67_003054;gene-G6O67_003183;gene-G6O67_003897;gene-G6O67_006762;gene-G6O67_007061;gene-G6O67_008554;gene-G6O67_008555
GO:0006289	nucleotide-excision repair	0.007	0.0074	0.95	0.631215	0.905243	gene-G6O67_003054;gene-G6O67_003713;gene-G6O67_006726;gene-G6O67_006809;gene-G6O67_008866
GO:0006897	endocytosis	0.007	0.0074	0.95	0.631215	0.905243	gene-G6O67_001399;gene-G6O67_001843;gene-G6O67_002139;gene-G6O67_006401;gene-G6O67_007294
GO:0010033	response to organic substance	0.007	0.0074	0.95	0.631215	0.905243	gene-G6O67_000240;gene-G6O67_000261;gene-G6O67_001149;gene-G6O67_002420;gene-G6O67_007565
GO:0006367	transcription initiation from RNA polymerase II promoter	0.0042	0.0044	0.97	0.63217	0.905243	gene-G6O67_001437;gene-G6O67_002579;gene-G6O67_007598
GO:0009607	response to biotic stimulus	0.0042	0.0044	0.97	0.63217	0.905243	gene-G6O67_003183;gene-G6O67_008554;gene-G6O67_008555
GO:0032954	regulation of cytokinetic process	0.0042	0.0044	0.97	0.63217	0.905243	gene-G6O67_003183;gene-G6O67_008554;gene-G6O67_008555
GO:0044092	negative regulation of molecular function	0.0042	0.0044	0.97	0.63217	0.905243	gene-G6O67_002139;gene-G6O67_003054;gene-G6O67_005815
GO:0061919	process utilizing autophagic mechanism	0.0042	0.0044	0.97	0.63217	0.905243	gene-G6O67_001843;gene-G6O67_004392;gene-G6O67_005296
GO:1901891	regulation of cell septum assembly	0.0042	0.0044	0.97	0.63217	0.905243	gene-G6O67_003183;gene-G6O67_008554;gene-G6O67_008555
GO:1902412	regulation of mitotic cytokinesis	0.0042	0.0044	0.97	0.63217	0.905243	gene-G6O67_003183;gene-G6O67_008554;gene-G6O67_008555
GO:1903436	regulation of mitotic cytokinetic process	0.0042	0.0044	0.97	0.63217	0.905243	gene-G6O67_003183;gene-G6O67_008554;gene-G6O67_008555
GO:0044087	regulation of cellular component biogenesis	0.0098	0.0104	0.95	0.635247	0.905243	gene-G6O67_003183;gene-G6O67_003251;gene-G6O67_005713;gene-G6O67_007203;gene-G6O67_007410;gene-G6O67_008554;gene-G6O67_008555
GO:0051726	regulation of cell cycle	0.0154	0.0164	0.94	0.646667	0.905243	gene-G6O67_000214;gene-G6O67_000414;gene-G6O67_001149;gene-G6O67_002035;gene-G6O67_003054;gene-G6O67_003183;gene-G6O67_003897;gene-G6O67_006762;gene-G6O67_007061;gene-G6O67_008554;gene-G6O67_008555
GO:0009889	regulation of biosynthetic process	0.0337	0.0355	0.95	0.654643	0.905243	gene-G6O67_000214;gene-G6O67_000261;gene-G6O67_000414;gene-G6O67_000478;gene-G6O67_000763;gene-G6O67_001149;gene-G6O67_001533;gene-G6O67_002035;gene-G6O67_002420;gene-G6O67_003054;gene-G6O67_003182;gene-G6O67_003183;gene-G6O67_003234;gene-G6O67_003627;gene-G6O67_003897;gene-G6O67_005574;gene-G6O67_005815;gene-G6O67_006555;gene-G6O67_006667;gene-G6O67_006762;gene-G6O67_007598;gene-G6O67_008552;gen…
GO:0031326	regulation of cellular biosynthetic process	0.0337	0.0355	0.95	0.654643	0.905243	gene-G6O67_000214;gene-G6O67_000261;gene-G6O67_000414;gene-G6O67_000478;gene-G6O67_000763;gene-G6O67_001149;gene-G6O67_001533;gene-G6O67_002035;gene-G6O67_002420;gene-G6O67_003054;gene-G6O67_003182;gene-G6O67_003183;gene-G6O67_003234;gene-G6O67_003627;gene-G6O67_003897;gene-G6O67_005574;gene-G6O67_005815;gene-G6O67_006555;gene-G6O67_006667;gene-G6O67_006762;gene-G6O67_007598;gene-G6O67_008552;gen…
GO:0005991	trehalose metabolic process	0.0014	0.0013	1.05	0.663994	0.905243	gene-G6O67_008766
GO:0006388	tRNA splicing, via endonucleolytic cleavage and ligation	0.0014	0.0013	1.05	0.663994	0.905243	gene-G6O67_005612
GO:0006473	protein acetylation	0.0014	0.0013	1.05	0.663994	0.905243	gene-G6O67_007598
GO:0006475	internal protein amino acid acetylation	0.0014	0.0013	1.05	0.663994	0.905243	gene-G6O67_007598
GO:0006526	arginine biosynthetic process	0.0014	0.0013	1.05	0.663994	0.905243	gene-G6O67_007587
GO:0006656	phosphatidylcholine biosynthetic process	0.0014	0.0013	1.05	0.663994	0.905243	gene-G6O67_008158
GO:0006812	cation transport	0.0014	0.0013	1.05	0.663994	0.905243	gene-G6O67_007410
GO:0007051	spindle organization	0.0014	0.0013	1.05	0.663994	0.905243	gene-G6O67_007203
GO:0008156	negative regulation of DNA replication	0.0014	0.0013	1.05	0.663994	0.905243	gene-G6O67_000214
GO:0008202	steroid metabolic process	0.0014	0.0013	1.05	0.663994	0.905243	gene-G6O67_006762
GO:0015748	organophosphate ester transport	0.0014	0.0013	1.05	0.663994	0.905243	gene-G6O67_006762
GO:0015919	peroxisomal membrane transport	0.0014	0.0013	1.05	0.663994	0.905243	gene-G6O67_002516
GO:0016571	histone methylation	0.0014	0.0013	1.05	0.663994	0.905243	gene-G6O67_008466
GO:0018393	internal peptidyl-lysine acetylation	0.0014	0.0013	1.05	0.663994	0.905243	gene-G6O67_007598
GO:0018394	peptidyl-lysine acetylation	0.0014	0.0013	1.05	0.663994	0.905243	gene-G6O67_007598
GO:0019216	regulation of lipid metabolic process	0.0014	0.0013	1.05	0.663994	0.905243	gene-G6O67_006762
GO:0030011	maintenance of cell polarity	0.0014	0.0013	1.05	0.663994	0.905243	gene-G6O67_001843
GO:0030473	nuclear migration along microtubule	0.0014	0.0013	1.05	0.663994	0.905243	gene-G6O67_007203
GO:0030846	termination of RNA polymerase II transcription, poly(A)-coupled	0.0014	0.0013	1.05	0.663994	0.905243	gene-G6O67_002703
GO:0031032	actomyosin structure organization	0.0014	0.0013	1.05	0.663994	0.905243	gene-G6O67_004397
GO:0031126	snoRNA 3'-end processing	0.0014	0.0013	1.05	0.663994	0.905243	gene-G6O67_002703
GO:0031146	SCF-dependent proteasomal ubiquitin-dependent protein catabolic process	0.0014	0.0013	1.05	0.663994	0.905243	gene-G6O67_007565
GO:0031297	replication fork processing	0.0014	0.0013	1.05	0.663994	0.905243	gene-G6O67_000214
GO:0031333	negative regulation of protein complex assembly	0.0014	0.0013	1.05	0.663994	0.905243	gene-G6O67_007203
GO:0031572	G2 DNA damage checkpoint	0.0014	0.0013	1.05	0.663994	0.905243	gene-G6O67_003054
GO:0031573	intra-S DNA damage checkpoint	0.0014	0.0013	1.05	0.663994	0.905243	gene-G6O67_003054
GO:0032012	regulation of ARF protein signal transduction	0.0014	0.0013	1.05	0.663994	0.905243	gene-G6O67_004896
GO:0032272	negative regulation of protein polymerization	0.0014	0.0013	1.05	0.663994	0.905243	gene-G6O67_007203
GO:0032365	intracellular lipid transport	0.0014	0.0013	1.05	0.663994	0.905243	gene-G6O67_001843
GO:0032507	maintenance of protein location in cell	0.0014	0.0013	1.05	0.663994	0.905243	gene-G6O67_004397
GO:0032781	positive regulation of ATPase activity	0.0014	0.0013	1.05	0.663994	0.905243	gene-G6O67_003175
GO:0032786	positive regulation of DNA-templated transcription, elongation	0.0014	0.0013	1.05	0.663994	0.905243	gene-G6O67_002346
GO:0032878	regulation of establishment or maintenance of cell polarity	0.0014	0.0013	1.05	0.663994	0.905243	gene-G6O67_002772
GO:0032886	regulation of microtubule-based process	0.0014	0.0013	1.05	0.663994	0.905243	gene-G6O67_007203
GO:0033238	regulation of cellular amine metabolic process	0.0014	0.0013	1.05	0.663994	0.905243	gene-G6O67_002035
GO:0033262	regulation of nuclear cell cycle DNA replication	0.0014	0.0013	1.05	0.663994	0.905243	gene-G6O67_003897
GO:0034475	U4 snRNA 3'-end processing	0.0014	0.0013	1.05	0.663994	0.905243	gene-G6O67_004439
GO:0035999	tetrahydrofolate interconversion	0.0014	0.0013	1.05	0.663994	0.905243	gene-G6O67_000399
GO:0042149	cellular response to glucose starvation	0.0014	0.0013	1.05	0.663994	0.905243	gene-G6O67_002420
GO:0042762	regulation of sulfur metabolic process	0.0014	0.0013	1.05	0.663994	0.905243	gene-G6O67_002035
GO:0043462	regulation of ATPase activity	0.0014	0.0013	1.05	0.663994	0.905243	gene-G6O67_003175
GO:0043543	protein acylation	0.0014	0.0013	1.05	0.663994	0.905243	gene-G6O67_007598
GO:0043574	peroxisomal transport	0.0014	0.0013	1.05	0.663994	0.905243	gene-G6O67_002516
GO:0043937	regulation of sporulation	0.0014	0.0013	1.05	0.663994	0.905243	gene-G6O67_006762
GO:0044837	actomyosin contractile ring organization	0.0014	0.0013	1.05	0.663994	0.905243	gene-G6O67_004397
GO:0045143	homologous chromosome segregation	0.0014	0.0013	1.05	0.663994	0.905243	gene-G6O67_000330
GO:0045833	negative regulation of lipid metabolic process	0.0014	0.0013	1.05	0.663994	0.905243	gene-G6O67_006762
GO:0046855	inositol phosphate dephosphorylation	0.0014	0.0013	1.05	0.663994	0.905243	gene-G6O67_008282
GO:0046856	phosphatidylinositol dephosphorylation	0.0014	0.0013	1.05	0.663994	0.905243	gene-G6O67_002411
GO:0046890	regulation of lipid biosynthetic process	0.0014	0.0013	1.05	0.663994	0.905243	gene-G6O67_006762
GO:0051100	negative regulation of binding	0.0014	0.0013	1.05	0.663994	0.905243	gene-G6O67_005815
GO:0051103	DNA ligation involved in DNA repair	0.0014	0.0013	1.05	0.663994	0.905243	Ophiocordyceps_sinensis_newGene_2035
GO:0051125	regulation of actin nucleation	0.0014	0.0013	1.05	0.663994	0.905243	gene-G6O67_004753
GO:0051651	maintenance of location in cell	0.0014	0.0013	1.05	0.663994	0.905243	gene-G6O67_004397
GO:0061817	endoplasmic reticulum-plasma membrane tethering	0.0014	0.0013	1.05	0.663994	0.905243	gene-G6O67_004757
GO:0070897	DNA-templated transcriptional preinitiation complex assembly	0.0014	0.0013	1.05	0.663994	0.905243	gene-G6O67_007598
GO:0070972	protein localization to endoplasmic reticulum	0.0014	0.0013	1.05	0.663994	0.905243	gene-G6O67_005997
GO:0072384	organelle transport along microtubule	0.0014	0.0013	1.05	0.663994	0.905243	gene-G6O67_007203
GO:0072599	establishment of protein localization to endoplasmic reticulum	0.0014	0.0013	1.05	0.663994	0.905243	gene-G6O67_005997
GO:0072662	protein localization to peroxisome	0.0014	0.0013	1.05	0.663994	0.905243	gene-G6O67_002516
GO:0072663	establishment of protein localization to peroxisome	0.0014	0.0013	1.05	0.663994	0.905243	gene-G6O67_002516
GO:0090407	organophosphate biosynthetic process	0.0014	0.0013	1.05	0.663994	0.905243	gene-G6O67_006762
GO:0098787	mRNA cleavage involved in mRNA processing	0.0014	0.0013	1.05	0.663994	0.905243	gene-G6O67_002703
GO:0098789	pre-mRNA cleavage required for polyadenylation	0.0014	0.0013	1.05	0.663994	0.905243	gene-G6O67_002703
GO:0120011	intermembrane sterol transfer	0.0014	0.0013	1.05	0.663994	0.905243	gene-G6O67_001843
GO:1902806	regulation of cell cycle G1/S phase transition	0.0014	0.0013	1.05	0.663994	0.905243	gene-G6O67_003054
GO:1902969	mitotic DNA replication	0.0014	0.0013	1.05	0.663994	0.905243	gene-G6O67_007252
GO:1903463	regulation of mitotic cell cycle DNA replication	0.0014	0.0013	1.05	0.663994	0.905243	gene-G6O67_003897
GO:1904263	positive regulation of TORC1 signaling	0.0014	0.0013	1.05	0.663994	0.905243	gene-G6O67_000592
GO:1990542	mitochondrial transmembrane transport	0.0014	0.0013	1.05	0.663994	0.905243	gene-G6O67_003175
GO:2000045	regulation of G1/S transition of mitotic cell cycle	0.0014	0.0013	1.05	0.663994	0.905243	gene-G6O67_003054
GO:2000104	negative regulation of DNA-dependent DNA replication	0.0014	0.0013	1.05	0.663994	0.905243	gene-G6O67_000214
GO:2001020	regulation of response to DNA damage stimulus	0.0014	0.0013	1.05	0.663994	0.905243	gene-G6O67_003054
GO:0051276	chromosome organization	0.0197	0.0211	0.93	0.668444	0.905243	gene-G6O67_000214;gene-G6O67_000330;gene-G6O67_000414;gene-G6O67_000478;gene-G6O67_001149;gene-G6O67_002420;gene-G6O67_003234;gene-G6O67_005574;gene-G6O67_006809;gene-G6O67_007061;gene-G6O67_007203;gene-G6O67_007252;gene-G6O67_007598;gene-G6O67_008466
GO:0000746	conjugation	0.0028	0.003	0.93	0.671638	0.905243	gene-G6O67_003627;gene-G6O67_007203
GO:0006352	DNA-templated transcription, initiation	0.0028	0.003	0.93	0.671638	0.905243	gene-G6O67_006310;gene-G6O67_007598
GO:0006468	protein phosphorylation	0.0028	0.003	0.93	0.671638	0.905243	gene-G6O67_001149;gene-G6O67_001761
GO:0006893	Golgi to plasma membrane transport	0.0028	0.003	0.93	0.671638	0.905243	gene-G6O67_005251;gene-G6O67_006762
GO:0007064	mitotic sister chromatid cohesion	0.0028	0.003	0.93	0.671638	0.905243	gene-G6O67_000214;gene-G6O67_000231
GO:0007186	G-protein coupled receptor signaling pathway	0.0028	0.003	0.93	0.671638	0.905243	gene-G6O67_003137;gene-G6O67_005348
GO:0008360	regulation of cell shape	0.0028	0.003	0.93	0.671638	0.905243	gene-G6O67_002772;gene-G6O67_007203
GO:0010256	endomembrane system organization	0.0028	0.003	0.93	0.671638	0.905243	gene-G6O67_003251;gene-G6O67_005997
GO:0010876	lipid localization	0.0028	0.003	0.93	0.671638	0.905243	gene-G6O67_001843;gene-G6O67_006762
GO:0016236	macroautophagy	0.0028	0.003	0.93	0.671638	0.905243	gene-G6O67_004392;gene-G6O67_005296
GO:0016482	cytosolic transport	0.0028	0.003	0.93	0.671638	0.905243	gene-G6O67_005713;gene-G6O67_007294
GO:0022604	regulation of cell morphogenesis	0.0028	0.003	0.93	0.671638	0.905243	gene-G6O67_002772;gene-G6O67_007203
GO:0034727	piecemeal microautophagy of nucleus	0.0028	0.003	0.93	0.671638	0.905243	gene-G6O67_001843;gene-G6O67_005296
GO:0045229	external encapsulating structure organization	0.0028	0.003	0.93	0.671638	0.905243	gene-G6O67_002855;gene-G6O67_007600
GO:0065002	intracellular protein transmembrane transport	0.0028	0.003	0.93	0.671638	0.905243	gene-G6O67_002516;gene-G6O67_003175
GO:0071806	protein transmembrane transport	0.0028	0.003	0.93	0.671638	0.905243	gene-G6O67_002516;gene-G6O67_003175
GO:1903827	regulation of cellular protein localization	0.0028	0.003	0.93	0.671638	0.905243	gene-G6O67_001399;gene-G6O67_006401
GO:0048856	anatomical structure development	0.007	0.0077	0.91	0.673207	0.906178	gene-G6O67_002855;gene-G6O67_003183;gene-G6O67_007016;gene-G6O67_008554;gene-G6O67_008555
GO:0043412	macromolecule modification	0.0225	0.0241	0.93	0.673518	0.906178	gene-G6O67_001149;gene-G6O67_001369;gene-G6O67_004001;gene-G6O67_004392;gene-G6O67_004653;gene-G6O67_004969;gene-G6O67_005296;gene-G6O67_005574;gene-G6O67_006287;gene-G6O67_006555;gene-G6O67_007518;gene-G6O67_007565;gene-G6O67_007598;gene-G6O67_007636;gene-G6O67_008466;gene-G6O67_008829
GO:0016310	phosphorylation	0.0042	0.0047	0.9	0.685113	0.918545	gene-G6O67_001149;gene-G6O67_002058;gene-G6O67_008041
GO:0044283	small molecule biosynthetic process	0.0042	0.0047	0.9	0.685113	0.918545	gene-G6O67_001806;gene-G6O67_003428;gene-G6O67_004479
GO:0044764	multi-organism cellular process	0.0042	0.0047	0.9	0.685113	0.918545	gene-G6O67_001629;gene-G6O67_003627;gene-G6O67_007203
GO:0045454	cell redox homeostasis	0.0042	0.0047	0.9	0.685113	0.918545	gene-G6O67_002052;gene-G6O67_002414;gene-G6O67_005005
GO:0032879	regulation of localization	0.0084	0.0094	0.9	0.689705	0.923674	gene-G6O67_001399;gene-G6O67_003251;gene-G6O67_003627;gene-G6O67_005913;gene-G6O67_006401;gene-G6O67_007410
GO:0065008	regulation of biological quality	0.0169	0.0184	0.91	0.690147	0.923674	gene-G6O67_000763;gene-G6O67_001149;gene-G6O67_001629;gene-G6O67_002772;gene-G6O67_003183;gene-G6O67_004397;gene-G6O67_005713;gene-G6O67_005815;gene-G6O67_007061;gene-G6O67_007203;gene-G6O67_008554;gene-G6O67_008555
GO:1901565	organonitrogen compound catabolic process	0.0126	0.0141	0.9	0.702161	0.938931	gene-G6O67_000240;gene-G6O67_002420;gene-G6O67_003428;gene-G6O67_004479;gene-G6O67_004969;gene-G6O67_005574;gene-G6O67_006287;gene-G6O67_007518;gene-G6O67_007565
GO:0042886	amide transport	0.0211	0.0231	0.91	0.706281	0.94279	gene-G6O67_001064;gene-G6O67_001105;gene-G6O67_001399;gene-G6O67_001843;gene-G6O67_002516;gene-G6O67_003175;gene-G6O67_003251;gene-G6O67_005251;gene-G6O67_005855;gene-G6O67_005913;gene-G6O67_005997;gene-G6O67_006401;gene-G6O67_006762;gene-G6O67_007294;gene-G6O67_007410
GO:0071705	nitrogen compound transport	0.0211	0.0231	0.91	0.706281	0.94279	gene-G6O67_001064;gene-G6O67_001105;gene-G6O67_001399;gene-G6O67_001843;gene-G6O67_002516;gene-G6O67_003175;gene-G6O67_003251;gene-G6O67_005251;gene-G6O67_005855;gene-G6O67_005913;gene-G6O67_005997;gene-G6O67_006401;gene-G6O67_006762;gene-G6O67_007294;gene-G6O67_007410
GO:0000280	nuclear division	0.007	0.008	0.87	0.711906	0.944787	gene-G6O67_000214;gene-G6O67_000330;gene-G6O67_001149;gene-G6O67_006375;gene-G6O67_007203
GO:0010948	negative regulation of cell cycle process	0.007	0.008	0.87	0.711906	0.944787	gene-G6O67_000214;gene-G6O67_001149;gene-G6O67_003054;gene-G6O67_006762;gene-G6O67_007061
GO:0061024	membrane organization	0.007	0.008	0.87	0.711906	0.944787	gene-G6O67_001105;gene-G6O67_001843;gene-G6O67_003251;gene-G6O67_005997;gene-G6O67_006762
GO:0007165	signal transduction	0.0169	0.0188	0.9	0.715513	0.944787	gene-G6O67_001117;gene-G6O67_001149;gene-G6O67_002772;gene-G6O67_003054;gene-G6O67_003183;gene-G6O67_003251;gene-G6O67_003627;gene-G6O67_007061;gene-G6O67_007161;gene-G6O67_008410;gene-G6O67_008554;gene-G6O67_008555
GO:0006479	protein methylation	0.0028	0.0034	0.84	0.7296	0.944787	gene-G6O67_006555;gene-G6O67_008466
GO:0008213	protein alkylation	0.0028	0.0034	0.84	0.7296	0.944787	gene-G6O67_006555;gene-G6O67_008466
GO:0016237	lysosomal microautophagy	0.0028	0.0034	0.84	0.7296	0.944787	gene-G6O67_001843;gene-G6O67_005296
GO:0031124	mRNA 3'-end processing	0.0028	0.0034	0.84	0.7296	0.944787	gene-G6O67_002703;gene-G6O67_006204
GO:0032269	negative regulation of cellular protein metabolic process	0.0028	0.0034	0.84	0.7296	0.944787	gene-G6O67_002139;gene-G6O67_003054
GO:0042255	ribosome assembly	0.0028	0.0034	0.84	0.7296	0.944787	gene-G6O67_000478;gene-G6O67_001769
GO:0043086	negative regulation of catalytic activity	0.0028	0.0034	0.84	0.7296	0.944787	gene-G6O67_002139;gene-G6O67_003054
GO:1902532	negative regulation of intracellular signal transduction	0.0028	0.0034	0.84	0.7296	0.944787	gene-G6O67_001149;gene-G6O67_007410
GO:0044260	cellular macromolecule metabolic process	0.0478	0.0516	0.93	0.731786	0.944787	gene-G6O67_000214;gene-G6O67_000240;gene-G6O67_000414;gene-G6O67_000478;gene-G6O67_000763;gene-G6O67_001149;gene-G6O67_001369;gene-G6O67_002117;gene-G6O67_002420;gene-G6O67_002703;gene-G6O67_003054;gene-G6O67_003183;gene-G6O67_004392;gene-G6O67_004653;gene-G6O67_004969;gene-G6O67_005296;gene-G6O67_005574;gene-G6O67_005601;gene-G6O67_006287;gene-G6O67_006310;gene-G6O67_006375;gene-G6O67_006555;gen…
GO:0006261	DNA-dependent DNA replication	0.0042	0.005	0.84	0.73214	0.944787	gene-G6O67_000214;gene-G6O67_000478;gene-G6O67_007252
GO:0016570	histone modification	0.0042	0.005	0.84	0.73214	0.944787	gene-G6O67_005574;gene-G6O67_007598;gene-G6O67_008466
GO:0051338	regulation of transferase activity	0.0042	0.005	0.84	0.73214	0.944787	gene-G6O67_002139;gene-G6O67_003054;gene-G6O67_005815
GO:0006281	DNA repair	0.0225	0.0251	0.89	0.7396	0.944787	gene-G6O67_000038;gene-G6O67_000214;gene-G6O67_000492;gene-G6O67_000794;gene-G6O67_001369;gene-G6O67_001675;gene-G6O67_002097;gene-G6O67_002198;gene-G6O67_002920;gene-G6O67_003054;gene-G6O67_003629;gene-G6O67_004763;gene-G6O67_005075;gene-G6O67_006435;gene-G6O67_006666;gene-G6O67_006809
GO:0000920	cell separation after cytokinesis	0.0014	0.0017	0.84	0.744248	0.944787	gene-G6O67_002772
GO:0006465	signal peptide processing	0.0014	0.0017	0.84	0.744248	0.944787	gene-G6O67_003633
GO:0006612	protein targeting to membrane	0.0014	0.0017	0.84	0.744248	0.944787	gene-G6O67_005997
GO:0006620	posttranslational protein targeting to endoplasmic reticulum membrane	0.0014	0.0017	0.84	0.744248	0.944787	gene-G6O67_005997
GO:0006650	glycerophospholipid metabolic process	0.0014	0.0017	0.84	0.744248	0.944787	gene-G6O67_006762
GO:0006928	movement of cell or subcellular component	0.0014	0.0017	0.84	0.744248	0.944787	gene-G6O67_007203
GO:0007029	endoplasmic reticulum organization	0.0014	0.0017	0.84	0.744248	0.944787	gene-G6O67_005997
GO:0007095	mitotic G2 DNA damage checkpoint	0.0014	0.0017	0.84	0.744248	0.944787	gene-G6O67_003054
GO:0007097	nuclear migration	0.0014	0.0017	0.84	0.744248	0.944787	gene-G6O67_007203
GO:0007117	budding cell bud growth	0.0014	0.0017	0.84	0.744248	0.944787	gene-G6O67_002772
GO:0007118	budding cell apical bud growth	0.0014	0.0017	0.84	0.744248	0.944787	gene-G6O67_002772
GO:0009082	branched-chain amino acid biosynthetic process	0.0014	0.0017	0.84	0.744248	0.944787	gene-G6O67_001426
GO:0009311	oligosaccharide metabolic process	0.0014	0.0017	0.84	0.744248	0.944787	gene-G6O67_003032
GO:0010927	cellular component assembly involved in morphogenesis	0.0014	0.0017	0.84	0.744248	0.944787	gene-G6O67_002855
GO:0010970	transport along microtubule	0.0014	0.0017	0.84	0.744248	0.944787	gene-G6O67_007203
GO:0016125	sterol metabolic process	0.0014	0.0017	0.84	0.744248	0.944787	gene-G6O67_006762
GO:0016558	protein import into peroxisome matrix	0.0014	0.0017	0.84	0.744248	0.944787	gene-G6O67_002516
GO:0016560	protein import into peroxisome matrix, docking	0.0014	0.0017	0.84	0.744248	0.944787	gene-G6O67_002516
GO:0019748	secondary metabolic process	0.0014	0.0017	0.84	0.744248	0.944787	gene-G6O67_008055
GO:0030174	regulation of DNA-dependent DNA replication initiation	0.0014	0.0017	0.84	0.744248	0.944787	gene-G6O67_000478
GO:0030705	cytoskeleton-dependent intracellular transport	0.0014	0.0017	0.84	0.744248	0.944787	gene-G6O67_007203
GO:0031047	gene silencing by RNA	0.0014	0.0017	0.84	0.744248	0.944787	gene-G6O67_004923
GO:0031122	cytoplasmic microtubule organization	0.0014	0.0017	0.84	0.744248	0.944787	gene-G6O67_007203
GO:0031329	regulation of cellular catabolic process	0.0014	0.0017	0.84	0.744248	0.944787	gene-G6O67_007410
GO:0032006	regulation of TOR signaling	0.0014	0.0017	0.84	0.744248	0.944787	gene-G6O67_007410
GO:0034504	protein localization to nucleus	0.0014	0.0017	0.84	0.744248	0.944787	gene-G6O67_005855
GO:0043144	snoRNA processing	0.0014	0.0017	0.84	0.744248	0.944787	gene-G6O67_002703
GO:0043628	ncRNA 3'-end processing	0.0014	0.0017	0.84	0.744248	0.944787	gene-G6O67_002703
GO:0044380	protein localization to cytoskeleton	0.0014	0.0017	0.84	0.744248	0.944787	gene-G6O67_002139
GO:0044550	secondary metabolite biosynthetic process	0.0014	0.0017	0.84	0.744248	0.944787	gene-G6O67_008055
GO:0045047	protein targeting to ER	0.0014	0.0017	0.84	0.744248	0.944787	gene-G6O67_005997
GO:0045185	maintenance of protein location	0.0014	0.0017	0.84	0.744248	0.944787	gene-G6O67_004397
GO:0045333	cellular respiration	0.0014	0.0017	0.84	0.744248	0.944787	gene-G6O67_002082
GO:0045595	regulation of cell differentiation	0.0014	0.0017	0.84	0.744248	0.944787	gene-G6O67_006762
GO:0050000	chromosome localization	0.0014	0.0017	0.84	0.744248	0.944787	gene-G6O67_000414
GO:0051315	attachment of mitotic spindle microtubules to kinetochore	0.0014	0.0017	0.84	0.744248	0.944787	gene-G6O67_006067
GO:0051647	nucleus localization	0.0014	0.0017	0.84	0.744248	0.944787	gene-G6O67_007203
GO:0051785	positive regulation of nuclear division	0.0014	0.0017	0.84	0.744248	0.944787	gene-G6O67_001149
GO:0055088	lipid homeostasis	0.0014	0.0017	0.84	0.744248	0.944787	gene-G6O67_005256
GO:0071963	establishment or maintenance of cell polarity regulating cell shape	0.0014	0.0017	0.84	0.744248	0.944787	gene-G6O67_007203
GO:0099111	microtubule-based transport	0.0014	0.0017	0.84	0.744248	0.944787	gene-G6O67_007203
GO:1901701	cellular response to oxygen-containing compound	0.0014	0.0017	0.84	0.744248	0.944787	gene-G6O67_001149
GO:0022402	cell cycle process	0.0225	0.0255	0.88	0.759603	0.963479	gene-G6O67_000214;gene-G6O67_000330;gene-G6O67_000414;gene-G6O67_000478;gene-G6O67_001149;gene-G6O67_002855;gene-G6O67_003054;gene-G6O67_003183;gene-G6O67_004397;gene-G6O67_006375;gene-G6O67_007016;gene-G6O67_007061;gene-G6O67_007203;gene-G6O67_007252;gene-G6O67_008554;gene-G6O67_008555
GO:0048583	regulation of response to stimulus	0.0098	0.0117	0.84	0.764436	0.968806	gene-G6O67_001149;gene-G6O67_003054;gene-G6O67_003183;gene-G6O67_007257;gene-G6O67_007410;gene-G6O67_008554;gene-G6O67_008555
GO:0034613	cellular protein localization	0.0267	0.0302	0.89	0.769058	0.971492	gene-G6O67_001064;gene-G6O67_001105;gene-G6O67_001399;gene-G6O67_002139;gene-G6O67_002516;gene-G6O67_003175;gene-G6O67_003251;gene-G6O67_004397;gene-G6O67_005251;gene-G6O67_005296;gene-G6O67_005855;gene-G6O67_005913;gene-G6O67_005997;gene-G6O67_006401;gene-G6O67_006762;gene-G6O67_006809;gene-G6O67_007061;gene-G6O67_007203;gene-G6O67_007294
GO:0071702	organic substance transport	0.0211	0.0241	0.87	0.769684	0.971492	gene-G6O67_001064;gene-G6O67_001105;gene-G6O67_001399;gene-G6O67_001843;gene-G6O67_002516;gene-G6O67_003175;gene-G6O67_003251;gene-G6O67_005251;gene-G6O67_005855;gene-G6O67_005913;gene-G6O67_005997;gene-G6O67_006401;gene-G6O67_006762;gene-G6O67_007294;gene-G6O67_007410
GO:0000070	mitotic sister chromatid segregation	0.0042	0.0054	0.79	0.773449	0.971492	gene-G6O67_000214;gene-G6O67_000330;gene-G6O67_007203
GO:0000819	sister chromatid segregation	0.0042	0.0054	0.79	0.773449	0.971492	gene-G6O67_000214;gene-G6O67_000330;gene-G6O67_007203
GO:0001932	regulation of protein phosphorylation	0.0042	0.0054	0.79	0.773449	0.971492	gene-G6O67_002139;gene-G6O67_003054;gene-G6O67_007061
GO:0032465	regulation of cytokinesis	0.0042	0.0054	0.79	0.773449	0.971492	gene-G6O67_003183;gene-G6O67_008554;gene-G6O67_008555
GO:0042325	regulation of phosphorylation	0.0042	0.0054	0.79	0.773449	0.971492	gene-G6O67_002139;gene-G6O67_003054;gene-G6O67_007061
GO:0051302	regulation of cell division	0.0042	0.0054	0.79	0.773449	0.971492	gene-G6O67_003183;gene-G6O67_008554;gene-G6O67_008555
GO:1901988	negative regulation of cell cycle phase transition	0.0042	0.0054	0.79	0.773449	0.971492	gene-G6O67_000214;gene-G6O67_003054;gene-G6O67_007061
GO:1901991	negative regulation of mitotic cell cycle phase transition	0.0042	0.0054	0.79	0.773449	0.971492	gene-G6O67_000214;gene-G6O67_003054;gene-G6O67_007061
GO:0048522	positive regulation of cellular process	0.0281	0.0318	0.88	0.777811	0.971492	gene-G6O67_000763;gene-G6O67_001149;gene-G6O67_001399;gene-G6O67_001533;gene-G6O67_002035;gene-G6O67_002772;gene-G6O67_003054;gene-G6O67_003182;gene-G6O67_003183;gene-G6O67_003627;gene-G6O67_005815;gene-G6O67_006401;gene-G6O67_006762;gene-G6O67_007061;gene-G6O67_007257;gene-G6O67_007410;gene-G6O67_007598;gene-G6O67_008552;gene-G6O67_008554;gene-G6O67_008555
GO:0002098	tRNA wobble uridine modification	0.0028	0.0037	0.76	0.778632	0.971492	gene-G6O67_004001;gene-G6O67_008069
GO:0007033	vacuole organization	0.0028	0.0037	0.76	0.778632	0.971492	gene-G6O67_004392;gene-G6O67_005296
GO:0007096	regulation of exit from mitosis	0.0028	0.0037	0.76	0.778632	0.971492	gene-G6O67_000414;gene-G6O67_001673
GO:0016226	iron-sulfur cluster assembly	0.0028	0.0037	0.76	0.778632	0.971492	gene-G6O67_007494;gene-G6O67_008767
GO:0022411	cellular component disassembly	0.0028	0.0037	0.76	0.778632	0.971492	gene-G6O67_004392;gene-G6O67_005296
GO:0051248	negative regulation of protein metabolic process	0.0028	0.0037	0.76	0.778632	0.971492	gene-G6O67_002139;gene-G6O67_003054
GO:0065004	protein-DNA complex assembly	0.0028	0.0037	0.76	0.778632	0.971492	gene-G6O67_000478;gene-G6O67_007598
GO:0071103	DNA conformation change	0.0028	0.0037	0.76	0.778632	0.971492	gene-G6O67_001149;gene-G6O67_007252
GO:0051128	regulation of cellular component organization	0.0197	0.0228	0.86	0.780299	0.972778	gene-G6O67_000414;gene-G6O67_001149;gene-G6O67_001399;gene-G6O67_002772;gene-G6O67_003183;gene-G6O67_003251;gene-G6O67_005713;gene-G6O67_005815;gene-G6O67_005913;gene-G6O67_006401;gene-G6O67_007203;gene-G6O67_007410;gene-G6O67_008554;gene-G6O67_008555
GO:0010468	regulation of gene expression	0.0281	0.0322	0.87	0.794145	0.973059	gene-G6O67_000261;gene-G6O67_000414;gene-G6O67_000478;gene-G6O67_000616;gene-G6O67_001149;gene-G6O67_001533;gene-G6O67_002035;gene-G6O67_002420;gene-G6O67_003054;gene-G6O67_003182;gene-G6O67_003183;gene-G6O67_003234;gene-G6O67_003627;gene-G6O67_005574;gene-G6O67_006555;gene-G6O67_006667;gene-G6O67_007598;gene-G6O67_008552;gene-G6O67_008554;gene-G6O67_008555
GO:0048518	positive regulation of biological process	0.0281	0.0322	0.87	0.794145	0.973059	gene-G6O67_000763;gene-G6O67_001149;gene-G6O67_001399;gene-G6O67_001533;gene-G6O67_002035;gene-G6O67_002772;gene-G6O67_003054;gene-G6O67_003182;gene-G6O67_003183;gene-G6O67_003627;gene-G6O67_005815;gene-G6O67_006401;gene-G6O67_006762;gene-G6O67_007061;gene-G6O67_007257;gene-G6O67_007410;gene-G6O67_007598;gene-G6O67_008552;gene-G6O67_008554;gene-G6O67_008555
GO:0051171	regulation of nitrogen compound metabolic process	0.0365	0.0412	0.89	0.795013	0.973059	gene-G6O67_000214;gene-G6O67_000261;gene-G6O67_000414;gene-G6O67_000478;gene-G6O67_000763;gene-G6O67_001149;gene-G6O67_001533;gene-G6O67_002035;gene-G6O67_002139;gene-G6O67_002420;gene-G6O67_003054;gene-G6O67_003182;gene-G6O67_003183;gene-G6O67_003234;gene-G6O67_003627;gene-G6O67_003897;gene-G6O67_005574;gene-G6O67_005815;gene-G6O67_006555;gene-G6O67_006667;gene-G6O67_006762;gene-G6O67_007061;gen…
GO:0031323	regulation of cellular metabolic process	0.0393	0.0442	0.89	0.795993	0.973059	gene-G6O67_000214;gene-G6O67_000261;gene-G6O67_000414;gene-G6O67_000478;gene-G6O67_000763;gene-G6O67_001149;gene-G6O67_001533;gene-G6O67_002035;gene-G6O67_002139;gene-G6O67_002420;gene-G6O67_003054;gene-G6O67_003182;gene-G6O67_003183;gene-G6O67_003234;gene-G6O67_003627;gene-G6O67_003897;gene-G6O67_005574;gene-G6O67_005815;gene-G6O67_006401;gene-G6O67_006555;gene-G6O67_006667;gene-G6O67_006762;gen…
GO:0008104	protein localization	0.0267	0.0308	0.87	0.802451	0.973059	gene-G6O67_001064;gene-G6O67_001105;gene-G6O67_001399;gene-G6O67_002139;gene-G6O67_002516;gene-G6O67_003175;gene-G6O67_003251;gene-G6O67_004397;gene-G6O67_005251;gene-G6O67_005296;gene-G6O67_005855;gene-G6O67_005913;gene-G6O67_005997;gene-G6O67_006401;gene-G6O67_006762;gene-G6O67_006809;gene-G6O67_007061;gene-G6O67_007203;gene-G6O67_007294
GO:0070727	cellular macromolecule localization	0.0267	0.0308	0.87	0.802451	0.973059	gene-G6O67_001064;gene-G6O67_001105;gene-G6O67_001399;gene-G6O67_002139;gene-G6O67_002516;gene-G6O67_003175;gene-G6O67_003251;gene-G6O67_004397;gene-G6O67_005251;gene-G6O67_005296;gene-G6O67_005855;gene-G6O67_005913;gene-G6O67_005997;gene-G6O67_006401;gene-G6O67_006762;gene-G6O67_006809;gene-G6O67_007061;gene-G6O67_007203;gene-G6O67_007294
GO:0000467	exonucleolytic trimming to generate mature 3'-end of 5.8S rRNA from tricistronic
rRNA transcript (SSU-rRNA, 5.8S rRNA, LSU-rRNA)	0.0014	0.002	0.7	0.805354	0.973059	gene-G6O67_004439
GO:0000472	endonucleolytic cleavage to generate mature 5'-end of SSU-rRNA from (SSU-rRNA,
5.8S rRNA, LSU-rRNA)	0.0014	0.002	0.7	0.805354	0.973059	gene-G6O67_008836
GO:0001678	cellular glucose homeostasis	0.0014	0.002	0.7	0.805354	0.973059	gene-G6O67_000836
GO:0006284	base-excision repair	0.0014	0.002	0.7	0.805354	0.973059	gene-G6O67_000127
GO:0006353	DNA-templated transcription, termination	0.0014	0.002	0.7	0.805354	0.973059	gene-G6O67_002703
GO:0006369	termination of RNA polymerase II transcription	0.0014	0.002	0.7	0.805354	0.973059	gene-G6O67_002703
GO:0006623	protein targeting to vacuole	0.0014	0.002	0.7	0.805354	0.973059	gene-G6O67_001064
GO:0006625	protein targeting to peroxisome	0.0014	0.002	0.7	0.805354	0.973059	gene-G6O67_002516
GO:0007052	mitotic spindle organization	0.0014	0.002	0.7	0.805354	0.973059	gene-G6O67_007203
GO:0007114	cell budding	0.0014	0.002	0.7	0.805354	0.973059	gene-G6O67_002772
GO:0009894	regulation of catabolic process	0.0014	0.002	0.7	0.805354	0.973059	gene-G6O67_007410
GO:0010565	regulation of cellular ketone metabolic process	0.0014	0.002	0.7	0.805354	0.973059	gene-G6O67_002035
GO:0015850	organic hydroxy compound transport	0.0014	0.002	0.7	0.805354	0.973059	gene-G6O67_001843
GO:0015918	sterol transport	0.0014	0.002	0.7	0.805354	0.973059	gene-G6O67_001843
GO:0016051	carbohydrate biosynthetic process	0.0014	0.002	0.7	0.805354	0.973059	gene-G6O67_002117
GO:0016074	snoRNA metabolic process	0.0014	0.002	0.7	0.805354	0.973059	gene-G6O67_002703
GO:0016973	poly(A)+ mRNA export from nucleus	0.0014	0.002	0.7	0.805354	0.973059	gene-G6O67_001809
GO:0022900	electron transport chain	0.0014	0.002	0.7	0.805354	0.973059	gene-G6O67_007190
GO:0031145	anaphase-promoting complex-dependent catabolic process	0.0014	0.002	0.7	0.805354	0.973059	gene-G6O67_007501
GO:0032989	cellular component morphogenesis	0.0014	0.002	0.7	0.805354	0.973059	gene-G6O67_002855
GO:0034502	protein localization to chromosome	0.0014	0.002	0.7	0.805354	0.973059	gene-G6O67_007061
GO:0034637	cellular carbohydrate biosynthetic process	0.0014	0.002	0.7	0.805354	0.973059	gene-G6O67_002117
GO:0045005	DNA-dependent DNA replication maintenance of fidelity	0.0014	0.002	0.7	0.805354	0.973059	gene-G6O67_000214
GO:0045132	meiotic chromosome segregation	0.0014	0.002	0.7	0.805354	0.973059	gene-G6O67_000330
GO:0048284	organelle fusion	0.0014	0.002	0.7	0.805354	0.973059	gene-G6O67_007203
GO:0051235	maintenance of location	0.0014	0.002	0.7	0.805354	0.973059	gene-G6O67_004397
GO:0071038	nuclear polyadenylation-dependent tRNA catabolic process	0.0014	0.002	0.7	0.805354	0.973059	gene-G6O67_004439
GO:0072666	establishment of protein localization to vacuole	0.0014	0.002	0.7	0.805354	0.973059	gene-G6O67_001064
GO:0097428	protein maturation by iron-sulfur cluster transfer	0.0014	0.002	0.7	0.805354	0.973059	gene-G6O67_007494
GO:1901071	glucosamine-containing compound metabolic process	0.0014	0.002	0.7	0.805354	0.973059	gene-G6O67_002226
GO:1901700	response to oxygen-containing compound	0.0014	0.002	0.7	0.805354	0.973059	gene-G6O67_001149
GO:1902850	microtubule cytoskeleton organization involved in mitosis	0.0014	0.002	0.7	0.805354	0.973059	gene-G6O67_007203
GO:2001252	positive regulation of chromosome organization	0.0014	0.002	0.7	0.805354	0.973059	gene-G6O67_005815
GO:0007018	microtubule-based movement	0.0042	0.0057	0.74	0.809385	0.975842	gene-G6O67_000735;gene-G6O67_006258;gene-G6O67_007203
GO:0007093	mitotic cell cycle checkpoint	0.0042	0.0057	0.74	0.809385	0.975842	gene-G6O67_000214;gene-G6O67_003054;gene-G6O67_007061
GO:0015833	peptide transport	0.0183	0.0218	0.84	0.810211	0.975842	gene-G6O67_001064;gene-G6O67_001105;gene-G6O67_001399;gene-G6O67_002516;gene-G6O67_003175;gene-G6O67_003251;gene-G6O67_005251;gene-G6O67_005855;gene-G6O67_005913;gene-G6O67_005997;gene-G6O67_006401;gene-G6O67_006762;gene-G6O67_007294
GO:0045184	establishment of protein localization	0.0183	0.0218	0.84	0.810211	0.975842	gene-G6O67_001064;gene-G6O67_001105;gene-G6O67_001399;gene-G6O67_002516;gene-G6O67_003175;gene-G6O67_003251;gene-G6O67_005251;gene-G6O67_005855;gene-G6O67_005913;gene-G6O67_005997;gene-G6O67_006401;gene-G6O67_006762;gene-G6O67_007294
GO:0048869	cellular developmental process	0.0084	0.0107	0.79	0.811075	0.976113	gene-G6O67_000214;gene-G6O67_002855;gene-G6O67_003183;gene-G6O67_007016;gene-G6O67_008554;gene-G6O67_008555
GO:0006298	mismatch repair	0.0028	0.004	0.7	0.819691	0.979083	gene-G6O67_001244;gene-G6O67_007164
GO:0006541	glutamine metabolic process	0.0028	0.004	0.7	0.819691	0.979083	gene-G6O67_000376;gene-G6O67_000890
GO:0010638	positive regulation of organelle organization	0.0028	0.004	0.7	0.819691	0.979083	gene-G6O67_001149;gene-G6O67_005815
GO:0043043	peptide biosynthetic process	0.0028	0.004	0.7	0.819691	0.979083	gene-G6O67_000240;gene-G6O67_005574
GO:0043549	regulation of kinase activity	0.0028	0.004	0.7	0.819691	0.979083	gene-G6O67_002139;gene-G6O67_003054
GO:0044270	cellular nitrogen compound catabolic process	0.0028	0.004	0.7	0.819691	0.979083	gene-G6O67_003428;gene-G6O67_004479
GO:0045859	regulation of protein kinase activity	0.0028	0.004	0.7	0.819691	0.979083	gene-G6O67_002139;gene-G6O67_003054
GO:0046700	heterocycle catabolic process	0.0028	0.004	0.7	0.819691	0.979083	gene-G6O67_003428;gene-G6O67_004479
GO:0090502	RNA phosphodiester bond hydrolysis, endonucleolytic	0.0028	0.004	0.7	0.819691	0.979083	gene-G6O67_002703;gene-G6O67_008836
GO:0048523	negative regulation of cellular process	0.0239	0.0281	0.85	0.819948	0.979083	gene-G6O67_000214;gene-G6O67_000261;gene-G6O67_000414;gene-G6O67_000478;gene-G6O67_001149;gene-G6O67_002035;gene-G6O67_002139;gene-G6O67_002420;gene-G6O67_003054;gene-G6O67_003183;gene-G6O67_003234;gene-G6O67_006762;gene-G6O67_007061;gene-G6O67_007203;gene-G6O67_007410;gene-G6O67_008554;gene-G6O67_008555
GO:0036211	protein modification process	0.0169	0.0204	0.82	0.821863	0.980003	gene-G6O67_001149;gene-G6O67_004392;gene-G6O67_004969;gene-G6O67_005296;gene-G6O67_005574;gene-G6O67_006287;gene-G6O67_006555;gene-G6O67_007518;gene-G6O67_007565;gene-G6O67_007598;gene-G6O67_007636;gene-G6O67_008466
GO:0080090	regulation of primary metabolic process	0.0365	0.0419	0.87	0.822001	0.980003	gene-G6O67_000214;gene-G6O67_000261;gene-G6O67_000414;gene-G6O67_000478;gene-G6O67_000763;gene-G6O67_001149;gene-G6O67_001533;gene-G6O67_002035;gene-G6O67_002139;gene-G6O67_002420;gene-G6O67_003054;gene-G6O67_003182;gene-G6O67_003183;gene-G6O67_003234;gene-G6O67_003627;gene-G6O67_003897;gene-G6O67_005574;gene-G6O67_005815;gene-G6O67_006555;gene-G6O67_006667;gene-G6O67_006762;gene-G6O67_007061;gen…
GO:0019220	regulation of phosphate metabolic process	0.007	0.0094	0.75	0.833838	0.9819	gene-G6O67_002139;gene-G6O67_002420;gene-G6O67_003054;gene-G6O67_006762;gene-G6O67_007061
GO:0045786	negative regulation of cell cycle	0.007	0.0094	0.75	0.833838	0.9819	gene-G6O67_000214;gene-G6O67_001149;gene-G6O67_003054;gene-G6O67_006762;gene-G6O67_007061
GO:0051174	regulation of phosphorus metabolic process	0.007	0.0094	0.75	0.833838	0.9819	gene-G6O67_002139;gene-G6O67_002420;gene-G6O67_003054;gene-G6O67_006762;gene-G6O67_007061
GO:0060255	regulation of macromolecule metabolic process	0.0365	0.0422	0.87	0.834509	0.9819	gene-G6O67_000214;gene-G6O67_000261;gene-G6O67_000414;gene-G6O67_000478;gene-G6O67_000763;gene-G6O67_001149;gene-G6O67_001533;gene-G6O67_002035;gene-G6O67_002139;gene-G6O67_002420;gene-G6O67_003054;gene-G6O67_003182;gene-G6O67_003183;gene-G6O67_003234;gene-G6O67_003627;gene-G6O67_003897;gene-G6O67_005574;gene-G6O67_005815;gene-G6O67_006401;gene-G6O67_006555;gene-G6O67_006667;gene-G6O67_007061;gen…
GO:0032502	developmental process	0.0084	0.0111	0.76	0.834761	0.9819	gene-G6O67_000214;gene-G6O67_002855;gene-G6O67_003183;gene-G6O67_007016;gene-G6O67_008554;gene-G6O67_008555
GO:0044257	cellular protein catabolic process	0.0098	0.0127	0.77	0.836964	0.9819	gene-G6O67_000240;gene-G6O67_002420;gene-G6O67_004969;gene-G6O67_005574;gene-G6O67_006287;gene-G6O67_007518;gene-G6O67_007565
GO:0000075	cell cycle checkpoint	0.0042	0.006	0.7	0.840383	0.9819	gene-G6O67_000214;gene-G6O67_003054;gene-G6O67_007061
GO:0016567	protein ubiquitination	0.0042	0.006	0.7	0.840383	0.9819	gene-G6O67_004969;gene-G6O67_005574;gene-G6O67_006287
GO:0071824	protein-DNA complex subunit organization	0.0042	0.006	0.7	0.840383	0.9819	gene-G6O67_000478;gene-G6O67_001149;gene-G6O67_007598
GO:0098813	nuclear chromosome segregation	0.0042	0.006	0.7	0.840383	0.9819	gene-G6O67_000214;gene-G6O67_000330;gene-G6O67_007203
GO:0140014	mitotic nuclear division	0.0042	0.006	0.7	0.840383	0.9819	gene-G6O67_000214;gene-G6O67_000330;gene-G6O67_007203
GO:0033036	macromolecule localization	0.0281	0.0335	0.84	0.851079	0.9819	gene-G6O67_001064;gene-G6O67_001105;gene-G6O67_001399;gene-G6O67_001843;gene-G6O67_002139;gene-G6O67_002516;gene-G6O67_003175;gene-G6O67_003251;gene-G6O67_004397;gene-G6O67_005251;gene-G6O67_005296;gene-G6O67_005855;gene-G6O67_005913;gene-G6O67_005997;gene-G6O67_006401;gene-G6O67_006762;gene-G6O67_006809;gene-G6O67_007061;gene-G6O67_007203;gene-G6O67_007294
GO:0000480	endonucleolytic cleavage in 5'-ETS of tricistronic rRNA transcript (SSU-rRNA,
5.8S rRNA, LSU-rRNA)	0.0014	0.0023	0.6	0.851875	0.9819	gene-G6O67_008836
GO:0000966	RNA 5'-end processing	0.0014	0.0023	0.6	0.851875	0.9819	gene-G6O67_008836
GO:0000967	rRNA 5'-end processing	0.0014	0.0023	0.6	0.851875	0.9819	gene-G6O67_008836
GO:0006189	'de novo' IMP biosynthetic process	0.0014	0.0023	0.6	0.851875	0.9819	gene-G6O67_007176
GO:0006348	chromatin silencing at telomere	0.0014	0.0023	0.6	0.851875	0.9819	gene-G6O67_006435
GO:0006383	transcription from RNA polymerase III promoter	0.0014	0.0023	0.6	0.851875	0.9819	gene-G6O67_006310
GO:0006904	vesicle docking involved in exocytosis	0.0014	0.0023	0.6	0.851875	0.9819	gene-G6O67_006385
GO:0007031	peroxisome organization	0.0014	0.0023	0.6	0.851875	0.9819	gene-G6O67_002516
GO:0007094	mitotic spindle assembly checkpoint	0.0014	0.0023	0.6	0.851875	0.9819	gene-G6O67_003867
GO:0008299	isoprenoid biosynthetic process	0.0014	0.0023	0.6	0.851875	0.9819	gene-G6O67_006070
GO:0009896	positive regulation of catabolic process	0.0014	0.0023	0.6	0.851875	0.9819	gene-G6O67_007410
GO:0015914	phospholipid transport	0.0014	0.0023	0.6	0.851875	0.9819	gene-G6O67_006762
GO:0016050	vesicle organization	0.0014	0.0023	0.6	0.851875	0.9819	gene-G6O67_003251
GO:0022610	biological adhesion	0.0014	0.0023	0.6	0.851875	0.9819	gene-G6O67_003627
GO:0030150	protein import into mitochondrial matrix	0.0014	0.0023	0.6	0.851875	0.9819	gene-G6O67_003175
GO:0030865	cortical cytoskeleton organization	0.0014	0.0023	0.6	0.851875	0.9819	gene-G6O67_004397
GO:0030866	cortical actin cytoskeleton organization	0.0014	0.0023	0.6	0.851875	0.9819	gene-G6O67_004397
GO:0031331	positive regulation of cellular catabolic process	0.0014	0.0023	0.6	0.851875	0.9819	gene-G6O67_007410
GO:0032271	regulation of protein polymerization	0.0014	0.0023	0.6	0.851875	0.9819	gene-G6O67_007203
GO:0033617	mitochondrial respiratory chain complex IV assembly	0.0014	0.0023	0.6	0.851875	0.9819	gene-G6O67_007991
GO:0034471	ncRNA 5'-end processing	0.0014	0.0023	0.6	0.851875	0.9819	gene-G6O67_008836
GO:0044773	mitotic DNA damage checkpoint	0.0014	0.0023	0.6	0.851875	0.9819	gene-G6O67_003054
GO:0045721	negative regulation of gluconeogenesis	0.0014	0.0023	0.6	0.851875	0.9819	gene-G6O67_008820
GO:0051186	cofactor metabolic process	0.0014	0.0023	0.6	0.851875	0.9819	gene-G6O67_007494
GO:0051604	protein maturation	0.0014	0.0023	0.6	0.851875	0.9819	gene-G6O67_007494
GO:0071035	nuclear polyadenylation-dependent rRNA catabolic process	0.0014	0.0023	0.6	0.851875	0.9819	gene-G6O67_004439
GO:0071985	multivesicular body sorting pathway	0.0014	0.0023	0.6	0.851875	0.9819	gene-G6O67_001329
GO:0006096	glycolytic process	0.0028	0.0044	0.64	0.853786	0.9819	gene-G6O67_000836;gene-G6O67_006135
GO:0006518	peptide metabolic process	0.0028	0.0044	0.64	0.853786	0.9819	gene-G6O67_000240;gene-G6O67_005574
GO:0006892	post-Golgi vesicle-mediated transport	0.0028	0.0044	0.64	0.853786	0.9819	gene-G6O67_005251;gene-G6O67_006762
GO:0009968	negative regulation of signal transduction	0.0028	0.0044	0.64	0.853786	0.9819	gene-G6O67_001149;gene-G6O67_007410
GO:0019439	aromatic compound catabolic process	0.0028	0.0044	0.64	0.853786	0.9819	gene-G6O67_003428;gene-G6O67_004479
GO:0023057	negative regulation of signaling	0.0028	0.0044	0.64	0.853786	0.9819	gene-G6O67_001149;gene-G6O67_007410
GO:0032880	regulation of protein localization	0.0028	0.0044	0.64	0.853786	0.9819	gene-G6O67_001399;gene-G6O67_006401
GO:1901361	organic cyclic compound catabolic process	0.0028	0.0044	0.64	0.853786	0.9819	gene-G6O67_003428;gene-G6O67_004479
GO:0006464	cellular protein modification process	0.0183	0.0228	0.8	0.858924	0.987066	gene-G6O67_001149;gene-G6O67_004392;gene-G6O67_004969;gene-G6O67_005296;gene-G6O67_005574;gene-G6O67_006287;gene-G6O67_006555;gene-G6O67_007518;gene-G6O67_007565;gene-G6O67_007598;gene-G6O67_007636;gene-G6O67_008263;gene-G6O67_008466
GO:0000723	telomere maintenance	0.0042	0.0064	0.66	0.866923	0.988629	gene-G6O67_002198;gene-G6O67_003177;gene-G6O67_007061
GO:1901987	regulation of cell cycle phase transition	0.0056	0.0084	0.67	0.881177	0.988629	gene-G6O67_000214;gene-G6O67_000414;gene-G6O67_003054;gene-G6O67_007061
GO:1901990	regulation of mitotic cell cycle phase transition	0.0056	0.0084	0.67	0.881177	0.988629	gene-G6O67_000214;gene-G6O67_000414;gene-G6O67_003054;gene-G6O67_007061
GO:0006270	DNA replication initiation	0.0028	0.0047	0.6	0.881898	0.988629	gene-G6O67_002904;gene-G6O67_007158
GO:0010562	positive regulation of phosphorus metabolic process	0.0028	0.0047	0.6	0.881898	0.988629	gene-G6O67_006762;gene-G6O67_007061
GO:0010648	negative regulation of cell communication	0.0028	0.0047	0.6	0.881898	0.988629	gene-G6O67_001149;gene-G6O67_007410
GO:0016197	endosomal transport	0.0028	0.0047	0.6	0.881898	0.988629	gene-G6O67_007294;gene-G6O67_008449
GO:0043604	amide biosynthetic process	0.0028	0.0047	0.6	0.881898	0.988629	gene-G6O67_000240;gene-G6O67_005574
GO:0045937	positive regulation of phosphate metabolic process	0.0028	0.0047	0.6	0.881898	0.988629	gene-G6O67_006762;gene-G6O67_007061
GO:0000079	regulation of cyclin-dependent protein serine/threonine kinase activity	0.0014	0.0027	0.52	0.88729	0.988629	gene-G6O67_000102
GO:0000747	conjugation with cellular fusion	0.0014	0.0027	0.52	0.88729	0.988629	gene-G6O67_007203
GO:0002181	cytoplasmic translation	0.0014	0.0027	0.52	0.88729	0.988629	gene-G6O67_000240
GO:0006379	mRNA cleavage	0.0014	0.0027	0.52	0.88729	0.988629	gene-G6O67_002703
GO:0007155	cell adhesion	0.0014	0.0027	0.52	0.88729	0.988629	gene-G6O67_003627
GO:0009073	aromatic amino acid family biosynthetic process	0.0014	0.0027	0.52	0.88729	0.988629	gene-G6O67_004039
GO:0009231	riboflavin biosynthetic process	0.0014	0.0027	0.52	0.88729	0.988629	gene-G6O67_000001
GO:0034976	response to endoplasmic reticulum stress	0.0014	0.0027	0.52	0.88729	0.988629	gene-G6O67_005251
GO:0035304	regulation of protein dephosphorylation	0.0014	0.0027	0.52	0.88729	0.988629	gene-G6O67_002420
GO:0043631	RNA polyadenylation	0.0014	0.0027	0.52	0.88729	0.988629	gene-G6O67_002703
GO:0051494	negative regulation of cytoskeleton organization	0.0014	0.0027	0.52	0.88729	0.988629	gene-G6O67_007203
GO:1901137	carbohydrate derivative biosynthetic process	0.0014	0.0027	0.52	0.88729	0.988629	gene-G6O67_007636
GO:1902904	negative regulation of supramolecular fiber organization	0.0014	0.0027	0.52	0.88729	0.988629	gene-G6O67_007203
GO:0032446	protein modification by small protein conjugation	0.0042	0.0067	0.63	0.889495	0.988629	gene-G6O67_004969;gene-G6O67_005574;gene-G6O67_006287
GO:0009057	macromolecule catabolic process	0.0126	0.0171	0.74	0.890948	0.988629	gene-G6O67_000240;gene-G6O67_002420;gene-G6O67_004969;gene-G6O67_005574;gene-G6O67_005601;gene-G6O67_006287;gene-G6O67_007518;gene-G6O67_007565;gene-G6O67_007600
GO:0019222	regulation of metabolic process	0.0393	0.0476	0.83	0.902747	0.988629	gene-G6O67_000214;gene-G6O67_000261;gene-G6O67_000414;gene-G6O67_000478;gene-G6O67_000763;gene-G6O67_001149;gene-G6O67_001533;gene-G6O67_002035;gene-G6O67_002139;gene-G6O67_002420;gene-G6O67_003054;gene-G6O67_003182;gene-G6O67_003183;gene-G6O67_003234;gene-G6O67_003627;gene-G6O67_003897;gene-G6O67_005574;gene-G6O67_005815;gene-G6O67_006401;gene-G6O67_006555;gene-G6O67_006667;gene-G6O67_006762;gen…
GO:0000027	ribosomal large subunit assembly	0.0028	0.005	0.56	0.904938	0.988629	gene-G6O67_000478;gene-G6O67_001769
GO:0043603	cellular amide metabolic process	0.0028	0.005	0.56	0.904938	0.988629	gene-G6O67_000240;gene-G6O67_005574
GO:0048585	negative regulation of response to stimulus	0.0028	0.005	0.56	0.904938	0.988629	gene-G6O67_001149;gene-G6O67_007410
GO:0006974	cellular response to DNA damage stimulus	0.0084	0.0124	0.68	0.906609	0.988629	gene-G6O67_000214;gene-G6O67_001369;gene-G6O67_003054;gene-G6O67_005218;gene-G6O67_006654;gene-G6O67_006809
GO:0042273	ribosomal large subunit biogenesis	0.0042	0.007	0.6	0.908577	0.988629	gene-G6O67_000478;gene-G6O67_001769;gene-G6O67_002999
GO:0045930	negative regulation of mitotic cell cycle	0.0042	0.007	0.6	0.908577	0.988629	gene-G6O67_000214;gene-G6O67_003054;gene-G6O67_007061
GO:0000387	spliceosomal snRNP assembly	0.0014	0.003	0.47	0.914247	0.988629	gene-G6O67_001142
GO:0000447	endonucleolytic cleavage in ITS1 to separate SSU-rRNA from 5.8S rRNA and LSU-
rRNA from tricistronic rRNA transcript (SSU-rRNA, 5.8S rRNA, LSU-rRNA)	0.0014	0.003	0.47	0.914247	0.988629	gene-G6O67_008836
GO:0001522	pseudouridine synthesis	0.0014	0.003	0.47	0.914247	0.988629	gene-G6O67_005230
GO:0006323	DNA packaging	0.0014	0.003	0.47	0.914247	0.988629	gene-G6O67_001149
GO:0006378	mRNA polyadenylation	0.0014	0.003	0.47	0.914247	0.988629	gene-G6O67_002703
GO:0006400	tRNA modification	0.0014	0.003	0.47	0.914247	0.988629	gene-G6O67_004001
GO:0006744	ubiquinone biosynthetic process	0.0014	0.003	0.47	0.914247	0.988629	gene-G6O67_004648
GO:0010243	response to organonitrogen compound	0.0014	0.003	0.47	0.914247	0.988629	gene-G6O67_000261
GO:0010647	positive regulation of cell communication	0.0014	0.003	0.47	0.914247	0.988629	gene-G6O67_007410
GO:0031338	regulation of vesicle fusion	0.0014	0.003	0.47	0.914247	0.988629	gene-G6O67_005913
GO:0031497	chromatin assembly	0.0014	0.003	0.47	0.914247	0.988629	gene-G6O67_001149
GO:0032200	telomere organization	0.0014	0.003	0.47	0.914247	0.988629	gene-G6O67_007061
GO:0051784	negative regulation of nuclear division	0.0014	0.003	0.47	0.914247	0.988629	gene-G6O67_001149
GO:0060249	anatomical structure homeostasis	0.0014	0.003	0.47	0.914247	0.988629	gene-G6O67_007061
GO:0072665	protein localization to vacuole	0.0014	0.003	0.47	0.914247	0.988629	gene-G6O67_001064
GO:0090630	activation of GTPase activity	0.0014	0.003	0.47	0.914247	0.988629	gene-G6O67_005913
GO:1901698	response to nitrogen compound	0.0014	0.003	0.47	0.914247	0.988629	gene-G6O67_000261
GO:0006366	transcription from RNA polymerase II promoter	0.0056	0.009	0.62	0.915633	0.988629	gene-G6O67_000763;gene-G6O67_001149;gene-G6O67_002703;gene-G6O67_007598
GO:0031399	regulation of protein modification process	0.0056	0.009	0.62	0.915633	0.988629	gene-G6O67_002139;gene-G6O67_002420;gene-G6O67_003054;gene-G6O67_007061
GO:0070647	protein modification by small protein conjugation or removal	0.0056	0.009	0.62	0.915633	0.988629	gene-G6O67_004969;gene-G6O67_005574;gene-G6O67_006287;gene-G6O67_007565
GO:0070925	organelle assembly	0.0056	0.009	0.62	0.915633	0.988629	gene-G6O67_000478;gene-G6O67_001769;gene-G6O67_004392;gene-G6O67_005296
GO:0048519	negative regulation of biological process	0.0253	0.0325	0.78	0.917079	0.988629	gene-G6O67_000214;gene-G6O67_000261;gene-G6O67_000414;gene-G6O67_000478;gene-G6O67_001149;gene-G6O67_002035;gene-G6O67_002139;gene-G6O67_002420;gene-G6O67_003054;gene-G6O67_003183;gene-G6O67_003234;gene-G6O67_006401;gene-G6O67_006762;gene-G6O67_007061;gene-G6O67_007203;gene-G6O67_007410;gene-G6O67_008554;gene-G6O67_008555
GO:0006810	transport	0.0267	0.0342	0.78	0.919041	0.988629	gene-G6O67_001064;gene-G6O67_001105;gene-G6O67_001399;gene-G6O67_001843;gene-G6O67_002139;gene-G6O67_002516;gene-G6O67_003175;gene-G6O67_003251;gene-G6O67_005251;gene-G6O67_005713;gene-G6O67_005855;gene-G6O67_005913;gene-G6O67_005997;gene-G6O67_006401;gene-G6O67_006762;gene-G6O67_007203;gene-G6O67_007294;gene-G6O67_007410;gene-G6O67_008449
GO:0010608	posttranscriptional regulation of gene expression	0.0028	0.0054	0.52	0.923722	0.988629	gene-G6O67_005574;gene-G6O67_006555
GO:0043900	regulation of multi-organism process	0.0028	0.0054	0.52	0.923722	0.988629	gene-G6O67_003627;gene-G6O67_006762
GO:2000241	regulation of reproductive process	0.0028	0.0054	0.52	0.923722	0.988629	gene-G6O67_001149;gene-G6O67_006762
GO:0007264	small GTPase mediated signal transduction	0.0042	0.0074	0.57	0.924623	0.988629	gene-G6O67_003251;gene-G6O67_004776;gene-G6O67_005837
GO:0034660	ncRNA metabolic process	0.0126	0.0181	0.7	0.925879	0.988629	gene-G6O67_000478;gene-G6O67_002401;gene-G6O67_002703;gene-G6O67_003234;gene-G6O67_004001;gene-G6O67_004653;gene-G6O67_006310;gene-G6O67_008829;gene-G6O67_008836
GO:0051641	cellular localization	0.0323	0.0409	0.79	0.926888	0.988629	gene-G6O67_000414;gene-G6O67_001064;gene-G6O67_001105;gene-G6O67_001399;gene-G6O67_001843;gene-G6O67_002139;gene-G6O67_002516;gene-G6O67_003175;gene-G6O67_003251;gene-G6O67_004397;gene-G6O67_005251;gene-G6O67_005296;gene-G6O67_005713;gene-G6O67_005855;gene-G6O67_005913;gene-G6O67_005997;gene-G6O67_006401;gene-G6O67_006762;gene-G6O67_006809;gene-G6O67_007061;gene-G6O67_007203;gene-G6O67_007294;gen…
GO:0001934	positive regulation of protein phosphorylation	0.0014	0.0034	0.42	0.934763	0.988629	gene-G6O67_007061
GO:0006109	regulation of carbohydrate metabolic process	0.0014	0.0034	0.42	0.934763	0.988629	gene-G6O67_002420
GO:0006333	chromatin assembly or disassembly	0.0014	0.0034	0.42	0.934763	0.988629	gene-G6O67_001149
GO:0006606	protein import into nucleus	0.0014	0.0034	0.42	0.934763	0.988629	gene-G6O67_005855
GO:0007020	microtubule nucleation	0.0014	0.0034	0.42	0.934763	0.988629	gene-G6O67_004687
GO:0008654	phospholipid biosynthetic process	0.0014	0.0034	0.42	0.934763	0.988629	gene-G6O67_006762
GO:0010921	regulation of phosphatase activity	0.0014	0.0034	0.42	0.934763	0.988629	gene-G6O67_002420
GO:0032940	secretion by cell	0.0014	0.0034	0.42	0.934763	0.988629	gene-G6O67_001843
GO:0035303	regulation of dephosphorylation	0.0014	0.0034	0.42	0.934763	0.988629	gene-G6O67_002420
GO:0042327	positive regulation of phosphorylation	0.0014	0.0034	0.42	0.934763	0.988629	gene-G6O67_007061
GO:0043666	regulation of phosphoprotein phosphatase activity	0.0014	0.0034	0.42	0.934763	0.988629	gene-G6O67_002420
GO:0046903	secretion	0.0014	0.0034	0.42	0.934763	0.988629	gene-G6O67_001843
GO:1902410	mitotic cytokinetic process	0.0014	0.0034	0.42	0.934763	0.988629	gene-G6O67_004397
GO:1902903	regulation of supramolecular fiber organization	0.0014	0.0034	0.42	0.934763	0.988629	gene-G6O67_007203
GO:2000243	positive regulation of reproductive process	0.0014	0.0034	0.42	0.934763	0.988629	gene-G6O67_001149
GO:0034470	ncRNA processing	0.0112	0.0168	0.67	0.936356	0.988629	gene-G6O67_000478;gene-G6O67_002401;gene-G6O67_002703;gene-G6O67_003234;gene-G6O67_004001;gene-G6O67_004653;gene-G6O67_008829;gene-G6O67_008836
GO:0006888	ER to Golgi vesicle-mediated transport	0.0042	0.0077	0.55	0.938051	0.988629	gene-G6O67_002137;gene-G6O67_003251;gene-G6O67_004951
GO:0007059	chromosome segregation	0.0042	0.0077	0.55	0.938051	0.988629	gene-G6O67_000214;gene-G6O67_000330;gene-G6O67_007203
GO:0016072	rRNA metabolic process	0.0098	0.0151	0.65	0.938258	0.988629	gene-G6O67_000478;gene-G6O67_002401;gene-G6O67_003234;gene-G6O67_004653;gene-G6O67_006310;gene-G6O67_008829;gene-G6O67_008836
GO:0030163	protein catabolic process	0.0098	0.0151	0.65	0.938258	0.988629	gene-G6O67_000240;gene-G6O67_002420;gene-G6O67_004969;gene-G6O67_005574;gene-G6O67_006287;gene-G6O67_007518;gene-G6O67_007565
GO:1902531	regulation of intracellular signal transduction	0.0028	0.0057	0.49	0.938967	0.988629	gene-G6O67_001149;gene-G6O67_007410
GO:0044093	positive regulation of molecular function	0.007	0.0117	0.6	0.945098	0.988629	gene-G6O67_000214;gene-G6O67_003054;gene-G6O67_003175;gene-G6O67_005913;gene-G6O67_007636
GO:0051234	establishment of localization	0.0267	0.0355	0.75	0.946021	0.988629	gene-G6O67_001064;gene-G6O67_001105;gene-G6O67_001399;gene-G6O67_001843;gene-G6O67_002139;gene-G6O67_002516;gene-G6O67_003175;gene-G6O67_003251;gene-G6O67_005251;gene-G6O67_005713;gene-G6O67_005855;gene-G6O67_005913;gene-G6O67_005997;gene-G6O67_006401;gene-G6O67_006762;gene-G6O67_007203;gene-G6O67_007294;gene-G6O67_007410;gene-G6O67_008449
GO:0051603	proteolysis involved in cellular protein catabolic process	0.0084	0.0137	0.61	0.94974	0.988629	gene-G6O67_000240;gene-G6O67_004969;gene-G6O67_006287;gene-G6O67_007056;gene-G6O67_007518;gene-G6O67_007565
GO:0000478	endonucleolytic cleavage involved in rRNA processing	0.0014	0.0037	0.38	0.950376	0.988629	gene-G6O67_008836
GO:0000479	endonucleolytic cleavage of tricistronic rRNA transcript (SSU-rRNA, 5.8S rRNA,
LSU-rRNA)	0.0014	0.0037	0.38	0.950376	0.988629	gene-G6O67_008836
GO:0006399	tRNA metabolic process	0.0014	0.0037	0.38	0.950376	0.988629	gene-G6O67_004001
GO:0031401	positive regulation of protein modification process	0.0014	0.0037	0.38	0.950376	0.988629	gene-G6O67_007061
GO:0000462	maturation of SSU-rRNA from tricistronic rRNA transcript (SSU-rRNA, 5.8S rRNA,
LSU-rRNA)	0.0028	0.006	0.47	0.95129	0.988629	gene-G6O67_004871;gene-G6O67_008836
GO:0006417	regulation of translation	0.0028	0.006	0.47	0.95129	0.988629	gene-G6O67_005574;gene-G6O67_006555
GO:0006506	GPI anchor biosynthetic process	0.0028	0.006	0.47	0.95129	0.988629	gene-G6O67_001010;gene-G6O67_004851
GO:0008033	tRNA processing	0.0028	0.006	0.47	0.95129	0.988629	gene-G6O67_004001;gene-G6O67_004018
GO:0022618	ribonucleoprotein complex assembly	0.0028	0.006	0.47	0.95129	0.988629	gene-G6O67_000478;gene-G6O67_001769
GO:0051783	regulation of nuclear division	0.0028	0.006	0.47	0.95129	0.988629	gene-G6O67_000414;gene-G6O67_001149
GO:0071826	ribonucleoprotein complex subunit organization	0.0028	0.006	0.47	0.95129	0.988629	gene-G6O67_000478;gene-G6O67_001769
GO:0051179	localization	0.0337	0.0442	0.76	0.955717	0.988629	gene-G6O67_000414;gene-G6O67_001064;gene-G6O67_001105;gene-G6O67_001399;gene-G6O67_001843;gene-G6O67_002139;gene-G6O67_002516;gene-G6O67_003175;gene-G6O67_003251;gene-G6O67_004397;gene-G6O67_005251;gene-G6O67_005296;gene-G6O67_005713;gene-G6O67_005855;gene-G6O67_005913;gene-G6O67_005997;gene-G6O67_006401;gene-G6O67_006762;gene-G6O67_006809;gene-G6O67_007061;gene-G6O67_007203;gene-G6O67_007294;gen…
GO:0008152	metabolic process	0.0843	0.1002	0.84	0.95649	0.988629	gene-G6O67_000214;gene-G6O67_000240;gene-G6O67_000414;gene-G6O67_000478;gene-G6O67_000668;gene-G6O67_000763;gene-G6O67_001149;gene-G6O67_001369;gene-G6O67_001806;gene-G6O67_001843;gene-G6O67_002058;gene-G6O67_002082;gene-G6O67_002117;gene-G6O67_002226;gene-G6O67_002311;gene-G6O67_002401;gene-G6O67_002420;gene-G6O67_002516;gene-G6O67_002703;gene-G6O67_003054;gene-G6O67_003183;gene-G6O67_003234;gen…
GO:0033043	regulation of organelle organization	0.0098	0.0161	0.61	0.960916	0.988629	gene-G6O67_000414;gene-G6O67_001149;gene-G6O67_003251;gene-G6O67_005815;gene-G6O67_005913;gene-G6O67_007203;gene-G6O67_007410
GO:0044265	cellular macromolecule catabolic process	0.0098	0.0161	0.61	0.960916	0.988629	gene-G6O67_000240;gene-G6O67_002420;gene-G6O67_004969;gene-G6O67_005574;gene-G6O67_006287;gene-G6O67_007518;gene-G6O67_007565
GO:0034248	regulation of cellular amide metabolic process	0.0028	0.0064	0.44	0.961215	0.988629	gene-G6O67_005574;gene-G6O67_006555
GO:0090501	RNA phosphodiester bond hydrolysis	0.0028	0.0064	0.44	0.961215	0.988629	gene-G6O67_002703;gene-G6O67_008836
GO:0006302	double-strand break repair	0.0014	0.004	0.35	0.962256	0.988629	gene-G6O67_003054
GO:0006406	mRNA export from nucleus	0.0014	0.004	0.35	0.962256	0.988629	gene-G6O67_003479
GO:0032543	mitochondrial translation	0.0014	0.004	0.35	0.962256	0.988629	gene-G6O67_006322
GO:0034728	nucleosome organization	0.0014	0.004	0.35	0.962256	0.988629	gene-G6O67_001149
GO:0042147	retrograde transport, endosome to Golgi	0.0014	0.004	0.35	0.962256	0.988629	gene-G6O67_007294
GO:0045324	late endosome to vacuole transport	0.0014	0.004	0.35	0.962256	0.988629	gene-G6O67_005713
GO:0032268	regulation of cellular protein metabolic process	0.0084	0.0144	0.58	0.963716	0.988629	gene-G6O67_002139;gene-G6O67_002420;gene-G6O67_003054;gene-G6O67_005574;gene-G6O67_006555;gene-G6O67_007061
GO:0006996	organelle organization	0.0379	0.0499	0.76	0.965806	0.988629	gene-G6O67_000214;gene-G6O67_000330;gene-G6O67_000414;gene-G6O67_000478;gene-G6O67_001105;gene-G6O67_001149;gene-G6O67_001769;gene-G6O67_002082;gene-G6O67_002420;gene-G6O67_002516;gene-G6O67_003175;gene-G6O67_003234;gene-G6O67_003251;gene-G6O67_004392;gene-G6O67_004397;gene-G6O67_004829;gene-G6O67_005296;gene-G6O67_005574;gene-G6O67_005997;gene-G6O67_006375;gene-G6O67_006809;gene-G6O67_007061;gen…
GO:0010639	negative regulation of organelle organization	0.0028	0.0067	0.42	0.969184	0.988629	gene-G6O67_001149;gene-G6O67_007203
GO:0000002	mitochondrial genome maintenance	0.0014	0.0044	0.32	0.971296	0.988629	gene-G6O67_006385
GO:0000463	maturation of LSU-rRNA from tricistronic rRNA transcript (SSU-rRNA, 5.8S rRNA,
LSU-rRNA)	0.0014	0.0044	0.32	0.971296	0.988629	gene-G6O67_006374
GO:0030010	establishment of cell polarity	0.0014	0.0044	0.32	0.971296	0.988629	gene-G6O67_007203
GO:0031123	RNA 3'-end processing	0.0014	0.0044	0.32	0.971296	0.988629	gene-G6O67_002703
GO:0043085	positive regulation of catalytic activity	0.0056	0.0111	0.51	0.971933	0.988629	gene-G6O67_003054;gene-G6O67_003175;gene-G6O67_005913;gene-G6O67_007636
GO:0006725	cellular aromatic compound metabolic process	0.0379	0.0506	0.75	0.971935	0.988629	gene-G6O67_000214;gene-G6O67_000414;gene-G6O67_000478;gene-G6O67_000763;gene-G6O67_001149;gene-G6O67_001369;gene-G6O67_002401;gene-G6O67_002703;gene-G6O67_003054;gene-G6O67_003183;gene-G6O67_003234;gene-G6O67_003428;gene-G6O67_004001;gene-G6O67_004479;gene-G6O67_004653;gene-G6O67_005320;gene-G6O67_006310;gene-G6O67_006375;gene-G6O67_006809;gene-G6O67_007061;gene-G6O67_007252;gene-G6O67_007598;gen…
GO:1901564	organonitrogen compound metabolic process	0.0281	0.0392	0.72	0.972165	0.988629	gene-G6O67_000240;gene-G6O67_001149;gene-G6O67_001369;gene-G6O67_001806;gene-G6O67_002420;gene-G6O67_003428;gene-G6O67_004392;gene-G6O67_004479;gene-G6O67_004969;gene-G6O67_005296;gene-G6O67_005574;gene-G6O67_006287;gene-G6O67_006555;gene-G6O67_006762;gene-G6O67_007494;gene-G6O67_007518;gene-G6O67_007565;gene-G6O67_007598;gene-G6O67_007636;gene-G6O67_008466
GO:0044237	cellular metabolic process	0.0744	0.0918	0.81	0.974052	0.988629	gene-G6O67_000214;gene-G6O67_000240;gene-G6O67_000414;gene-G6O67_000478;gene-G6O67_000668;gene-G6O67_000763;gene-G6O67_001149;gene-G6O67_001369;gene-G6O67_001806;gene-G6O67_001843;gene-G6O67_002058;gene-G6O67_002082;gene-G6O67_002117;gene-G6O67_002311;gene-G6O67_002401;gene-G6O67_002420;gene-G6O67_002516;gene-G6O67_002703;gene-G6O67_003054;gene-G6O67_003183;gene-G6O67_003234;gene-G6O67_003428;gen…
GO:0006508	proteolysis	0.0084	0.0151	0.56	0.974056	0.988629	gene-G6O67_000240;gene-G6O67_001369;gene-G6O67_004969;gene-G6O67_006287;gene-G6O67_007518;gene-G6O67_007565
GO:0051246	regulation of protein metabolic process	0.0084	0.0151	0.56	0.974056	0.988629	gene-G6O67_002139;gene-G6O67_002420;gene-G6O67_003054;gene-G6O67_005574;gene-G6O67_006555;gene-G6O67_007061
GO:0044238	primary metabolic process	0.0688	0.0858	0.8	0.975054	0.988629	gene-G6O67_000214;gene-G6O67_000240;gene-G6O67_000414;gene-G6O67_000478;gene-G6O67_000668;gene-G6O67_000763;gene-G6O67_001149;gene-G6O67_001369;gene-G6O67_001806;gene-G6O67_002117;gene-G6O67_002311;gene-G6O67_002401;gene-G6O67_002420;gene-G6O67_002516;gene-G6O67_002703;gene-G6O67_003054;gene-G6O67_003183;gene-G6O67_003234;gene-G6O67_003428;gene-G6O67_004001;gene-G6O67_004392;gene-G6O67_004479;gen…
GO:0016043	cellular component organization	0.0463	0.0606	0.76	0.975224	0.988629	gene-G6O67_000214;gene-G6O67_000330;gene-G6O67_000414;gene-G6O67_000478;gene-G6O67_001105;gene-G6O67_001149;gene-G6O67_001769;gene-G6O67_001843;gene-G6O67_002082;gene-G6O67_002139;gene-G6O67_002420;gene-G6O67_002516;gene-G6O67_002855;gene-G6O67_003175;gene-G6O67_003234;gene-G6O67_003251;gene-G6O67_004392;gene-G6O67_004397;gene-G6O67_004829;gene-G6O67_005296;gene-G6O67_005574;gene-G6O67_005713;gen…
GO:0008150	biological_process	0.1334	0.1558	0.86	0.975326	0.988629	gene-G6O67_000214;gene-G6O67_000240;gene-G6O67_000261;gene-G6O67_000330;gene-G6O67_000414;gene-G6O67_000478;gene-G6O67_000668;gene-G6O67_000763;gene-G6O67_001064;gene-G6O67_001085;gene-G6O67_001105;gene-G6O67_001149;gene-G6O67_001369;gene-G6O67_001399;gene-G6O67_001533;gene-G6O67_001629;gene-G6O67_001769;gene-G6O67_001806;gene-G6O67_001843;gene-G6O67_002035;gene-G6O67_002058;gene-G6O67_002082;gen…
GO:0051345	positive regulation of hydrolase activity	0.0028	0.007	0.4	0.975564	0.988629	gene-G6O67_003175;gene-G6O67_005913
GO:0051640	organelle localization	0.0028	0.007	0.4	0.975564	0.988629	gene-G6O67_000414;gene-G6O67_007203
GO:0019941	modification-dependent protein catabolic process	0.0056	0.0114	0.49	0.976847	0.988629	gene-G6O67_000240;gene-G6O67_004969;gene-G6O67_006287;gene-G6O67_007565
GO:0043161	proteasome-mediated ubiquitin-dependent protein catabolic process	0.0056	0.0114	0.49	0.976847	0.988629	gene-G6O67_000240;gene-G6O67_004969;gene-G6O67_007565;gene-G6O67_008866
GO:0050790	regulation of catalytic activity	0.0112	0.0191	0.59	0.977624	0.988629	gene-G6O67_000240;gene-G6O67_002139;gene-G6O67_002420;gene-G6O67_003054;gene-G6O67_003175;gene-G6O67_005815;gene-G6O67_005913;gene-G6O67_007636
GO:0000226	microtubule cytoskeleton organization	0.0014	0.0047	0.3	0.978172	0.988629	gene-G6O67_007203
GO:0007015	actin filament organization	0.0014	0.0047	0.3	0.978172	0.988629	gene-G6O67_005011
GO:0043547	positive regulation of GTPase activity	0.0014	0.0047	0.3	0.978172	0.988629	gene-G6O67_005913
GO:0051169	nuclear transport	0.0014	0.0047	0.3	0.978172	0.988629	gene-G6O67_005855
GO:0051656	establishment of organelle localization	0.0014	0.0047	0.3	0.978172	0.988629	gene-G6O67_007203
GO:0071840	cellular component organization or biogenesis	0.059	0.0754	0.78	0.978304	0.988629	gene-G6O67_000214;gene-G6O67_000330;gene-G6O67_000414;gene-G6O67_000478;gene-G6O67_001105;gene-G6O67_001149;gene-G6O67_001769;gene-G6O67_001843;gene-G6O67_002082;gene-G6O67_002117;gene-G6O67_002139;gene-G6O67_002401;gene-G6O67_002420;gene-G6O67_002516;gene-G6O67_002855;gene-G6O67_002999;gene-G6O67_003175;gene-G6O67_003183;gene-G6O67_003234;gene-G6O67_003251;gene-G6O67_004392;gene-G6O67_004397;gen…
GO:0090304	nucleic acid metabolic process	0.0337	0.0466	0.72	0.978485	0.988629	gene-G6O67_000214;gene-G6O67_000414;gene-G6O67_000478;gene-G6O67_000763;gene-G6O67_001149;gene-G6O67_001369;gene-G6O67_002401;gene-G6O67_002703;gene-G6O67_003054;gene-G6O67_003183;gene-G6O67_003234;gene-G6O67_004001;gene-G6O67_004653;gene-G6O67_006310;gene-G6O67_006375;gene-G6O67_006809;gene-G6O67_007061;gene-G6O67_007252;gene-G6O67_007598;gene-G6O67_008299;gene-G6O67_008554;gene-G6O67_008555;gen…
GO:1901360	organic cyclic compound metabolic process	0.0379	0.0516	0.74	0.979322	0.988629	gene-G6O67_000214;gene-G6O67_000414;gene-G6O67_000478;gene-G6O67_000763;gene-G6O67_001149;gene-G6O67_001369;gene-G6O67_002401;gene-G6O67_002703;gene-G6O67_003054;gene-G6O67_003183;gene-G6O67_003234;gene-G6O67_003428;gene-G6O67_004001;gene-G6O67_004479;gene-G6O67_004653;gene-G6O67_006310;gene-G6O67_006375;gene-G6O67_006762;gene-G6O67_006809;gene-G6O67_007061;gene-G6O67_007252;gene-G6O67_007598;gen…
GO:1903047	mitotic cell cycle process	0.0098	0.0174	0.56	0.979437	0.988629	gene-G6O67_000214;gene-G6O67_000330;gene-G6O67_003054;gene-G6O67_004397;gene-G6O67_007061;gene-G6O67_007203;gene-G6O67_007252
GO:0019538	protein metabolic process	0.0225	0.0335	0.67	0.980567	0.988629	gene-G6O67_000240;gene-G6O67_001149;gene-G6O67_001369;gene-G6O67_002420;gene-G6O67_004392;gene-G6O67_004969;gene-G6O67_005296;gene-G6O67_005574;gene-G6O67_006287;gene-G6O67_006555;gene-G6O67_007494;gene-G6O67_007518;gene-G6O67_007565;gene-G6O67_007598;gene-G6O67_007636;gene-G6O67_008466
GO:0023051	regulation of signaling	0.0028	0.0074	0.38	0.980658	0.988629	gene-G6O67_001149;gene-G6O67_007410
GO:0030036	actin cytoskeleton organization	0.0028	0.0074	0.38	0.980658	0.988629	gene-G6O67_003030;gene-G6O67_004397
GO:0051129	negative regulation of cellular component organization	0.0028	0.0074	0.38	0.980658	0.988629	gene-G6O67_001149;gene-G6O67_007203
GO:0006139	nucleobase-containing compound metabolic process	0.0351	0.0486	0.72	0.980895	0.988629	gene-G6O67_000214;gene-G6O67_000414;gene-G6O67_000478;gene-G6O67_000763;gene-G6O67_001149;gene-G6O67_001369;gene-G6O67_002401;gene-G6O67_002703;gene-G6O67_003054;gene-G6O67_003183;gene-G6O67_003234;gene-G6O67_004001;gene-G6O67_004653;gene-G6O67_004726;gene-G6O67_006310;gene-G6O67_006375;gene-G6O67_006809;gene-G6O67_007061;gene-G6O67_007252;gene-G6O67_007598;gene-G6O67_008299;gene-G6O67_008554;gen…
GO:0046483	heterocycle metabolic process	0.0365	0.0503	0.73	0.981121	0.988629	gene-G6O67_000214;gene-G6O67_000414;gene-G6O67_000478;gene-G6O67_000763;gene-G6O67_001149;gene-G6O67_001369;gene-G6O67_002401;gene-G6O67_002703;gene-G6O67_003054;gene-G6O67_003183;gene-G6O67_003234;gene-G6O67_003428;gene-G6O67_004001;gene-G6O67_004479;gene-G6O67_004653;gene-G6O67_006310;gene-G6O67_006375;gene-G6O67_006809;gene-G6O67_007061;gene-G6O67_007252;gene-G6O67_007598;gene-G6O67_008299;gen…
GO:0071704	organic substance metabolic process	0.0716	0.0901	0.79	0.981614	0.988629	gene-G6O67_000214;gene-G6O67_000240;gene-G6O67_000414;gene-G6O67_000478;gene-G6O67_000668;gene-G6O67_000763;gene-G6O67_001149;gene-G6O67_001369;gene-G6O67_001806;gene-G6O67_002117;gene-G6O67_002226;gene-G6O67_002311;gene-G6O67_002401;gene-G6O67_002420;gene-G6O67_002516;gene-G6O67_002703;gene-G6O67_003054;gene-G6O67_003183;gene-G6O67_003234;gene-G6O67_003428;gene-G6O67_004001;gene-G6O67_004392;gen…
GO:0034641	cellular nitrogen compound metabolic process	0.0393	0.0536	0.73	0.981634	0.988629	gene-G6O67_000214;gene-G6O67_000240;gene-G6O67_000414;gene-G6O67_000478;gene-G6O67_000763;gene-G6O67_001149;gene-G6O67_001369;gene-G6O67_002401;gene-G6O67_002703;gene-G6O67_003054;gene-G6O67_003183;gene-G6O67_003234;gene-G6O67_003428;gene-G6O67_004001;gene-G6O67_004479;gene-G6O67_004653;gene-G6O67_005574;gene-G6O67_006310;gene-G6O67_006375;gene-G6O67_006809;gene-G6O67_007061;gene-G6O67_007252;gen…
GO:0046907	intracellular transport	0.0183	0.0285	0.64	0.981676	0.988629	gene-G6O67_001064;gene-G6O67_001105;gene-G6O67_001843;gene-G6O67_002516;gene-G6O67_003175;gene-G6O67_003251;gene-G6O67_005713;gene-G6O67_005855;gene-G6O67_005913;gene-G6O67_005997;gene-G6O67_007203;gene-G6O67_007294;gene-G6O67_008449
GO:0010498	proteasomal protein catabolic process	0.0042	0.0097	0.43	0.981946	0.988629	gene-G6O67_000240;gene-G6O67_004969;gene-G6O67_007565
GO:0048193	Golgi vesicle transport	0.0042	0.0097	0.43	0.981946	0.988629	gene-G6O67_003251;gene-G6O67_005251;gene-G6O67_006762
GO:0050794	regulation of cellular process	0.0492	0.065	0.76	0.98217	0.988629	gene-G6O67_000214;gene-G6O67_000261;gene-G6O67_000414;gene-G6O67_000478;gene-G6O67_000763;gene-G6O67_001149;gene-G6O67_001399;gene-G6O67_001533;gene-G6O67_002035;gene-G6O67_002139;gene-G6O67_002420;gene-G6O67_002772;gene-G6O67_003054;gene-G6O67_003182;gene-G6O67_003183;gene-G6O67_003234;gene-G6O67_003251;gene-G6O67_003627;gene-G6O67_003897;gene-G6O67_005574;gene-G6O67_005713;gene-G6O67_005815;gen…
GO:0065009	regulation of molecular function	0.0126	0.0214	0.59	0.982394	0.988629	gene-G6O67_000214;gene-G6O67_000240;gene-G6O67_002139;gene-G6O67_002420;gene-G6O67_003054;gene-G6O67_003175;gene-G6O67_005815;gene-G6O67_005913;gene-G6O67_007636
GO:0000956	nuclear-transcribed mRNA catabolic process	0.0014	0.005	0.28	0.983403	0.988629	gene-G6O67_005365
GO:0006401	RNA catabolic process	0.0014	0.005	0.28	0.983403	0.988629	gene-G6O67_005682
GO:0006913	nucleocytoplasmic transport	0.0014	0.005	0.28	0.983403	0.988629	gene-G6O67_005855
GO:0030071	regulation of mitotic metaphase/anaphase transition	0.0014	0.005	0.28	0.983403	0.988629	gene-G6O67_007501
GO:0044267	cellular protein metabolic process	0.0197	0.0305	0.64	0.983544	0.988629	gene-G6O67_000240;gene-G6O67_001149;gene-G6O67_002420;gene-G6O67_004392;gene-G6O67_004969;gene-G6O67_005296;gene-G6O67_005574;gene-G6O67_006287;gene-G6O67_006555;gene-G6O67_007518;gene-G6O67_007565;gene-G6O67_007598;gene-G6O67_007636;gene-G6O67_008466
GO:0065003	macromolecular complex assembly	0.0084	0.0161	0.52	0.984571	0.988629	gene-G6O67_000478;gene-G6O67_001769;gene-G6O67_004829;gene-G6O67_005713;gene-G6O67_007598;gene-G6O67_008788
GO:0051649	establishment of localization in cell	0.0183	0.0291	0.63	0.986082	0.988629	gene-G6O67_001064;gene-G6O67_001105;gene-G6O67_001843;gene-G6O67_002516;gene-G6O67_003175;gene-G6O67_003251;gene-G6O67_005713;gene-G6O67_005855;gene-G6O67_005913;gene-G6O67_005997;gene-G6O67_007203;gene-G6O67_007294;gene-G6O67_008449
GO:0006364	rRNA processing	0.014	0.0238	0.59	0.986132	0.988629	gene-G6O67_000478;gene-G6O67_000538;gene-G6O67_000781;gene-G6O67_002401;gene-G6O67_003234;gene-G6O67_004081;gene-G6O67_004653;gene-G6O67_006239;gene-G6O67_008829;gene-G6O67_008836
GO:0022613	ribonucleoprotein complex biogenesis	0.0112	0.0201	0.56	0.986149	0.988629	gene-G6O67_000478;gene-G6O67_001769;gene-G6O67_002401;gene-G6O67_002999;gene-G6O67_003234;gene-G6O67_004653;gene-G6O67_008829;gene-G6O67_008836
GO:0051301	cell division	0.007	0.0144	0.49	0.986881	0.988629	gene-G6O67_001100;gene-G6O67_002772;gene-G6O67_003577;gene-G6O67_004397;gene-G6O67_007170
GO:0000469	cleavage involved in rRNA processing	0.0014	0.0054	0.26	0.987382	0.988629	gene-G6O67_008836
GO:0006887	exocytosis	0.0014	0.0054	0.26	0.987382	0.988629	gene-G6O67_001843
GO:0007088	regulation of mitotic nuclear division	0.0014	0.0054	0.26	0.987382	0.988629	gene-G6O67_000414
GO:0030490	maturation of SSU-rRNA	0.0014	0.0054	0.26	0.987382	0.988629	gene-G6O67_008836
GO:0000466	maturation of 5.8S rRNA from tricistronic rRNA transcript (SSU-rRNA, 5.8S rRNA,
LSU-rRNA)	0.0028	0.008	0.35	0.987941	0.988629	gene-G6O67_006374;gene-G6O67_008836
GO:0007034	vacuolar transport	0.0028	0.008	0.35	0.987941	0.988629	gene-G6O67_001064;gene-G6O67_005713
GO:0007163	establishment or maintenance of cell polarity	0.0028	0.008	0.35	0.987941	0.988629	gene-G6O67_001843;gene-G6O67_007203
GO:0009966	regulation of signal transduction	0.0028	0.008	0.35	0.987941	0.988629	gene-G6O67_001149;gene-G6O67_007410
GO:0000278	mitotic cell cycle	0.0098	0.0188	0.52	0.989534	0.988629	gene-G6O67_000214;gene-G6O67_000330;gene-G6O67_003054;gene-G6O67_004397;gene-G6O67_007061;gene-G6O67_007203;gene-G6O67_007252
GO:0016070	RNA metabolic process	0.0239	0.0369	0.65	0.989585	0.988629	gene-G6O67_000478;gene-G6O67_000763;gene-G6O67_001149;gene-G6O67_002401;gene-G6O67_002703;gene-G6O67_003183;gene-G6O67_003234;gene-G6O67_004001;gene-G6O67_004653;gene-G6O67_006310;gene-G6O67_007252;gene-G6O67_007598;gene-G6O67_008299;gene-G6O67_008554;gene-G6O67_008555;gene-G6O67_008829;gene-G6O67_008836
GO:0000281	mitotic cytokinesis	0.0014	0.0057	0.25	0.990408	0.988629	gene-G6O67_004397
GO:0030029	actin filament-based process	0.0014	0.0057	0.25	0.990408	0.988629	gene-G6O67_004397
GO:0032506	cytokinetic process	0.0014	0.0057	0.25	0.990408	0.988629	gene-G6O67_004397
GO:0097435	supramolecular fiber organization	0.0014	0.0057	0.25	0.990408	0.988629	gene-G6O67_007203
GO:0010646	regulation of cell communication	0.0028	0.0084	0.34	0.9905	0.988629	gene-G6O67_001149;gene-G6O67_007410
GO:0006338	chromatin remodeling	0.0042	0.0107	0.39	0.990534	0.988629	gene-G6O67_001149;gene-G6O67_005075;gene-G6O67_007061
GO:0051336	regulation of hydrolase activity	0.0042	0.0107	0.39	0.990534	0.988629	gene-G6O67_002420;gene-G6O67_003175;gene-G6O67_005913
GO:0042254	ribosome biogenesis	0.0126	0.0228	0.55	0.990629	0.988629	gene-G6O67_000478;gene-G6O67_001769;gene-G6O67_002401;gene-G6O67_002999;gene-G6O67_003234;gene-G6O67_004653;gene-G6O67_005230;gene-G6O67_008829;gene-G6O67_008836
GO:0006457	protein folding	0.0084	0.0171	0.49	0.990989	0.988629	gene-G6O67_002123;gene-G6O67_002857;gene-G6O67_003003;gene-G6O67_005087;gene-G6O67_005815;gene-G6O67_006546
GO:0044085	cellular component biogenesis	0.0295	0.0442	0.67	0.991408	0.988629	gene-G6O67_000478;gene-G6O67_001149;gene-G6O67_001769;gene-G6O67_002117;gene-G6O67_002139;gene-G6O67_002401;gene-G6O67_002855;gene-G6O67_002999;gene-G6O67_003183;gene-G6O67_003234;gene-G6O67_004392;gene-G6O67_004653;gene-G6O67_004829;gene-G6O67_005296;gene-G6O67_005713;gene-G6O67_007494;gene-G6O67_007598;gene-G6O67_008554;gene-G6O67_008555;gene-G6O67_008829;gene-G6O67_008836
GO:0043632	modification-dependent macromolecule catabolic process	0.0056	0.0131	0.43	0.991432	0.988629	gene-G6O67_000240;gene-G6O67_004969;gene-G6O67_006287;gene-G6O67_007565
GO:0010467	gene expression	0.0267	0.0409	0.65	0.991637	0.988629	gene-G6O67_000240;gene-G6O67_000478;gene-G6O67_000763;gene-G6O67_001149;gene-G6O67_002401;gene-G6O67_002703;gene-G6O67_003183;gene-G6O67_003234;gene-G6O67_004001;gene-G6O67_004653;gene-G6O67_005574;gene-G6O67_006310;gene-G6O67_007494;gene-G6O67_007598;gene-G6O67_008299;gene-G6O67_008554;gene-G6O67_008555;gene-G6O67_008829;gene-G6O67_008836
GO:0042274	ribosomal small subunit biogenesis	0.0028	0.0087	0.32	0.992526	0.988629	gene-G6O67_001809;gene-G6O67_008836
GO:0000398	mRNA splicing, via spliceosome	0.0098	0.0194	0.51	0.992616	0.988629	gene-G6O67_000599;gene-G6O67_001512;gene-G6O67_003957;gene-G6O67_005365;gene-G6O67_006409;gene-G6O67_006953;gene-G6O67_008299
GO:0009987	cellular process	0.1096	0.1357	0.81	0.992621	0.988629	gene-G6O67_000214;gene-G6O67_000240;gene-G6O67_000261;gene-G6O67_000330;gene-G6O67_000414;gene-G6O67_000478;gene-G6O67_000668;gene-G6O67_000763;gene-G6O67_001085;gene-G6O67_001105;gene-G6O67_001149;gene-G6O67_001369;gene-G6O67_001533;gene-G6O67_001629;gene-G6O67_001769;gene-G6O67_001806;gene-G6O67_001843;gene-G6O67_002058;gene-G6O67_002082;gene-G6O67_002117;gene-G6O67_002139;gene-G6O67_002311;gen…
GO:0006807	nitrogen compound metabolic process	0.0632	0.0841	0.75	0.992647	0.988629	gene-G6O67_000214;gene-G6O67_000240;gene-G6O67_000414;gene-G6O67_000478;gene-G6O67_000763;gene-G6O67_001149;gene-G6O67_001369;gene-G6O67_001806;gene-G6O67_002401;gene-G6O67_002420;gene-G6O67_002703;gene-G6O67_003054;gene-G6O67_003183;gene-G6O67_003234;gene-G6O67_003428;gene-G6O67_004001;gene-G6O67_004392;gene-G6O67_004479;gene-G6O67_004653;gene-G6O67_004670;gene-G6O67_004778;gene-G6O67_004969;gen…
GO:0033044	regulation of chromosome organization	0.0014	0.006	0.23	0.992709	0.988629	gene-G6O67_005815
GO:0061640	cytoskeleton-dependent cytokinesis	0.0014	0.006	0.23	0.992709	0.988629	gene-G6O67_004397
GO:0050789	regulation of biological process	0.0492	0.0683	0.72	0.993492	0.988629	gene-G6O67_000214;gene-G6O67_000261;gene-G6O67_000414;gene-G6O67_000478;gene-G6O67_000763;gene-G6O67_001149;gene-G6O67_001399;gene-G6O67_001533;gene-G6O67_002035;gene-G6O67_002139;gene-G6O67_002420;gene-G6O67_002772;gene-G6O67_003054;gene-G6O67_003182;gene-G6O67_003183;gene-G6O67_003234;gene-G6O67_003251;gene-G6O67_003627;gene-G6O67_003897;gene-G6O67_005574;gene-G6O67_005713;gene-G6O67_005815;gen…
GO:0034622	cellular macromolecular complex assembly	0.007	0.0157	0.45	0.993902	0.988629	gene-G6O67_000478;gene-G6O67_001769;gene-G6O67_004829;gene-G6O67_005713;gene-G6O67_007598
GO:0000460	maturation of 5.8S rRNA	0.0014	0.0064	0.22	0.994459	0.988629	gene-G6O67_008836
GO:0016579	protein deubiquitination	0.0014	0.0064	0.22	0.994459	0.988629	gene-G6O67_002437
GO:0015031	protein transport	0.0225	0.0372	0.6	0.995538	0.988629	gene-G6O67_000592;gene-G6O67_001009;gene-G6O67_001064;gene-G6O67_001105;gene-G6O67_001329;gene-G6O67_001399;gene-G6O67_002516;gene-G6O67_003175;gene-G6O67_003251;gene-G6O67_005251;gene-G6O67_005855;gene-G6O67_005913;gene-G6O67_005997;gene-G6O67_006401;gene-G6O67_006762;gene-G6O67_007294
GO:0065007	biological regulation	0.0562	0.0777	0.72	0.995566	0.988629	gene-G6O67_000214;gene-G6O67_000240;gene-G6O67_000261;gene-G6O67_000414;gene-G6O67_000478;gene-G6O67_000763;gene-G6O67_001149;gene-G6O67_001399;gene-G6O67_001533;gene-G6O67_001629;gene-G6O67_002035;gene-G6O67_002139;gene-G6O67_002420;gene-G6O67_002772;gene-G6O67_003054;gene-G6O67_003175;gene-G6O67_003182;gene-G6O67_003183;gene-G6O67_003234;gene-G6O67_003251;gene-G6O67_003627;gene-G6O67_003897;gen…
GO:0022607	cellular component assembly	0.0154	0.0281	0.55	0.995673	0.988629	gene-G6O67_000478;gene-G6O67_001149;gene-G6O67_001769;gene-G6O67_002139;gene-G6O67_002855;gene-G6O67_004392;gene-G6O67_004829;gene-G6O67_005296;gene-G6O67_005713;gene-G6O67_007494;gene-G6O67_007598
GO:0051493	regulation of cytoskeleton organization	0.0014	0.0067	0.21	0.995789	0.988629	gene-G6O67_007203
GO:0043170	macromolecule metabolic process	0.0562	0.0781	0.72	0.996006	0.988629	gene-G6O67_000214;gene-G6O67_000240;gene-G6O67_000414;gene-G6O67_000478;gene-G6O67_000763;gene-G6O67_001149;gene-G6O67_001369;gene-G6O67_002117;gene-G6O67_002401;gene-G6O67_002420;gene-G6O67_002703;gene-G6O67_003054;gene-G6O67_003183;gene-G6O67_003234;gene-G6O67_004001;gene-G6O67_004392;gene-G6O67_004653;gene-G6O67_004969;gene-G6O67_005296;gene-G6O67_005574;gene-G6O67_005601;gene-G6O67_006287;gen…
GO:0006886	intracellular protein transport	0.0211	0.0358	0.59	0.996328	0.988629	Ophiocordyceps_sinensis_newGene_2238;gene-G6O67_001064;gene-G6O67_001105;gene-G6O67_002137;gene-G6O67_002516;gene-G6O67_003175;gene-G6O67_003251;gene-G6O67_004951;gene-G6O67_005141;gene-G6O67_005855;gene-G6O67_005913;gene-G6O67_005997;gene-G6O67_007294;gene-G6O67_007415;gene-G6O67_008159
GO:0043933	macromolecular complex subunit organization	0.0084	0.0188	0.45	0.996451	0.988629	gene-G6O67_000478;gene-G6O67_001149;gene-G6O67_001769;gene-G6O67_004829;gene-G6O67_005713;gene-G6O67_007598
GO:0032270	positive regulation of cellular protein metabolic process	0.0014	0.007	0.2	0.9968	0.988629	gene-G6O67_007061
GO:0051247	positive regulation of protein metabolic process	0.0014	0.007	0.2	0.9968	0.988629	gene-G6O67_007061
GO:0008380	RNA splicing	0.0042	0.0124	0.34	0.996879	0.988629	gene-G6O67_002703;gene-G6O67_008299;gene-G6O67_008738
GO:0045292	mRNA cis splicing, via spliceosome	0.0028	0.0101	0.28	0.997171	0.988629	gene-G6O67_005982;gene-G6O67_008299
GO:0007017	microtubule-based process	0.0014	0.0074	0.19	0.997569	0.988629	gene-G6O67_007203
GO:0043087	regulation of GTPase activity	0.0014	0.0074	0.19	0.997569	0.988629	gene-G6O67_005913
GO:0090305	nucleic acid phosphodiester bond hydrolysis	0.0028	0.0104	0.27	0.997787	0.988629	gene-G6O67_002703;gene-G6O67_008836
GO:0006511	ubiquitin-dependent protein catabolic process	0.0098	0.0218	0.45	0.997932	0.988629	gene-G6O67_000240;gene-G6O67_002437;gene-G6O67_002570;gene-G6O67_002642;gene-G6O67_004969;gene-G6O67_006287;gene-G6O67_007565
GO:0000910	cytokinesis	0.0014	0.0077	0.18	0.998153	0.988629	gene-G6O67_004397
GO:0007010	cytoskeleton organization	0.0028	0.0114	0.25	0.998947	0.988629	gene-G6O67_004397;gene-G6O67_007203
GO:0016192	vesicle-mediated transport	0.0169	0.0338	0.5	0.999326	0.988629	gene-G6O67_001399;gene-G6O67_001843;gene-G6O67_002139;gene-G6O67_003251;gene-G6O67_004567;gene-G6O67_005251;gene-G6O67_005713;gene-G6O67_005913;gene-G6O67_006401;gene-G6O67_006762;gene-G6O67_007294;gene-G6O67_008449
GO:0000375	RNA splicing, via transesterification reactions	0.0014	0.0094	0.15	0.999533	0.988629	gene-G6O67_008299
GO:0000377	RNA splicing, via transesterification reactions with bulged adenosine as
nucleophile	0.0014	0.0094	0.15	0.999533	0.988629	gene-G6O67_008299
GO:0006397	mRNA processing	0.007	0.0204	0.34	0.999656	0.988629	gene-G6O67_000400;gene-G6O67_002703;gene-G6O67_005575;gene-G6O67_008299;gene-G6O67_008738
GO:0006396	RNA processing	0.0154	0.0358	0.43	0.99992	0.988629	gene-G6O67_000478;gene-G6O67_002401;gene-G6O67_002703;gene-G6O67_003234;gene-G6O67_004001;gene-G6O67_004653;gene-G6O67_005319;gene-G6O67_008131;gene-G6O67_008299;gene-G6O67_008829;gene-G6O67_008836
GO:0016071	mRNA metabolic process	0.0028	0.0154	0.18	0.999949	0.988629	gene-G6O67_002703;gene-G6O67_008299
GO:0006412	translation	0.0084	0.0409	0.21	1	0.988629	gene-G6O67_000240;gene-G6O67_000539;gene-G6O67_001059;gene-G6O67_001800;gene-G6O67_005574;gene-G6O67_005861

## Sheet: CC
ID	Description	GeneRatio	BgRatio	enrich_factor	pvalue	qvalue	geneID
GO:0016021	integral component of membrane	0.6006	0.4302	1.4	2.99211e-35	1.0622e-32	Ophiocordyceps_sinensis_newGene_1331;Ophiocordyceps_sinensis_newGene_1491;Ophiocordyceps_sinensis_newGene_2497;Ophiocordyceps_sinensis_newGene_2517;Ophiocordyceps_sinensis_newGene_2571;Ophiocordyceps_sinensis_newGene_424;Ophiocordyceps_sinensis_newGene_798;Ophiocordyceps_sinensis_newGene_815;Ophiocordyceps_sinensis_newGene_82;Ophiocordyceps_sinensis_newGene_895;Ophiocordyceps_sinensis_newGene_977…
GO:0030312	external encapsulating structure	0.0075	0.0027	2.81	0.00252757	0.387866	gene-G6O67_001085;gene-G6O67_001629;gene-G6O67_002117;gene-G6O67_002418;gene-G6O67_005173;gene-G6O67_005939;gene-G6O67_007600
GO:0042025	host cell nucleus	0.0575	0.0415	1.39	0.00327774	0.387866	gene-G6O67_000290;gene-G6O67_000323;gene-G6O67_000487;gene-G6O67_000590;gene-G6O67_000669;gene-G6O67_000704;gene-G6O67_000779;gene-G6O67_002009;gene-G6O67_002214;gene-G6O67_002377;gene-G6O67_002518;gene-G6O67_002618;gene-G6O67_002679;gene-G6O67_003349;gene-G6O67_003541;gene-G6O67_003741;gene-G6O67_003816;gene-G6O67_004119;gene-G6O67_004156;gene-G6O67_004235;gene-G6O67_004395;gene-G6O67_004596;gen…
GO:0005618	cell wall	0.0096	0.0041	2.32	0.00449635	0.399051	gene-G6O67_001085;gene-G6O67_001629;gene-G6O67_002117;gene-G6O67_002418;gene-G6O67_003415;gene-G6O67_005173;gene-G6O67_005939;gene-G6O67_007600;gene-G6O67_007895
GO:0031225	anchored component of membrane	0.0064	0.0024	2.71	0.007235	0.513685	gene-G6O67_000205;gene-G6O67_001072;gene-G6O67_001629;gene-G6O67_005066;gene-G6O67_005865;gene-G6O67_008470
GO:0005576	extracellular region	0.0106	0.0053	2.01	0.0114097	0.675077	gene-G6O67_000469;gene-G6O67_001394;gene-G6O67_001773;gene-G6O67_003841;gene-G6O67_005056;gene-G6O67_005541;gene-G6O67_006448;gene-G6O67_006690;gene-G6O67_007564;gene-G6O67_007600
GO:0009277	fungal-type cell wall	0.0064	0.0027	2.41	0.0166499	0.844386	gene-G6O67_001085;gene-G6O67_001629;gene-G6O67_002117;gene-G6O67_002418;gene-G6O67_005939;gene-G6O67_007600
GO:0005886	plasma membrane	0.0245	0.0177	1.39	0.0457016	1	gene-G6O67_000161;gene-G6O67_000205;gene-G6O67_001072;gene-G6O67_001085;gene-G6O67_001120;gene-G6O67_001629;gene-G6O67_001843;gene-G6O67_001859;gene-G6O67_002139;gene-G6O67_002772;gene-G6O67_004324;gene-G6O67_005066;gene-G6O67_005221;gene-G6O67_005742;gene-G6O67_005832;gene-G6O67_005865;gene-G6O67_006375;gene-G6O67_006401;gene-G6O67_006762;gene-G6O67_007006;gene-G6O67_008448;gene-G6O67_008470;gen…
GO:0017119	Golgi transport complex	0.0032	0.0012	2.71	0.0669081	1	gene-G6O67_002321;gene-G6O67_003626;gene-G6O67_008837
GO:0031083	BLOC-1 complex	0.0021	0.0006	3.62	0.0763943	1	gene-G6O67_001211;gene-G6O67_002771
GO:0097344	Rix1 complex	0.0021	0.0006	3.62	0.0763943	1	gene-G6O67_000478;gene-G6O67_003234
GO:0000407	pre-autophagosomal structure	0.0032	0.0015	2.17	0.133257	1	gene-G6O67_001009;gene-G6O67_004392;gene-G6O67_005296
GO:0005667	transcription factor complex	0.0032	0.0015	2.17	0.133257	1	gene-G6O67_001149;gene-G6O67_006310;gene-G6O67_007598
GO:0044798	nuclear transcription factor complex	0.0032	0.0015	2.17	0.133257	1	gene-G6O67_001149;gene-G6O67_006310;gene-G6O67_007598
GO:0009331	glycerol-3-phosphate dehydrogenase complex	0.0021	0.0009	2.41	0.187002	1	gene-G6O67_005494;gene-G6O67_008612
GO:0044232	organelle membrane contact site	0.0021	0.0009	2.41	0.187002	1	gene-G6O67_001843;gene-G6O67_003251
GO:0090575	RNA polymerase II transcription factor complex	0.0021	0.0009	2.41	0.187002	1	gene-G6O67_001149;gene-G6O67_007598
GO:0098805	whole membrane	0.0106	0.008	1.34	0.187669	1	gene-G6O67_001064;gene-G6O67_001105;gene-G6O67_002139;gene-G6O67_002516;gene-G6O67_003251;gene-G6O67_004392;gene-G6O67_005296;gene-G6O67_005713;gene-G6O67_007410;gene-G6O67_008170
GO:0009986	cell surface	0.0032	0.0018	1.81	0.213315	1	gene-G6O67_001629;gene-G6O67_005601;gene-G6O67_007600
GO:0031968	organelle outer membrane	0.0032	0.0018	1.81	0.213315	1	gene-G6O67_001105;gene-G6O67_002139;gene-G6O67_008170
GO:0042579	microbody	0.0032	0.0018	1.81	0.213315	1	gene-G6O67_002516;gene-G6O67_004400;gene-G6O67_007016
GO:0005777	peroxisome	0.0043	0.0027	1.61	0.218327	1	gene-G6O67_002516;gene-G6O67_004400;gene-G6O67_004559;gene-G6O67_007016
GO:0000109	nucleotide-excision repair complex	0.0011	0.0003	3.62	0.276502	1	gene-G6O67_006809
GO:0000113	nucleotide-excision repair factor 4 complex	0.0011	0.0003	3.62	0.276502	1	gene-G6O67_006809
GO:0000235	astral microtubule	0.0011	0.0003	3.62	0.276502	1	gene-G6O67_007203
GO:0000243	commitment complex	0.0011	0.0003	3.62	0.276502	1	gene-G6O67_001142
GO:0000799	nuclear condensin complex	0.0011	0.0003	3.62	0.276502	1	gene-G6O67_003577
GO:0005674	transcription factor TFIIF complex	0.0011	0.0003	3.62	0.276502	1	gene-G6O67_002579
GO:0005751	mitochondrial respiratory chain complex IV	0.0011	0.0003	3.62	0.276502	1	gene-G6O67_000070
GO:0005765	lysosomal membrane	0.0011	0.0003	3.62	0.276502	1	gene-G6O67_005916
GO:0005818	aster	0.0011	0.0003	3.62	0.276502	1	gene-G6O67_007203
GO:0005835	fatty acid synthase complex	0.0011	0.0003	3.62	0.276502	1	gene-G6O67_000285
GO:0008541	proteasome regulatory particle, lid subcomplex	0.0011	0.0003	3.62	0.276502	1	gene-G6O67_003479
GO:0009316	3-isopropylmalate dehydratase complex	0.0011	0.0003	3.62	0.276502	1	gene-G6O67_000417
GO:0009326	formate dehydrogenase complex	0.0011	0.0003	3.62	0.276502	1	gene-G6O67_002978
GO:0016471	vacuolar proton-transporting V-type ATPase complex	0.0011	0.0003	3.62	0.276502	1	gene-G6O67_008687
GO:0030446	hyphal cell wall	0.0011	0.0003	3.62	0.276502	1	gene-G6O67_001629
GO:0030658	transport vesicle membrane	0.0011	0.0003	3.62	0.276502	1	gene-G6O67_003251
GO:0030660	Golgi-associated vesicle membrane	0.0011	0.0003	3.62	0.276502	1	gene-G6O67_003251
GO:0031463	Cul3-RING ubiquitin ligase complex	0.0011	0.0003	3.62	0.276502	1	gene-G6O67_006809
GO:0031902	late endosome membrane	0.0011	0.0003	3.62	0.276502	1	gene-G6O67_005916
GO:0033203	DNA helicase A complex	0.0011	0.0003	3.62	0.276502	1	gene-G6O67_007252
GO:0033573	high-affinity iron permease complex	0.0011	0.0003	3.62	0.276502	1	gene-G6O67_005952
GO:0034274	Atg12-Atg5-Atg16 complex	0.0011	0.0003	3.62	0.276502	1	gene-G6O67_004392
GO:0035327	transcriptionally active chromatin	0.0011	0.0003	3.62	0.276502	1	gene-G6O67_003577
GO:0035976	transcription factor AP-1 complex	0.0011	0.0003	3.62	0.276502	1	gene-G6O67_001149
GO:0036286	eisosome filament	0.0011	0.0003	3.62	0.276502	1	gene-G6O67_002139
GO:0036362	ascus membrane	0.0011	0.0003	3.62	0.276502	1	gene-G6O67_002139
GO:0036387	pre-replicative complex	0.0011	0.0003	3.62	0.276502	1	gene-G6O67_000478
GO:0044233	ER-mitochondrion membrane contact site	0.0011	0.0003	3.62	0.276502	1	gene-G6O67_003251
GO:0061673	mitotic spindle astral microtubule	0.0011	0.0003	3.62	0.276502	1	gene-G6O67_007203
GO:0070971	endoplasmic reticulum exit site	0.0011	0.0003	3.62	0.276502	1	gene-G6O67_003251
GO:0072379	ER membrane insertion complex	0.0011	0.0003	3.62	0.276502	1	gene-G6O67_005997
GO:1904834	nuclear CENP-A containing chromatin	0.0011	0.0003	3.62	0.276502	1	gene-G6O67_000414
GO:1905721	mitotic spindle astral microtubule end	0.0011	0.0003	3.62	0.276502	1	gene-G6O67_007203
GO:1905759	post-anaphase array microtubule	0.0011	0.0003	3.62	0.276502	1	gene-G6O67_007203
GO:1990130	GATOR1 complex	0.0011	0.0003	3.62	0.276502	1	gene-G6O67_007410
GO:1990243	atf1-pcr1 complex	0.0011	0.0003	3.62	0.276502	1	gene-G6O67_001149
GO:1990295	post-anaphase microtubule array	0.0011	0.0003	3.62	0.276502	1	gene-G6O67_007203
GO:1990316	ATG1/ULK1 kinase complex	0.0011	0.0003	3.62	0.276502	1	gene-G6O67_008076
GO:1990391	DNA repair complex	0.0011	0.0003	3.62	0.276502	1	gene-G6O67_006809
GO:1990879	CST complex	0.0011	0.0003	3.62	0.276502	1	gene-G6O67_004361
GO:0005774	vacuolar membrane	0.0085	0.0068	1.26	0.288705	1	gene-G6O67_000291;gene-G6O67_001064;gene-G6O67_001979;gene-G6O67_003348;gene-G6O67_005296;gene-G6O67_007410;gene-G6O67_007927;gene-G6O67_008190
GO:0005887	integral component of plasma membrane	0.0032	0.0021	1.55	0.300246	1	gene-G6O67_000105;gene-G6O67_004675;gene-G6O67_006855
GO:0019867	outer membrane	0.0032	0.0021	1.55	0.300246	1	gene-G6O67_001105;gene-G6O67_002139;gene-G6O67_008170
GO:0000214	tRNA-intron endonuclease complex	0.0021	0.0012	1.81	0.307095	1	gene-G6O67_005612;gene-G6O67_005719
GO:0008278	cohesin complex	0.0021	0.0012	1.81	0.307095	1	gene-G6O67_001703;gene-G6O67_001832
GO:0034045	pre-autophagosomal structure membrane	0.0021	0.0012	1.81	0.307095	1	gene-G6O67_004392;gene-G6O67_005296
GO:0044438	microbody part	0.0021	0.0012	1.81	0.307095	1	gene-G6O67_002516;gene-G6O67_007016
GO:0044439	peroxisomal part	0.0021	0.0012	1.81	0.307095	1	gene-G6O67_002516;gene-G6O67_007016
GO:0000778	condensed nuclear chromosome kinetochore	0.0032	0.0024	1.36	0.388336	1	gene-G6O67_000330;gene-G6O67_003577;gene-G6O67_007203
GO:0005615	extracellular space	0.0053	0.0044	1.21	0.403303	1	gene-G6O67_000138;gene-G6O67_000430;gene-G6O67_002713;gene-G6O67_002836;gene-G6O67_006811
GO:0005769	early endosome	0.0021	0.0015	1.45	0.422988	1	gene-G6O67_001399;gene-G6O67_001843
GO:0005795	Golgi stack	0.0021	0.0015	1.45	0.422988	1	gene-G6O67_001843;gene-G6O67_003637
GO:0030127	COPII vesicle coat	0.0021	0.0015	1.45	0.422988	1	gene-G6O67_003251;gene-G6O67_004951
GO:0031262	Ndc80 complex	0.0021	0.0015	1.45	0.422988	1	gene-G6O67_000330;gene-G6O67_006067
GO:0042765	GPI-anchor transamidase complex	0.0021	0.0015	1.45	0.422988	1	gene-G6O67_004141;gene-G6O67_007896
GO:0000781	chromosome, telomeric region	0.0043	0.0035	1.21	0.434201	1	gene-G6O67_002198;gene-G6O67_002648;gene-G6O67_006435;gene-G6O67_007061
GO:0000322	storage vacuole	0.0053	0.0047	1.13	0.466172	1	gene-G6O67_001064;gene-G6O67_002117;gene-G6O67_005296;gene-G6O67_005601;gene-G6O67_007410
GO:0000323	lytic vacuole	0.0053	0.0047	1.13	0.466172	1	gene-G6O67_001064;gene-G6O67_002117;gene-G6O67_005296;gene-G6O67_005601;gene-G6O67_007410
GO:0000324	fungal-type vacuole	0.0053	0.0047	1.13	0.466172	1	gene-G6O67_001064;gene-G6O67_002117;gene-G6O67_005296;gene-G6O67_005601;gene-G6O67_007410
GO:0005669	transcription factor TFIID complex	0.0032	0.0027	1.21	0.47334	1	gene-G6O67_002632;gene-G6O67_007586;gene-G6O67_007598
GO:0000428	DNA-directed RNA polymerase complex	0.0011	0.0006	1.81	0.476609	1	gene-G6O67_007598
GO:0000796	condensin complex	0.0011	0.0006	1.81	0.476609	1	gene-G6O67_007170
GO:0000813	ESCRT I complex	0.0011	0.0006	1.81	0.476609	1	gene-G6O67_007489
GO:0001401	mitochondrial sorting and assembly machinery complex	0.0011	0.0006	1.81	0.476609	1	gene-G6O67_001105
GO:0005656	nuclear pre-replicative complex	0.0011	0.0006	1.81	0.476609	1	gene-G6O67_000478
GO:0005750	mitochondrial respiratory chain complex III	0.0011	0.0006	1.81	0.476609	1	gene-G6O67_002488
GO:0005881	cytoplasmic microtubule	0.0011	0.0006	1.81	0.476609	1	gene-G6O67_007203
GO:0012507	ER to Golgi transport vesicle membrane	0.0011	0.0006	1.81	0.476609	1	gene-G6O67_003251
GO:0016591	DNA-directed RNA polymerase II, holoenzyme	0.0011	0.0006	1.81	0.476609	1	gene-G6O67_007598
GO:0030120	vesicle coat	0.0011	0.0006	1.81	0.476609	1	gene-G6O67_003251
GO:0030133	transport vesicle	0.0011	0.0006	1.81	0.476609	1	gene-G6O67_003251
GO:0030134	COPII-coated ER to Golgi transport vesicle	0.0011	0.0006	1.81	0.476609	1	gene-G6O67_003251
GO:0030139	endocytic vesicle	0.0011	0.0006	1.81	0.476609	1	gene-G6O67_007294
GO:0030662	coated vesicle membrane	0.0011	0.0006	1.81	0.476609	1	gene-G6O67_003251
GO:0031226	intrinsic component of plasma membrane	0.0011	0.0006	1.81	0.476609	1	gene-G6O67_001629
GO:0031417	NatC complex	0.0011	0.0006	1.81	0.476609	1	gene-G6O67_002676
GO:0031903	microbody membrane	0.0011	0.0006	1.81	0.476609	1	gene-G6O67_002516
GO:0031907	microbody lumen	0.0011	0.0006	1.81	0.476609	1	gene-G6O67_007016
GO:0032126	eisosome	0.0011	0.0006	1.81	0.476609	1	gene-G6O67_002139
GO:0032299	ribonuclease H2 complex	0.0011	0.0006	1.81	0.476609	1	gene-G6O67_005682
GO:0034506	chromosome, centromeric core domain	0.0011	0.0006	1.81	0.476609	1	gene-G6O67_000414
GO:0035371	microtubule plus-end	0.0011	0.0006	1.81	0.476609	1	gene-G6O67_007203
GO:0043189	H4/H2A histone acetyltransferase complex	0.0011	0.0006	1.81	0.476609	1	gene-G6O67_000807
GO:0043291	RAVE complex	0.0011	0.0006	1.81	0.476609	1	gene-G6O67_005713
GO:0043564	Ku70:Ku80 complex	0.0011	0.0006	1.81	0.476609	1	gene-G6O67_003177
GO:0046658	anchored component of plasma membrane	0.0011	0.0006	1.81	0.476609	1	gene-G6O67_001629
GO:0048475	coated membrane	0.0011	0.0006	1.81	0.476609	1	gene-G6O67_003251
GO:0048500	signal recognition particle	0.0011	0.0006	1.81	0.476609	1	gene-G6O67_001451
GO:0055029	nuclear DNA-directed RNA polymerase complex	0.0011	0.0006	1.81	0.476609	1	gene-G6O67_007598
GO:0061638	CENP-A containing chromatin	0.0011	0.0006	1.81	0.476609	1	gene-G6O67_000414
GO:0071561	nucleus-vacuole junction	0.0011	0.0006	1.81	0.476609	1	gene-G6O67_001843
GO:0072380	TRC complex	0.0011	0.0006	1.81	0.476609	1	gene-G6O67_005997
GO:0090576	RNA polymerase III transcription factor complex	0.0011	0.0006	1.81	0.476609	1	gene-G6O67_006310
GO:0098799	outer mitochondrial membrane protein complex	0.0011	0.0006	1.81	0.476609	1	gene-G6O67_001105
GO:0099053	activating signal cointegrator 1 complex	0.0011	0.0006	1.81	0.476609	1	gene-G6O67_004747
GO:1904511	cytoplasmic microtubule plus-end	0.0011	0.0006	1.81	0.476609	1	gene-G6O67_007203
GO:1990351	transporter complex	0.0011	0.0006	1.81	0.476609	1	gene-G6O67_002516
GO:1990415	Pex17p-Pex14p docking complex	0.0011	0.0006	1.81	0.476609	1	gene-G6O67_002516
GO:1990429	peroxisomal importomer complex	0.0011	0.0006	1.81	0.476609	1	gene-G6O67_002516
GO:1990752	microtubule end	0.0011	0.0006	1.81	0.476609	1	gene-G6O67_007203
GO:0097708	intracellular vesicle	0.0096	0.0091	1.05	0.4995	1	gene-G6O67_001399;gene-G6O67_001843;gene-G6O67_003251;gene-G6O67_005296;gene-G6O67_005713;gene-G6O67_006401;gene-G6O67_006762;gene-G6O67_007294;gene-G6O67_008449
GO:0098588	bounding membrane of organelle	0.0096	0.0091	1.05	0.4995	1	gene-G6O67_001064;gene-G6O67_001105;gene-G6O67_002139;gene-G6O67_002516;gene-G6O67_003251;gene-G6O67_005296;gene-G6O67_005713;gene-G6O67_007410;gene-G6O67_008170
GO:0031461	cullin-RING ubiquitin ligase complex	0.0043	0.0038	1.11	0.504184	1	gene-G6O67_002701;gene-G6O67_003897;gene-G6O67_006809;gene-G6O67_007565
GO:0005685	U1 snRNP	0.0021	0.0018	1.21	0.527824	1	gene-G6O67_001142;gene-G6O67_003957
GO:0005876	spindle microtubule	0.0021	0.0018	1.21	0.527824	1	gene-G6O67_004971;gene-G6O67_007203
GO:0010008	endosome membrane	0.0021	0.0018	1.21	0.527824	1	gene-G6O67_003637;gene-G6O67_005713
GO:0019005	SCF ubiquitin ligase complex	0.0021	0.0018	1.21	0.527824	1	gene-G6O67_002701;gene-G6O67_007565
GO:0030135	coated vesicle	0.0021	0.0018	1.21	0.527824	1	gene-G6O67_003251;gene-G6O67_006401
GO:0031965	nuclear membrane	0.0021	0.0018	1.21	0.527824	1	gene-G6O67_005256;gene-G6O67_006124
GO:0031970	organelle envelope lumen	0.0021	0.0018	1.21	0.527824	1	gene-G6O67_002082;gene-G6O67_003882
GO:0035267	NuA4 histone acetyltransferase complex	0.0021	0.0018	1.21	0.527824	1	gene-G6O67_005679;gene-G6O67_006914
GO:0042555	MCM complex	0.0021	0.0018	1.21	0.527824	1	gene-G6O67_002904;gene-G6O67_007158
GO:0043596	nuclear replication fork	0.0021	0.0018	1.21	0.527824	1	gene-G6O67_000214;gene-G6O67_007252
GO:0031410	cytoplasmic vesicle	0.0096	0.0094	1.02	0.543294	1	gene-G6O67_001399;gene-G6O67_001843;gene-G6O67_003251;gene-G6O67_005296;gene-G6O67_005713;gene-G6O67_006401;gene-G6O67_006762;gene-G6O67_007294;gene-G6O67_008449
GO:0031982	vesicle	0.0096	0.0094	1.02	0.543294	1	gene-G6O67_001399;gene-G6O67_001843;gene-G6O67_003251;gene-G6O67_005296;gene-G6O67_005713;gene-G6O67_006401;gene-G6O67_006762;gene-G6O67_007294;gene-G6O67_008449
GO:0046540	U4/U6 x U5 tri-snRNP complex	0.0032	0.0029	1.08	0.552429	1	gene-G6O67_000599;gene-G6O67_003905;gene-G6O67_005365
GO:0098852	lytic vacuole membrane	0.0032	0.0029	1.08	0.552429	1	gene-G6O67_001064;gene-G6O67_005296;gene-G6O67_007410
GO:0005773	vacuole	0.0053	0.0053	1	0.584234	1	gene-G6O67_001064;gene-G6O67_002117;gene-G6O67_005296;gene-G6O67_005601;gene-G6O67_007410
GO:0005768	endosome	0.0064	0.0065	0.99	0.59641	1	gene-G6O67_001399;gene-G6O67_001843;gene-G6O67_005296;gene-G6O67_005713;gene-G6O67_006762;gene-G6O67_008449
GO:0000777	condensed chromosome kinetochore	0.0021	0.0021	1.03	0.618855	1	gene-G6O67_000330;gene-G6O67_007203
GO:0005657	replication fork	0.0021	0.0021	1.03	0.618855	1	gene-G6O67_000214;gene-G6O67_007252
GO:0005779	integral component of peroxisomal membrane	0.0021	0.0021	1.03	0.618855	1	gene-G6O67_006085;gene-G6O67_008326
GO:0005849	mRNA cleavage factor complex	0.0021	0.0021	1.03	0.618855	1	gene-G6O67_002703;gene-G6O67_006204
GO:0048188	Set1C/COMPASS complex	0.0021	0.0021	1.03	0.618855	1	gene-G6O67_002156;gene-G6O67_004095
GO:0000127	transcription factor TFIIIC complex	0.0011	0.0009	1.21	0.621413	1	gene-G6O67_006310
GO:0000138	Golgi trans cisterna	0.0011	0.0009	1.21	0.621413	1	gene-G6O67_001843
GO:0000164	protein phosphatase type 1 complex	0.0011	0.0009	1.21	0.621413	1	gene-G6O67_002420
GO:0000306	extrinsic component of vacuolar membrane	0.0011	0.0009	1.21	0.621413	1	gene-G6O67_007410
GO:0000814	ESCRT II complex	0.0011	0.0009	1.21	0.621413	1	gene-G6O67_001329
GO:0000818	nuclear MIS12/MIND complex	0.0011	0.0009	1.21	0.621413	1	gene-G6O67_003188
GO:0001405	presequence translocase-associated import motor	0.0011	0.0009	1.21	0.621413	1	gene-G6O67_003175
GO:0005665	DNA-directed RNA polymerase II, core complex	0.0011	0.0009	1.21	0.621413	1	gene-G6O67_000217
GO:0005770	late endosome	0.0011	0.0009	1.21	0.621413	1	gene-G6O67_001399
GO:0005782	peroxisomal matrix	0.0011	0.0009	1.21	0.621413	1	gene-G6O67_007016
GO:0005787	signal peptidase complex	0.0011	0.0009	1.21	0.621413	1	gene-G6O67_003633
GO:0005788	endoplasmic reticulum lumen	0.0011	0.0009	1.21	0.621413	1	gene-G6O67_002435
GO:0008540	proteasome regulatory particle, base subcomplex	0.0011	0.0009	1.21	0.621413	1	gene-G6O67_002570
GO:0012506	vesicle membrane	0.0011	0.0009	1.21	0.621413	1	gene-G6O67_003251
GO:0019008	molybdopterin synthase complex	0.0011	0.0009	1.21	0.621413	1	gene-G6O67_001837
GO:0030880	RNA polymerase complex	0.0011	0.0009	1.21	0.621413	1	gene-G6O67_007598
GO:0035859	Seh1-associated complex	0.0011	0.0009	1.21	0.621413	1	gene-G6O67_007410
GO:0071004	U2-type prespliceosome	0.0011	0.0009	1.21	0.621413	1	gene-G6O67_001142
GO:0097042	extrinsic component of fungal-type vacuolar membrane	0.0011	0.0009	1.21	0.621413	1	gene-G6O67_007410
GO:0005758	mitochondrial intermembrane space	0.0032	0.0032	0.99	0.623962	1	gene-G6O67_002082;gene-G6O67_003882;gene-G6O67_007991
GO:0044437	vacuolar part	0.0032	0.0032	0.99	0.623962	1	gene-G6O67_001064;gene-G6O67_005296;gene-G6O67_007410
GO:0000329	fungal-type vacuole membrane	0.0043	0.0044	0.96	0.63064	1	gene-G6O67_001064;gene-G6O67_005296;gene-G6O67_007096;gene-G6O67_007410
GO:0044429	mitochondrial part	0.0106	0.0115	0.93	0.670095	1	gene-G6O67_001105;gene-G6O67_002082;gene-G6O67_002139;gene-G6O67_003175;gene-G6O67_003882;gene-G6O67_004829;gene-G6O67_007494;gene-G6O67_007600;gene-G6O67_008041;gene-G6O67_008170
GO:0043332	mating projection tip	0.0043	0.0047	0.9	0.685462	1	gene-G6O67_002391;gene-G6O67_002772;gene-G6O67_005742;gene-G6O67_007203
GO:0000779	condensed chromosome, centromeric region	0.0021	0.0024	0.9	0.695695	1	gene-G6O67_000330;gene-G6O67_007203
GO:0000780	condensed nuclear chromosome, centromeric region	0.0021	0.0024	0.9	0.695695	1	gene-G6O67_000330;gene-G6O67_007203
GO:0005720	nuclear heterochromatin	0.0021	0.0024	0.9	0.695695	1	gene-G6O67_000478;gene-G6O67_003234
GO:0005811	lipid droplet	0.0021	0.0024	0.9	0.695695	1	gene-G6O67_000668;gene-G6O67_006762
GO:0005688	U6 snRNP	0.0011	0.0012	0.9	0.726186	1	gene-G6O67_005365
GO:0005786	signal recognition particle, endoplasmic reticulum targeting	0.0011	0.0012	0.9	0.726186	1	gene-G6O67_001317
GO:0005798	Golgi-associated vesicle	0.0011	0.0012	0.9	0.726186	1	gene-G6O67_003251
GO:0008287	protein serine/threonine phosphatase complex	0.0011	0.0012	0.9	0.726186	1	gene-G6O67_002420
GO:0022626	cytosolic ribosome	0.0011	0.0012	0.9	0.726186	1	gene-G6O67_000240
GO:0030659	cytoplasmic vesicle membrane	0.0011	0.0012	0.9	0.726186	1	gene-G6O67_003251
GO:0031617	NMS complex	0.0011	0.0012	0.9	0.726186	1	gene-G6O67_000330
GO:0031985	Golgi cisterna	0.0011	0.0012	0.9	0.726186	1	gene-G6O67_001843
GO:0032541	cortical endoplasmic reticulum	0.0011	0.0012	0.9	0.726186	1	gene-G6O67_001843
GO:0033202	DNA helicase complex	0.0011	0.0012	0.9	0.726186	1	gene-G6O67_007252
GO:0061617	MICOS complex	0.0011	0.0012	0.9	0.726186	1	gene-G6O67_007246
GO:0070209	ASTRA complex	0.0011	0.0012	0.9	0.726186	1	gene-G6O67_007061
GO:0071782	endoplasmic reticulum tubular network	0.0011	0.0012	0.9	0.726186	1	gene-G6O67_001843
GO:0080008	Cul4-RING E3 ubiquitin ligase complex	0.0011	0.0012	0.9	0.726186	1	gene-G6O67_003897
GO:1903293	phosphatase complex	0.0011	0.0012	0.9	0.726186	1	gene-G6O67_002420
GO:0000151	ubiquitin ligase complex	0.0043	0.005	0.85	0.734271	1	gene-G6O67_002701;gene-G6O67_003897;gene-G6O67_006809;gene-G6O67_007565
GO:0005741	mitochondrial outer membrane	0.0032	0.0038	0.83	0.742124	1	gene-G6O67_001105;gene-G6O67_002139;gene-G6O67_008170
GO:0042729	DASH complex	0.0021	0.0027	0.8	0.759225	1	gene-G6O67_000906;gene-G6O67_004971
GO:0044445	cytosolic part	0.0021	0.0027	0.8	0.759225	1	gene-G6O67_000240;gene-G6O67_005997
GO:0070469	respiratory chain	0.0021	0.0027	0.8	0.759225	1	gene-G6O67_002375;gene-G6O67_006052
GO:0005759	mitochondrial matrix	0.0075	0.0088	0.84	0.764471	1	gene-G6O67_003830;gene-G6O67_004791;gene-G6O67_004829;gene-G6O67_007494;gene-G6O67_007600;gene-G6O67_007639;gene-G6O67_008426
GO:0098687	chromosomal region	0.0043	0.0053	0.8	0.777139	1	gene-G6O67_000330;gene-G6O67_000414;gene-G6O67_007061;gene-G6O67_007203
GO:0005635	nuclear envelope	0.0032	0.0041	0.77	0.789063	1	gene-G6O67_001843;gene-G6O67_006124;gene-G6O67_006375
GO:0005937	mating projection	0.0032	0.0041	0.77	0.789063	1	gene-G6O67_002391;gene-G6O67_002772;gene-G6O67_007203
GO:0000123	histone acetyltransferase complex	0.0011	0.0015	0.72	0.801985	1	gene-G6O67_002940
GO:0000177	cytoplasmic exosome (RNase complex)	0.0011	0.0015	0.72	0.801985	1	gene-G6O67_004439
GO:0000812	Swr1 complex	0.0011	0.0015	0.72	0.801985	1	gene-G6O67_006914
GO:0005682	U5 snRNP	0.0011	0.0015	0.72	0.801985	1	gene-G6O67_000599
GO:0005834	heterotrimeric G-protein complex	0.0011	0.0015	0.72	0.801985	1	gene-G6O67_005348
GO:0005847	mRNA cleavage and polyadenylation specificity factor complex	0.0011	0.0015	0.72	0.801985	1	gene-G6O67_002703
GO:0030117	membrane coat	0.0011	0.0015	0.72	0.801985	1	gene-G6O67_003251
GO:0030136	clathrin-coated vesicle	0.0011	0.0015	0.72	0.801985	1	gene-G6O67_006401
GO:0031298	replication fork protection complex	0.0011	0.0015	0.72	0.801985	1	gene-G6O67_000214
GO:0031931	TORC1 complex	0.0011	0.0015	0.72	0.801985	1	gene-G6O67_007061
GO:0032300	mismatch repair complex	0.0011	0.0015	0.72	0.801985	1	gene-G6O67_001244
GO:0032865	ERMES complex	0.0011	0.0015	0.72	0.801985	1	gene-G6O67_006385
GO:0032993	protein-DNA complex	0.0011	0.0015	0.72	0.801985	1	gene-G6O67_000478
GO:0038201	TOR complex	0.0011	0.0015	0.72	0.801985	1	gene-G6O67_007061
GO:0042763	intracellular immature spore	0.0011	0.0015	0.72	0.801985	1	gene-G6O67_006762
GO:0042764	ascospore-type prospore	0.0011	0.0015	0.72	0.801985	1	gene-G6O67_006762
GO:0046695	SLIK (SAGA-like) complex	0.0011	0.0015	0.72	0.801985	1	gene-G6O67_002632
GO:0000793	condensed chromosome	0.0021	0.0029	0.72	0.810924	1	gene-G6O67_000330;gene-G6O67_007203
GO:0000794	condensed nuclear chromosome	0.0021	0.0029	0.72	0.810924	1	gene-G6O67_000330;gene-G6O67_007203
GO:0030176	integral component of endoplasmic reticulum membrane	0.0021	0.0029	0.72	0.810924	1	gene-G6O67_006384;gene-G6O67_006385
GO:0005740	mitochondrial envelope	0.0075	0.0094	0.79	0.823484	1	gene-G6O67_001105;gene-G6O67_002082;gene-G6O67_002139;gene-G6O67_003175;gene-G6O67_003882;gene-G6O67_008041;gene-G6O67_008170
GO:0000775	chromosome, centromeric region	0.0032	0.0044	0.72	0.828669	1	gene-G6O67_000330;gene-G6O67_000414;gene-G6O67_007203
GO:0031967	organelle envelope	0.0106	0.0133	0.8	0.83824	1	gene-G6O67_001105;gene-G6O67_001843;gene-G6O67_002082;gene-G6O67_002139;gene-G6O67_003175;gene-G6O67_003882;gene-G6O67_006124;gene-G6O67_006375;gene-G6O67_008041;gene-G6O67_008170
GO:0031975	envelope	0.0106	0.0133	0.8	0.83824	1	gene-G6O67_001105;gene-G6O67_001843;gene-G6O67_002082;gene-G6O67_002139;gene-G6O67_003175;gene-G6O67_003882;gene-G6O67_006124;gene-G6O67_006375;gene-G6O67_008041;gene-G6O67_008170
GO:0016592	mediator complex	0.0043	0.0059	0.72	0.846289	1	gene-G6O67_000800;gene-G6O67_002951;gene-G6O67_003311;gene-G6O67_005371
GO:0000792	heterochromatin	0.0021	0.0032	0.66	0.852471	1	gene-G6O67_000478;gene-G6O67_003234
GO:0005680	anaphase-promoting complex	0.0021	0.0032	0.66	0.852471	1	gene-G6O67_004002;gene-G6O67_007501
GO:0005732	small nucleolar ribonucleoprotein complex	0.0021	0.0032	0.66	0.852471	1	gene-G6O67_005230;gene-G6O67_006953
GO:0098798	mitochondrial protein complex	0.0021	0.0032	0.66	0.852471	1	gene-G6O67_001105;gene-G6O67_003175
GO:0000176	nuclear exosome (RNase complex)	0.0011	0.0018	0.6	0.856817	1	gene-G6O67_004439
GO:0000439	core TFIIH complex	0.0011	0.0018	0.6	0.856817	1	gene-G6O67_003713
GO:0005628	prospore membrane	0.0011	0.0018	0.6	0.856817	1	gene-G6O67_006762
GO:0005666	DNA-directed RNA polymerase III complex	0.0011	0.0018	0.6	0.856817	1	gene-G6O67_002751
GO:0005744	mitochondrial inner membrane presequence translocase complex	0.0011	0.0018	0.6	0.856817	1	gene-G6O67_003175
GO:0005778	peroxisomal membrane	0.0011	0.0018	0.6	0.856817	1	gene-G6O67_002516
GO:0005839	proteasome core complex	0.0011	0.0018	0.6	0.856817	1	gene-G6O67_007056
GO:0008180	COP9 signalosome	0.0011	0.0018	0.6	0.856817	1	gene-G6O67_006461
GO:0031307	integral component of mitochondrial outer membrane	0.0011	0.0018	0.6	0.856817	1	gene-G6O67_004622
GO:0031312	extrinsic component of organelle membrane	0.0011	0.0018	0.6	0.856817	1	gene-G6O67_007410
GO:0033179	proton-transporting V-type ATPase, V0 domain	0.0011	0.0018	0.6	0.856817	1	gene-G6O67_001979
GO:0051285	cell cortex of cell tip	0.0011	0.0018	0.6	0.856817	1	gene-G6O67_007203
GO:0042995	cell projection	0.0032	0.0047	0.68	0.861716	1	gene-G6O67_002391;gene-G6O67_002772;gene-G6O67_007203
GO:0044463	cell projection part	0.0032	0.0047	0.68	0.861716	1	gene-G6O67_002391;gene-G6O67_002772;gene-G6O67_007203
GO:0120025	plasma membrane bounded cell projection	0.0032	0.0047	0.68	0.861716	1	gene-G6O67_002391;gene-G6O67_002772;gene-G6O67_007203
GO:0120038	plasma membrane bounded cell projection part	0.0032	0.0047	0.68	0.861716	1	gene-G6O67_002391;gene-G6O67_002772;gene-G6O67_007203
GO:0044454	nuclear chromosome part	0.0138	0.0174	0.8	0.870052	1	gene-G6O67_000214;gene-G6O67_000330;gene-G6O67_000414;gene-G6O67_000478;gene-G6O67_001149;gene-G6O67_003054;gene-G6O67_003234;gene-G6O67_003627;gene-G6O67_006310;gene-G6O67_007061;gene-G6O67_007203;gene-G6O67_007252;gene-G6O67_008466
GO:0031966	mitochondrial membrane	0.0064	0.0088	0.72	0.876727	1	gene-G6O67_001105;gene-G6O67_002139;gene-G6O67_003175;gene-G6O67_008041;gene-G6O67_008158;gene-G6O67_008170
GO:0071944	cell periphery	0.017	0.0212	0.8	0.881556	1	gene-G6O67_001064;gene-G6O67_001085;gene-G6O67_001629;gene-G6O67_001843;gene-G6O67_002117;gene-G6O67_002139;gene-G6O67_002418;gene-G6O67_002772;gene-G6O67_004397;gene-G6O67_005173;gene-G6O67_005939;gene-G6O67_006375;gene-G6O67_006401;gene-G6O67_006762;gene-G6O67_007203;gene-G6O67_007600
GO:0044433	cytoplasmic vesicle part	0.0021	0.0035	0.6	0.885522	1	gene-G6O67_003251;gene-G6O67_005713
GO:0016020	membrane	0.0362	0.0424	0.85	0.886716	1	gene-G6O67_000492;gene-G6O67_000981;gene-G6O67_001064;gene-G6O67_001073;gene-G6O67_001085;gene-G6O67_001105;gene-G6O67_001117;gene-G6O67_001469;gene-G6O67_001629;gene-G6O67_001843;gene-G6O67_002139;gene-G6O67_002516;gene-G6O67_002772;gene-G6O67_003175;gene-G6O67_003251;gene-G6O67_003415;gene-G6O67_004376;gene-G6O67_004392;gene-G6O67_004564;gene-G6O67_005296;gene-G6O67_005713;gene-G6O67_006002;gen…
GO:0044451	nucleoplasm part	0.0032	0.005	0.64	0.889026	1	gene-G6O67_000478;gene-G6O67_002703;gene-G6O67_007598
GO:0000131	incipient cellular bud site	0.0011	0.0021	0.52	0.896478	1	gene-G6O67_002772
GO:0005819	spindle	0.0011	0.0021	0.52	0.896478	1	gene-G6O67_007203
GO:0005844	polysome	0.0011	0.0021	0.52	0.896478	1	gene-G6O67_001809
GO:0031314	extrinsic component of mitochondrial inner membrane	0.0011	0.0021	0.52	0.896478	1	gene-G6O67_004648
GO:0090734	site of DNA damage	0.0011	0.0021	0.52	0.896478	1	gene-G6O67_003054
GO:0099080	supramolecular complex	0.0011	0.0021	0.52	0.896478	1	gene-G6O67_007203
GO:0099081	supramolecular polymer	0.0011	0.0021	0.52	0.896478	1	gene-G6O67_007203
GO:0099512	supramolecular fiber	0.0011	0.0021	0.52	0.896478	1	gene-G6O67_007203
GO:0099513	polymeric cytoskeletal fiber	0.0011	0.0021	0.52	0.896478	1	gene-G6O67_007203
GO:0031090	organelle membrane	0.0128	0.0168	0.76	0.901296	1	gene-G6O67_001064;gene-G6O67_001105;gene-G6O67_002139;gene-G6O67_002516;gene-G6O67_003175;gene-G6O67_003251;gene-G6O67_005296;gene-G6O67_005713;gene-G6O67_006124;gene-G6O67_007410;gene-G6O67_008041;gene-G6O67_008170
GO:0000785	chromatin	0.0117	0.0156	0.75	0.903928	1	gene-G6O67_000214;gene-G6O67_000414;gene-G6O67_000478;gene-G6O67_001149;gene-G6O67_003054;gene-G6O67_003234;gene-G6O67_003627;gene-G6O67_003796;gene-G6O67_006310;gene-G6O67_007061;gene-G6O67_008466
GO:0000790	nuclear chromatin	0.0117	0.0156	0.75	0.903928	1	gene-G6O67_000214;gene-G6O67_000414;gene-G6O67_000478;gene-G6O67_001149;gene-G6O67_003054;gene-G6O67_003234;gene-G6O67_003627;gene-G6O67_004439;gene-G6O67_006310;gene-G6O67_007061;gene-G6O67_008466
GO:0019898	extrinsic component of membrane	0.0032	0.0053	0.6	0.911403	1	gene-G6O67_005296;gene-G6O67_005713;gene-G6O67_007410
GO:0000228	nuclear chromosome	0.0138	0.0183	0.76	0.911509	1	gene-G6O67_000214;gene-G6O67_000330;gene-G6O67_000414;gene-G6O67_000478;gene-G6O67_001149;gene-G6O67_003054;gene-G6O67_003234;gene-G6O67_003627;gene-G6O67_006310;gene-G6O67_007061;gene-G6O67_007203;gene-G6O67_007252;gene-G6O67_008466
GO:0072686	mitotic spindle	0.0021	0.0038	0.56	0.911594	1	gene-G6O67_000906;gene-G6O67_007203
GO:1990234	transferase complex	0.0064	0.0094	0.68	0.912981	1	gene-G6O67_002701;gene-G6O67_003897;gene-G6O67_004392;gene-G6O67_006809;gene-G6O67_007565;gene-G6O67_007598
GO:0005829	cytosol	0.0192	0.0244	0.78	0.914907	1	gene-G6O67_000214;gene-G6O67_000240;gene-G6O67_001149;gene-G6O67_001399;gene-G6O67_001769;gene-G6O67_001837;gene-G6O67_002516;gene-G6O67_005251;gene-G6O67_005296;gene-G6O67_005997;gene-G6O67_006401;gene-G6O67_006762;gene-G6O67_006930;gene-G6O67_007137;gene-G6O67_007257;gene-G6O67_007518;gene-G6O67_007598;gene-G6O67_008866
GO:0005783	endoplasmic reticulum	0.0106	0.0147	0.72	0.919824	1	gene-G6O67_001064;gene-G6O67_001843;gene-G6O67_002521;gene-G6O67_003251;gene-G6O67_004397;gene-G6O67_005601;gene-G6O67_006124;gene-G6O67_006375;gene-G6O67_007600;gene-G6O67_008170
GO:0005654	nucleoplasm	0.0053	0.0082	0.65	0.921256	1	gene-G6O67_000478;gene-G6O67_002703;gene-G6O67_006374;gene-G6O67_007598;gene-G6O67_008866
GO:0044427	chromosomal part	0.0138	0.0186	0.75	0.922614	1	gene-G6O67_000214;gene-G6O67_000330;gene-G6O67_000414;gene-G6O67_000478;gene-G6O67_001149;gene-G6O67_003054;gene-G6O67_003234;gene-G6O67_003627;gene-G6O67_006310;gene-G6O67_007061;gene-G6O67_007203;gene-G6O67_007252;gene-G6O67_008466
GO:0000922	spindle pole	0.0011	0.0024	0.45	0.925161	1	gene-G6O67_004687
GO:0044440	endosomal part	0.0011	0.0024	0.45	0.925161	1	gene-G6O67_005713
GO:0044459	plasma membrane part	0.0011	0.0024	0.45	0.925161	1	gene-G6O67_001629
GO:0098800	inner mitochondrial membrane protein complex	0.0011	0.0024	0.45	0.925161	1	gene-G6O67_003175
GO:0051286	cell tip	0.0043	0.0071	0.6	0.931517	1	gene-G6O67_002391;gene-G6O67_002772;gene-G6O67_004397;gene-G6O67_007203
GO:0000502	proteasome complex	0.0021	0.0041	0.52	0.932016	1	gene-G6O67_000710;gene-G6O67_006461
GO:0000776	kinetochore	0.0021	0.0041	0.52	0.932016	1	gene-G6O67_000330;gene-G6O67_007203
GO:0030687	preribosome, large subunit precursor	0.0021	0.0041	0.52	0.932016	1	gene-G6O67_001769;gene-G6O67_006374
GO:0012505	endomembrane system	0.0181	0.0241	0.75	0.94209	1	gene-G6O67_001064;gene-G6O67_001399;gene-G6O67_001843;gene-G6O67_003251;gene-G6O67_004397;gene-G6O67_005251;gene-G6O67_005296;gene-G6O67_005601;gene-G6O67_005713;gene-G6O67_005913;gene-G6O67_006124;gene-G6O67_006375;gene-G6O67_006401;gene-G6O67_006762;gene-G6O67_007600;gene-G6O67_008170;gene-G6O67_008449
GO:0005874	microtubule	0.0043	0.0074	0.58	0.944689	1	gene-G6O67_000735;gene-G6O67_004687;gene-G6O67_006258;gene-G6O67_007203
GO:0000124	SAGA complex	0.0011	0.0027	0.4	0.945903	1	gene-G6O67_002632
GO:0000784	nuclear chromosome, telomeric region	0.0011	0.0027	0.4	0.945903	1	gene-G6O67_007061
GO:0031932	TORC2 complex	0.0011	0.0027	0.4	0.945903	1	gene-G6O67_007061
GO:0035861	site of double-strand break	0.0011	0.0027	0.4	0.945903	1	gene-G6O67_003054
GO:0098827	endoplasmic reticulum subcompartment	0.0021	0.0044	0.48	0.947915	1	gene-G6O67_001843;gene-G6O67_003251
GO:0005789	endoplasmic reticulum membrane	0.0149	0.0209	0.71	0.953985	1	gene-G6O67_000276;gene-G6O67_000548;gene-G6O67_000812;gene-G6O67_001010;gene-G6O67_001720;gene-G6O67_002137;gene-G6O67_002435;gene-G6O67_002721;gene-G6O67_003251;gene-G6O67_003284;gene-G6O67_005088;gene-G6O67_006465;gene-G6O67_007310;gene-G6O67_008158
GO:0005826	actomyosin contractile ring	0.0011	0.0029	0.36	0.960901	1	gene-G6O67_004397
GO:0061695	transferase complex, transferring phosphorus-containing groups	0.0011	0.0029	0.36	0.960901	1	gene-G6O67_007598
GO:0070938	contractile ring	0.0011	0.0029	0.36	0.960901	1	gene-G6O67_004397
GO:0071014	post-mRNA release spliceosomal complex	0.0011	0.0029	0.36	0.960901	1	gene-G6O67_008299
GO:0099738	cell cortex region	0.0011	0.0029	0.36	0.960901	1	gene-G6O67_007203
GO:0005694	chromosome	0.0149	0.0215	0.69	0.965522	1	gene-G6O67_000214;gene-G6O67_000330;gene-G6O67_000414;gene-G6O67_000478;gene-G6O67_001149;gene-G6O67_003054;gene-G6O67_003234;gene-G6O67_003627;gene-G6O67_004095;gene-G6O67_006310;gene-G6O67_007061;gene-G6O67_007203;gene-G6O67_007252;gene-G6O67_008466
GO:0098796	membrane protein complex	0.0032	0.0065	0.49	0.965542	1	gene-G6O67_001105;gene-G6O67_003175;gene-G6O67_003251
GO:0044432	endoplasmic reticulum part	0.0021	0.005	0.43	0.969723	1	gene-G6O67_001843;gene-G6O67_003251
GO:0044455	mitochondrial membrane part	0.0021	0.005	0.43	0.969723	1	gene-G6O67_001105;gene-G6O67_003175
GO:0005933	cellular bud	0.0043	0.0082	0.52	0.971521	1	gene-G6O67_001629;gene-G6O67_001843;gene-G6O67_002391;gene-G6O67_002772
GO:0000786	nucleosome	0.0011	0.0032	0.33	0.971744	1	gene-G6O67_000323
GO:0005684	U2-type spliceosomal complex	0.0011	0.0032	0.33	0.971744	1	gene-G6O67_008299
GO:0005743	mitochondrial inner membrane	0.0096	0.0153	0.63	0.971791	1	gene-G6O67_000857;gene-G6O67_002224;gene-G6O67_002359;gene-G6O67_003175;gene-G6O67_004821;gene-G6O67_005387;gene-G6O67_006052;gene-G6O67_007190;gene-G6O67_007408
GO:0005816	spindle pole body	0.0021	0.0053	0.4	0.977013	1	gene-G6O67_002772;gene-G6O67_007203
GO:0031011	Ino80 complex	0.0011	0.0035	0.3	0.979582	1	gene-G6O67_005075
GO:0042175	nuclear outer membrane-endoplasmic reticulum membrane network	0.0011	0.0035	0.3	0.979582	1	gene-G6O67_003251
GO:0098791	Golgi subcompartment	0.0011	0.0035	0.3	0.979582	1	gene-G6O67_001843
GO:0030863	cortical cytoskeleton	0.0021	0.0056	0.38	0.982591	1	gene-G6O67_002139;gene-G6O67_004397
GO:0030427	site of polarized growth	0.0043	0.0091	0.47	0.985768	1	gene-G6O67_001843;gene-G6O67_002391;gene-G6O67_002772;gene-G6O67_007203
GO:0005815	microtubule organizing center	0.0032	0.0077	0.42	0.987315	1	gene-G6O67_002772;gene-G6O67_004687;gene-G6O67_007203
GO:0044444	cytoplasmic part	0.0511	0.066	0.77	0.988627	1	gene-G6O67_000214;gene-G6O67_000240;gene-G6O67_001064;gene-G6O67_001105;gene-G6O67_001149;gene-G6O67_001399;gene-G6O67_001769;gene-G6O67_001843;gene-G6O67_002058;gene-G6O67_002082;gene-G6O67_002117;gene-G6O67_002139;gene-G6O67_002420;gene-G6O67_002516;gene-G6O67_003175;gene-G6O67_003251;gene-G6O67_003882;gene-G6O67_003989;gene-G6O67_004001;gene-G6O67_004392;gene-G6O67_004397;gene-G6O67_004400;gen…
GO:0015934	large ribosomal subunit	0.0011	0.0041	0.26	0.989342	1	gene-G6O67_005861
GO:0044732	mitotic spindle pole body	0.0011	0.0041	0.26	0.989342	1	gene-G6O67_002772
GO:0005938	cell cortex	0.0053	0.0112	0.48	0.990448	1	gene-G6O67_001111;gene-G6O67_001843;gene-G6O67_002139;gene-G6O67_004397;gene-G6O67_007203
GO:0044431	Golgi apparatus part	0.0011	0.0044	0.24	0.992301	1	gene-G6O67_001843
GO:0000139	Golgi membrane	0.0032	0.0082	0.39	0.992426	1	gene-G6O67_003524;gene-G6O67_003637;gene-G6O67_006001
GO:0044448	cell cortex part	0.0043	0.01	0.43	0.993063	1	gene-G6O67_001843;gene-G6O67_002139;gene-G6O67_004397;gene-G6O67_007203
GO:0005681	spliceosomal complex	0.0053	0.0118	0.45	0.993953	1	gene-G6O67_005365;gene-G6O67_005990;gene-G6O67_006953;gene-G6O67_008299;gene-G6O67_008738
GO:0005794	Golgi apparatus	0.0032	0.0088	0.36	0.995519	1	gene-G6O67_001843;gene-G6O67_005251;gene-G6O67_006401
GO:0031974	membrane-enclosed lumen	0.0256	0.0386	0.66	0.995706	1	gene-G6O67_000214;gene-G6O67_000330;gene-G6O67_000414;gene-G6O67_000478;gene-G6O67_001149;gene-G6O67_002082;gene-G6O67_002703;gene-G6O67_002999;gene-G6O67_003054;gene-G6O67_003234;gene-G6O67_003627;gene-G6O67_003882;gene-G6O67_004829;gene-G6O67_006310;gene-G6O67_007016;gene-G6O67_007061;gene-G6O67_007203;gene-G6O67_007252;gene-G6O67_007494;gene-G6O67_007598;gene-G6O67_007600;gene-G6O67_008466;gen…
GO:0043233	organelle lumen	0.0256	0.0386	0.66	0.995706	1	gene-G6O67_000214;gene-G6O67_000330;gene-G6O67_000414;gene-G6O67_000478;gene-G6O67_001149;gene-G6O67_002082;gene-G6O67_002703;gene-G6O67_002999;gene-G6O67_003054;gene-G6O67_003234;gene-G6O67_003627;gene-G6O67_003882;gene-G6O67_004829;gene-G6O67_006310;gene-G6O67_007016;gene-G6O67_007061;gene-G6O67_007203;gene-G6O67_007252;gene-G6O67_007494;gene-G6O67_007598;gene-G6O67_007600;gene-G6O67_008466;gen…
GO:0070013	intracellular organelle lumen	0.0256	0.0386	0.66	0.995706	1	gene-G6O67_000214;gene-G6O67_000330;gene-G6O67_000414;gene-G6O67_000478;gene-G6O67_001149;gene-G6O67_002082;gene-G6O67_002703;gene-G6O67_002999;gene-G6O67_003054;gene-G6O67_003234;gene-G6O67_003627;gene-G6O67_003882;gene-G6O67_004829;gene-G6O67_006310;gene-G6O67_007016;gene-G6O67_007061;gene-G6O67_007203;gene-G6O67_007252;gene-G6O67_007494;gene-G6O67_007598;gene-G6O67_007600;gene-G6O67_008466;gen…
GO:0099568	cytoplasmic region	0.0043	0.0106	0.4	0.995756	1	gene-G6O67_001843;gene-G6O67_002139;gene-G6O67_004397;gene-G6O67_007203
GO:0015630	microtubule cytoskeleton	0.0021	0.0071	0.3	0.995792	1	gene-G6O67_002772;gene-G6O67_007203
GO:0030684	preribosome	0.0021	0.0071	0.3	0.995792	1	gene-G6O67_001769;gene-G6O67_008836
GO:0030864	cortical actin cytoskeleton	0.0011	0.005	0.21	0.995984	1	gene-G6O67_004397
GO:0031984	organelle subcompartment	0.0021	0.0074	0.29	0.996849	1	gene-G6O67_001843;gene-G6O67_003251
GO:0032153	cell division site	0.0021	0.0074	0.29	0.996849	1	gene-G6O67_002772;gene-G6O67_004397
GO:0032040	small-subunit processome	0.0011	0.0053	0.2	0.9971	1	gene-G6O67_008836
GO:1902494	catalytic complex	0.0085	0.0177	0.48	0.997688	1	gene-G6O67_002420;gene-G6O67_002701;gene-G6O67_003897;gene-G6O67_004392;gene-G6O67_006809;gene-G6O67_007252;gene-G6O67_007565;gene-G6O67_007598
GO:0005739	mitochondrion	0.0298	0.0451	0.66	0.99775	1	gene-G6O67_000320;gene-G6O67_000535;gene-G6O67_001105;gene-G6O67_002058;gene-G6O67_002082;gene-G6O67_002139;gene-G6O67_003175;gene-G6O67_003882;gene-G6O67_003989;gene-G6O67_004001;gene-G6O67_004372;gene-G6O67_004829;gene-G6O67_005099;gene-G6O67_006071;gene-G6O67_006322;gene-G6O67_006375;gene-G6O67_006423;gene-G6O67_006740;gene-G6O67_006763;gene-G6O67_007494;gene-G6O67_007600;gene-G6O67_007975;gen…
GO:0015629	actin cytoskeleton	0.0011	0.0056	0.19	0.997906	1	gene-G6O67_004397
GO:0019866	organelle inner membrane	0.0011	0.0056	0.19	0.997906	1	gene-G6O67_003175
GO:0032155	cell division site part	0.0011	0.0056	0.19	0.997906	1	gene-G6O67_004397
GO:0031981	nuclear lumen	0.0192	0.0324	0.59	0.998337	1	gene-G6O67_000214;gene-G6O67_000330;gene-G6O67_000414;gene-G6O67_000478;gene-G6O67_001149;gene-G6O67_002703;gene-G6O67_002999;gene-G6O67_003054;gene-G6O67_003234;gene-G6O67_003627;gene-G6O67_006310;gene-G6O67_007061;gene-G6O67_007203;gene-G6O67_007252;gene-G6O67_007598;gene-G6O67_008466;gene-G6O67_008829;gene-G6O67_008836
GO:0031224	intrinsic component of membrane	0.0011	0.0059	0.18	0.998488	1	gene-G6O67_001629
GO:0005856	cytoskeleton	0.0053	0.0135	0.39	0.998546	1	gene-G6O67_000648;gene-G6O67_002139;gene-G6O67_002772;gene-G6O67_004397;gene-G6O67_007203
GO:0044425	membrane part	0.0075	0.0171	0.44	0.998862	1	gene-G6O67_001105;gene-G6O67_001629;gene-G6O67_003175;gene-G6O67_003251;gene-G6O67_005296;gene-G6O67_005713;gene-G6O67_007410
GO:0044430	cytoskeletal part	0.0043	0.0124	0.34	0.999074	1	gene-G6O67_002139;gene-G6O67_002772;gene-G6O67_004397;gene-G6O67_007203
GO:0005935	cellular bud neck	0.0011	0.0074	0.14	0.999704	1	gene-G6O67_001843
GO:0044428	nuclear part	0.0245	0.0427	0.57	0.999779	1	gene-G6O67_000214;gene-G6O67_000330;gene-G6O67_000414;gene-G6O67_000478;gene-G6O67_001149;gene-G6O67_001843;gene-G6O67_002703;gene-G6O67_002999;gene-G6O67_003054;gene-G6O67_003234;gene-G6O67_003627;gene-G6O67_006124;gene-G6O67_006310;gene-G6O67_006375;gene-G6O67_006809;gene-G6O67_007061;gene-G6O67_007203;gene-G6O67_007252;gene-G6O67_007598;gene-G6O67_008299;gene-G6O67_008466;gene-G6O67_008829;gen…
GO:0043227	membrane-bounded organelle	0.0809	0.1107	0.73	0.999824	1	gene-G6O67_000214;gene-G6O67_000261;gene-G6O67_000330;gene-G6O67_000414;gene-G6O67_000478;gene-G6O67_000668;gene-G6O67_000763;gene-G6O67_001064;gene-G6O67_001105;gene-G6O67_001149;gene-G6O67_001399;gene-G6O67_001533;gene-G6O67_001806;gene-G6O67_001843;gene-G6O67_002035;gene-G6O67_002058;gene-G6O67_002082;gene-G6O67_002117;gene-G6O67_002139;gene-G6O67_002401;gene-G6O67_002516;gene-G6O67_002703;gen…
GO:0005575	cellular_component	0.1076	0.1416	0.76	0.999872	1	gene-G6O67_000214;gene-G6O67_000240;gene-G6O67_000261;gene-G6O67_000330;gene-G6O67_000414;gene-G6O67_000478;gene-G6O67_000668;gene-G6O67_000763;gene-G6O67_001064;gene-G6O67_001085;gene-G6O67_001105;gene-G6O67_001149;gene-G6O67_001399;gene-G6O67_001444;gene-G6O67_001533;gene-G6O67_001629;gene-G6O67_001769;gene-G6O67_001806;gene-G6O67_001843;gene-G6O67_002035;gene-G6O67_002058;gene-G6O67_002082;gen…
GO:0043231	intracellular membrane-bounded organelle	0.0767	0.1069	0.72	0.999887	1	gene-G6O67_000214;gene-G6O67_000261;gene-G6O67_000330;gene-G6O67_000414;gene-G6O67_000478;gene-G6O67_000668;gene-G6O67_000763;gene-G6O67_001064;gene-G6O67_001105;gene-G6O67_001149;gene-G6O67_001533;gene-G6O67_001806;gene-G6O67_001843;gene-G6O67_002035;gene-G6O67_002058;gene-G6O67_002082;gene-G6O67_002117;gene-G6O67_002139;gene-G6O67_002401;gene-G6O67_002516;gene-G6O67_002703;gene-G6O67_002792;gen…
GO:0005623	cell	0.1044	0.1399	0.75	0.999937	1	gene-G6O67_000214;gene-G6O67_000240;gene-G6O67_000261;gene-G6O67_000330;gene-G6O67_000414;gene-G6O67_000478;gene-G6O67_000668;gene-G6O67_000763;gene-G6O67_001064;gene-G6O67_001085;gene-G6O67_001105;gene-G6O67_001149;gene-G6O67_001399;gene-G6O67_001533;gene-G6O67_001629;gene-G6O67_001769;gene-G6O67_001806;gene-G6O67_001843;gene-G6O67_002035;gene-G6O67_002058;gene-G6O67_002082;gene-G6O67_002117;gen…
GO:0044464	cell part	0.1044	0.1399	0.75	0.999937	1	gene-G6O67_000214;gene-G6O67_000240;gene-G6O67_000261;gene-G6O67_000330;gene-G6O67_000414;gene-G6O67_000478;gene-G6O67_000668;gene-G6O67_000763;gene-G6O67_001064;gene-G6O67_001085;gene-G6O67_001105;gene-G6O67_001149;gene-G6O67_001399;gene-G6O67_001533;gene-G6O67_001629;gene-G6O67_001769;gene-G6O67_001806;gene-G6O67_001843;gene-G6O67_002035;gene-G6O67_002058;gene-G6O67_002082;gene-G6O67_002117;gen…
GO:0043226	organelle	0.0831	0.1172	0.71	0.999968	1	gene-G6O67_000214;gene-G6O67_000240;gene-G6O67_000261;gene-G6O67_000330;gene-G6O67_000414;gene-G6O67_000478;gene-G6O67_000668;gene-G6O67_000763;gene-G6O67_001064;gene-G6O67_001105;gene-G6O67_001149;gene-G6O67_001399;gene-G6O67_001533;gene-G6O67_001806;gene-G6O67_001843;gene-G6O67_002035;gene-G6O67_002058;gene-G6O67_002082;gene-G6O67_002117;gene-G6O67_002139;gene-G6O67_002401;gene-G6O67_002516;gen…
GO:0043229	intracellular organelle	0.0831	0.1172	0.71	0.999968	1	gene-G6O67_000214;gene-G6O67_000240;gene-G6O67_000261;gene-G6O67_000330;gene-G6O67_000414;gene-G6O67_000478;gene-G6O67_000668;gene-G6O67_000763;gene-G6O67_001064;gene-G6O67_001105;gene-G6O67_001149;gene-G6O67_001399;gene-G6O67_001533;gene-G6O67_001806;gene-G6O67_001843;gene-G6O67_002035;gene-G6O67_002058;gene-G6O67_002082;gene-G6O67_002117;gene-G6O67_002139;gene-G6O67_002401;gene-G6O67_002516;gen…
GO:0005634	nucleus	0.1289	0.1702	0.76	0.99998	1	Ophiocordyceps_sinensis_newGene_2238;gene-G6O67_000211;gene-G6O67_000214;gene-G6O67_000261;gene-G6O67_000290;gene-G6O67_000323;gene-G6O67_000330;gene-G6O67_000392;gene-G6O67_000414;gene-G6O67_000478;gene-G6O67_000492;gene-G6O67_000616;gene-G6O67_000644;gene-G6O67_000668;gene-G6O67_000763;gene-G6O67_000794;gene-G6O67_001149;gene-G6O67_001453;gene-G6O67_001533;gene-G6O67_001632;gene-G6O67_001806;ge…
GO:0043228	non-membrane-bounded organelle	0.0234	0.0456	0.51	0.999985	1	gene-G6O67_000214;gene-G6O67_000240;gene-G6O67_000330;gene-G6O67_000414;gene-G6O67_000478;gene-G6O67_000668;gene-G6O67_001149;gene-G6O67_002139;gene-G6O67_002772;gene-G6O67_002999;gene-G6O67_003054;gene-G6O67_003234;gene-G6O67_003627;gene-G6O67_004397;gene-G6O67_006310;gene-G6O67_006762;gene-G6O67_007061;gene-G6O67_007203;gene-G6O67_007252;gene-G6O67_008466;gene-G6O67_008829;gene-G6O67_008836
GO:0043232	intracellular non-membrane-bounded organelle	0.0234	0.0456	0.51	0.999985	1	gene-G6O67_000214;gene-G6O67_000240;gene-G6O67_000330;gene-G6O67_000414;gene-G6O67_000478;gene-G6O67_000668;gene-G6O67_001149;gene-G6O67_002139;gene-G6O67_002772;gene-G6O67_002999;gene-G6O67_003054;gene-G6O67_003234;gene-G6O67_003627;gene-G6O67_004397;gene-G6O67_006310;gene-G6O67_006762;gene-G6O67_007061;gene-G6O67_007203;gene-G6O67_007252;gene-G6O67_008466;gene-G6O67_008829;gene-G6O67_008836
GO:0005730	nucleolus	0.0085	0.0244	0.35	0.999989	1	gene-G6O67_000538;gene-G6O67_000781;gene-G6O67_001920;gene-G6O67_002999;gene-G6O67_003577;gene-G6O67_006374;gene-G6O67_008829;gene-G6O67_008836
GO:0005622	intracellular	0.098	0.1369	0.72	0.99999	1	gene-G6O67_000214;gene-G6O67_000240;gene-G6O67_000261;gene-G6O67_000330;gene-G6O67_000414;gene-G6O67_000478;gene-G6O67_000668;gene-G6O67_000763;gene-G6O67_001064;gene-G6O67_001105;gene-G6O67_001149;gene-G6O67_001399;gene-G6O67_001533;gene-G6O67_001769;gene-G6O67_001806;gene-G6O67_001843;gene-G6O67_002035;gene-G6O67_002058;gene-G6O67_002082;gene-G6O67_002117;gene-G6O67_002139;gene-G6O67_002226;gen…
GO:0044424	intracellular part	0.0969	0.136	0.71	0.999991	1	gene-G6O67_000214;gene-G6O67_000240;gene-G6O67_000261;gene-G6O67_000330;gene-G6O67_000414;gene-G6O67_000478;gene-G6O67_000668;gene-G6O67_000763;gene-G6O67_001064;gene-G6O67_001105;gene-G6O67_001149;gene-G6O67_001399;gene-G6O67_001533;gene-G6O67_001769;gene-G6O67_001806;gene-G6O67_001843;gene-G6O67_002035;gene-G6O67_002058;gene-G6O67_002082;gene-G6O67_002117;gene-G6O67_002139;gene-G6O67_002226;gen…
GO:0044446	intracellular organelle part	0.0447	0.0777	0.58	0.999999	1	gene-G6O67_000214;gene-G6O67_000330;gene-G6O67_000414;gene-G6O67_000478;gene-G6O67_001064;gene-G6O67_001105;gene-G6O67_001149;gene-G6O67_001843;gene-G6O67_002082;gene-G6O67_002139;gene-G6O67_002516;gene-G6O67_002703;gene-G6O67_002772;gene-G6O67_002999;gene-G6O67_003054;gene-G6O67_003175;gene-G6O67_003234;gene-G6O67_003251;gene-G6O67_003627;gene-G6O67_003882;gene-G6O67_004397;gene-G6O67_004829;gen…
GO:1990904	ribonucleoprotein complex	0.0043	0.0197	0.22	0.999999	1	gene-G6O67_000240;gene-G6O67_001769;gene-G6O67_008299;gene-G6O67_008836
GO:0044422	organelle part	0.0447	0.078	0.57	0.999999	1	gene-G6O67_000214;gene-G6O67_000330;gene-G6O67_000414;gene-G6O67_000478;gene-G6O67_001064;gene-G6O67_001105;gene-G6O67_001149;gene-G6O67_001843;gene-G6O67_002082;gene-G6O67_002139;gene-G6O67_002516;gene-G6O67_002703;gene-G6O67_002772;gene-G6O67_002999;gene-G6O67_003054;gene-G6O67_003175;gene-G6O67_003234;gene-G6O67_003251;gene-G6O67_003627;gene-G6O67_003882;gene-G6O67_004397;gene-G6O67_004829;gen…
GO:0005737	cytoplasm	0.1033	0.1534	0.67	1	1	gene-G6O67_000214;gene-G6O67_000240;gene-G6O67_000344;gene-G6O67_000648;gene-G6O67_000668;gene-G6O67_000763;gene-G6O67_000890;gene-G6O67_001064;gene-G6O67_001105;gene-G6O67_001149;gene-G6O67_001229;gene-G6O67_001399;gene-G6O67_001724;gene-G6O67_001769;gene-G6O67_001806;gene-G6O67_001809;gene-G6O67_001843;gene-G6O67_002035;gene-G6O67_002058;gene-G6O67_002082;gene-G6O67_002111;gene-G6O67_002117;gen…
GO:0032991	macromolecular complex	0.0341	0.0692	0.49	1	1	gene-G6O67_000214;gene-G6O67_000240;gene-G6O67_000330;gene-G6O67_000478;gene-G6O67_001105;gene-G6O67_001149;gene-G6O67_001444;gene-G6O67_001769;gene-G6O67_002139;gene-G6O67_002420;gene-G6O67_002516;gene-G6O67_002701;gene-G6O67_002703;gene-G6O67_003175;gene-G6O67_003234;gene-G6O67_003251;gene-G6O67_003897;gene-G6O67_004392;gene-G6O67_004747;gene-G6O67_005296;gene-G6O67_005713;gene-G6O67_005997;gen…
GO:0005840	ribosome	0.0075	0.0374	0.2	1	1	gene-G6O67_000134;gene-G6O67_000240;gene-G6O67_000539;gene-G6O67_001059;gene-G6O67_001970;gene-G6O67_003704;gene-G6O67_008781

## Sheet: MF
ID	Description	GeneRatio	BgRatio	enrich_factor	pvalue	qvalue	geneID
GO:0022857	transmembrane transporter activity	0.066	0.0356	1.85	3.50729e-12	2.22362e-09	gene-G6O67_000044;gene-G6O67_000079;gene-G6O67_000125;gene-G6O67_000176;gene-G6O67_000353;gene-G6O67_000395;gene-G6O67_000397;gene-G6O67_000409;gene-G6O67_000463;gene-G6O67_000523;gene-G6O67_000584;gene-G6O67_000714;gene-G6O67_000829;gene-G6O67_000831;gene-G6O67_000832;gene-G6O67_001032;gene-G6O67_001172;gene-G6O67_001256;gene-G6O67_001857;gene-G6O67_001957;gene-G6O67_002163;gene-G6O67_002338;gen…
GO:0020037	heme binding	0.0359	0.0196	1.83	5.7402e-07	0.000181964	gene-G6O67_000296;gene-G6O67_000345;gene-G6O67_000365;gene-G6O67_000650;gene-G6O67_000916;gene-G6O67_001102;gene-G6O67_001204;gene-G6O67_001565;gene-G6O67_001713;gene-G6O67_001762;gene-G6O67_001815;gene-G6O67_001886;gene-G6O67_002383;gene-G6O67_002816;gene-G6O67_002819;gene-G6O67_002864;gene-G6O67_003377;gene-G6O67_003456;gene-G6O67_003507;gene-G6O67_003538;gene-G6O67_003539;gene-G6O67_003658;gen…
GO:0016491	oxidoreductase activity	0.0675	0.0453	1.49	3.27076e-06	0.00069122	Ophiocordyceps_sinensis_newGene_956;gene-G6O67_000122;gene-G6O67_000296;gene-G6O67_000443;gene-G6O67_000516;gene-G6O67_000519;gene-G6O67_000537;gene-G6O67_000772;gene-G6O67_000900;gene-G6O67_000918;gene-G6O67_000919;gene-G6O67_000922;gene-G6O67_000934;gene-G6O67_001005;gene-G6O67_001155;gene-G6O67_001175;gene-G6O67_001184;gene-G6O67_001502;gene-G6O67_001802;gene-G6O67_001835;gene-G6O67_001995;gen…
GO:0004497	monooxygenase activity	0.0237	0.0124	1.91	1.63105e-05	0.00238508	gene-G6O67_000365;gene-G6O67_000650;gene-G6O67_001204;gene-G6O67_001565;gene-G6O67_001737;gene-G6O67_001762;gene-G6O67_001886;gene-G6O67_002383;gene-G6O67_002816;gene-G6O67_002864;gene-G6O67_003360;gene-G6O67_003361;gene-G6O67_003456;gene-G6O67_003507;gene-G6O67_003539;gene-G6O67_003658;gene-G6O67_004386;gene-G6O67_004496;gene-G6O67_004524;gene-G6O67_004636;gene-G6O67_005031;gene-G6O67_005273;gen…
GO:0005506	iron ion binding	0.0316	0.0183	1.72	2.19276e-05	0.00238508	gene-G6O67_000086;gene-G6O67_000345;gene-G6O67_000365;gene-G6O67_000650;gene-G6O67_000851;gene-G6O67_000916;gene-G6O67_001204;gene-G6O67_001565;gene-G6O67_001762;gene-G6O67_001815;gene-G6O67_001886;gene-G6O67_002383;gene-G6O67_002816;gene-G6O67_002864;gene-G6O67_003377;gene-G6O67_003456;gene-G6O67_003507;gene-G6O67_003539;gene-G6O67_003658;gene-G6O67_004175;gene-G6O67_004386;gene-G6O67_004496;gen…
GO:0016705	oxidoreductase activity, acting on paired donors, with incorporation or
reduction of molecular oxygen	0.0258	0.0141	1.83	2.25717e-05	0.00238508	gene-G6O67_000086;gene-G6O67_000365;gene-G6O67_000650;gene-G6O67_000916;gene-G6O67_001204;gene-G6O67_001565;gene-G6O67_001762;gene-G6O67_001886;gene-G6O67_002383;gene-G6O67_002816;gene-G6O67_002864;gene-G6O67_003428;gene-G6O67_003456;gene-G6O67_003507;gene-G6O67_003539;gene-G6O67_003658;gene-G6O67_004386;gene-G6O67_004479;gene-G6O67_004496;gene-G6O67_004498;gene-G6O67_004524;gene-G6O67_004636;gen…
GO:0043565	sequence-specific DNA binding	0.0172	0.0097	1.78	0.000920302	0.083353	gene-G6O67_000392;gene-G6O67_000644;gene-G6O67_001149;gene-G6O67_001533;gene-G6O67_002035;gene-G6O67_003182;gene-G6O67_003183;gene-G6O67_003627;gene-G6O67_004664;gene-G6O67_004932;gene-G6O67_005195;gene-G6O67_005777;gene-G6O67_006310;gene-G6O67_006667;gene-G6O67_007061;gene-G6O67_007257;gene-G6O67_007332;gene-G6O67_007380;gene-G6O67_007538;gene-G6O67_007598;gene-G6O67_008366;gene-G6O67_008552;gen…
GO:0004553	hydrolase activity, hydrolyzing O-glycosyl compounds	0.0187	0.011	1.7	0.00130354	0.0970807	Ophiocordyceps_sinensis_newGene_913;gene-G6O67_000024;gene-G6O67_000372;gene-G6O67_001165;gene-G6O67_001686;gene-G6O67_001812;gene-G6O67_001850;gene-G6O67_002586;gene-G6O67_002826;gene-G6O67_003586;gene-G6O67_003739;gene-G6O67_003952;gene-G6O67_004502;gene-G6O67_004555;gene-G6O67_004613;gene-G6O67_004621;gene-G6O67_004639;gene-G6O67_004665;gene-G6O67_005601;gene-G6O67_005727;gene-G6O67_006399;gen…
GO:0042626	ATPase activity, coupled to transmembrane movement of substances	0.0144	0.0078	1.84	0.00137812	0.0970807	gene-G6O67_000252;gene-G6O67_000859;gene-G6O67_000911;gene-G6O67_003152;gene-G6O67_003549;gene-G6O67_003555;gene-G6O67_003561;gene-G6O67_004023;gene-G6O67_005241;gene-G6O67_005440;gene-G6O67_005702;gene-G6O67_006340;gene-G6O67_006617;gene-G6O67_006641;gene-G6O67_008021;gene-G6O67_008050;gene-G6O67_008436;gene-G6O67_008478;gene-G6O67_008575;gene-G6O67_008687
GO:0008194	UDP-glycosyltransferase activity	0.0036	0.0011	3.41	0.00216726	0.124876	gene-G6O67_000208;gene-G6O67_002117;gene-G6O67_002203;gene-G6O67_004020;gene-G6O67_008242
GO:0019829	cation-transporting ATPase activity	0.0036	0.0011	3.41	0.00216726	0.124876	gene-G6O67_004008;gene-G6O67_004577;gene-G6O67_006203;gene-G6O67_006724;gene-G6O67_008096
GO:0003700	transcription factor activity, sequence-specific DNA binding	0.0201	0.0124	1.62	0.00236358	0.124876	gene-G6O67_000392;gene-G6O67_000628;gene-G6O67_000644;gene-G6O67_001149;gene-G6O67_001255;gene-G6O67_001533;gene-G6O67_001698;gene-G6O67_002125;gene-G6O67_003183;gene-G6O67_003232;gene-G6O67_003627;gene-G6O67_003779;gene-G6O67_005178;gene-G6O67_005219;gene-G6O67_005777;gene-G6O67_006089;gene-G6O67_006667;gene-G6O67_006882;gene-G6O67_007088;gene-G6O67_007105;gene-G6O67_007332;gene-G6O67_007724;gen…
GO:0000981	RNA polymerase II transcription factor activity, sequence-specific DNA binding	0.038	0.0272	1.4	0.00258896	0.126261	gene-G6O67_000290;gene-G6O67_000487;gene-G6O67_000669;gene-G6O67_000704;gene-G6O67_000779;gene-G6O67_001149;gene-G6O67_001533;gene-G6O67_001632;gene-G6O67_002009;gene-G6O67_002214;gene-G6O67_002518;gene-G6O67_002618;gene-G6O67_002679;gene-G6O67_003183;gene-G6O67_003349;gene-G6O67_003541;gene-G6O67_003741;gene-G6O67_003816;gene-G6O67_004119;gene-G6O67_004156;gene-G6O67_004235;gene-G6O67_004395;gen…
GO:0001078	transcriptional repressor activity, RNA polymerase II core promoter proximal
region sequence-specific binding	0.0029	0.0008	3.41	0.00739896	0.293184	gene-G6O67_001149;gene-G6O67_003183;gene-G6O67_008554;gene-G6O67_008555
GO:0001227	transcriptional repressor activity, RNA polymerase II transcription regulatory
region sequence-specific binding	0.0029	0.0008	3.41	0.00739896	0.293184	gene-G6O67_001149;gene-G6O67_003183;gene-G6O67_008554;gene-G6O67_008555
GO:0005375	copper ion transmembrane transporter activity	0.0029	0.0008	3.41	0.00739896	0.293184	gene-G6O67_002033;gene-G6O67_005205;gene-G6O67_007096;gene-G6O67_007438
GO:0016747	transferase activity, transferring acyl groups other than amino-acyl groups	0.0079	0.004	1.97	0.00870918	0.324801	gene-G6O67_000733;gene-G6O67_000923;gene-G6O67_003090;gene-G6O67_003440;gene-G6O67_004419;gene-G6O67_004575;gene-G6O67_005932;gene-G6O67_006301;gene-G6O67_007584;gene-G6O67_007598;gene-G6O67_008249
GO:0016620	oxidoreductase activity, acting on the aldehyde or oxo group of donors, NAD or
NADP as acceptor	0.005	0.0021	2.38	0.00922991	0.325098	gene-G6O67_002022;gene-G6O67_002546;gene-G6O67_002860;gene-G6O67_004139;gene-G6O67_004440;gene-G6O67_007387;gene-G6O67_008397
GO:0003824	catalytic activity	0.0574	0.0464	1.24	0.0128957	0.43031	Ophiocordyceps_sinensis_newGene_507;gene-G6O67_000194;gene-G6O67_000464;gene-G6O67_000668;gene-G6O67_000831;gene-G6O67_000975;gene-G6O67_001322;gene-G6O67_001369;gene-G6O67_001675;gene-G6O67_001806;gene-G6O67_002058;gene-G6O67_002117;gene-G6O67_002311;gene-G6O67_002367;gene-G6O67_002556;gene-G6O67_002703;gene-G6O67_003111;gene-G6O67_003251;gene-G6O67_003428;gene-G6O67_003590;gene-G6O67_003605;gen…
GO:0005507	copper ion binding	0.0086	0.0048	1.78	0.0177666	0.536382	gene-G6O67_000900;gene-G6O67_004008;gene-G6O67_004137;gene-G6O67_004482;gene-G6O67_005156;gene-G6O67_005198;gene-G6O67_005336;gene-G6O67_005951;gene-G6O67_006602;gene-G6O67_007044;gene-G6O67_007907;gene-G6O67_008130
GO:0016829	lyase activity	0.0086	0.0048	1.78	0.0177666	0.536382	gene-G6O67_000168;gene-G6O67_000663;gene-G6O67_002453;gene-G6O67_002588;gene-G6O67_002758;gene-G6O67_003979;gene-G6O67_004267;gene-G6O67_004897;gene-G6O67_004898;gene-G6O67_005719;gene-G6O67_006398;gene-G6O67_007463
GO:0004622	lysophospholipase activity	0.0022	0.0006	3.41	0.0252469	0.669477	gene-G6O67_000276;gene-G6O67_000350;gene-G6O67_005026
GO:0016758	transferase activity, transferring hexosyl groups	0.0022	0.0006	3.41	0.0252469	0.669477	gene-G6O67_002117;gene-G6O67_002203;gene-G6O67_004020
GO:0016746	transferase activity, transferring acyl groups	0.0072	0.004	1.79	0.0277943	0.669477	gene-G6O67_001529;gene-G6O67_002310;gene-G6O67_002733;gene-G6O67_003259;gene-G6O67_004670;gene-G6O67_005441;gene-G6O67_006211;gene-G6O67_006301;gene-G6O67_007598;gene-G6O67_008197
GO:0008270	zinc ion binding	0.0696	0.0598	1.16	0.0399937	0.669477	Ophiocordyceps_sinensis_newGene_1492;gene-G6O67_000122;gene-G6O67_000139;gene-G6O67_000290;gene-G6O67_000392;gene-G6O67_000430;gene-G6O67_000487;gene-G6O67_000644;gene-G6O67_000669;gene-G6O67_000704;gene-G6O67_000779;gene-G6O67_001142;gene-G6O67_001502;gene-G6O67_001533;gene-G6O67_001632;gene-G6O67_001871;gene-G6O67_001920;gene-G6O67_002009;gene-G6O67_002129;gene-G6O67_002214;gene-G6O67_002346;ge…
GO:0016740	transferase activity	0.0459	0.0381	1.2	0.043797	0.669477	Ophiocordyceps_sinensis_newGene_956;gene-G6O67_000038;gene-G6O67_000205;gene-G6O67_000489;gene-G6O67_000922;gene-G6O67_000994;gene-G6O67_001072;gene-G6O67_001157;gene-G6O67_001385;gene-G6O67_001875;gene-G6O67_002058;gene-G6O67_002117;gene-G6O67_002484;gene-G6O67_002487;gene-G6O67_002635;gene-G6O67_002676;gene-G6O67_002818;gene-G6O67_002832;gene-G6O67_003428;gene-G6O67_003509;gene-G6O67_003535;gen…
GO:0000982	transcription factor activity, RNA polymerase II core promoter proximal region
sequence-specific binding	0.0036	0.0017	2.13	0.052916	0.669477	gene-G6O67_001149;gene-G6O67_003183;gene-G6O67_006667;gene-G6O67_008554;gene-G6O67_008555
GO:0030170	pyridoxal phosphate binding	0.0136	0.0099	1.38	0.0678006	0.669477	gene-G6O67_000168;gene-G6O67_000335;gene-G6O67_000913;gene-G6O67_001385;gene-G6O67_002588;gene-G6O67_003670;gene-G6O67_003773;gene-G6O67_003969;gene-G6O67_004149;gene-G6O67_004150;gene-G6O67_004910;gene-G6O67_005450;gene-G6O67_006951;gene-G6O67_007484;gene-G6O67_007734;gene-G6O67_007739;gene-G6O67_007787;gene-G6O67_008119;gene-G6O67_008846
GO:0004435	phosphatidylinositol phospholipase C activity	0.0022	0.0008	2.56	0.0787909	0.669477	gene-G6O67_001946;gene-G6O67_005551;gene-G6O67_006799
GO:0003979	UDP-glucose 6-dehydrogenase activity	0.0014	0.0004	3.41	0.0861046	0.669477	gene-G6O67_004279;gene-G6O67_004281
GO:0004045	aminoacyl-tRNA hydrolase activity	0.0014	0.0004	3.41	0.0861046	0.669477	gene-G6O67_004781;gene-G6O67_005010
GO:0004088	carbamoyl-phosphate synthase (glutamine-hydrolyzing) activity	0.0014	0.0004	3.41	0.0861046	0.669477	gene-G6O67_000376;gene-G6O67_000890
GO:0004359	glutaminase activity	0.0014	0.0004	3.41	0.0861046	0.669477	gene-G6O67_002171;gene-G6O67_005516
GO:0004370	glycerol kinase activity	0.0014	0.0004	3.41	0.0861046	0.669477	gene-G6O67_008205;gene-G6O67_008608
GO:0004411	homogentisate 1,2-dioxygenase activity	0.0014	0.0004	3.41	0.0861046	0.669477	gene-G6O67_001889;gene-G6O67_008027
GO:0004563	beta-N-acetylhexosaminidase activity	0.0014	0.0004	3.41	0.0861046	0.669477	gene-G6O67_000498;gene-G6O67_002384
GO:0004587	ornithine-oxo-acid transaminase activity	0.0014	0.0004	3.41	0.0861046	0.669477	gene-G6O67_003969;gene-G6O67_008846
GO:0004736	pyruvate carboxylase activity	0.0014	0.0004	3.41	0.0861046	0.669477	gene-G6O67_003497;gene-G6O67_007111
GO:0005452	inorganic anion exchanger activity	0.0014	0.0004	3.41	0.0861046	0.669477	gene-G6O67_000215;gene-G6O67_001989
GO:0008177	succinate dehydrogenase (ubiquinone) activity	0.0014	0.0004	3.41	0.0861046	0.669477	gene-G6O67_002224;gene-G6O67_007190
GO:0008649	rRNA methyltransferase activity	0.0014	0.0004	3.41	0.0861046	0.669477	gene-G6O67_004653;gene-G6O67_008829
GO:0009374	biotin binding	0.0014	0.0004	3.41	0.0861046	0.669477	gene-G6O67_003497;gene-G6O67_007111
GO:0015369	calcium:proton antiporter activity	0.0014	0.0004	3.41	0.0861046	0.669477	gene-G6O67_000291;gene-G6O67_008190
GO:0015444	magnesium-importing ATPase activity	0.0014	0.0004	3.41	0.0861046	0.669477	gene-G6O67_008562;gene-G6O67_008896
GO:0016410	N-acyltransferase activity	0.0014	0.0004	3.41	0.0861046	0.669477	gene-G6O67_006301;gene-G6O67_007598
GO:0016436	rRNA (uridine) methyltransferase activity	0.0014	0.0004	3.41	0.0861046	0.669477	gene-G6O67_004653;gene-G6O67_008829
GO:0016639	oxidoreductase activity, acting on the CH-NH2 group of donors, NAD or NADP as
acceptor	0.0014	0.0004	3.41	0.0861046	0.669477	gene-G6O67_003756;gene-G6O67_008250
GO:0018576	catechol 1,2-dioxygenase activity	0.0014	0.0004	3.41	0.0861046	0.669477	gene-G6O67_004465;gene-G6O67_008228
GO:0019825	oxygen binding	0.0014	0.0004	3.41	0.0861046	0.669477	gene-G6O67_002819;gene-G6O67_006767
GO:0036374	glutathione hydrolase activity	0.0014	0.0004	3.41	0.0861046	0.669477	gene-G6O67_004614;gene-G6O67_005784
GO:0042132	fructose 1,6-bisphosphate 1-phosphatase activity	0.0014	0.0004	3.41	0.0861046	0.669477	gene-G6O67_006086;gene-G6O67_008325
GO:0044876	hercynylselenocysteine synthase	0.0014	0.0004	3.41	0.0861046	0.669477	gene-G6O67_003428;gene-G6O67_004479
GO:0050155	ornithine(lysine) transaminase activity	0.0014	0.0004	3.41	0.0861046	0.669477	gene-G6O67_003969;gene-G6O67_008846
GO:0052706	histidine N-methyltransferase activity	0.0014	0.0004	3.41	0.0861046	0.669477	gene-G6O67_003428;gene-G6O67_004479
GO:0061686	hercynylcysteine sulfoxide synthase	0.0014	0.0004	3.41	0.0861046	0.669477	gene-G6O67_003428;gene-G6O67_004479
GO:0070042	rRNA (uridine-N3-)-methyltransferase activity	0.0014	0.0004	3.41	0.0861046	0.669477	gene-G6O67_004653;gene-G6O67_008829
GO:0102148	N-acetyl-beta-D-galactosaminidase activity	0.0014	0.0004	3.41	0.0861046	0.669477	gene-G6O67_000498;gene-G6O67_002384
GO:0016798	hydrolase activity, acting on glycosyl bonds	0.0036	0.0019	1.89	0.0908507	0.669477	gene-G6O67_000127;gene-G6O67_001738;gene-G6O67_003375;gene-G6O67_005601;gene-G6O67_007600
GO:0008757	S-adenosylmethionine-dependent methyltransferase activity	0.0057	0.0036	1.6	0.0934899	0.669477	gene-G6O67_001107;gene-G6O67_002781;gene-G6O67_003428;gene-G6O67_004479;gene-G6O67_004653;gene-G6O67_006555;gene-G6O67_008466;gene-G6O67_008829
GO:0016757	transferase activity, transferring glycosyl groups	0.0072	0.0048	1.48	0.105877	0.669477	gene-G6O67_000019;gene-G6O67_000981;gene-G6O67_002117;gene-G6O67_003099;gene-G6O67_003502;gene-G6O67_003573;gene-G6O67_004827;gene-G6O67_007278;gene-G6O67_007310;gene-G6O67_008618
GO:0051287	NAD binding	0.0079	0.0055	1.44	0.109807	0.669477	gene-G6O67_000261;gene-G6O67_002978;gene-G6O67_003229;gene-G6O67_004279;gene-G6O67_004281;gene-G6O67_005479;gene-G6O67_005494;gene-G6O67_006052;gene-G6O67_007047;gene-G6O67_008224;gene-G6O67_008422
GO:0016887	ATPase activity	0.0179	0.0143	1.25	0.112932	0.669477	gene-G6O67_000252;gene-G6O67_000859;gene-G6O67_000911;gene-G6O67_001809;gene-G6O67_002245;gene-G6O67_003152;gene-G6O67_003549;gene-G6O67_003555;gene-G6O67_003561;gene-G6O67_003577;gene-G6O67_004023;gene-G6O67_004081;gene-G6O67_005063;gene-G6O67_005075;gene-G6O67_005241;gene-G6O67_005440;gene-G6O67_006340;gene-G6O67_006617;gene-G6O67_006641;gene-G6O67_007252;gene-G6O67_008021;gene-G6O67_008050;gen…
GO:0000976	transcription regulatory region sequence-specific DNA binding	0.0029	0.0015	1.95	0.117615	0.669477	gene-G6O67_001149;gene-G6O67_001533;gene-G6O67_002035;gene-G6O67_006667
GO:0048038	quinone binding	0.0029	0.0015	1.95	0.117615	0.669477	gene-G6O67_003642;gene-G6O67_004137;gene-G6O67_006602;gene-G6O67_007047
GO:0004185	serine-type carboxypeptidase activity	0.0036	0.0021	1.7	0.139125	0.669477	gene-G6O67_003487;gene-G6O67_005877;gene-G6O67_006297;gene-G6O67_008108;gene-G6O67_008701
GO:0016874	ligase activity	0.0093	0.007	1.34	0.140751	0.669477	Ophiocordyceps_sinensis_newGene_956;gene-G6O67_000166;gene-G6O67_000752;gene-G6O67_000916;gene-G6O67_001155;gene-G6O67_003150;gene-G6O67_003562;gene-G6O67_005284;gene-G6O67_005445;gene-G6O67_008114;gene-G6O67_008263;gene-G6O67_008752;gene-G6O67_008789
GO:0016407	acetyltransferase activity	0.0022	0.0011	2.04	0.154489	0.669477	gene-G6O67_006301;gene-G6O67_007598;gene-G6O67_008751
GO:0016846	carbon-sulfur lyase activity	0.0022	0.0011	2.04	0.154489	0.669477	gene-G6O67_004114;gene-G6O67_004335;gene-G6O67_005526
GO:2001070	starch binding	0.0022	0.0011	2.04	0.154489	0.669477	gene-G6O67_002150;gene-G6O67_005601;gene-G6O67_007517
GO:0016301	kinase activity	0.0208	0.0177	1.18	0.175681	0.669477	Ophiocordyceps_sinensis_newGene_2276;Ophiocordyceps_sinensis_newGene_815;gene-G6O67_000102;gene-G6O67_000364;gene-G6O67_000958;gene-G6O67_001527;gene-G6O67_001592;gene-G6O67_001867;gene-G6O67_001963;gene-G6O67_002058;gene-G6O67_002220;gene-G6O67_002222;gene-G6O67_002940;gene-G6O67_003425;gene-G6O67_004143;gene-G6O67_004499;gene-G6O67_004527;gene-G6O67_005529;gene-G6O67_005594;gene-G6O67_005763;ge…
GO:0008134	transcription factor binding	0.0029	0.0017	1.7	0.182314	0.669477	gene-G6O67_001149;gene-G6O67_002035;gene-G6O67_005812;gene-G6O67_007598
GO:0016831	carboxy-lyase activity	0.0029	0.0017	1.7	0.182314	0.669477	gene-G6O67_000335;gene-G6O67_004462;gene-G6O67_004910;gene-G6O67_006894
GO:0016614	oxidoreductase activity, acting on CH-OH group of donors	0.0036	0.0023	1.55	0.196003	0.669477	gene-G6O67_003840;gene-G6O67_005220;gene-G6O67_005277;gene-G6O67_007515;gene-G6O67_007534
GO:1990837	sequence-specific double-stranded DNA binding	0.0036	0.0023	1.55	0.196003	0.669477	gene-G6O67_001149;gene-G6O67_001533;gene-G6O67_002035;gene-G6O67_006310;gene-G6O67_006667
GO:0031177	phosphopantetheine binding	0.0108	0.0086	1.25	0.196008	0.669477	Ophiocordyceps_sinensis_newGene_956;gene-G6O67_000122;gene-G6O67_000132;gene-G6O67_000922;gene-G6O67_001155;gene-G6O67_003111;gene-G6O67_003150;gene-G6O67_003535;gene-G6O67_003562;gene-G6O67_004501;gene-G6O67_004502;gene-G6O67_005439;gene-G6O67_005445;gene-G6O67_005715;gene-G6O67_007788
GO:0000213	tRNA-intron endonuclease activity	0.0014	0.0006	2.27	0.20782	0.669477	gene-G6O67_005612;gene-G6O67_005719
GO:0003847	1-alkyl-2-acetylglycerophosphocholine esterase activity	0.0014	0.0006	2.27	0.20782	0.669477	gene-G6O67_005937;gene-G6O67_006304
GO:0003995	acyl-CoA dehydrogenase activity	0.0014	0.0006	2.27	0.20782	0.669477	gene-G6O67_005385;gene-G6O67_008604
GO:0004017	adenylate kinase activity	0.0014	0.0006	2.27	0.20782	0.669477	gene-G6O67_004081;gene-G6O67_007639
GO:0004061	arylformamidase activity	0.0014	0.0006	2.27	0.20782	0.669477	gene-G6O67_004904;gene-G6O67_008398
GO:0004181	metallocarboxypeptidase activity	0.0014	0.0006	2.27	0.20782	0.669477	gene-G6O67_003584;gene-G6O67_006665
GO:0004707	MAP kinase activity	0.0014	0.0006	2.27	0.20782	0.669477	gene-G6O67_000912;gene-G6O67_001365
GO:0004784	superoxide dismutase activity	0.0014	0.0006	2.27	0.20782	0.669477	gene-G6O67_001886;gene-G6O67_004836
GO:0005199	structural constituent of cell wall	0.0014	0.0006	2.27	0.20782	0.669477	gene-G6O67_001129;gene-G6O67_007895
GO:0008410	CoA-transferase activity	0.0014	0.0006	2.27	0.20782	0.669477	gene-G6O67_001620;gene-G6O67_004464
GO:0015165	pyrimidine nucleotide-sugar transmembrane transporter activity	0.0014	0.0006	2.27	0.20782	0.669477	gene-G6O67_003524;gene-G6O67_006001
GO:0015926	glucosidase activity	0.0014	0.0006	2.27	0.20782	0.669477	gene-G6O67_005601;gene-G6O67_007600
GO:0016712	oxidoreductase activity, acting on paired donors, with incorporation or
reduction of molecular oxygen, reduced flavin or flavoprotein as one donor, and
incorporation of one atom of oxygen	0.0014	0.0006	2.27	0.20782	0.669477	gene-G6O67_001815;gene-G6O67_003377
GO:0017040	ceramidase activity	0.0014	0.0006	2.27	0.20782	0.669477	gene-G6O67_004453;gene-G6O67_008143
GO:0051213	dioxygenase activity	0.0057	0.0042	1.36	0.207897	0.669477	gene-G6O67_000688;gene-G6O67_003091;gene-G6O67_005015;gene-G6O67_005320;gene-G6O67_006017;gene-G6O67_006198;gene-G6O67_007666;gene-G6O67_008690
GO:0001012	RNA polymerase II regulatory region DNA binding	0.0022	0.0013	1.7	0.243662	0.669477	gene-G6O67_001149;gene-G6O67_001533;gene-G6O67_006667
GO:0008484	sulfuric ester hydrolase activity	0.0022	0.0013	1.7	0.243662	0.669477	gene-G6O67_004160;gene-G6O67_005101;gene-G6O67_005648
GO:0008496	mannan endo-1,6-alpha-mannosidase activity	0.0022	0.0013	1.7	0.243662	0.669477	gene-G6O67_000925;gene-G6O67_002916;gene-G6O67_008746
GO:0016628	oxidoreductase activity, acting on the CH-CH group of donors, NAD or NADP as
acceptor	0.0022	0.0013	1.7	0.243662	0.669477	gene-G6O67_003288;gene-G6O67_004650;gene-G6O67_007016
GO:0016811	hydrolase activity, acting on carbon-nitrogen (but not peptide) bonds, in linear
amides	0.0022	0.0013	1.7	0.243662	0.669477	gene-G6O67_004618;gene-G6O67_006652;gene-G6O67_007518
GO:0001067	regulatory region nucleic acid binding	0.0029	0.0019	1.51	0.255485	0.669477	gene-G6O67_001149;gene-G6O67_001533;gene-G6O67_002035;gene-G6O67_006667
GO:0044212	transcription regulatory region DNA binding	0.0029	0.0019	1.51	0.255485	0.669477	gene-G6O67_001149;gene-G6O67_001533;gene-G6O67_002035;gene-G6O67_006667
GO:0008061	chitin binding	0.005	0.0038	1.32	0.257432	0.669477	gene-G6O67_001165;gene-G6O67_002586;gene-G6O67_003586;gene-G6O67_004502;gene-G6O67_004613;gene-G6O67_006733;gene-G6O67_007715
GO:0004725	protein tyrosine phosphatase activity	0.0036	0.0025	1.42	0.259182	0.669477	gene-G6O67_001649;gene-G6O67_001673;gene-G6O67_004110;gene-G6O67_007794;gene-G6O67_008582
GO:0003678	DNA helicase activity	0.0043	0.0032	1.36	0.259243	0.669477	gene-G6O67_002773;gene-G6O67_002904;gene-G6O67_003177;gene-G6O67_007158;gene-G6O67_007252;gene-G6O67_008144
GO:0016627	oxidoreductase activity, acting on the CH-CH group of donors	0.0043	0.0032	1.36	0.259243	0.669477	gene-G6O67_004959;gene-G6O67_006087;gene-G6O67_006738;gene-G6O67_007016;gene-G6O67_007964;gene-G6O67_008324
GO:0005509	calcium ion binding	0.0108	0.0091	1.19	0.259369	0.669477	gene-G6O67_001000;gene-G6O67_001399;gene-G6O67_001806;gene-G6O67_001965;gene-G6O67_002330;gene-G6O67_002411;gene-G6O67_002721;gene-G6O67_003058;gene-G6O67_003219;gene-G6O67_003428;gene-G6O67_003637;gene-G6O67_003837;gene-G6O67_004479;gene-G6O67_004564;gene-G6O67_006063
GO:0050660	flavin adenine dinucleotide binding	0.0108	0.0091	1.19	0.259369	0.669477	gene-G6O67_002107;gene-G6O67_003161;gene-G6O67_003840;gene-G6O67_004959;gene-G6O67_005062;gene-G6O67_005220;gene-G6O67_005277;gene-G6O67_005385;gene-G6O67_005446;gene-G6O67_007190;gene-G6O67_007515;gene-G6O67_007534;gene-G6O67_007964;gene-G6O67_008604;gene-G6O67_008737
GO:0000104	succinate dehydrogenase activity	0.0007	0.0002	3.41	0.29351	0.669477	gene-G6O67_007591
GO:0000224	peptide-N4-(N-acetyl-beta-glucosaminyl)asparagine amidase activity	0.0007	0.0002	3.41	0.29351	0.669477	gene-G6O67_007518
GO:0000773	phosphatidyl-N-methylethanolamine N-methyltransferase activity	0.0007	0.0002	3.41	0.29351	0.669477	gene-G6O67_008158
GO:0000829	inositol heptakisphosphate kinase activity	0.0007	0.0002	3.41	0.29351	0.669477	gene-G6O67_000648
GO:0000832	inositol hexakisphosphate 5-kinase activity	0.0007	0.0002	3.41	0.29351	0.669477	gene-G6O67_000648
GO:0001103	RNA polymerase II repressing transcription factor binding	0.0007	0.0002	3.41	0.29351	0.669477	gene-G6O67_001149
GO:0001129	RNA polymerase II transcription factor activity, TBP-class protein binding,
involved in preinitiation complex assembly	0.0007	0.0002	3.41	0.29351	0.669477	gene-G6O67_007598
GO:0001132	RNA polymerase II transcription factor activity, TBP-class protein binding	0.0007	0.0002	3.41	0.29351	0.669477	gene-G6O67_007598
GO:0003721	telomerase RNA reverse transcriptase activity	0.0007	0.0002	3.41	0.29351	0.669477	gene-G6O67_002648
GO:0003830	beta-1,4-mannosylglycoprotein 4-beta-N-acetylglucosaminyltransferase activity	0.0007	0.0002	3.41	0.29351	0.669477	gene-G6O67_007961
GO:0003838	sterol 24-C-methyltransferase activity	0.0007	0.0002	3.41	0.29351	0.669477	gene-G6O67_005236
GO:0003842	1-pyrroline-5-carboxylate dehydrogenase activity	0.0007	0.0002	3.41	0.29351	0.669477	gene-G6O67_002546
GO:0003848	2-amino-4-hydroxy-6-hydroxymethyldihydropteridine diphosphokinase activity	0.0007	0.0002	3.41	0.29351	0.669477	gene-G6O67_000687
GO:0003852	2-isopropylmalate synthase activity	0.0007	0.0002	3.41	0.29351	0.669477	gene-G6O67_001825
GO:0003854	3-beta-hydroxy-delta5-steroid dehydrogenase activity	0.0007	0.0002	3.41	0.29351	0.669477	gene-G6O67_002480
GO:0003861	3-isopropylmalate dehydratase activity	0.0007	0.0002	3.41	0.29351	0.669477	gene-G6O67_000417
GO:0003862	3-isopropylmalate dehydrogenase activity	0.0007	0.0002	3.41	0.29351	0.669477	gene-G6O67_003229
GO:0003913	DNA photolyase activity	0.0007	0.0002	3.41	0.29351	0.669477	gene-G6O67_002097
GO:0003938	IMP dehydrogenase activity	0.0007	0.0002	3.41	0.29351	0.669477	gene-G6O67_008431
GO:0003949	1-(5-phosphoribosyl)-5-[(5-phosphoribosylamino)methylideneamino]imidazole-4-
carboxamide isomerase activity	0.0007	0.0002	3.41	0.29351	0.669477	gene-G6O67_006879
GO:0003952	NAD+ synthase (glutamine-hydrolyzing) activity	0.0007	0.0002	3.41	0.29351	0.669477	gene-G6O67_002171
GO:0003963	RNA-3'-phosphate cyclase activity	0.0007	0.0002	3.41	0.29351	0.669477	gene-G6O67_005319
GO:0003975	UDP-N-acetylglucosamine-dolichyl-phosphate N-acetylglucosaminephosphotransferase
activity	0.0007	0.0002	3.41	0.29351	0.669477	gene-G6O67_000410
GO:0003987	acetate-CoA ligase activity	0.0007	0.0002	3.41	0.29351	0.669477	gene-G6O67_002666
GO:0004016	adenylate cyclase activity	0.0007	0.0002	3.41	0.29351	0.669477	gene-G6O67_002434
GO:0004055	argininosuccinate synthase activity	0.0007	0.0002	3.41	0.29351	0.669477	gene-G6O67_007587
GO:0004070	aspartate carbamoyltransferase activity	0.0007	0.0002	3.41	0.29351	0.669477	gene-G6O67_000890
GO:0004115	3',5'-cyclic-AMP phosphodiesterase activity	0.0007	0.0002	3.41	0.29351	0.669477	gene-G6O67_003264
GO:0004126	cytidine deaminase activity	0.0007	0.0002	3.41	0.29351	0.669477	gene-G6O67_007012
GO:0004134	4-alpha-glucanotransferase activity	0.0007	0.0002	3.41	0.29351	0.669477	gene-G6O67_005490
GO:0004135	amylo-alpha-1,6-glucosidase activity	0.0007	0.0002	3.41	0.29351	0.669477	gene-G6O67_005490
GO:0004143	diacylglycerol kinase activity	0.0007	0.0002	3.41	0.29351	0.669477	gene-G6O67_005844
GO:0004156	dihydropteroate synthase activity	0.0007	0.0002	3.41	0.29351	0.669477	gene-G6O67_000687
GO:0004160	dihydroxy-acid dehydratase activity	0.0007	0.0002	3.41	0.29351	0.669477	gene-G6O67_001426
GO:0004168	dolichol kinase activity	0.0007	0.0002	3.41	0.29351	0.669477	gene-G6O67_002972
GO:0004174	electron-transferring-flavoprotein dehydrogenase activity	0.0007	0.0002	3.41	0.29351	0.669477	gene-G6O67_008134
GO:0004318	enoyl-[acyl-carrier-protein] reductase (NADH) activity	0.0007	0.0002	3.41	0.29351	0.669477	gene-G6O67_000285
GO:0004329	formate-tetrahydrofolate ligase activity	0.0007	0.0002	3.41	0.29351	0.669477	gene-G6O67_004677
GO:0004342	glucosamine-6-phosphate deaminase activity	0.0007	0.0002	3.41	0.29351	0.669477	gene-G6O67_008152
GO:0004345	glucose-6-phosphate dehydrogenase activity	0.0007	0.0002	3.41	0.29351	0.669477	gene-G6O67_002389
GO:0004347	glucose-6-phosphate isomerase activity	0.0007	0.0002	3.41	0.29351	0.669477	gene-G6O67_006135
GO:0004351	glutamate decarboxylase activity	0.0007	0.0002	3.41	0.29351	0.669477	gene-G6O67_007739
GO:0004352	glutamate dehydrogenase (NAD+) activity	0.0007	0.0002	3.41	0.29351	0.669477	gene-G6O67_003467
GO:0004357	glutamate-cysteine ligase activity	0.0007	0.0002	3.41	0.29351	0.669477	gene-G6O67_004662
GO:0004367	glycerol-3-phosphate dehydrogenase [NAD+] activity	0.0007	0.0002	3.41	0.29351	0.669477	gene-G6O67_005494
GO:0004373	glycogen (starch) synthase activity	0.0007	0.0002	3.41	0.29351	0.669477	gene-G6O67_000221
GO:0004378	GDP-Man:Man1GlcNAc2-PP-Dol alpha-1,3-mannosyltransferase activity	0.0007	0.0002	3.41	0.29351	0.669477	gene-G6O67_007820
GO:0004385	guanylate kinase activity	0.0007	0.0002	3.41	0.29351	0.669477	gene-G6O67_005866
GO:0004399	histidinol dehydrogenase activity	0.0007	0.0002	3.41	0.29351	0.669477	gene-G6O67_008422
GO:0004401	histidinol-phosphatase activity	0.0007	0.0002	3.41	0.29351	0.669477	gene-G6O67_000110
GO:0004407	histone deacetylase activity	0.0007	0.0002	3.41	0.29351	0.669477	gene-G6O67_007444
GO:0004410	homocitrate synthase activity	0.0007	0.0002	3.41	0.29351	0.669477	gene-G6O67_005934
GO:0004413	homoserine kinase activity	0.0007	0.0002	3.41	0.29351	0.669477	gene-G6O67_001048
GO:0004421	hydroxymethylglutaryl-CoA synthase activity	0.0007	0.0002	3.41	0.29351	0.669477	gene-G6O67_006070
GO:0004427	inorganic diphosphatase activity	0.0007	0.0002	3.41	0.29351	0.669477	gene-G6O67_001724
GO:0004439	phosphatidylinositol-4,5-bisphosphate 5-phosphatase activity	0.0007	0.0002	3.41	0.29351	0.669477	gene-G6O67_002411
GO:0004462	lactoylglutathione lyase activity	0.0007	0.0002	3.41	0.29351	0.669477	gene-G6O67_008223
GO:0004467	long-chain fatty acid-CoA ligase activity	0.0007	0.0002	3.41	0.29351	0.669477	gene-G6O67_004144
GO:0004476	mannose-6-phosphate isomerase activity	0.0007	0.0002	3.41	0.29351	0.669477	gene-G6O67_006559
GO:0004496	mevalonate kinase activity	0.0007	0.0002	3.41	0.29351	0.669477	gene-G6O67_006770
GO:0004528	phosphodiesterase I activity	0.0007	0.0002	3.41	0.29351	0.669477	gene-G6O67_007078
GO:0004559	alpha-mannosidase activity	0.0007	0.0002	3.41	0.29351	0.669477	gene-G6O67_007213
GO:0004579	dolichyl-diphosphooligosaccharide-protein glycotransferase activity	0.0007	0.0002	3.41	0.29351	0.669477	gene-G6O67_001720
GO:0004581	dolichyl-phosphate beta-glucosyltransferase activity	0.0007	0.0002	3.41	0.29351	0.669477	gene-G6O67_000548
GO:0004588	orotate phosphoribosyltransferase activity	0.0007	0.0002	3.41	0.29351	0.669477	gene-G6O67_000784
GO:0004594	pantothenate kinase activity	0.0007	0.0002	3.41	0.29351	0.669477	gene-G6O67_000084
GO:0004635	phosphoribosyl-AMP cyclohydrolase activity	0.0007	0.0002	3.41	0.29351	0.669477	gene-G6O67_008422
GO:0004636	phosphoribosyl-ATP diphosphatase activity	0.0007	0.0002	3.41	0.29351	0.669477	gene-G6O67_008422
GO:0004644	phosphoribosylglycinamide formyltransferase activity	0.0007	0.0002	3.41	0.29351	0.669477	gene-G6O67_007176
GO:0004647	phosphoserine phosphatase activity	0.0007	0.0002	3.41	0.29351	0.669477	gene-G6O67_001806
GO:0004650	polygalacturonase activity	0.0007	0.0002	3.41	0.29351	0.669477	gene-G6O67_005046
GO:0004655	porphobilinogen synthase activity	0.0007	0.0002	3.41	0.29351	0.669477	gene-G6O67_004417
GO:0004664	prephenate dehydratase activity	0.0007	0.0002	3.41	0.29351	0.669477	gene-G6O67_002241
GO:0004724	magnesium-dependent protein serine/threonine phosphatase activity	0.0007	0.0002	3.41	0.29351	0.669477	gene-G6O67_008447
GO:0004733	pyridoxamine-phosphate oxidase activity	0.0007	0.0002	3.41	0.29351	0.669477	gene-G6O67_000884
GO:0004740	pyruvate dehydrogenase (acetyl-transferring) kinase activity	0.0007	0.0002	3.41	0.29351	0.669477	gene-G6O67_003830
GO:0004748	ribonucleoside-diphosphate reductase activity, thioredoxin disulfide as acceptor	0.0007	0.0002	3.41	0.29351	0.669477	gene-G6O67_005940
GO:0004750	ribulose-phosphate 3-epimerase activity	0.0007	0.0002	3.41	0.29351	0.669477	gene-G6O67_001628
GO:0004751	ribose-5-phosphate isomerase activity	0.0007	0.0002	3.41	0.29351	0.669477	gene-G6O67_000635
GO:0004794	L-threonine ammonia-lyase activity	0.0007	0.0002	3.41	0.29351	0.669477	gene-G6O67_007484
GO:0004799	thymidylate synthase activity	0.0007	0.0002	3.41	0.29351	0.669477	gene-G6O67_004609
GO:0005052	peroxisome matrix targeting signal-1 binding	0.0007	0.0002	3.41	0.29351	0.669477	gene-G6O67_002516
GO:0005179	hormone activity	0.0007	0.0002	3.41	0.29351	0.669477	gene-G6O67_005056
GO:0005381	iron ion transmembrane transporter activity	0.0007	0.0002	3.41	0.29351	0.669477	gene-G6O67_005952
GO:0005476	carnitine:acyl carnitine antiporter activity	0.0007	0.0002	3.41	0.29351	0.669477	gene-G6O67_000857
GO:0008079	translation termination factor activity	0.0007	0.0002	3.41	0.29351	0.669477	gene-G6O67_001809
GO:0008108	UDP-glucose:hexose-1-phosphate uridylyltransferase activity	0.0007	0.0002	3.41	0.29351	0.669477	gene-G6O67_003451
GO:0008124	4-alpha-hydroxytetrahydrobiopterin dehydratase activity	0.0007	0.0002	3.41	0.29351	0.669477	gene-G6O67_000910
GO:0008184	glycogen phosphorylase activity	0.0007	0.0002	3.41	0.29351	0.669477	gene-G6O67_000913
GO:0008265	Mo-molybdopterin cofactor sulfurase activity	0.0007	0.0002	3.41	0.29351	0.669477	gene-G6O67_002588
GO:0008441	3'(2'),5'-bisphosphate nucleotidase activity	0.0007	0.0002	3.41	0.29351	0.669477	gene-G6O67_008282
GO:0008521	acetyl-CoA transporter activity	0.0007	0.0002	3.41	0.29351	0.669477	gene-G6O67_008393
GO:0008553	hydrogen-exporting ATPase activity, phosphorylative mechanism	0.0007	0.0002	3.41	0.29351	0.669477	gene-G6O67_000161
GO:0008670	2,4-dienoyl-CoA reductase (NADPH) activity	0.0007	0.0002	3.41	0.29351	0.669477	gene-G6O67_007016
GO:0008716	D-alanine-D-alanine ligase activity	0.0007	0.0002	3.41	0.29351	0.669477	gene-G6O67_000651
GO:0008800	beta-lactamase activity	0.0007	0.0002	3.41	0.29351	0.669477	gene-G6O67_003593
GO:0008810	cellulase activity	0.0007	0.0002	3.41	0.29351	0.669477	gene-G6O67_002817
GO:0008824	cyanate hydratase activity	0.0007	0.0002	3.41	0.29351	0.669477	gene-G6O67_000973
GO:0008863	formate dehydrogenase (NAD+) activity	0.0007	0.0002	3.41	0.29351	0.669477	gene-G6O67_002978
GO:0008926	mannitol-1-phosphate 5-dehydrogenase activity	0.0007	0.0002	3.41	0.29351	0.669477	gene-G6O67_006165
GO:0008941	nitric oxide dioxygenase activity	0.0007	0.0002	3.41	0.29351	0.669477	gene-G6O67_002819
GO:0008942	nitrite reductase [NAD(P)H] activity	0.0007	0.0002	3.41	0.29351	0.669477	gene-G6O67_008147
GO:0008963	phospho-N-acetylmuramoyl-pentapeptide-transferase activity	0.0007	0.0002	3.41	0.29351	0.669477	gene-G6O67_000410
GO:0009039	urease activity	0.0007	0.0002	3.41	0.29351	0.669477	gene-G6O67_007406
GO:0009916	alternative oxidase activity	0.0007	0.0002	3.41	0.29351	0.669477	gene-G6O67_002375
GO:0010484	H3 histone acetyltransferase activity	0.0007	0.0002	3.41	0.29351	0.669477	gene-G6O67_006654
GO:0010844	recombination hotspot binding	0.0007	0.0002	3.41	0.29351	0.669477	gene-G6O67_001149
GO:0015039	NADPH-adrenodoxin reductase activity	0.0007	0.0002	3.41	0.29351	0.669477	gene-G6O67_000320
GO:0015067	amidinotransferase activity	0.0007	0.0002	3.41	0.29351	0.669477	gene-G6O67_005153
GO:0015075	ion transmembrane transporter activity	0.0007	0.0002	3.41	0.29351	0.669477	gene-G6O67_003260
GO:0015112	nitrate transmembrane transporter activity	0.0007	0.0002	3.41	0.29351	0.669477	gene-G6O67_007006
GO:0015113	nitrite transmembrane transporter activity	0.0007	0.0002	3.41	0.29351	0.669477	gene-G6O67_007006
GO:0015140	malate transmembrane transporter activity	0.0007	0.0002	3.41	0.29351	0.669477	gene-G6O67_005958
GO:0015292	uniporter activity	0.0007	0.0002	3.41	0.29351	0.669477	gene-G6O67_004821
GO:0016638	oxidoreductase activity, acting on the CH-NH2 group of donors	0.0007	0.0002	3.41	0.29351	0.669477	gene-G6O67_008250
GO:0016884	carbon-nitrogen ligase activity, with glutamine as amido-N-donor	0.0007	0.0002	3.41	0.29351	0.669477	gene-G6O67_000535
GO:0017061	S-methyl-5-thioadenosine phosphorylase activity	0.0007	0.0002	3.41	0.29351	0.669477	gene-G6O67_008102
GO:0017172	cysteine dioxygenase activity	0.0007	0.0002	3.41	0.29351	0.669477	gene-G6O67_000851
GO:0018738	S-formylglutathione hydrolase activity	0.0007	0.0002	3.41	0.29351	0.669477	gene-G6O67_003216
GO:0030171	voltage-gated proton channel activity	0.0007	0.0002	3.41	0.29351	0.669477	gene-G6O67_004675
GO:0030487	inositol-4,5-bisphosphate 5-phosphatase activity	0.0007	0.0002	3.41	0.29351	0.669477	gene-G6O67_002411
GO:0030619	U1 snRNA binding	0.0007	0.0002	3.41	0.29351	0.669477	gene-G6O67_001142
GO:0030697	S-adenosylmethionine-dependent tRNA (m5U54) methyltransferase activity	0.0007	0.0002	3.41	0.29351	0.669477	gene-G6O67_005785
GO:0031071	cysteine desulfurase activity	0.0007	0.0002	3.41	0.29351	0.669477	gene-G6O67_003670
GO:0031151	histone methyltransferase activity (H3-K79 specific)	0.0007	0.0002	3.41	0.29351	0.669477	gene-G6O67_006435
GO:0031681	G-protein beta-subunit binding	0.0007	0.0002	3.41	0.29351	0.669477	gene-G6O67_003137
GO:0031924	vitamin B6 transporter activity	0.0007	0.0002	3.41	0.29351	0.669477	gene-G6O67_005221
GO:0032132	O6-alkylguanine-DNA binding	0.0007	0.0002	3.41	0.29351	0.669477	gene-G6O67_000994
GO:0033857	diphosphoinositol-pentakisphosphate kinase activity	0.0007	0.0002	3.41	0.29351	0.669477	gene-G6O67_000648
GO:0033961	cis-stilbene-oxide hydrolase activity	0.0007	0.0002	3.41	0.29351	0.669477	gene-G6O67_003569
GO:0034212	peptide N-acetyltransferase activity	0.0007	0.0002	3.41	0.29351	0.669477	gene-G6O67_007598
GO:0034485	phosphatidylinositol-3,4,5-trisphosphate 5-phosphatase activity	0.0007	0.0002	3.41	0.29351	0.669477	gene-G6O67_002411
GO:0035251	UDP-glucosyltransferase activity	0.0007	0.0002	3.41	0.29351	0.669477	gene-G6O67_002117
GO:0035299	inositol pentakisphosphate 2-kinase activity	0.0007	0.0002	3.41	0.29351	0.669477	gene-G6O67_006912
GO:0042283	dolichyl pyrophosphate Glc1Man9GlcNAc2 alpha-1,3-glucosyltransferase activity	0.0007	0.0002	3.41	0.29351	0.669477	gene-G6O67_006465
GO:0042284	sphingolipid delta-4 desaturase activity	0.0007	0.0002	3.41	0.29351	0.669477	gene-G6O67_006526
GO:0042799	histone methyltransferase activity (H4-K20 specific)	0.0007	0.0002	3.41	0.29351	0.669477	gene-G6O67_003277
GO:0043531	ADP binding	0.0007	0.0002	3.41	0.29351	0.669477	gene-G6O67_007118
GO:0043813	phosphatidylinositol-3,5-bisphosphate 5-phosphatase activity	0.0007	0.0002	3.41	0.29351	0.669477	gene-G6O67_002411
GO:0043874	acireductone synthase activity	0.0007	0.0002	3.41	0.29351	0.669477	gene-G6O67_006495
GO:0045145	single-stranded DNA 5'-3' exodeoxyribonuclease activity	0.0007	0.0002	3.41	0.29351	0.669477	gene-G6O67_005437
GO:0045437	uridine nucleosidase activity	0.0007	0.0002	3.41	0.29351	0.669477	gene-G6O67_002654
GO:0045482	trichodiene synthase activity	0.0007	0.0002	3.41	0.29351	0.669477	gene-G6O67_003354
GO:0046527	glucosyltransferase activity	0.0007	0.0002	3.41	0.29351	0.669477	gene-G6O67_002117
GO:0046899	nucleoside triphosphate adenylate kinase activity	0.0007	0.0002	3.41	0.29351	0.669477	gene-G6O67_007639
GO:0047389	glycerophosphocholine phosphodiesterase activity	0.0007	0.0002	3.41	0.29351	0.669477	gene-G6O67_002790
GO:0050113	inositol oxygenase activity	0.0007	0.0002	3.41	0.29351	0.669477	gene-G6O67_006343
GO:0050662	coenzyme binding	0.0007	0.0002	3.41	0.29351	0.669477	gene-G6O67_000261
GO:0051019	mitogen-activated protein kinase binding	0.0007	0.0002	3.41	0.29351	0.669477	gene-G6O67_001149
GO:0051499	D-aminoacyl-tRNA deacylase activity	0.0007	0.0002	3.41	0.29351	0.669477	gene-G6O67_006505
GO:0051787	misfolded protein binding	0.0007	0.0002	3.41	0.29351	0.669477	gene-G6O67_002245
GO:0052658	inositol-1,4,5-trisphosphate 5-phosphatase activity	0.0007	0.0002	3.41	0.29351	0.669477	gene-G6O67_002411
GO:0052659	inositol-1,3,4,5-tetrakisphosphate 5-phosphatase activity	0.0007	0.0002	3.41	0.29351	0.669477	gene-G6O67_002411
GO:0052692	raffinose alpha-galactosidase activity	0.0007	0.0002	3.41	0.29351	0.669477	gene-G6O67_005007
GO:0052723	inositol hexakisphosphate 1-kinase activity	0.0007	0.0002	3.41	0.29351	0.669477	gene-G6O67_000648
GO:0052724	inositol hexakisphosphate 3-kinase activity	0.0007	0.0002	3.41	0.29351	0.669477	gene-G6O67_000648
GO:0052824	dolichyl-pyrophosphate Man7GlcNAc2 alpha-1,6-mannosyltransferase activity	0.0007	0.0002	3.41	0.29351	0.669477	gene-G6O67_002435
GO:0052861	glucan endo-1,3-beta-glucanase activity, C-3 substituted reducing group	0.0007	0.0002	3.41	0.29351	0.669477	gene-G6O67_008189
GO:0061665	SUMO ligase activity	0.0007	0.0002	3.41	0.29351	0.669477	gene-G6O67_004969
GO:0061733	peptide-lysine-N-acetyltransferase activity	0.0007	0.0002	3.41	0.29351	0.669477	gene-G6O67_007598
GO:0070330	aromatase activity	0.0007	0.0002	3.41	0.29351	0.669477	gene-G6O67_000345
GO:0070401	NADP+ binding	0.0007	0.0002	3.41	0.29351	0.669477	gene-G6O67_000261
GO:0070491	repressing transcription factor binding	0.0007	0.0002	3.41	0.29351	0.669477	gene-G6O67_001149
GO:0070635	nicotinamide riboside hydrolase activity	0.0007	0.0002	3.41	0.29351	0.669477	gene-G6O67_002654
GO:0070636	nicotinic acid riboside hydrolase activity	0.0007	0.0002	3.41	0.29351	0.669477	gene-G6O67_002654
GO:0071443	tDNA binding	0.0007	0.0002	3.41	0.29351	0.669477	gene-G6O67_006310
GO:0080101	phosphatidyl-N-dimethylethanolamine N-methyltransferase activity	0.0007	0.0002	3.41	0.29351	0.669477	gene-G6O67_008158
GO:0102499	SHG alpha-glucan phosphorylase activity	0.0007	0.0002	3.41	0.29351	0.669477	gene-G6O67_000913
GO:0102867	molybdenum cofactor sulfurtransferase activity	0.0007	0.0002	3.41	0.29351	0.669477	gene-G6O67_002588
GO:1990640	inositol-2,4,5-triphosphate 5-phosphatase activity	0.0007	0.0002	3.41	0.29351	0.669477	gene-G6O67_002411
GO:1990648	inositol-4,5,6-triphosphate 5-phosphatase activity	0.0007	0.0002	3.41	0.29351	0.669477	gene-G6O67_002411
GO:1990649	inositol-1,2,4,5-tetrakisphosphate 5-phosphatase activity	0.0007	0.0002	3.41	0.29351	0.669477	gene-G6O67_002411
GO:1990650	inositol-2,4,5,6-tetrakisphosphate 5-phosphatase activity	0.0007	0.0002	3.41	0.29351	0.669477	gene-G6O67_002411
GO:1990651	inositol-1,2,4,5,6-pentakisphosphate 5-phosphatase activity	0.0007	0.0002	3.41	0.29351	0.669477	gene-G6O67_002411
GO:0071949	FAD binding	0.0108	0.0093	1.16	0.293556	0.669477	gene-G6O67_001737;gene-G6O67_002800;gene-G6O67_002819;gene-G6O67_002861;gene-G6O67_002867;gene-G6O67_003378;gene-G6O67_003459;gene-G6O67_003647;gene-G6O67_004466;gene-G6O67_004477;gene-G6O67_005269;gene-G6O67_005313;gene-G6O67_006215;gene-G6O67_006585;gene-G6O67_008505
GO:0003690	double-stranded DNA binding	0.0057	0.0046	1.24	0.30408	0.690991	gene-G6O67_000214;gene-G6O67_001149;gene-G6O67_001533;gene-G6O67_002035;gene-G6O67_003054;gene-G6O67_003577;gene-G6O67_006310;gene-G6O67_006667
GO:0046983	protein dimerization activity	0.005	0.004	1.26	0.311365	0.698427	gene-G6O67_000217;gene-G6O67_001492;gene-G6O67_002517;gene-G6O67_002547;gene-G6O67_003593;gene-G6O67_007203;gene-G6O67_008146
GO:0016741	transferase activity, transferring one-carbon groups	0.0043	0.0034	1.28	0.318785	0.698427	gene-G6O67_003428;gene-G6O67_004479;gene-G6O67_004653;gene-G6O67_006555;gene-G6O67_008466;gene-G6O67_008829
GO:0008171	O-methyltransferase activity	0.0036	0.0027	1.31	0.326165	0.698427	gene-G6O67_001960;gene-G6O67_002192;gene-G6O67_004481;gene-G6O67_006712;gene-G6O67_007694
GO:0051537	2 iron, 2 sulfur cluster binding	0.0036	0.0027	1.31	0.326165	0.698427	gene-G6O67_000492;gene-G6O67_001005;gene-G6O67_002224;gene-G6O67_008147;gene-G6O67_008737
GO:0000030	mannosyltransferase activity	0.0029	0.0021	1.36	0.333059	0.698427	gene-G6O67_001073;gene-G6O67_001429;gene-G6O67_005376;gene-G6O67_006002
GO:0008236	serine-type peptidase activity	0.0029	0.0021	1.36	0.333059	0.698427	gene-G6O67_006520;gene-G6O67_007795;gene-G6O67_007845;gene-G6O67_007876
GO:0052689	carboxylic ester hydrolase activity	0.0029	0.0021	1.36	0.333059	0.698427	gene-G6O67_000668;gene-G6O67_003216;gene-G6O67_008227;gene-G6O67_008630
GO:0000989	transcription factor activity, transcription factor binding	0.0014	0.0008	1.7	0.336849	0.698427	gene-G6O67_001149;gene-G6O67_007598
GO:0001076	transcription factor activity, RNA polymerase II transcription factor binding	0.0014	0.0008	1.7	0.336849	0.698427	gene-G6O67_001149;gene-G6O67_007598
GO:0001085	RNA polymerase II transcription factor binding	0.0014	0.0008	1.7	0.336849	0.698427	gene-G6O67_001149;gene-G6O67_002035
GO:0004096	catalase activity	0.0014	0.0008	1.7	0.336849	0.698427	gene-G6O67_001713;gene-G6O67_006145
GO:0004930	G-protein coupled receptor activity	0.0014	0.0008	1.7	0.336849	0.698427	gene-G6O67_000585;gene-G6O67_001687
GO:0008121	ubiquinol-cytochrome-c reductase activity	0.0014	0.0008	1.7	0.336849	0.698427	gene-G6O67_000492;gene-G6O67_008233
GO:0008131	primary amine oxidase activity	0.0014	0.0008	1.7	0.336849	0.698427	gene-G6O67_004137;gene-G6O67_006602
GO:0008173	RNA methyltransferase activity	0.0014	0.0008	1.7	0.336849	0.698427	gene-G6O67_004653;gene-G6O67_008829
GO:0008195	phosphatidate phosphatase activity	0.0014	0.0008	1.7	0.336849	0.698427	gene-G6O67_005068;gene-G6O67_006686
GO:0008199	ferric iron binding	0.0014	0.0008	1.7	0.336849	0.698427	gene-G6O67_004465;gene-G6O67_008228
GO:0008374	O-acyltransferase activity	0.0014	0.0008	1.7	0.336849	0.698427	gene-G6O67_005088;gene-G6O67_008676
GO:0008422	beta-glucosidase activity	0.0014	0.0008	1.7	0.336849	0.698427	gene-G6O67_003289;gene-G6O67_007600
GO:0008526	phosphatidylinositol transporter activity	0.0014	0.0008	1.7	0.336849	0.698427	gene-G6O67_005131;gene-G6O67_006762
GO:0016151	nickel cation binding	0.0014	0.0008	1.7	0.336849	0.698427	gene-G6O67_004778;gene-G6O67_007406
GO:0018580	nitronate monooxygenase activity	0.0014	0.0008	1.7	0.336849	0.698427	gene-G6O67_000688;gene-G6O67_008125
GO:0042802	identical protein binding	0.0014	0.0008	1.7	0.336849	0.698427	gene-G6O67_003054;gene-G6O67_007203
GO:0044389	ubiquitin-like protein ligase binding	0.0014	0.0008	1.7	0.336849	0.698427	gene-G6O67_001399;gene-G6O67_006401
GO:0046912	transferase activity, transferring acyl groups, acyl groups converted into alkyl
on transfer	0.0014	0.0008	1.7	0.336849	0.698427	gene-G6O67_003548;gene-G6O67_005861
GO:0000977	RNA polymerase II regulatory region sequence-specific DNA binding	0.0022	0.0015	1.46	0.338198	0.698427	gene-G6O67_001149;gene-G6O67_001533;gene-G6O67_006667
GO:0000987	core promoter proximal region sequence-specific DNA binding	0.0022	0.0015	1.46	0.338198	0.698427	gene-G6O67_001149;gene-G6O67_002035;gene-G6O67_006667
GO:0004521	endoribonuclease activity	0.0022	0.0015	1.46	0.338198	0.698427	gene-G6O67_000423;gene-G6O67_002703;gene-G6O67_004843
GO:0051539	4 iron, 4 sulfur cluster binding	0.0065	0.0055	1.18	0.344684	0.709512	gene-G6O67_000127;gene-G6O67_000417;gene-G6O67_002224;gene-G6O67_002303;gene-G6O67_003642;gene-G6O67_004372;gene-G6O67_006052;gene-G6O67_006740;gene-G6O67_008134
GO:0004672	protein kinase activity	0.0223	0.0211	1.06	0.394144	0.786091	Ophiocordyceps_sinensis_newGene_793;gene-G6O67_000008;gene-G6O67_000494;gene-G6O67_000497;gene-G6O67_001217;gene-G6O67_001761;gene-G6O67_003261;gene-G6O67_003510;gene-G6O67_003692;gene-G6O67_003867;gene-G6O67_004200;gene-G6O67_004791;gene-G6O67_005104;gene-G6O67_005315;gene-G6O67_005575;gene-G6O67_005643;gene-G6O67_006186;gene-G6O67_006214;gene-G6O67_006314;gene-G6O67_006396;gene-G6O67_006533;gen…
GO:0030246	carbohydrate binding	0.0036	0.0029	1.22	0.394544	0.786091	gene-G6O67_002762;gene-G6O67_002814;gene-G6O67_007213;gene-G6O67_007600;gene-G6O67_008300
GO:0004674	protein serine/threonine kinase activity	0.0115	0.0107	1.07	0.426886	0.786091	gene-G6O67_000540;gene-G6O67_000594;gene-G6O67_001748;gene-G6O67_001928;gene-G6O67_001974;gene-G6O67_002198;gene-G6O67_002628;gene-G6O67_004942;gene-G6O67_005546;gene-G6O67_006756;gene-G6O67_007327;gene-G6O67_007784;gene-G6O67_007906;gene-G6O67_008481;gene-G6O67_008527;gene-G6O67_008640
GO:0008170	N-methyltransferase activity	0.0022	0.0017	1.28	0.431727	0.786091	gene-G6O67_004653;gene-G6O67_006555;gene-G6O67_008829
GO:0031625	ubiquitin protein ligase binding	0.0022	0.0017	1.28	0.431727	0.786091	gene-G6O67_001399;gene-G6O67_002642;gene-G6O67_006401
GO:0000774	adenyl-nucleotide exchange factor activity	0.0014	0.0011	1.36	0.458422	0.786091	gene-G6O67_000240;gene-G6O67_002521
GO:0000978	RNA polymerase II core promoter proximal region sequence-specific DNA binding	0.0014	0.0011	1.36	0.458422	0.786091	gene-G6O67_001149;gene-G6O67_006667
GO:0003910	DNA ligase (ATP) activity	0.0014	0.0011	1.36	0.458422	0.786091	Ophiocordyceps_sinensis_newGene_2035;gene-G6O67_002920
GO:0008312	7S RNA binding	0.0014	0.0011	1.36	0.458422	0.786091	gene-G6O67_001317;gene-G6O67_001451
GO:0060590	ATPase regulator activity	0.0014	0.0011	1.36	0.458422	0.786091	gene-G6O67_000240;gene-G6O67_003175
GO:0004190	aspartic-type endopeptidase activity	0.0036	0.0032	1.14	0.462195	0.786091	gene-G6O67_002996;gene-G6O67_003319;gene-G6O67_004598;gene-G6O67_004774;gene-G6O67_005828
GO:0016791	phosphatase activity	0.0029	0.0025	1.14	0.487473	0.786091	gene-G6O67_001806;gene-G6O67_002311;gene-G6O67_003824;gene-G6O67_006097
GO:0000062	fatty-acyl-CoA binding	0.0007	0.0004	1.7	0.500916	0.786091	gene-G6O67_000696
GO:0000217	DNA secondary structure binding	0.0007	0.0004	1.7	0.500916	0.786091	gene-G6O67_000214
GO:0000268	peroxisome targeting sequence binding	0.0007	0.0004	1.7	0.500916	0.786091	gene-G6O67_002516
GO:0000403	Y-form DNA binding	0.0007	0.0004	1.7	0.500916	0.786091	gene-G6O67_000214
GO:0001055	RNA polymerase II activity	0.0007	0.0004	1.7	0.500916	0.786091	gene-G6O67_000217
GO:0001102	RNA polymerase II activating transcription factor binding	0.0007	0.0004	1.7	0.500916	0.786091	gene-G6O67_002035
GO:0001191	transcriptional repressor activity, RNA polymerase II transcription factor
binding	0.0007	0.0004	1.7	0.500916	0.786091	gene-G6O67_001149
GO:0003843	1,3-beta-D-glucan synthase activity	0.0007	0.0004	1.7	0.500916	0.786091	gene-G6O67_002117
GO:0003922	GMP synthase (glutamine-hydrolyzing) activity	0.0007	0.0004	1.7	0.500916	0.786091	gene-G6O67_000890
GO:0003934	GTP cyclohydrolase I activity	0.0007	0.0004	1.7	0.500916	0.786091	gene-G6O67_003105
GO:0003935	GTP cyclohydrolase II activity	0.0007	0.0004	1.7	0.500916	0.786091	gene-G6O67_000001
GO:0003950	NAD+ ADP-ribosyltransferase activity	0.0007	0.0004	1.7	0.500916	0.786091	gene-G6O67_006782
GO:0003993	acid phosphatase activity	0.0007	0.0004	1.7	0.500916	0.786091	gene-G6O67_002311
GO:0003994	aconitate hydratase activity	0.0007	0.0004	1.7	0.500916	0.786091	gene-G6O67_004372
GO:0004003	ATP-dependent DNA helicase activity	0.0007	0.0004	1.7	0.500916	0.786091	gene-G6O67_007252
GO:0004064	arylesterase activity	0.0007	0.0004	1.7	0.500916	0.786091	gene-G6O67_001593
GO:0004084	branched-chain-amino-acid transaminase activity	0.0007	0.0004	1.7	0.500916	0.786091	gene-G6O67_005285
GO:0004146	dihydrofolate reductase activity	0.0007	0.0004	1.7	0.500916	0.786091	gene-G6O67_003148
GO:0004151	dihydroorotase activity	0.0007	0.0004	1.7	0.500916	0.786091	gene-G6O67_000630
GO:0004180	carboxypeptidase activity	0.0007	0.0004	1.7	0.500916	0.786091	gene-G6O67_003688
GO:0004197	cysteine-type endopeptidase activity	0.0007	0.0004	1.7	0.500916	0.786091	gene-G6O67_006384
GO:0004198	calcium-dependent cysteine-type endopeptidase activity	0.0007	0.0004	1.7	0.500916	0.786091	gene-G6O67_003331
GO:0004339	glucan 1,4-alpha-glucosidase activity	0.0007	0.0004	1.7	0.500916	0.786091	gene-G6O67_005601
GO:0004371	glycerone kinase activity	0.0007	0.0004	1.7	0.500916	0.786091	gene-G6O67_004583
GO:0004409	homoaconitate hydratase activity	0.0007	0.0004	1.7	0.500916	0.786091	gene-G6O67_006740
GO:0004451	isocitrate lyase activity	0.0007	0.0004	1.7	0.500916	0.786091	gene-G6O67_003699
GO:0004455	ketol-acid reductoisomerase activity	0.0007	0.0004	1.7	0.500916	0.786091	gene-G6O67_001110
GO:0004488	methylenetetrahydrofolate dehydrogenase (NADP+) activity	0.0007	0.0004	1.7	0.500916	0.786091	gene-G6O67_004677
GO:0004489	methylenetetrahydrofolate reductase (NAD(P)H) activity	0.0007	0.0004	1.7	0.500916	0.786091	gene-G6O67_000399
GO:0004514	nicotinate-nucleotide diphosphorylase (carboxylating) activity	0.0007	0.0004	1.7	0.500916	0.786091	gene-G6O67_005297
GO:0004526	ribonuclease P activity	0.0007	0.0004	1.7	0.500916	0.786091	gene-G6O67_004018
GO:0004555	alpha,alpha-trehalase activity	0.0007	0.0004	1.7	0.500916	0.786091	gene-G6O67_008766
GO:0004573	mannosyl-oligosaccharide glucosidase activity	0.0007	0.0004	1.7	0.500916	0.786091	gene-G6O67_003032
GO:0004617	phosphoglycerate dehydrogenase activity	0.0007	0.0004	1.7	0.500916	0.786091	gene-G6O67_008224
GO:0004623	phospholipase A2 activity	0.0007	0.0004	1.7	0.500916	0.786091	gene-G6O67_003488
GO:0004768	stearoyl-CoA 9-desaturase activity	0.0007	0.0004	1.7	0.500916	0.786091	gene-G6O67_006299
GO:0004814	arginine-tRNA ligase activity	0.0007	0.0004	1.7	0.500916	0.786091	gene-G6O67_002111
GO:0004815	aspartate-tRNA ligase activity	0.0007	0.0004	1.7	0.500916	0.786091	gene-G6O67_000344
GO:0004819	glutamine-tRNA ligase activity	0.0007	0.0004	1.7	0.500916	0.786091	gene-G6O67_004221
GO:0004932	mating-type factor pheromone receptor activity	0.0007	0.0004	1.7	0.500916	0.786091	gene-G6O67_006845
GO:0005034	osmosensor activity	0.0007	0.0004	1.7	0.500916	0.786091	gene-G6O67_000105
GO:0005048	signal sequence binding	0.0007	0.0004	1.7	0.500916	0.786091	gene-G6O67_002516
GO:0005262	calcium channel activity	0.0007	0.0004	1.7	0.500916	0.786091	gene-G6O67_004821
GO:0005337	nucleoside transmembrane transporter activity	0.0007	0.0004	1.7	0.500916	0.786091	gene-G6O67_004557
GO:0005384	manganese ion transmembrane transporter activity	0.0007	0.0004	1.7	0.500916	0.786091	gene-G6O67_007540
GO:0005519	cytoskeletal regulatory protein binding	0.0007	0.0004	1.7	0.500916	0.786091	gene-G6O67_004753
GO:0005544	calcium-dependent phospholipid binding	0.0007	0.0004	1.7	0.500916	0.786091	gene-G6O67_001965
GO:0008026	ATP-dependent helicase activity	0.0007	0.0004	1.7	0.500916	0.786091	gene-G6O67_007252
GO:0008073	ornithine decarboxylase inhibitor activity	0.0007	0.0004	1.7	0.500916	0.786091	gene-G6O67_001068
GO:0008260	3-oxoacid CoA-transferase activity	0.0007	0.0004	1.7	0.500916	0.786091	gene-G6O67_005099
GO:0008460	dTDP-glucose 4,6-dehydratase activity	0.0007	0.0004	1.7	0.500916	0.786091	gene-G6O67_002259
GO:0008519	ammonium transmembrane transporter activity	0.0007	0.0004	1.7	0.500916	0.786091	gene-G6O67_005009
GO:0016208	AMP binding	0.0007	0.0004	1.7	0.500916	0.786091	gene-G6O67_002666
GO:0016209	antioxidant activity	0.0007	0.0004	1.7	0.500916	0.786091	gene-G6O67_008597
GO:0016597	amino acid binding	0.0007	0.0004	1.7	0.500916	0.786091	gene-G6O67_000890
GO:0016701	oxidoreductase activity, acting on single donors with incorporation of molecular
oxygen	0.0007	0.0004	1.7	0.500916	0.786091	gene-G6O67_005320
GO:0016702	oxidoreductase activity, acting on single donors with incorporation of molecular
oxygen, incorporation of two atoms of oxygen	0.0007	0.0004	1.7	0.500916	0.786091	gene-G6O67_008727
GO:0016709	oxidoreductase activity, acting on paired donors, with incorporation or
reduction of molecular oxygen, NAD(P)H as one donor, and incorporation of one
atom of oxygen	0.0007	0.0004	1.7	0.500916	0.786091	gene-G6O67_004648
GO:0016725	oxidoreductase activity, acting on CH or CH2 groups	0.0007	0.0004	1.7	0.500916	0.786091	gene-G6O67_006124
GO:0016726	oxidoreductase activity, acting on CH or CH2 groups, NAD or NADP as acceptor	0.0007	0.0004	1.7	0.500916	0.786091	gene-G6O67_006124
GO:0016971	flavin-linked sulfhydryl oxidase activity	0.0007	0.0004	1.7	0.500916	0.786091	gene-G6O67_001370
GO:0030060	L-malate dehydrogenase activity	0.0007	0.0004	1.7	0.500916	0.786091	gene-G6O67_006486
GO:0030366	molybdopterin synthase activity	0.0007	0.0004	1.7	0.500916	0.786091	gene-G6O67_001837
GO:0030942	endoplasmic reticulum signal peptide binding	0.0007	0.0004	1.7	0.500916	0.786091	gene-G6O67_001317
GO:0031493	nucleosomal histone binding	0.0007	0.0004	1.7	0.500916	0.786091	gene-G6O67_006435
GO:0032041	NAD-dependent histone deacetylase activity (H3-K14 specific)	0.0007	0.0004	1.7	0.500916	0.786091	gene-G6O67_003921
GO:0033613	activating transcription factor binding	0.0007	0.0004	1.7	0.500916	0.786091	gene-G6O67_002035
GO:0033971	hydroxyisourate hydrolase activity	0.0007	0.0004	1.7	0.500916	0.786091	Ophiocordyceps_sinensis_newGene_956
GO:0042623	ATPase activity, coupled	0.0007	0.0004	1.7	0.500916	0.786091	gene-G6O67_007252
GO:0043141	ATP-dependent 5'-3' DNA helicase activity	0.0007	0.0004	1.7	0.500916	0.786091	gene-G6O67_007252
GO:0045131	pre-mRNA branch point binding	0.0007	0.0004	1.7	0.500916	0.786091	gene-G6O67_006409
GO:0045735	nutrient reservoir activity	0.0007	0.0004	1.7	0.500916	0.786091	gene-G6O67_006768
GO:0051538	3 iron, 4 sulfur cluster binding	0.0007	0.0004	1.7	0.500916	0.786091	gene-G6O67_002224
GO:0052591	sn-glycerol-3-phosphate:ubiquinone-8 oxidoreductase activity	0.0007	0.0004	1.7	0.500916	0.786091	gene-G6O67_008612
GO:0061631	ubiquitin conjugating enzyme activity	0.0007	0.0004	1.7	0.500916	0.786091	gene-G6O67_006287
GO:0061650	ubiquitin-like protein conjugating enzyme activity	0.0007	0.0004	1.7	0.500916	0.786091	gene-G6O67_006287
GO:0070035	purine NTP-dependent helicase activity	0.0007	0.0004	1.7	0.500916	0.786091	gene-G6O67_007252
GO:0070290	N-acylphosphatidylethanolamine-specific phospholipase D activity	0.0007	0.0004	1.7	0.500916	0.786091	gene-G6O67_006064
GO:0070569	uridylyltransferase activity	0.0007	0.0004	1.7	0.500916	0.786091	gene-G6O67_008416
GO:0102336	3-oxo-arachidoyl-CoA synthase activity	0.0007	0.0004	1.7	0.500916	0.786091	gene-G6O67_007289
GO:0102337	3-oxo-cerotoyl-CoA synthase activity	0.0007	0.0004	1.7	0.500916	0.786091	gene-G6O67_007289
GO:0102338	3-oxo-lignoceronyl-CoA synthase activity	0.0007	0.0004	1.7	0.500916	0.786091	gene-G6O67_007289
GO:0102483	scopolin beta-glucosidase activity	0.0007	0.0004	1.7	0.500916	0.786091	gene-G6O67_003289
GO:1990593	nascent polypeptide-associated complex binding	0.0007	0.0004	1.7	0.500916	0.786091	gene-G6O67_004622
GO:0008237	metallopeptidase activity	0.0072	0.007	1.03	0.517835	0.803863	Ophiocordyceps_sinensis_newGene_1492;gene-G6O67_000967;gene-G6O67_000997;gene-G6O67_001851;gene-G6O67_002558;gene-G6O67_003501;gene-G6O67_003688;gene-G6O67_004359;gene-G6O67_004865;gene-G6O67_005530
GO:0004100	chitin synthase activity	0.0022	0.0019	1.14	0.519848	0.803863	gene-G6O67_001120;gene-G6O67_003373;gene-G6O67_008623
GO:0004499	N,N-dimethylaniline monooxygenase activity	0.0022	0.0019	1.14	0.519848	0.803863	gene-G6O67_002107;gene-G6O67_005062;gene-G6O67_005446
GO:0008137	NADH dehydrogenase (ubiquinone) activity	0.0022	0.0019	1.14	0.519848	0.803863	gene-G6O67_001469;gene-G6O67_003642;gene-G6O67_006052
GO:0046873	metal ion transmembrane transporter activity	0.0022	0.0019	1.14	0.519848	0.803863	gene-G6O67_000371;gene-G6O67_001243;gene-G6O67_004376
GO:0090729	toxin activity	0.0022	0.0019	1.14	0.519848	0.803863	gene-G6O67_000138;gene-G6O67_002836;gene-G6O67_006811
GO:0016810	hydrolase activity, acting on carbon-nitrogen (but not peptide) bonds	0.0036	0.0034	1.06	0.527381	0.813526	gene-G6O67_003375;gene-G6O67_006211;gene-G6O67_006965;gene-G6O67_007518;gene-G6O67_008155
GO:0004601	peroxidase activity	0.0043	0.0042	1.02	0.558738	0.856131	gene-G6O67_002052;gene-G6O67_002557;gene-G6O67_003775;gene-G6O67_004316;gene-G6O67_005647;gene-G6O67_008754
GO:0000988	transcription factor activity, protein binding	0.0014	0.0013	1.14	0.565803	0.856131	gene-G6O67_001149;gene-G6O67_007598
GO:0008271	secondary active sulfate transmembrane transporter activity	0.0014	0.0013	1.14	0.565803	0.856131	gene-G6O67_000589;gene-G6O67_007844
GO:0008641	small protein activating enzyme activity	0.0014	0.0013	1.14	0.565803	0.856131	gene-G6O67_001009;gene-G6O67_005307
GO:0016298	lipase activity	0.0014	0.0013	1.14	0.565803	0.856131	gene-G6O67_000668;gene-G6O67_008630
GO:0042162	telomeric DNA binding	0.0014	0.0013	1.14	0.565803	0.856131	gene-G6O67_003177;gene-G6O67_007061
GO:0048037	cofactor binding	0.0014	0.0013	1.14	0.565803	0.856131	gene-G6O67_000261;gene-G6O67_008447
GO:0051920	peroxiredoxin activity	0.0014	0.0013	1.14	0.565803	0.856131	gene-G6O67_002052;gene-G6O67_003681
GO:0005347	ATP transmembrane transporter activity	0.0036	0.0036	1	0.58879	0.888511	gene-G6O67_000198;gene-G6O67_001199;gene-G6O67_003301;gene-G6O67_007676;gene-G6O67_008072
GO:0003677	DNA binding	0.061	0.0619	0.99	0.590704	0.888511	Ophiocordyceps_sinensis_newGene_2035;gene-G6O67_000211;gene-G6O67_000214;gene-G6O67_000217;gene-G6O67_000290;gene-G6O67_000323;gene-G6O67_000821;gene-G6O67_000973;gene-G6O67_001149;gene-G6O67_001369;gene-G6O67_001453;gene-G6O67_001533;gene-G6O67_001871;gene-G6O67_002035;gene-G6O67_002214;gene-G6O67_002248;gene-G6O67_002303;gene-G6O67_002394;gene-G6O67_002547;gene-G6O67_002648;gene-G6O67_002668;ge…
GO:0000155	phosphorelay sensor kinase activity	0.0022	0.0021	1.02	0.599901	0.888511	gene-G6O67_006243;gene-G6O67_007174;gene-G6O67_008442
GO:0004806	triglyceride lipase activity	0.0022	0.0021	1.02	0.599901	0.888511	gene-G6O67_004147;gene-G6O67_006164;gene-G6O67_008630
GO:0016462	pyrophosphatase activity	0.0022	0.0021	1.02	0.599901	0.888511	gene-G6O67_003251;gene-G6O67_006223;gene-G6O67_007252
GO:0016773	phosphotransferase activity, alcohol group as acceptor	0.0022	0.0021	1.02	0.599901	0.888511	gene-G6O67_002220;gene-G6O67_002222;gene-G6O67_004470
GO:0008168	methyltransferase activity	0.0179	0.0185	0.97	0.617708	0.888511	gene-G6O67_000122;gene-G6O67_000591;gene-G6O67_000651;gene-G6O67_000737;gene-G6O67_000781;gene-G6O67_001155;gene-G6O67_001800;gene-G6O67_003340;gene-G6O67_003351;gene-G6O67_003428;gene-G6O67_003475;gene-G6O67_004333;gene-G6O67_004479;gene-G6O67_004653;gene-G6O67_005283;gene-G6O67_006102;gene-G6O67_006371;gene-G6O67_006555;gene-G6O67_006642;gene-G6O67_006954;gene-G6O67_008061;gene-G6O67_008371;gen…
GO:0000009	alpha-1,6-mannosyltransferase activity	0.0007	0.0006	1.14	0.647464	0.888511	gene-G6O67_005299
GO:0000990	transcription factor activity, core RNA polymerase binding	0.0007	0.0006	1.14	0.647464	0.888511	gene-G6O67_007598
GO:0000991	transcription factor activity, core RNA polymerase II binding	0.0007	0.0006	1.14	0.647464	0.888511	gene-G6O67_007598
GO:0003713	transcription coactivator activity	0.0007	0.0006	1.14	0.647464	0.888511	gene-G6O67_000763
GO:0003756	protein disulfide isomerase activity	0.0007	0.0006	1.14	0.647464	0.888511	gene-G6O67_002414
GO:0003849	3-deoxy-7-phosphoheptulonate synthase activity	0.0007	0.0006	1.14	0.647464	0.888511	gene-G6O67_004039
GO:0003873	6-phosphofructo-2-kinase activity	0.0007	0.0006	1.14	0.647464	0.888511	gene-G6O67_000195
GO:0003884	D-amino-acid oxidase activity	0.0007	0.0006	1.14	0.647464	0.888511	gene-G6O67_006585
GO:0003958	NADPH-hemoprotein reductase activity	0.0007	0.0006	1.14	0.647464	0.888511	gene-G6O67_000345
GO:0003968	RNA-directed 5'-3' RNA polymerase activity	0.0007	0.0006	1.14	0.647464	0.888511	gene-G6O67_007753
GO:0004106	chorismate mutase activity	0.0007	0.0006	1.14	0.647464	0.888511	gene-G6O67_002241
GO:0004375	glycine dehydrogenase (decarboxylating) activity	0.0007	0.0006	1.14	0.647464	0.888511	gene-G6O67_001770
GO:0004609	phosphatidylserine decarboxylase activity	0.0007	0.0006	1.14	0.647464	0.888511	gene-G6O67_003637
GO:0004822	isoleucine-tRNA ligase activity	0.0007	0.0006	1.14	0.647464	0.888511	gene-G6O67_008499
GO:0004831	tyrosine-tRNA ligase activity	0.0007	0.0006	1.14	0.647464	0.888511	gene-G6O67_006156
GO:0005315	inorganic phosphate transmembrane transporter activity	0.0007	0.0006	1.14	0.647464	0.888511	gene-G6O67_003441
GO:0005388	calcium-transporting ATPase activity	0.0007	0.0006	1.14	0.647464	0.888511	gene-G6O67_008262
GO:0005545	1-phosphatidylinositol binding	0.0007	0.0006	1.14	0.647464	0.888511	gene-G6O67_001843
GO:0005548	phospholipid transporter activity	0.0007	0.0006	1.14	0.647464	0.888511	gene-G6O67_006762
GO:0015079	potassium ion transmembrane transporter activity	0.0007	0.0006	1.14	0.647464	0.888511	gene-G6O67_006855
GO:0015267	channel activity	0.0007	0.0006	1.14	0.647464	0.888511	gene-G6O67_008611
GO:0015450	P-P-bond-hydrolysis-driven protein transmembrane transporter activity	0.0007	0.0006	1.14	0.647464	0.888511	gene-G6O67_002491
GO:0016307	phosphatidylinositol phosphate kinase activity	0.0007	0.0006	1.14	0.647464	0.888511	gene-G6O67_005512
GO:0016782	transferase activity, transferring sulfur-containing groups	0.0007	0.0006	1.14	0.647464	0.888511	gene-G6O67_004001
GO:0016783	sulfurtransferase activity	0.0007	0.0006	1.14	0.647464	0.888511	gene-G6O67_004001
GO:0016813	hydrolase activity, acting on carbon-nitrogen (but not peptide) bonds, in linear
amidines	0.0007	0.0006	1.14	0.647464	0.888511	gene-G6O67_004285
GO:0017048	Rho GTPase binding	0.0007	0.0006	1.14	0.647464	0.888511	gene-G6O67_003030
GO:0017176	phosphatidylinositol N-acetylglucosaminyltransferase activity	0.0007	0.0006	1.14	0.647464	0.888511	gene-G6O67_004851
GO:0018024	histone-lysine N-methyltransferase activity	0.0007	0.0006	1.14	0.647464	0.888511	gene-G6O67_004095
GO:0019205	nucleobase-containing compound kinase activity	0.0007	0.0006	1.14	0.647464	0.888511	gene-G6O67_004726
GO:0019789	SUMO transferase activity	0.0007	0.0006	1.14	0.647464	0.888511	gene-G6O67_004969
GO:0031418	L-ascorbic acid binding	0.0007	0.0006	1.14	0.647464	0.888511	gene-G6O67_000086
GO:0033218	amide binding	0.0007	0.0006	1.14	0.647464	0.888511	gene-G6O67_002516
GO:0042277	peptide binding	0.0007	0.0006	1.14	0.647464	0.888511	gene-G6O67_002516
GO:0047372	acylglycerol lipase activity	0.0007	0.0006	1.14	0.647464	0.888511	gene-G6O67_000668
GO:0051010	microtubule plus-end binding	0.0007	0.0006	1.14	0.647464	0.888511	gene-G6O67_007203
GO:0004402	histone acetyltransferase activity	0.0014	0.0015	0.97	0.656845	0.889828	gene-G6O67_005679;gene-G6O67_007598
GO:0004571	mannosyl-oligosaccharide 1,2-alpha-mannosidase activity	0.0014	0.0015	0.97	0.656845	0.889828	gene-G6O67_004564;gene-G6O67_006063
GO:0016616	oxidoreductase activity, acting on the CH-OH group of donors, NAD or NADP as
acceptor	0.0014	0.0015	0.97	0.656845	0.889828	gene-G6O67_002978;gene-G6O67_005479
GO:0017111	nucleoside-triphosphatase activity	0.0014	0.0015	0.97	0.656845	0.889828	gene-G6O67_003251;gene-G6O67_007252
GO:0047617	acyl-CoA hydrolase activity	0.0014	0.0015	0.97	0.656845	0.889828	gene-G6O67_001434;gene-G6O67_001842
GO:0051536	iron-sulfur cluster binding	0.0014	0.0015	0.97	0.656845	0.889828	gene-G6O67_001469;gene-G6O67_008767
GO:0008081	phosphoric diester hydrolase activity	0.0022	0.0023	0.93	0.670598	0.904594	gene-G6O67_000794;gene-G6O67_003629;gene-G6O67_004323
GO:0008483	transaminase activity	0.0022	0.0023	0.93	0.670598	0.904594	gene-G6O67_004150;gene-G6O67_007734;gene-G6O67_007787
GO:0016788	hydrolase activity, acting on ester bonds	0.0086	0.0093	0.93	0.674296	0.907652	gene-G6O67_000668;gene-G6O67_001254;gene-G6O67_001806;gene-G6O67_002311;gene-G6O67_002703;gene-G6O67_003566;gene-G6O67_003659;gene-G6O67_005150;gene-G6O67_005443;gene-G6O67_007045;gene-G6O67_008227;gene-G6O67_008630
GO:0046872	metal ion binding	0.0632	0.0657	0.96	0.697937	0.937483	gene-G6O67_000127;gene-G6O67_000296;gene-G6O67_000400;gene-G6O67_000483;gene-G6O67_000519;gene-G6O67_000651;gene-G6O67_000667;gene-G6O67_000890;gene-G6O67_001005;gene-G6O67_001045;gene-G6O67_001068;gene-G6O67_001102;gene-G6O67_001110;gene-G6O67_001399;gene-G6O67_001533;gene-G6O67_001628;gene-G6O67_001640;gene-G6O67_001713;gene-G6O67_001806;gene-G6O67_002224;gene-G6O67_002303;gene-G6O67_002375;gen…
GO:0016787	hydrolase activity	0.0366	0.0386	0.95	0.699885	0.938113	gene-G6O67_000111;gene-G6O67_000285;gene-G6O67_000663;gene-G6O67_000668;gene-G6O67_001072;gene-G6O67_001136;gene-G6O67_001369;gene-G6O67_001755;gene-G6O67_001806;gene-G6O67_001883;gene-G6O67_002311;gene-G6O67_002703;gene-G6O67_002814;gene-G6O67_002938;gene-G6O67_003251;gene-G6O67_003707;gene-G6O67_003893;gene-G6O67_004233;gene-G6O67_004354;gene-G6O67_004462;gene-G6O67_004476;gene-G6O67_004592;gen…
GO:0004842	ubiquitin-protein transferase activity	0.0057	0.0065	0.88	0.730679	0.946592	gene-G6O67_000667;gene-G6O67_001503;gene-G6O67_002840;gene-G6O67_004002;gene-G6O67_004513;gene-G6O67_004969;gene-G6O67_005574;gene-G6O67_006287
GO:0016779	nucleotidyltransferase activity	0.0022	0.0025	0.85	0.73164	0.946592	gene-G6O67_004113;gene-G6O67_005844;gene-G6O67_008069
GO:0005215	transporter activity	0.0014	0.0017	0.85	0.731884	0.946592	gene-G6O67_001843;gene-G6O67_006762
GO:0005319	lipid transporter activity	0.0014	0.0017	0.85	0.731884	0.946592	gene-G6O67_001843;gene-G6O67_006762
GO:0016772	transferase activity, transferring phosphorus-containing groups	0.0014	0.0017	0.85	0.731884	0.946592	gene-G6O67_002058;gene-G6O67_008041
GO:0070403	NAD+ binding	0.0014	0.0017	0.85	0.731884	0.946592	gene-G6O67_000261;gene-G6O67_005337
GO:0010181	FMN binding	0.0029	0.0034	0.85	0.736501	0.946592	gene-G6O67_000345;gene-G6O67_000884;gene-G6O67_006052;gene-G6O67_007863
GO:0008080	N-acetyltransferase activity	0.0043	0.0051	0.85	0.750472	0.946592	gene-G6O67_001235;gene-G6O67_005159;gene-G6O67_006301;gene-G6O67_006821;gene-G6O67_007432;gene-G6O67_007598
GO:0050661	NADP binding	0.0043	0.0051	0.85	0.750472	0.946592	gene-G6O67_000261;gene-G6O67_002107;gene-G6O67_002389;gene-G6O67_003148;gene-G6O67_005062;gene-G6O67_005446
GO:0001077	transcriptional activator activity, RNA polymerase II core promoter proximal
region sequence-specific binding	0.0007	0.0008	0.85	0.751002	0.946592	gene-G6O67_001149
GO:0001228	transcriptional activator activity, RNA polymerase II transcription regulatory
region sequence-specific binding	0.0007	0.0008	0.85	0.751002	0.946592	gene-G6O67_001149
GO:0001664	G-protein coupled receptor binding	0.0007	0.0008	0.85	0.751002	0.946592	gene-G6O67_005348
GO:0001671	ATPase activator activity	0.0007	0.0008	0.85	0.751002	0.946592	gene-G6O67_003175
GO:0003688	DNA replication origin binding	0.0007	0.0008	0.85	0.751002	0.946592	gene-G6O67_002904
GO:0003839	gamma-glutamylcyclotransferase activity	0.0007	0.0008	0.85	0.751002	0.946592	gene-G6O67_001865
GO:0003951	NAD+ kinase activity	0.0007	0.0008	0.85	0.751002	0.946592	gene-G6O67_005027
GO:0004356	glutamate-ammonia ligase activity	0.0007	0.0008	0.85	0.751002	0.946592	gene-G6O67_002835
GO:0004792	thiosulfate sulfurtransferase activity	0.0007	0.0008	0.85	0.751002	0.946592	gene-G6O67_004001
GO:0005086	ARF guanyl-nucleotide exchange factor activity	0.0007	0.0008	0.85	0.751002	0.946592	gene-G6O67_004896
GO:0005216	ion channel activity	0.0007	0.0008	0.85	0.751002	0.946592	gene-G6O67_002330
GO:0008094	DNA-dependent ATPase activity	0.0007	0.0008	0.85	0.751002	0.946592	gene-G6O67_007252
GO:0008198	ferrous iron binding	0.0007	0.0008	0.85	0.751002	0.946592	gene-G6O67_005320
GO:0015248	sterol transporter activity	0.0007	0.0008	0.85	0.751002	0.946592	gene-G6O67_001843
GO:0017025	TBP-class protein binding	0.0007	0.0008	0.85	0.751002	0.946592	gene-G6O67_007598
GO:0017057	6-phosphogluconolactonase activity	0.0007	0.0008	0.85	0.751002	0.946592	gene-G6O67_008227
GO:0017150	tRNA dihydrouridine synthase activity	0.0007	0.0008	0.85	0.751002	0.946592	gene-G6O67_003161
GO:0019900	kinase binding	0.0007	0.0008	0.85	0.751002	0.946592	gene-G6O67_001149
GO:0030151	molybdenum ion binding	0.0007	0.0008	0.85	0.751002	0.946592	gene-G6O67_002588
GO:0042803	protein homodimerization activity	0.0007	0.0008	0.85	0.751002	0.946592	gene-G6O67_007203
GO:0043047	single-stranded telomeric DNA binding	0.0007	0.0008	0.85	0.751002	0.946592	gene-G6O67_004361
GO:0043169	cation binding	0.005	0.0059	0.85	0.757951	0.953454	gene-G6O67_001399;gene-G6O67_001533;gene-G6O67_001806;gene-G6O67_003428;gene-G6O67_004479;gene-G6O67_004969;gene-G6O67_005574
GO:0019787	ubiquitin-like protein transferase activity	0.0022	0.0027	0.79	0.783382	0.983494	gene-G6O67_004969;gene-G6O67_005574;gene-G6O67_006287
GO:0004252	serine-type endopeptidase activity	0.0043	0.0053	0.82	0.787438	0.985052	gene-G6O67_003415;gene-G6O67_003754;gene-G6O67_004602;gene-G6O67_006690;gene-G6O67_007472;gene-G6O67_008465
GO:0016817	hydrolase activity, acting on acid anhydrides	0.0014	0.0019	0.76	0.792465	0.985052	gene-G6O67_003251;gene-G6O67_007252
GO:0032549	ribonucleoside binding	0.0014	0.0019	0.76	0.792465	0.985052	gene-G6O67_002735;gene-G6O67_003251
GO:0042578	phosphoric ester hydrolase activity	0.0014	0.0019	0.76	0.792465	0.985052	gene-G6O67_001806;gene-G6O67_002311
GO:0005085	guanyl-nucleotide exchange factor activity	0.0029	0.0038	0.76	0.820929	0.985052	gene-G6O67_001890;gene-G6O67_001978;gene-G6O67_002402;gene-G6O67_005837
GO:0001883	purine nucleoside binding	0.0007	0.0011	0.68	0.824147	0.985052	gene-G6O67_003251
GO:0004396	hexokinase activity	0.0007	0.0011	0.68	0.824147	0.985052	gene-G6O67_000836
GO:0004523	RNA-DNA hybrid ribonuclease activity	0.0007	0.0011	0.68	0.824147	0.985052	gene-G6O67_007251
GO:0005496	steroid binding	0.0007	0.0011	0.68	0.824147	0.985052	gene-G6O67_001843
GO:0008142	oxysterol binding	0.0007	0.0011	0.68	0.824147	0.985052	gene-G6O67_001843
GO:0008276	protein methyltransferase activity	0.0007	0.0011	0.68	0.824147	0.985052	gene-G6O67_006555
GO:0015299	solute:proton antiporter activity	0.0007	0.0011	0.68	0.824147	0.985052	gene-G6O67_005162
GO:0016278	lysine N-methyltransferase activity	0.0007	0.0011	0.68	0.824147	0.985052	gene-G6O67_006555
GO:0019001	guanyl nucleotide binding	0.0007	0.0011	0.68	0.824147	0.985052	gene-G6O67_003251
GO:0030976	thiamine pyrophosphate binding	0.0007	0.0011	0.68	0.824147	0.985052	gene-G6O67_006644
GO:0031593	polyubiquitin modification-dependent protein binding	0.0007	0.0011	0.68	0.824147	0.985052	gene-G6O67_008866
GO:0031683	G-protein beta/gamma-subunit complex binding	0.0007	0.0011	0.68	0.824147	0.985052	gene-G6O67_005348
GO:0032266	phosphatidylinositol-3-phosphate binding	0.0007	0.0011	0.68	0.824147	0.985052	gene-G6O67_005296
GO:0032550	purine ribonucleoside binding	0.0007	0.0011	0.68	0.824147	0.985052	gene-G6O67_003251
GO:0032561	guanyl ribonucleotide binding	0.0007	0.0011	0.68	0.824147	0.985052	gene-G6O67_003251
GO:0032947	protein complex scaffold activity	0.0007	0.0011	0.68	0.824147	0.985052	gene-G6O67_007598
GO:0043015	gamma-tubulin binding	0.0007	0.0011	0.68	0.824147	0.985052	gene-G6O67_004687
GO:0080025	phosphatidylinositol-3,5-bisphosphate binding	0.0007	0.0011	0.68	0.824147	0.985052	gene-G6O67_005296
GO:0004527	exonuclease activity	0.0022	0.0029	0.73	0.826574	0.985052	gene-G6O67_002523;gene-G6O67_005113;gene-G6O67_007506
GO:0019901	protein kinase binding	0.0022	0.0029	0.73	0.826574	0.985052	gene-G6O67_000102;gene-G6O67_001149;gene-G6O67_006928
GO:0097367	carbohydrate derivative binding	0.0022	0.0029	0.73	0.826574	0.985052	gene-G6O67_002484;gene-G6O67_003251;gene-G6O67_004454
GO:1901265	nucleoside phosphate binding	0.0022	0.0029	0.73	0.826574	0.985052	gene-G6O67_000240;gene-G6O67_000261;gene-G6O67_003251
GO:0015035	protein disulfide oxidoreductase activity	0.0014	0.0021	0.68	0.840606	0.996158	gene-G6O67_003148;gene-G6O67_005005
GO:0016765	transferase activity, transferring alkyl or aryl (other than methyl) groups	0.0014	0.0021	0.68	0.840606	0.996158	gene-G6O67_000168;gene-G6O67_002862
GO:0030983	mismatched DNA binding	0.0014	0.0021	0.68	0.840606	0.996158	gene-G6O67_001244;gene-G6O67_007164
GO:0004222	metalloendopeptidase activity	0.0043	0.0057	0.76	0.8486	1	gene-G6O67_000430;gene-G6O67_001162;gene-G6O67_002218;gene-G6O67_002665;gene-G6O67_002713;gene-G6O67_006384
GO:0008017	microtubule binding	0.0029	0.004	0.72	0.853962	1	gene-G6O67_000735;gene-G6O67_006258;gene-G6O67_007203;gene-G6O67_007486
GO:0036094	small molecule binding	0.0022	0.0032	0.68	0.862162	1	gene-G6O67_000240;gene-G6O67_000261;gene-G6O67_003251
GO:0001882	nucleoside binding	0.0007	0.0013	0.57	0.875816	1	gene-G6O67_003251
GO:0002161	aminoacyl-tRNA editing activity	0.0007	0.0013	0.57	0.875816	1	gene-G6O67_008499
GO:0004129	cytochrome-c oxidase activity	0.0007	0.0013	0.57	0.875816	1	gene-G6O67_000070
GO:0005536	glucose binding	0.0007	0.0013	0.57	0.875816	1	gene-G6O67_000836
GO:0008138	protein tyrosine/serine/threonine phosphatase activity	0.0007	0.0013	0.57	0.875816	1	gene-G6O67_001673
GO:0016538	cyclin-dependent protein serine/threonine kinase regulator activity	0.0007	0.0013	0.57	0.875816	1	gene-G6O67_000590
GO:0019706	protein-cysteine S-palmitoyltransferase activity	0.0007	0.0013	0.57	0.875816	1	gene-G6O67_008286
GO:0032934	sterol binding	0.0007	0.0013	0.57	0.875816	1	gene-G6O67_001843
GO:0043139	5'-3' DNA helicase activity	0.0007	0.0013	0.57	0.875816	1	gene-G6O67_007252
GO:0051087	chaperone binding	0.0007	0.0013	0.57	0.875816	1	gene-G6O67_005815
GO:0003712	transcription cofactor activity	0.0036	0.0051	0.71	0.876232	1	gene-G6O67_000763;gene-G6O67_002951;gene-G6O67_003311;gene-G6O67_005371;gene-G6O67_005812
GO:0008233	peptidase activity	0.0036	0.0051	0.71	0.876232	1	gene-G6O67_001369;gene-G6O67_003633;gene-G6O67_005967;gene-G6O67_007208;gene-G6O67_007277
GO:0004540	ribonuclease activity	0.0014	0.0023	0.62	0.878386	1	gene-G6O67_002703;gene-G6O67_005575
GO:0016818	hydrolase activity, acting on acid anhydrides, in phosphorus-containing
anhydrides	0.0014	0.0023	0.62	0.878386	1	gene-G6O67_003251;gene-G6O67_007252
GO:0061659	ubiquitin-like protein ligase activity	0.0014	0.0023	0.62	0.878386	1	gene-G6O67_004969;gene-G6O67_005574
GO:0030674	protein binding, bridging	0.0029	0.0042	0.68	0.881662	1	gene-G6O67_001399;gene-G6O67_002516;gene-G6O67_006401;gene-G6O67_007565
GO:0000049	tRNA binding	0.0022	0.0034	0.64	0.89116	1	gene-G6O67_006505;gene-G6O67_008069;gene-G6O67_008499
GO:0046914	transition metal ion binding	0.0022	0.0034	0.64	0.89116	1	gene-G6O67_001533;gene-G6O67_004969;gene-G6O67_005574
GO:0043167	ion binding	0.0086	0.0114	0.76	0.907432	1	gene-G6O67_000261;gene-G6O67_001399;gene-G6O67_001533;gene-G6O67_001806;gene-G6O67_001843;gene-G6O67_003251;gene-G6O67_003428;gene-G6O67_004397;gene-G6O67_004479;gene-G6O67_004969;gene-G6O67_005296;gene-G6O67_005574
GO:0003777	microtubule motor activity	0.0014	0.0025	0.57	0.907735	1	gene-G6O67_000735;gene-G6O67_006258
GO:0008536	Ran GTPase binding	0.0014	0.0025	0.57	0.907735	1	Ophiocordyceps_sinensis_newGene_2238;gene-G6O67_007415
GO:0017076	purine nucleotide binding	0.0014	0.0025	0.57	0.907735	1	gene-G6O67_000240;gene-G6O67_003251
GO:0015631	tubulin binding	0.0007	0.0015	0.49	0.912312	1	gene-G6O67_007203
GO:0030554	adenyl nucleotide binding	0.0007	0.0015	0.49	0.912312	1	gene-G6O67_000240
GO:0000166	nucleotide binding	0.0043	0.0063	0.68	0.912698	1	gene-G6O67_000240;gene-G6O67_000261;gene-G6O67_002303;gene-G6O67_003251;gene-G6O67_003756;gene-G6O67_008431
GO:0060090	binding, bridging	0.0029	0.0046	0.62	0.923627	1	gene-G6O67_001399;gene-G6O67_002516;gene-G6O67_006401;gene-G6O67_007565
GO:0017056	structural constituent of nuclear pore	0.0014	0.0027	0.52	0.930345	1	gene-G6O67_004430;gene-G6O67_008851
GO:0003755	peptidyl-prolyl cis-trans isomerase activity	0.0022	0.0038	0.57	0.933289	1	gene-G6O67_002123;gene-G6O67_002857;gene-G6O67_005442
GO:0009055	electron carrier activity	0.0022	0.0038	0.57	0.933289	1	gene-G6O67_001469;gene-G6O67_002224;gene-G6O67_005005
GO:0003887	DNA-directed DNA polymerase activity	0.0007	0.0017	0.43	0.938087	1	gene-G6O67_002303
GO:0016651	oxidoreductase activity, acting on NAD(P)H	0.0007	0.0017	0.43	0.938087	1	gene-G6O67_007047
GO:0016853	isomerase activity	0.0007	0.0017	0.43	0.938087	1	gene-G6O67_002762
GO:0019208	phosphatase regulator activity	0.0007	0.0017	0.43	0.938087	1	gene-G6O67_002420
GO:0043021	ribonucleoprotein complex binding	0.0007	0.0017	0.43	0.938087	1	gene-G6O67_006374
GO:0004519	endonuclease activity	0.0029	0.0048	0.59	0.93912	1	gene-G6O67_002015;gene-G6O67_002703;gene-G6O67_005113;gene-G6O67_006726
GO:0003697	single-stranded DNA binding	0.0014	0.0029	0.49	0.94764	1	gene-G6O67_002751;gene-G6O67_003577
GO:0043022	ribosome binding	0.0014	0.0029	0.49	0.94764	1	gene-G6O67_001809;gene-G6O67_001967
GO:0003682	chromatin binding	0.0022	0.004	0.54	0.948163	1	gene-G6O67_000478;gene-G6O67_000616;gene-G6O67_007598
GO:0003684	damaged DNA binding	0.0022	0.004	0.54	0.948163	1	gene-G6O67_000038;gene-G6O67_003177;gene-G6O67_008866
GO:0005543	phospholipid binding	0.0029	0.0051	0.57	0.951698	1	gene-G6O67_001111;gene-G6O67_001843;gene-G6O67_004397;gene-G6O67_005296
GO:0016279	protein-lysine N-methyltransferase activity	0.0007	0.0019	0.38	0.95629	1	gene-G6O67_006555
GO:0035639	purine ribonucleoside triphosphate binding	0.0007	0.0019	0.38	0.95629	1	gene-G6O67_003251
GO:0060589	nucleoside-triphosphatase regulator activity	0.0022	0.0042	0.51	0.959898	1	gene-G6O67_000240;gene-G6O67_003175;gene-G6O67_005913
GO:0061630	ubiquitin protein ligase activity	0.0022	0.0042	0.51	0.959898	1	gene-G6O67_002129;gene-G6O67_004969;gene-G6O67_005574
GO:0008289	lipid binding	0.0043	0.0072	0.6	0.960772	1	gene-G6O67_001843;gene-G6O67_002139;gene-G6O67_004397;gene-G6O67_004757;gene-G6O67_005296;gene-G6O67_006385
GO:0030515	snoRNA binding	0.0014	0.0032	0.45	0.96079	1	gene-G6O67_004871;gene-G6O67_008836
GO:0031072	heat shock protein binding	0.0014	0.0032	0.45	0.96079	1	gene-G6O67_003175;gene-G6O67_006546
GO:0003899	DNA-directed 5'-3' RNA polymerase activity	0.0029	0.0053	0.55	0.961844	1	gene-G6O67_001920;gene-G6O67_002735;gene-G6O67_002751;gene-G6O67_008784
GO:1901363	heterocyclic compound binding	0.0158	0.0213	0.74	0.966996	1	gene-G6O67_000214;gene-G6O67_000240;gene-G6O67_000261;gene-G6O67_001149;gene-G6O67_001369;gene-G6O67_001533;gene-G6O67_002035;gene-G6O67_002401;gene-G6O67_003054;gene-G6O67_003182;gene-G6O67_003183;gene-G6O67_003251;gene-G6O67_003627;gene-G6O67_006310;gene-G6O67_006667;gene-G6O67_007061;gene-G6O67_007257;gene-G6O67_007598;gene-G6O67_008552;gene-G6O67_008554;gene-G6O67_008555;gene-G6O67_008836
GO:0003746	translation elongation factor activity	0.0007	0.0021	0.34	0.969144	1	gene-G6O67_001967
GO:0004721	phosphoprotein phosphatase activity	0.0007	0.0021	0.34	0.969144	1	gene-G6O67_000843
GO:1902936	phosphatidylinositol bisphosphate binding	0.0007	0.0021	0.34	0.969144	1	gene-G6O67_005296
GO:0097159	organic cyclic compound binding	0.0165	0.0223	0.74	0.97128	1	gene-G6O67_000214;gene-G6O67_000240;gene-G6O67_000261;gene-G6O67_001149;gene-G6O67_001369;gene-G6O67_001533;gene-G6O67_001843;gene-G6O67_002035;gene-G6O67_002401;gene-G6O67_003054;gene-G6O67_003182;gene-G6O67_003183;gene-G6O67_003251;gene-G6O67_003627;gene-G6O67_006310;gene-G6O67_006667;gene-G6O67_007061;gene-G6O67_007257;gene-G6O67_007598;gene-G6O67_008552;gene-G6O67_008554;gene-G6O67_008555;gen…
GO:0008047	enzyme activator activity	0.0029	0.0057	0.5	0.976473	1	gene-G6O67_003054;gene-G6O67_003175;gene-G6O67_005913;gene-G6O67_007636
GO:0043168	anion binding	0.0036	0.0067	0.53	0.977682	1	gene-G6O67_000261;gene-G6O67_001843;gene-G6O67_003251;gene-G6O67_004397;gene-G6O67_005296
GO:0004177	aminopeptidase activity	0.0007	0.0023	0.31	0.978219	1	gene-G6O67_000483
GO:0030544	Hsp70 protein binding	0.0007	0.0023	0.31	0.978219	1	gene-G6O67_003175
GO:0032555	purine ribonucleotide binding	0.0007	0.0023	0.31	0.978219	1	gene-G6O67_003251
GO:0036459	thiol-dependent ubiquitinyl hydrolase activity	0.0007	0.0023	0.31	0.978219	1	gene-G6O67_002437
GO:0042393	histone binding	0.0007	0.0023	0.31	0.978219	1	gene-G6O67_003054
GO:1901981	phosphatidylinositol phosphate binding	0.0007	0.0023	0.31	0.978219	1	gene-G6O67_005296
GO:0003924	GTPase activity	0.0101	0.0154	0.65	0.983211	1	gene-G6O67_000897;gene-G6O67_001117;gene-G6O67_002212;gene-G6O67_003015;gene-G6O67_003251;gene-G6O67_003758;gene-G6O67_004370;gene-G6O67_004776;gene-G6O67_004778;gene-G6O67_005348;gene-G6O67_006562;gene-G6O67_007806;gene-G6O67_007807;gene-G6O67_008410
GO:0017137	Rab GTPase binding	0.0007	0.0025	0.28	0.984627	1	gene-G6O67_005913
GO:0019888	protein phosphatase regulator activity	0.0007	0.0025	0.28	0.984627	1	gene-G6O67_002420
GO:0032553	ribonucleotide binding	0.0007	0.0025	0.28	0.984627	1	gene-G6O67_003251
GO:0003676	nucleic acid binding	0.0373	0.0472	0.79	0.985384	1	Ophiocordyceps_sinensis_newGene_1160;Ophiocordyceps_sinensis_newGene_2489;gene-G6O67_000139;gene-G6O67_000201;gene-G6O67_000214;gene-G6O67_000492;gene-G6O67_000500;gene-G6O67_001149;gene-G6O67_001369;gene-G6O67_001533;gene-G6O67_001914;gene-G6O67_001920;gene-G6O67_002015;gene-G6O67_002035;gene-G6O67_002401;gene-G6O67_002467;gene-G6O67_002523;gene-G6O67_002773;gene-G6O67_002806;gene-G6O67_003054;g…
GO:0051082	unfolded protein binding	0.0036	0.0074	0.49	0.988989	1	gene-G6O67_001769;gene-G6O67_003003;gene-G6O67_003175;gene-G6O67_005087;gene-G6O67_006546
GO:0015078	hydrogen ion transmembrane transporter activity	0.0007	0.0029	0.24	0.992344	1	gene-G6O67_001979
GO:0004298	threonine-type endopeptidase activity	0.0007	0.0032	0.23	0.994598	1	gene-G6O67_007056
GO:0017016	Ras GTPase binding	0.0007	0.0032	0.23	0.994598	1	gene-G6O67_005913
GO:0030695	GTPase regulator activity	0.0007	0.0032	0.23	0.994598	1	gene-G6O67_005913
GO:0008092	cytoskeletal protein binding	0.0007	0.0034	0.21	0.996188	1	gene-G6O67_007203
GO:0031267	small GTPase binding	0.0007	0.0034	0.21	0.996188	1	gene-G6O67_005913
GO:0005198	structural molecule activity	0.0014	0.0048	0.3	0.996486	1	gene-G6O67_000592;gene-G6O67_007598
GO:0000287	magnesium ion binding	0.0036	0.0084	0.43	0.996799	1	gene-G6O67_001724;gene-G6O67_001806;gene-G6O67_002434;gene-G6O67_003229;gene-G6O67_006495
GO:0019899	enzyme binding	0.0029	0.0074	0.39	0.997007	1	gene-G6O67_001149;gene-G6O67_001399;gene-G6O67_005913;gene-G6O67_006401
GO:0046982	protein heterodimerization activity	0.0022	0.0063	0.34	0.997428	1	gene-G6O67_000323;gene-G6O67_002506;gene-G6O67_007141
GO:0005525	GTP binding	0.0129	0.0217	0.6	0.998225	1	gene-G6O67_000278;gene-G6O67_000897;gene-G6O67_001117;gene-G6O67_002207;gene-G6O67_002212;gene-G6O67_003015;gene-G6O67_003251;gene-G6O67_003258;gene-G6O67_003758;gene-G6O67_004370;gene-G6O67_004644;gene-G6O67_004776;gene-G6O67_005348;gene-G6O67_006562;gene-G6O67_007639;gene-G6O67_007806;gene-G6O67_007807;gene-G6O67_008410
GO:0098772	molecular function regulator	0.0043	0.0101	0.43	0.998442	1	gene-G6O67_000240;gene-G6O67_002420;gene-G6O67_003054;gene-G6O67_003175;gene-G6O67_005913;gene-G6O67_007636
GO:0004386	helicase activity	0.0057	0.0122	0.47	0.99845	1	gene-G6O67_000815;gene-G6O67_002806;gene-G6O67_002812;gene-G6O67_005260;gene-G6O67_007234;gene-G6O67_007252;gene-G6O67_008002;gene-G6O67_008129
GO:0004518	nuclease activity	0.0007	0.004	0.18	0.998662	1	gene-G6O67_002703
GO:0030234	enzyme regulator activity	0.0043	0.0103	0.42	0.998786	1	gene-G6O67_000240;gene-G6O67_002420;gene-G6O67_003054;gene-G6O67_003175;gene-G6O67_005913;gene-G6O67_007636
GO:0005096	GTPase activator activity	0.0014	0.0057	0.25	0.998994	1	gene-G6O67_001068;gene-G6O67_005913
GO:0043130	ubiquitin binding	0.0007	0.0042	0.17	0.999056	1	gene-G6O67_008866
GO:0051020	GTPase binding	0.0007	0.0042	0.17	0.999056	1	gene-G6O67_005913
GO:0035091	phosphatidylinositol binding	0.0022	0.0072	0.3	0.999197	1	gene-G6O67_001843;gene-G6O67_005296;gene-G6O67_007573
GO:0044877	macromolecular complex binding	0.0007	0.0048	0.15	0.999669	1	gene-G6O67_005713
GO:0005524	ATP binding	0.0991	0.1237	0.8	0.999696	1	Ophiocordyceps_sinensis_newGene_2035;Ophiocordyceps_sinensis_newGene_793;gene-G6O67_000008;gene-G6O67_000084;gene-G6O67_000161;gene-G6O67_000195;gene-G6O67_000252;gene-G6O67_000344;gene-G6O67_000497;gene-G6O67_000540;gene-G6O67_000594;gene-G6O67_000648;gene-G6O67_000651;gene-G6O67_000693;gene-G6O67_000735;gene-G6O67_000836;gene-G6O67_000859;gene-G6O67_000890;gene-G6O67_000911;gene-G6O67_000912;ge…
GO:0003743	translation initiation factor activity	0.0029	0.0097	0.3	0.999861	1	gene-G6O67_000048;gene-G6O67_002063;gene-G6O67_002579;gene-G6O67_004923
GO:0003729	mRNA binding	0.0007	0.0057	0.13	0.999918	1	gene-G6O67_001142
GO:0003674	molecular_function	0.051	0.0725	0.7	0.999944	1	gene-G6O67_000214;gene-G6O67_000240;gene-G6O67_000261;gene-G6O67_000478;gene-G6O67_000668;gene-G6O67_000763;gene-G6O67_001149;gene-G6O67_001369;gene-G6O67_001399;gene-G6O67_001533;gene-G6O67_001769;gene-G6O67_001806;gene-G6O67_001843;gene-G6O67_002035;gene-G6O67_002058;gene-G6O67_002117;gene-G6O67_002139;gene-G6O67_002311;gene-G6O67_002401;gene-G6O67_002420;gene-G6O67_002516;gene-G6O67_002703;gen…
GO:0003779	actin binding	0.0007	0.0061	0.12	0.999959	1	gene-G6O67_003030
GO:0005488	binding	0.0309	0.0501	0.62	0.999985	1	gene-G6O67_000214;gene-G6O67_000240;gene-G6O67_000261;gene-G6O67_000478;gene-G6O67_001149;gene-G6O67_001369;gene-G6O67_001399;gene-G6O67_001533;gene-G6O67_001769;gene-G6O67_001806;gene-G6O67_001843;gene-G6O67_002035;gene-G6O67_002139;gene-G6O67_002401;gene-G6O67_002516;gene-G6O67_003054;gene-G6O67_003175;gene-G6O67_003182;gene-G6O67_003183;gene-G6O67_003251;gene-G6O67_003428;gene-G6O67_003627;gen…
GO:0005515	protein binding	0.0287	0.0489	0.59	0.999995	1	gene-G6O67_000386;gene-G6O67_000478;gene-G6O67_000588;gene-G6O67_000873;gene-G6O67_000976;gene-G6O67_001004;gene-G6O67_001149;gene-G6O67_001399;gene-G6O67_001444;gene-G6O67_001769;gene-G6O67_001843;gene-G6O67_002035;gene-G6O67_002138;gene-G6O67_002167;gene-G6O67_002516;gene-G6O67_003054;gene-G6O67_003175;gene-G6O67_003760;gene-G6O67_003897;gene-G6O67_004027;gene-G6O67_004193;gene-G6O67_004889;gen…
GO:0003723	RNA binding	0.0223	0.0464	0.48	1	1	gene-G6O67_000080;gene-G6O67_000162;gene-G6O67_000400;gene-G6O67_000423;gene-G6O67_000538;gene-G6O67_000602;gene-G6O67_001149;gene-G6O67_001318;gene-G6O67_001678;gene-G6O67_001813;gene-G6O67_002071;gene-G6O67_002401;gene-G6O67_003186;gene-G6O67_003957;gene-G6O67_003965;gene-G6O67_004439;gene-G6O67_004843;gene-G6O67_005230;gene-G6O67_005365;gene-G6O67_005816;gene-G6O67_006048;gene-G6O67_006084;gen…
GO:0003735	structural constituent of ribosome	0.0036	0.0263	0.14	1	1	gene-G6O67_000539;gene-G6O67_001059;gene-G6O67_005861;gene-G6O67_006322;gene-G6O67_008781
