# Supplementary material for: Transcriptomic Analysis Insight into the Immune Modulation during the Interaction of Ophiocordyceps sinensis and Hepialus xiaojinensis
Source: Insects. 2022 Dec 5;13(12):1119. doi: 10.3390/insects13121119 (PMC9788539; doi:10.3390/insects13121119)
Supplement: Supplementary file 1 [file insects-13-01119-s001.zip › Table S5. IL vs. L. KEGG.xls]

#KEGG_n	2053	KEGG_N	8798
#Pathway	ko_ID	DEgene	gene	DEgene_all	gene_all
Polyketide sugar unit biosynthesis	ko00523	1	1	2053	8798	BMK_Unigene_043504	K01710
Ferroptosis	ko04216	1	15	2053	8798	BMK_Unigene_045561	K21421
Wnt signaling pathway	ko04310	29	162	2053	8798	BMK_Unigene_014499;BMK_Unigene_021681;BMK_Unigene_032389;BMK_Unigene_038429;BMK_Unigene_039179;BMK_Unigene_041092;BMK_Unigene_041557;BMK_Unigene_043204;BMK_Unigene_043213;BMK_Unigene_044990;BMK_Unigene_046425;BMK_Unigene_046494;BMK_Unigene_047073;BMK_Unigene_048401;BMK_Unigene_049697;BMK_Unigene_050337;BMK_Unigene_050430;BMK_Unigene_051282;BMK_Unigene_053278;BMK_Unigene_053780;BMK_Unigene_055133;…	K04499+K04512+K04348+K03347+K03868+K08960+K04494+K04513+K03094+K04513+K04345+K04392+K00445+K03083+K04496+K19882+K03068+K03097+K02432+K08110+K03347+K04345+K04506+K04512+K02085+K04513+K04513+K04497+K04377
Hippo signaling pathway - fly	ko04391	13	93	2053	8798	BMK_Unigene_035634;BMK_Unigene_037895;BMK_Unigene_041092;BMK_Unigene_049668;BMK_Unigene_050268;BMK_Unigene_054112;BMK_Unigene_054720;BMK_Unigene_054847;BMK_Unigene_057709;BMK_Unigene_058379;BMK_Unigene_082683;BMK_Unigene_086276;BMK_Unigene_089245	K04354+K16675+K08960+K16684+K06069+K16680+K06095+K16683+K24050+K16175+K16676+K06630+K04377
Nonribosomal peptide structures	ko01054	1	1	2053	8798	BMK_Unigene_038139	K01779
Linoleic acid metabolism	ko00591	9	28	2053	8798	BMK_Unigene_014146;BMK_Unigene_034419;BMK_Unigene_034602;BMK_Unigene_038493;BMK_Unigene_045591;BMK_Unigene_050594;BMK_Unigene_054157;BMK_Unigene_058624;BMK_Unigene_087305	K16342+K07424+K07418+K07424+K07424+K07418+K07424+K07424+K07418
Insulin resistance	ko04931	2	10	2053	8798	BMK_Unigene_021486;BMK_Unigene_043551	K06276+K04373
Pyrimidine metabolism	ko00240	27	93	2053	8798	BMK_Unigene_014367;BMK_Unigene_014454;BMK_Unigene_019340;BMK_Unigene_020073;BMK_Unigene_021892;BMK_Unigene_033473;BMK_Unigene_034245;BMK_Unigene_038292;BMK_Unigene_038388;BMK_Unigene_041110;BMK_Unigene_041133;BMK_Unigene_041331;BMK_Unigene_041466;BMK_Unigene_041562;BMK_Unigene_045611;BMK_Unigene_046214;BMK_Unigene_047347;BMK_Unigene_047827;BMK_Unigene_048549;BMK_Unigene_053123;BMK_Unigene_053431;…	K00762+K00560+K11540+K01465+K00943+K10808+K13800+K00761+K16330+K13421+K13800+K12305+K01081+K11540+K01511+K00560+K01513+K10807+K00254+K11540+K01081+K11540+K00761+K00876+K10808+K00940+K01489
Aminoacyl-tRNA biosynthesis	ko00970	37	119	2053	8798	BMK_Unigene_001142;BMK_Unigene_014303;BMK_Unigene_014675;BMK_Unigene_021263;BMK_Unigene_021434;BMK_Unigene_030785;BMK_Unigene_031497;BMK_Unigene_032465;BMK_Unigene_033614;BMK_Unigene_034403;BMK_Unigene_034864;BMK_Unigene_035566;BMK_Unigene_035598;BMK_Unigene_036175;BMK_Unigene_036352;BMK_Unigene_037445;BMK_Unigene_038205;BMK_Unigene_038702;BMK_Unigene_041212;BMK_Unigene_042138;BMK_Unigene_042546;…	K01873+K01886+K01868+K01883+K01889+K02434+K04567+K01867+K01873+K01892+K01874+K04567+K14163+K01870+K22503+K01887+K01885+K01887+K14163+K01874+K01890+K01893+K01866+K22503+K01872+K01886+K01880+K01868+K01869+K14163+K01889+K01893+K01869+K01883+K01893+K01870+K01885
AMPK signaling pathway	ko04152	6	15	2053	8798	BMK_Unigene_021486;BMK_Unigene_033436;BMK_Unigene_047310;BMK_Unigene_047592;BMK_Unigene_054368;BMK_Unigene_055063	K06276+K00665+K00665+K00665+K00665+K00665
Inositol phosphate metabolism	ko00562	33	116	2053	8798	BMK_Unigene_000359;BMK_Unigene_035053;BMK_Unigene_037944;BMK_Unigene_037966;BMK_Unigene_038289;BMK_Unigene_038541;BMK_Unigene_039906;BMK_Unigene_041864;BMK_Unigene_043057;BMK_Unigene_044414;BMK_Unigene_044685;BMK_Unigene_045230;BMK_Unigene_045731;BMK_Unigene_047092;BMK_Unigene_047560;BMK_Unigene_047625;BMK_Unigene_048062;BMK_Unigene_048167;BMK_Unigene_048502;BMK_Unigene_050475;BMK_Unigene_051489;…	K00889+K01110+K01771+K01092+K20279+K05857+K01771+K22913+K01092+K05857+K19801+K00010+K00010+K05857+K00914+K00888+K13711+K21797+K00889+K01099+K03103+K00140+K00921+K00921+K13711+K01106+K03103+K01099+K18083+K00888+K00999+K01803+K18082
Sphingolipid signaling pathway	ko04071	2	7	2053	8798	BMK_Unigene_021486;BMK_Unigene_055928	K06276+K01115
Yersinia infection	ko05135	3	16	2053	8798	BMK_Unigene_043551;BMK_Unigene_044315;BMK_Unigene_048000	K04373+K13708+K04467
Platinum drug resistance	ko01524	4	10	2053	8798	BMK_Unigene_021486;BMK_Unigene_050024;BMK_Unigene_052293;BMK_Unigene_053400	K06276+K17686+K17686+K17686
alpha-Linolenic acid metabolism	ko00592	4	26	2053	8798	BMK_Unigene_014146;BMK_Unigene_037481;BMK_Unigene_054313;BMK_Unigene_059853	K16342+K07513+K00232+K07513
NOD-like receptor signaling pathway	ko04621	7	44	2053	8798	BMK_Unigene_033217;BMK_Unigene_034775;BMK_Unigene_038776;BMK_Unigene_043204;BMK_Unigene_045561;BMK_Unigene_046773;BMK_Unigene_048000	K06630+K04079+K12795+K04513+K21421+K03671+K04467
Glycosaminoglycan degradation	ko00531	5	31	2053	8798	BMK_Unigene_045227;BMK_Unigene_048131;BMK_Unigene_055487;BMK_Unigene_058062;BMK_Unigene_106833	K01207+K12309+K01195+K10532+K12373
Parkinson disease	ko05012	8	61	2053	8798	BMK_Unigene_014299;BMK_Unigene_021557;BMK_Unigene_034847;BMK_Unigene_038780;BMK_Unigene_042297;BMK_Unigene_050703;BMK_Unigene_059872;BMK_Unigene_059978	K02256+K03879+K03942+K03883+K03881+K03940+K02262+K03878
Other types of O-glycan biosynthesis	ko00514	13	61	2053	8798	BMK_Unigene_000976;BMK_Unigene_014407;BMK_Unigene_038420;BMK_Unigene_041650;BMK_Unigene_043763;BMK_Unigene_045017;BMK_Unigene_045346;BMK_Unigene_047155;BMK_Unigene_057049;BMK_Unigene_057991;BMK_Unigene_058241;BMK_Unigene_058853;BMK_Unigene_059976	K09667+K10967+K00728+K00728+K11703+K00728+K09667+K13667+K00710+K00710+K10967+K07967+K13667
Th17 cell differentiation	ko04659	1	3	2053	8798	BMK_Unigene_048000	K04467
Aldosterone synthesis and secretion	ko04925	1	6	2053	8798	BMK_Unigene_047887	K13806
Pentose phosphate pathway	ko00030	18	78	2053	8798	BMK_Unigene_021415;BMK_Unigene_023369;BMK_Unigene_023928;BMK_Unigene_030869;BMK_Unigene_032097;BMK_Unigene_037070;BMK_Unigene_037598;BMK_Unigene_038129;BMK_Unigene_038749;BMK_Unigene_043328;BMK_Unigene_044812;BMK_Unigene_052898;BMK_Unigene_055773;BMK_Unigene_056362;BMK_Unigene_057405;BMK_Unigene_058422;BMK_Unigene_059190;BMK_Unigene_084522	K01810+K00948+K00033+K01057+K01783+K00615+K00036+K00616+K01053+K00851+K00852+K00948+K00850+K00948+K01624+K00115+K01807+K01053
Hematopoietic cell lineage	ko04640	1	2	2053	8798	BMK_Unigene_059335	K04011
Thyroid hormone signaling pathway	ko04919	4	8	2053	8798	BMK_Unigene_021486;BMK_Unigene_029677;BMK_Unigene_044414;BMK_Unigene_047092	K06276+K06062+K05857+K05857
Small cell lung cancer	ko05222	2	8	2053	8798	BMK_Unigene_037099;BMK_Unigene_048000	K02219+K04467
Arginine and proline metabolism	ko00330	21	128	2053	8798	BMK_Unigene_014115;BMK_Unigene_021982;BMK_Unigene_029756;BMK_Unigene_030326;BMK_Unigene_031499;BMK_Unigene_032639;BMK_Unigene_040379;BMK_Unigene_043181;BMK_Unigene_044107;BMK_Unigene_044178;BMK_Unigene_044270;BMK_Unigene_045231;BMK_Unigene_045945;BMK_Unigene_047039;BMK_Unigene_047430;BMK_Unigene_049337;BMK_Unigene_052714;BMK_Unigene_056921;BMK_Unigene_059852;BMK_Unigene_059871;BMK_Unigene_059955	K00819+K00128+K00286+K01611+K00294+K00657+K01476+K11394+K00286+K01480+K00819+K01426+K18123+K00128+K00149+K00931+K08660+K12259+K08660+K14455+K14454
T cell receptor signaling pathway	ko04660	2	5	2053	8798	BMK_Unigene_021486;BMK_Unigene_048000	K06276+K04467
Toxoplasmosis	ko05145	2	12	2053	8798	BMK_Unigene_021486;BMK_Unigene_048000	K06276+K04467
Oocyte meiosis	ko04114	11	31	2053	8798	BMK_Unigene_014435;BMK_Unigene_031037;BMK_Unigene_031112;BMK_Unigene_031454;BMK_Unigene_033217;BMK_Unigene_038429;BMK_Unigene_043138;BMK_Unigene_043551;BMK_Unigene_051197;BMK_Unigene_053842;BMK_Unigene_060067	K02206+K03355+K11584+K11481+K06630+K03347+K06636+K04373+K06633+K03349+K02183
Antifolate resistance	ko01523	3	4	2053	8798	BMK_Unigene_038267;BMK_Unigene_048000;BMK_Unigene_052878	K01930+K04467+K00297
Fc gamma R-mediated phagocytosis	ko04666	2	6	2053	8798	BMK_Unigene_044315;BMK_Unigene_055928	K13708+K01115
Glycosaminoglycan biosynthesis - chondroitin sulfate / dermatan sulfate	ko00532	2	14	2053	8798	BMK_Unigene_054218;BMK_Unigene_056873	K00747+K01017
PPAR signaling pathway	ko03320	11	61	2053	8798	BMK_Unigene_014399;BMK_Unigene_021486;BMK_Unigene_029625;BMK_Unigene_032708;BMK_Unigene_037296;BMK_Unigene_042269;BMK_Unigene_042678;BMK_Unigene_047705;BMK_Unigene_048316;BMK_Unigene_048931;BMK_Unigene_059853	K08757+K06276+K07431+K00249+K08762+K00488+K00864+K00249+K00488+K00249+K07513
Longevity regulating pathway - multiple species	ko04213	12	94	2053	8798	BMK_Unigene_014597;BMK_Unigene_021423;BMK_Unigene_034773;BMK_Unigene_036247;BMK_Unigene_044275;BMK_Unigene_045733;BMK_Unigene_055857;BMK_Unigene_057768;BMK_Unigene_059113;BMK_Unigene_084695;BMK_Unigene_085968;BMK_Unigene_106646	K04688+K03283+K03695+K07198+K11411+K03781+K04345+K03283+K01768+K07204+K09542+K09542
RNA degradation	ko03018	36	127	2053	8798	BMK_Unigene_021148;BMK_Unigene_029820;BMK_Unigene_031115;BMK_Unigene_031771;BMK_Unigene_035296;BMK_Unigene_035776;BMK_Unigene_036519;BMK_Unigene_036754;BMK_Unigene_038189;BMK_Unigene_038351;BMK_Unigene_038370;BMK_Unigene_038870;BMK_Unigene_039001;BMK_Unigene_039094;BMK_Unigene_041227;BMK_Unigene_041365;BMK_Unigene_043060;BMK_Unigene_044283;BMK_Unigene_044543;BMK_Unigene_045199;BMK_Unigene_046250;…	K07573+K12606+K03514+K04043+K12584+K12587+K12619+K12585+K12625+K12580+K12620+K12591+K12621+K12600+K11600+K13126+K12581+K12624+K10643+K12603+K12627+K12598+K12572+K12599+K12622+K12571+K12613+K12586+K12604+K12618+K12613+K00850+K03679+K12581+K12616+K12626
Aldosterone-regulated sodium reabsorption	ko04960	1	2	2053	8798	BMK_Unigene_021486	K06276
Human cytomegalovirus infection	ko05163	1	13	2053	8798	BMK_Unigene_048000	K04467
Oxidative phosphorylation	ko00190	62	292	2053	8798	BMK_Unigene_002576;BMK_Unigene_014223;BMK_Unigene_014299;BMK_Unigene_014390;BMK_Unigene_014403;BMK_Unigene_014503;BMK_Unigene_014575;BMK_Unigene_014580;BMK_Unigene_016158;BMK_Unigene_017864;BMK_Unigene_020626;BMK_Unigene_021090;BMK_Unigene_021235;BMK_Unigene_021391;BMK_Unigene_021557;BMK_Unigene_022112;BMK_Unigene_029212;BMK_Unigene_031702;BMK_Unigene_033303;BMK_Unigene_033820;BMK_Unigene_034195;…	K02262+K00413+K02256+K02155+K03964+K02264+K00235+K00236+K03955+K02263+K02134+K02151+K00417+K02132+K03879+K02138+K03939+K02265+K02148+K03937+K02144+K02147+K02150+K03942+K00237+K03935+K02145+K02133+K11726+K03883+K02259+K03881+K03936+K02146+K03953+K03934+K02155+K02128+K00234+K02154+K03941+K02256+K03940+K02267+K02137+K02262+K03878+K00415+K02145+K02126+K02154+K00412+K02256+K02135+K03968+K00418+K03880+…
Neurotrophin signaling pathway	ko04722	2	16	2053	8798	BMK_Unigene_021486;BMK_Unigene_043551	K06276+K04373
Starch and sucrose metabolism	ko00500	19	96	2053	8798	BMK_Unigene_017299;BMK_Unigene_021415;BMK_Unigene_023320;BMK_Unigene_034830;BMK_Unigene_036284;BMK_Unigene_038241;BMK_Unigene_041446;BMK_Unigene_044675;BMK_Unigene_045036;BMK_Unigene_045213;BMK_Unigene_045625;BMK_Unigene_045845;BMK_Unigene_045882;BMK_Unigene_047347;BMK_Unigene_048382;BMK_Unigene_048533;BMK_Unigene_050212;BMK_Unigene_051295;BMK_Unigene_057208	K00688+K01810+K00963+K00844+K01196+K01194+K16055+K00844+K01187+K00700+K00693+K16055+K16055+K01513+K05349+K01210+K00844+K12316+K00844
Various types of N-glycan biosynthesis	ko00513	24	70	2053	8798	BMK_Unigene_021011;BMK_Unigene_035026;BMK_Unigene_035179;BMK_Unigene_035603;BMK_Unigene_038368;BMK_Unigene_038709;BMK_Unigene_039248;BMK_Unigene_040819;BMK_Unigene_041828;BMK_Unigene_044021;BMK_Unigene_044476;BMK_Unigene_045632;BMK_Unigene_050235;BMK_Unigene_051690;BMK_Unigene_052441;BMK_Unigene_054535;BMK_Unigene_054664;BMK_Unigene_055641;BMK_Unigene_058403;BMK_Unigene_058853;BMK_Unigene_059801;…	K03845+K23741+K07441+K03844+K23741+K12666+K05529+K03846+K23741+K07432+K03842+K12668+K00753+K14459+K23741+K00736+K00726+K23741+K01231+K07967+K07151+K05533+K07151+K12373
Apoptosis - fly	ko04214	10	65	2053	8798	BMK_Unigene_036928;BMK_Unigene_038410;BMK_Unigene_049119;BMK_Unigene_052678;BMK_Unigene_057638;BMK_Unigene_057938;BMK_Unigene_058198;BMK_Unigene_058933;BMK_Unigene_059642;BMK_Unigene_087485	K08738+K01527+K04397+K14034+K04397+K04397+K04404+K02084+K04397+K10586
N-Glycan biosynthesis	ko00510	32	84	2053	8798	BMK_Unigene_021011;BMK_Unigene_021951;BMK_Unigene_030692;BMK_Unigene_034729;BMK_Unigene_035026;BMK_Unigene_035179;BMK_Unigene_035603;BMK_Unigene_038368;BMK_Unigene_038632;BMK_Unigene_038709;BMK_Unigene_040819;BMK_Unigene_041828;BMK_Unigene_042104;BMK_Unigene_042565;BMK_Unigene_043174;BMK_Unigene_044021;BMK_Unigene_044446;BMK_Unigene_044476;BMK_Unigene_044981;BMK_Unigene_045632;BMK_Unigene_047855;…	K03845+K05546+K01001+K09658+K23741+K07441+K03844+K23741+K00721+K12666+K03846+K23741+K07252+K01228+K12345+K07432+K00902+K03842+K00729+K12668+K03850+K03849+K23741+K00736+K00726+K05546+K23741+K05546+K01231+K07967+K07151+K07151
ErbB signaling pathway	ko04012	2	9	2053	8798	BMK_Unigene_044782;BMK_Unigene_046056	K04438+K03099
Glycosaminoglycan biosynthesis - heparan sulfate / heparin	ko00534	3	16	2053	8798	BMK_Unigene_056955;BMK_Unigene_059247;BMK_Unigene_086527	K02577+K02370+K02367
Hepatitis B	ko05161	1	11	2053	8798	BMK_Unigene_048000	K04467
Nucleotide excision repair	ko03420	39	149	2053	8798	BMK_Unigene_021517;BMK_Unigene_023089;BMK_Unigene_034324;BMK_Unigene_035409;BMK_Unigene_035596;BMK_Unigene_035718;BMK_Unigene_037746;BMK_Unigene_038167;BMK_Unigene_038497;BMK_Unigene_039179;BMK_Unigene_040742;BMK_Unigene_042237;BMK_Unigene_042419;BMK_Unigene_042488;BMK_Unigene_042977;BMK_Unigene_044486;BMK_Unigene_045082;BMK_Unigene_045110;BMK_Unigene_046648;BMK_Unigene_047359;BMK_Unigene_047555;…	K10754+K10843+K02202+K03141+K02328+K10838+K10609+K03144+K10747+K03868+K10839+K02202+K10842+K10848+K10570+K10841+K10846+K03143+K10747+K10140+K10610+K10844+K10754+K10838+K06634+K03141+K10841+K07466+K10848+K07466+K03504+K02324+K02324+K02324+K02324+K10848+K10848+K10848+K10848
Glycerolipid metabolism	ko00561	29	130	2053	8798	BMK_Unigene_021340;BMK_Unigene_021982;BMK_Unigene_030662;BMK_Unigene_033351;BMK_Unigene_036452;BMK_Unigene_038640;BMK_Unigene_038740;BMK_Unigene_041987;BMK_Unigene_042528;BMK_Unigene_042678;BMK_Unigene_044092;BMK_Unigene_045379;BMK_Unigene_046122;BMK_Unigene_047039;BMK_Unigene_047343;BMK_Unigene_047430;BMK_Unigene_049388;BMK_Unigene_050142;BMK_Unigene_052827;BMK_Unigene_054545;BMK_Unigene_055444;…	K00011+K00128+K11155+K01054+K13513+K00011+K00863+K18693+K00863+K00864+K15728+K14457+K13517+K00128+K00011+K00149+K14075+K14452+K13506+K00901+K13979+K00864+K13517+K14073+K13509+K18693+K13523+K00629+K14075
MicroRNAs in cancer	ko05206	1	8	2053	8798	BMK_Unigene_021453	K10577
Transcriptional misregulation in cancer	ko05202	2	15	2053	8798	BMK_Unigene_052529;BMK_Unigene_060083	K15617+K11253
Penicillin and cephalosporin biosynthesis	ko00311	9	15	2053	8798	BMK_Unigene_022094;BMK_Unigene_039158;BMK_Unigene_043125;BMK_Unigene_044525;BMK_Unigene_047796;BMK_Unigene_048191;BMK_Unigene_054479;BMK_Unigene_054726;BMK_Unigene_055478	K12743+K12743+K12743+K12743+K12743+K12743+K12743+K12743+K12743
Glycosylphosphatidylinositol (GPI)-anchor biosynthesis	ko00563	20	50	2053	8798	BMK_Unigene_022775;BMK_Unigene_034729;BMK_Unigene_036704;BMK_Unigene_037634;BMK_Unigene_037938;BMK_Unigene_038660;BMK_Unigene_043012;BMK_Unigene_045257;BMK_Unigene_046659;BMK_Unigene_047062;BMK_Unigene_048327;BMK_Unigene_049034;BMK_Unigene_049298;BMK_Unigene_050654;BMK_Unigene_051195;BMK_Unigene_051922;BMK_Unigene_055861;BMK_Unigene_057597;BMK_Unigene_059846;BMK_Unigene_084641	K05290+K09658+K05294+K05283+K05288+K03434+K05288+K05289+K03857+K05291+K05293+K05292+K05310+K05284+K05293+K05293+K05294+K05285+K05287+K03858
Histidine metabolism	ko00340	13	49	2053	8798	BMK_Unigene_021982;BMK_Unigene_033420;BMK_Unigene_036156;BMK_Unigene_036253;BMK_Unigene_040823;BMK_Unigene_041431;BMK_Unigene_043806;BMK_Unigene_044573;BMK_Unigene_047039;BMK_Unigene_047430;BMK_Unigene_049557;BMK_Unigene_052714;BMK_Unigene_059852	K00128+K00765+K14152+K20247+K04486+K19787+K01663+K19787+K00128+K00149+K01693+K08660+K08660
Other glycan degradation	ko00511	5	39	2053	8798	BMK_Unigene_043391;BMK_Unigene_046162;BMK_Unigene_048131;BMK_Unigene_051690;BMK_Unigene_106833	K01191+K01192+K12309+K14459+K12373
Circadian rhythm - fly	ko04711	4	19	2053	8798	BMK_Unigene_041092;BMK_Unigene_042714;BMK_Unigene_054316;BMK_Unigene_056092	K08960+K23625+K02296+K23644
Mannose type O-glycan biosynthesis	ko00515	5	15	2053	8798	BMK_Unigene_038420;BMK_Unigene_041650;BMK_Unigene_045017;BMK_Unigene_054536;BMK_Unigene_058853	K00728+K00728+K00728+K21032+K07967
Systemic lupus erythematosus	ko05322	2	19	2053	8798	BMK_Unigene_040653;BMK_Unigene_060083	K11090+K11253
mRNA surveillance pathway	ko03015	48	157	2053	8798	BMK_Unigene_014490;BMK_Unigene_014572;BMK_Unigene_014581;BMK_Unigene_015328;BMK_Unigene_029755;BMK_Unigene_031112;BMK_Unigene_031238;BMK_Unigene_031878;BMK_Unigene_032817;BMK_Unigene_033290;BMK_Unigene_034357;BMK_Unigene_034995;BMK_Unigene_035563;BMK_Unigene_035634;BMK_Unigene_037409;BMK_Unigene_037419;BMK_Unigene_037845;BMK_Unigene_038321;BMK_Unigene_038455;BMK_Unigene_038633;BMK_Unigene_038719;…	K14328+K03456+K13171+K15544+K13917+K11584+K12883+K12876+K14326+K14325+K14396+K03265+K04382+K04354+K14400+K12877+K14326+K03267+K14411+K14402+K14407+K14402+K14399+K13025+K13025+K13126+K14376+K14416+K14401+K11124+K13917+K06269+K14284+K12881+K06100+K06965+K14397+K11583+K14328+K14411+K13171+K15542+K06269+K14327+K14396+K18655+K14405+K06269
Spliceosome	ko03040	91	292	2053	8798	BMK_Unigene_014129;BMK_Unigene_014315;BMK_Unigene_014453;BMK_Unigene_014547;BMK_Unigene_020952;BMK_Unigene_021422;BMK_Unigene_021423;BMK_Unigene_021478;BMK_Unigene_021492;BMK_Unigene_021555;BMK_Unigene_021846;BMK_Unigene_021900;BMK_Unigene_021902;BMK_Unigene_023264;BMK_Unigene_030161;BMK_Unigene_030462;BMK_Unigene_031238;BMK_Unigene_031818;BMK_Unigene_031878;BMK_Unigene_032012;BMK_Unigene_032221;…	K12868+K03283+K12833+K12816+K12848+K03283+K03283+K12832+K12662+K12827+K12857+K11099+K12872+K12869+K12815+K11097+K12883+K12878+K12876+K11098+K12858+K12831+K12867+K12843+K12847+K11086+K12897+K12837+K12855+K06063+K12819+K11094+K12877+K09564+K12625+K12860+K11087+K12845+K12621+K13025+K13025+K12828+K12863+K12893+K12813+K12852+K12880+K12811+K12826+K12624+K11984+K12887+K12881+K12864+K09567+K12823+K12820+…
Synthesis and degradation of ketone bodies	ko00072	6	25	2053	8798	BMK_Unigene_014132;BMK_Unigene_021357;BMK_Unigene_021535;BMK_Unigene_041075;BMK_Unigene_046967;BMK_Unigene_048263	K01640+K01027+K00626+K01641+K00019+K01027
Cholesterol metabolism	ko04979	2	13	2053	8798	BMK_Unigene_014399;BMK_Unigene_059886	K08757+K04524
Progesterone-mediated oocyte maturation	ko04914	8	19	2053	8798	BMK_Unigene_014435;BMK_Unigene_029251;BMK_Unigene_031037;BMK_Unigene_031454;BMK_Unigene_034775;BMK_Unigene_043551;BMK_Unigene_051197;BMK_Unigene_053842	K02206+K04630+K03355+K11481+K04079+K04373+K06633+K03349
MAPK signaling pathway	ko04010	16	62	2053	8798	BMK_Unigene_014146;BMK_Unigene_014315;BMK_Unigene_014402;BMK_Unigene_021422;BMK_Unigene_021704;BMK_Unigene_034374;BMK_Unigene_041791;BMK_Unigene_043065;BMK_Unigene_043551;BMK_Unigene_044782;BMK_Unigene_046056;BMK_Unigene_047556;BMK_Unigene_048000;BMK_Unigene_048560;BMK_Unigene_057559;BMK_Unigene_057896	K16342+K03283+K04460+K03283+K04859+K04393+K04420+K04350+K04373+K04438+K03099+K05466+K04467+K04420+K20216+K04859
Primary bile acid biosynthesis	ko00120	6	19	2053	8798	BMK_Unigene_014494;BMK_Unigene_029625;BMK_Unigene_034998;BMK_Unigene_037836;BMK_Unigene_042269;BMK_Unigene_048316	K12405+K07431+K12405+K07430+K00488+K00488
Regulation of actin cytoskeleton	ko04810	11	59	2053	8798	BMK_Unigene_034374;BMK_Unigene_043204;BMK_Unigene_044315;BMK_Unigene_044782;BMK_Unigene_046056;BMK_Unigene_048502;BMK_Unigene_050728;BMK_Unigene_051966;BMK_Unigene_051998;BMK_Unigene_053459;BMK_Unigene_088566	K04393+K04513+K13708+K04438+K03099+K00889+K05767+K00921+K05768+K05745+K05760
Adipocytokine signaling pathway	ko04920	3	18	2053	8798	BMK_Unigene_042396;BMK_Unigene_045237;BMK_Unigene_048000	K07297+K07359+K04467
Caffeine metabolism	ko00232	1	20	2053	8798	BMK_Unigene_042483	K00106
Purine metabolism	ko00230	44	206	2053	8798	BMK_Unigene_001213;BMK_Unigene_014229;BMK_Unigene_022033;BMK_Unigene_022034;BMK_Unigene_023369;BMK_Unigene_033473;BMK_Unigene_034905;BMK_Unigene_035289;BMK_Unigene_035747;BMK_Unigene_035823;BMK_Unigene_036391;BMK_Unigene_037240;BMK_Unigene_041331;BMK_Unigene_041466;BMK_Unigene_041580;BMK_Unigene_042483;BMK_Unigene_044014;BMK_Unigene_044966;BMK_Unigene_045030;BMK_Unigene_045137;BMK_Unigene_045386;…	K01477+K18532+K01756+K01756+K00948+K10808+K01487+K00873+K19572+K01939+K01519+K00602+K12305+K01081+K01466+K00106+K00944+K01589+K00856+K00759+K01490+K01511+K01951+K00088+K00764+K19572+K19572+K01513+K00759+K10807+K01427+K01952+K11787+K00948+K01081+K01488+K07127+K13811+K00948+K06928+K01768+K10808+K00940+K00939
Bacterial invasion of epithelial cells	ko05100	1	3	2053	8798	BMK_Unigene_044315	K13708
Epstein-Barr virus infection	ko05169	2	19	2053	8798	BMK_Unigene_035737;BMK_Unigene_048000	K16195+K04467
Vitamin B6 metabolism	ko00750	5	14	2053	8798	BMK_Unigene_021127;BMK_Unigene_034668;BMK_Unigene_035353;BMK_Unigene_036600;BMK_Unigene_036680	K00868+K06215+K00831+K01733+K08681
Carbon metabolism	ko01200	89	398	2053	8798	BMK_Unigene_014182;BMK_Unigene_014196;BMK_Unigene_014294;BMK_Unigene_014401;BMK_Unigene_014412;BMK_Unigene_014418;BMK_Unigene_014422;BMK_Unigene_014477;BMK_Unigene_014535;BMK_Unigene_014540;BMK_Unigene_014548;BMK_Unigene_014575;BMK_Unigene_014580;BMK_Unigene_021192;BMK_Unigene_021415;BMK_Unigene_021535;BMK_Unigene_022999;BMK_Unigene_023369;BMK_Unigene_023928;BMK_Unigene_030869;BMK_Unigene_032097;…	K19269+K00627+K00134+K07511+K00026+K00658+K01610+K00030+K01754+K00121+K01647+K00235+K00236+K02437+K01810+K00626+K11517+K00948+K00033+K01057+K01783+K01895+K00026+K00162+K00027+K00281+K00844+K00237+K00873+K00831+K00029+K01637+K00615+K00164+K00036+K00616+K14729+K00830+K00863+K01053+K00600+K01958+K00927+K00297+K01679+K00863+K00851+K07511+K11517+K00058+K00844+K11517+K00030+K01647+K00814+K03781+K01681+…
Phenylalanine, tyrosine and tryptophan biosynthesis	ko00400	9	38	2053	8798	BMK_Unigene_014513;BMK_Unigene_029942;BMK_Unigene_030720;BMK_Unigene_035650;BMK_Unigene_045800;BMK_Unigene_046126;BMK_Unigene_048539;BMK_Unigene_059871;BMK_Unigene_059955	K00766+K01658+K01626+K01657+K01609+K01626+K01694+K14455+K14454
Mitophagy - animal	ko04137	13	76	2053	8798	BMK_Unigene_021835;BMK_Unigene_023437;BMK_Unigene_034806;BMK_Unigene_038652;BMK_Unigene_040509;BMK_Unigene_042163;BMK_Unigene_043776;BMK_Unigene_043896;BMK_Unigene_046675;BMK_Unigene_051282;BMK_Unigene_052630;BMK_Unigene_055486;BMK_Unigene_082192	K08770+K02927+K11851+K17907+K08341+K07830+K17969+K20168+K07870+K03097+K07897+K07831+K08268
Axon guidance	ko04360	1	19	2053	8798	BMK_Unigene_057055	K06842
Amino sugar and nucleotide sugar metabolism	ko00520	44	142	2053	8798	BMK_Unigene_014296;BMK_Unigene_020488;BMK_Unigene_020775;BMK_Unigene_021415;BMK_Unigene_022044;BMK_Unigene_023320;BMK_Unigene_030249;BMK_Unigene_031468;BMK_Unigene_034462;BMK_Unigene_034830;BMK_Unigene_036321;BMK_Unigene_036509;BMK_Unigene_038678;BMK_Unigene_038762;BMK_Unigene_040479;BMK_Unigene_040480;BMK_Unigene_041624;BMK_Unigene_042085;BMK_Unigene_042598;BMK_Unigene_042617;BMK_Unigene_043940;…	K17497+K00966+K00012+K01810+K01183+K00963+K01183+K00698+K00698+K00844+K01183+K00820+K01443+K01183+K01183+K01183+K00326+K01784+K02564+K00966+K01183+K00698+K00844+K00012+K00326+K01207+K00972+K00326+K01183+K00844+K00972+K00698+K01183+K01836+K00844+K00965+K01183+K01183+K01183+K00698+K00326+K00972+K00326+K12373
Vitamin digestion and absorption	ko04977	1	5	2053	8798	BMK_Unigene_014399	K08757
Dorso-ventral axis formation	ko04320	8	42	2053	8798	BMK_Unigene_041440;BMK_Unigene_043292;BMK_Unigene_044771;BMK_Unigene_051470;BMK_Unigene_051704;BMK_Unigene_053823;BMK_Unigene_058896;BMK_Unigene_085045	K04368+K04368+K02678+K02602+K02359+K03099+K02599+K02678
Adrenergic signaling in cardiomyocytes	ko04261	6	28	2053	8798	BMK_Unigene_021704;BMK_Unigene_029251;BMK_Unigene_031112;BMK_Unigene_056427;BMK_Unigene_057896;BMK_Unigene_060067	K04859+K04630+K11584+K05850+K04859+K02183
Hippo signaling pathway	ko04390	2	5	2053	8798	BMK_Unigene_038891;BMK_Unigene_041094	K06685+K08959
Tight junction	ko04530	9	27	2053	8798	BMK_Unigene_033685;BMK_Unigene_034374;BMK_Unigene_038668;BMK_Unigene_040251;BMK_Unigene_040252;BMK_Unigene_043204;BMK_Unigene_045260;BMK_Unigene_055300;BMK_Unigene_055439	K17260+K04393+K07902+K07374+K07374+K04513+K06100+K06091+K05631
Focal adhesion	ko04510	8	53	2053	8798	BMK_Unigene_021486;BMK_Unigene_034374;BMK_Unigene_043204;BMK_Unigene_044315;BMK_Unigene_044782;BMK_Unigene_046056;BMK_Unigene_048502;BMK_Unigene_088566	K06276+K04393+K04513+K13708+K04438+K03099+K00889+K05760
Cytosolic DNA-sensing pathway	ko04623	2	9	2053	8798	BMK_Unigene_018097;BMK_Unigene_048000	K03014+K04467
PI3K-Akt signaling pathway	ko04151	4	32	2053	8798	BMK_Unigene_021486;BMK_Unigene_045583;BMK_Unigene_048000;BMK_Unigene_051983	K06276+K16339+K04467+K03258
Human T-cell leukemia virus 1 infection	ko05166	7	22	2053	8798	BMK_Unigene_029677;BMK_Unigene_036330;BMK_Unigene_044971;BMK_Unigene_047680;BMK_Unigene_048000;BMK_Unigene_053842;BMK_Unigene_054931	K06062+K15306+K14290+K15305+K04467+K03349+K08874
African trypanosomiasis	ko05143	3	5	2053	8798	BMK_Unigene_014399;BMK_Unigene_030486;BMK_Unigene_035631	K08757+K00463+K00463
Nicotinate and nicotinamide metabolism	ko00760	17	46	2053	8798	BMK_Unigene_019617;BMK_Unigene_022019;BMK_Unigene_038518;BMK_Unigene_041466;BMK_Unigene_042158;BMK_Unigene_043129;BMK_Unigene_043813;BMK_Unigene_043959;BMK_Unigene_044275;BMK_Unigene_045527;BMK_Unigene_046071;BMK_Unigene_047347;BMK_Unigene_048965;BMK_Unigene_053151;BMK_Unigene_053186;BMK_Unigene_053431;BMK_Unigene_056997	K06210+K00858+K00858+K01081+K11414+K01950+K11412+K00323+K11411+K03426+K11415+K01513+K00858+K00767+K00858+K01081+K01950
TGF-beta signaling pathway	ko04350	15	78	2053	8798	BMK_Unigene_014572;BMK_Unigene_014597;BMK_Unigene_035563;BMK_Unigene_038429;BMK_Unigene_039179;BMK_Unigene_043204;BMK_Unigene_043213;BMK_Unigene_044990;BMK_Unigene_055133;BMK_Unigene_056374;BMK_Unigene_059295;BMK_Unigene_060079;BMK_Unigene_083432;BMK_Unigene_087440;BMK_Unigene_089245	K03456+K04688+K04382+K03347+K03868+K04513+K03094+K04513+K03347+K04514+K04513+K04513+K04677+K06825+K04377
Phototransduction - fly	ko04745	3	34	2053	8798	BMK_Unigene_050923;BMK_Unigene_057668;BMK_Unigene_081894	K04958+K13806+K02183
Huntington disease	ko05016	11	60	2053	8798	BMK_Unigene_014173;BMK_Unigene_014299;BMK_Unigene_021557;BMK_Unigene_034847;BMK_Unigene_038780;BMK_Unigene_042297;BMK_Unigene_046426;BMK_Unigene_050703;BMK_Unigene_052607;BMK_Unigene_059872;BMK_Unigene_059978	K00432+K02256+K03879+K03942+K03883+K03881+K11827+K03940+K17906+K02262+K03878
NF-kappa B signaling pathway	ko04064	2	12	2053	8798	BMK_Unigene_021453;BMK_Unigene_048000	K10577+K04467
Insulin signaling pathway	ko04910	18	59	2053	8798	BMK_Unigene_014329;BMK_Unigene_017299;BMK_Unigene_021486;BMK_Unigene_033436;BMK_Unigene_035477;BMK_Unigene_042636;BMK_Unigene_044782;BMK_Unigene_046056;BMK_Unigene_046372;BMK_Unigene_047310;BMK_Unigene_047592;BMK_Unigene_047653;BMK_Unigene_048099;BMK_Unigene_050200;BMK_Unigene_053399;BMK_Unigene_054368;BMK_Unigene_055063;BMK_Unigene_060067	K04739+K00688+K06276+K00665+K07188+K07189+K04438+K03099+K07188+K00665+K00665+K11262+K03259+K00665+K07207+K00665+K00665+K02183
Legionellosis	ko05134	1	9	2053	8798	BMK_Unigene_059335	K04011
Adherens junction	ko04520	3	11	2053	8798	BMK_Unigene_034374;BMK_Unigene_043204;BMK_Unigene_051282	K04393+K04513+K03097
Peroxisome	ko04146	77	335	2053	8798	BMK_Unigene_000012;BMK_Unigene_000474;BMK_Unigene_001024;BMK_Unigene_002574;BMK_Unigene_014132;BMK_Unigene_014190;BMK_Unigene_014313;BMK_Unigene_014375;BMK_Unigene_014494;BMK_Unigene_014497;BMK_Unigene_021069;BMK_Unigene_021224;BMK_Unigene_021489;BMK_Unigene_021577;BMK_Unigene_021815;BMK_Unigene_022999;BMK_Unigene_032797;BMK_Unigene_034998;BMK_Unigene_035325;BMK_Unigene_035812;BMK_Unigene_037481;…	K05676+K00306+K05677+K13356+K01640+K13354+K06664+K11187+K12405+K08764+K00649+K05676+K04565+K13350+K08726+K11517+K13356+K12405+K12663+K00306+K07513+K05675+K00830+K13354+K17879+K00624+K12261+K04564+K00106+K13356+K08726+K01897+K13348+K11517+K13339+K07753+K11517+K03426+K03781+K13338+K13345+K00624+K13343+K01796+K13335+K13356+K13239+K12261+K13356+K05677+K13342+K03781+K13356+K00272+K00232+K13356+K13356+…
Folate biosynthesis	ko00790	19	74	2053	8798	BMK_Unigene_021034;BMK_Unigene_021340;BMK_Unigene_032882;BMK_Unigene_033333;BMK_Unigene_034117;BMK_Unigene_038061;BMK_Unigene_038267;BMK_Unigene_038640;BMK_Unigene_042374;BMK_Unigene_044504;BMK_Unigene_044528;BMK_Unigene_047343;BMK_Unigene_047534;BMK_Unigene_047999;BMK_Unigene_051309;BMK_Unigene_051540;BMK_Unigene_051553;BMK_Unigene_054307;BMK_Unigene_055321	K20967+K00011+K15631+K01077+K01077+K00287+K01930+K00011+K00079+K01495+K01077+K00011+K15376+K01930+K01077+K01930+K01077+K01077+K03635
Nitrogen metabolism	ko00910	5	37	2053	8798	BMK_Unigene_043662;BMK_Unigene_045836;BMK_Unigene_054009;BMK_Unigene_054792;BMK_Unigene_059994	K01501+K00262+K00264+K01672+K01915
Thiamine metabolism	ko00730	11	30	2053	8798	BMK_Unigene_015266;BMK_Unigene_033333;BMK_Unigene_034117;BMK_Unigene_038276;BMK_Unigene_044528;BMK_Unigene_046655;BMK_Unigene_051309;BMK_Unigene_051553;BMK_Unigene_054307;BMK_Unigene_056514;BMK_Unigene_059857	K14394+K01077+K01077+K00949+K01077+K04487+K01077+K01077+K01077+K06928+K00939
Fanconi anemia pathway	ko03460	24	95	2053	8798	BMK_Unigene_022252;BMK_Unigene_032116;BMK_Unigene_035234;BMK_Unigene_037351;BMK_Unigene_039235;BMK_Unigene_042192;BMK_Unigene_042488;BMK_Unigene_042592;BMK_Unigene_043928;BMK_Unigene_044143;BMK_Unigene_044145;BMK_Unigene_045978;BMK_Unigene_046501;BMK_Unigene_047270;BMK_Unigene_052232;BMK_Unigene_059438;BMK_Unigene_059545;BMK_Unigene_059778;BMK_Unigene_059980;BMK_Unigene_087259;BMK_Unigene_088331;…	K10896+K04482+K10901+K10901+K03165+K03509+K10848+K10858+K03515+K06640+K08991+K11137+K03511+K02350+K15361+K07466+K10870+K10848+K07466+K10484+K10848+K10848+K10848+K10848
Fatty acid degradation	ko00071	20	138	2053	8798	BMK_Unigene_014401;BMK_Unigene_014540;BMK_Unigene_014562;BMK_Unigene_019325;BMK_Unigene_021535;BMK_Unigene_021982;BMK_Unigene_032708;BMK_Unigene_037481;BMK_Unigene_043733;BMK_Unigene_043863;BMK_Unigene_047039;BMK_Unigene_047430;BMK_Unigene_047705;BMK_Unigene_048158;BMK_Unigene_048931;BMK_Unigene_049585;BMK_Unigene_054313;BMK_Unigene_057622;BMK_Unigene_059853;BMK_Unigene_087883	K07511+K00121+K00022+K13953+K00626+K00128+K00249+K07513+K01897+K07511+K00128+K00149+K00249+K13239+K00249+K09478+K00232+K09479+K07513+K00248
Insect hormone biosynthesis	ko00981	4	45	2053	8798	BMK_Unigene_032667;BMK_Unigene_047039;BMK_Unigene_047572;BMK_Unigene_050857	K10718+K00128+K10719+K10719
Mismatch repair	ko03430	12	46	2053	8798	BMK_Unigene_021517;BMK_Unigene_035596;BMK_Unigene_038497;BMK_Unigene_042592;BMK_Unigene_042869;BMK_Unigene_043011;BMK_Unigene_046648;BMK_Unigene_049169;BMK_Unigene_056170;BMK_Unigene_059438;BMK_Unigene_059980;BMK_Unigene_085757	K10754+K02328+K10747+K10858+K08739+K10746+K10747+K10754+K03555+K07466+K07466+K03504
Ascorbate and aldarate metabolism	ko00053	13	97	2053	8798	BMK_Unigene_020775;BMK_Unigene_021982;BMK_Unigene_038749;BMK_Unigene_044679;BMK_Unigene_047039;BMK_Unigene_047430;BMK_Unigene_048674;BMK_Unigene_054290;BMK_Unigene_058393;BMK_Unigene_084522;BMK_Unigene_084533;BMK_Unigene_087093;BMK_Unigene_087552	K00012+K00128+K01053+K00012+K00128+K00149+K00423+K00699+K00699+K01053+K00699+K00699+K00699
Lysosome	ko04142	50	232	2053	8798	BMK_Unigene_014390;BMK_Unigene_021037;BMK_Unigene_021222;BMK_Unigene_021978;BMK_Unigene_023241;BMK_Unigene_030934;BMK_Unigene_031698;BMK_Unigene_031924;BMK_Unigene_033268;BMK_Unigene_033609;BMK_Unigene_034195;BMK_Unigene_035236;BMK_Unigene_035762;BMK_Unigene_038334;BMK_Unigene_038335;BMK_Unigene_038550;BMK_Unigene_040691;BMK_Unigene_040978;BMK_Unigene_041331;BMK_Unigene_041664;BMK_Unigene_042871;…	K02155+K13289+K12393+K12385+K12404+K12399+K01379+K12391+K12398+K12397+K02144+K12350+K12394+K12392+K12392+K12389+K12350+K01279+K12305+K12301+K01204+K13289+K02146+K01074+K01382+K01074+K01192+K12388+K02155+K12385+K04646+K12396+K12309+K02154+K06497+K13289+K12316+K12399+K12386+K12301+K12301+K01195+K12386+K12385+K10532+K12385+K02154+K12388+K12373+K13443
Arginine biosynthesis	ko00220	13	57	2053	8798	BMK_Unigene_021941;BMK_Unigene_031350;BMK_Unigene_039856;BMK_Unigene_040379;BMK_Unigene_040656;BMK_Unigene_045488;BMK_Unigene_045836;BMK_Unigene_047857;BMK_Unigene_049824;BMK_Unigene_058193;BMK_Unigene_059871;BMK_Unigene_059955;BMK_Unigene_059994	K01940+K00611+K05597+K01476+K11067+K00814+K00262+K01427+K01941+K01755+K14455+K14454+K01915
Pyruvate metabolism	ko00620	26	137	2053	8798	BMK_Unigene_014196;BMK_Unigene_014412;BMK_Unigene_014422;BMK_Unigene_014436;BMK_Unigene_021535;BMK_Unigene_021982;BMK_Unigene_032544;BMK_Unigene_033032;BMK_Unigene_033054;BMK_Unigene_033275;BMK_Unigene_034463;BMK_Unigene_035289;BMK_Unigene_036641;BMK_Unigene_036846;BMK_Unigene_037005;BMK_Unigene_041321;BMK_Unigene_042335;BMK_Unigene_047039;BMK_Unigene_047430;BMK_Unigene_047653;BMK_Unigene_049772;…	K00627+K00026+K01610+K01649+K00626+K00128+K01895+K00026+K00102+K00162+K00027+K00873+K01069+K00029+K01637+K01958+K01679+K00128+K00149+K11262+K01637+K01958+K03737+K00382+K00161+K01596
Vascular smooth muscle contraction	ko04270	3	16	2053	8798	BMK_Unigene_014146;BMK_Unigene_043204;BMK_Unigene_060067	K16342+K04513+K02183
SNARE interactions in vesicular transport	ko04130	12	35	2053	8798	BMK_Unigene_020258;BMK_Unigene_020686;BMK_Unigene_021084;BMK_Unigene_033446;BMK_Unigene_035546;BMK_Unigene_038556;BMK_Unigene_040717;BMK_Unigene_047410;BMK_Unigene_048480;BMK_Unigene_050107;BMK_Unigene_055277;BMK_Unigene_083141	K08501+K08488+K08516+K08493+K08515+K08513+K08489+K08509+K08498+K04560+K04560+K08486
Apelin signaling pathway	ko04371	7	27	2053	8798	BMK_Unigene_029251;BMK_Unigene_035477;BMK_Unigene_045047;BMK_Unigene_045169;BMK_Unigene_046372;BMK_Unigene_047560;BMK_Unigene_060067	K04630+K07188+K08333+K09262+K07188+K00914+K02183
Autophagy - animal	ko04140	49	216	2053	8798	BMK_Unigene_000440;BMK_Unigene_014365;BMK_Unigene_014597;BMK_Unigene_021486;BMK_Unigene_021605;BMK_Unigene_027910;BMK_Unigene_031698;BMK_Unigene_035053;BMK_Unigene_035142;BMK_Unigene_035563;BMK_Unigene_036049;BMK_Unigene_036247;BMK_Unigene_038652;BMK_Unigene_040509;BMK_Unigene_041440;BMK_Unigene_041463;BMK_Unigene_041465;BMK_Unigene_042163;BMK_Unigene_043104;BMK_Unigene_043292;BMK_Unigene_043356;…	K08337+K07874+K04688+K06276+K08266+K03237+K01379+K01110+K16185+K04382+K08342+K07198+K17907+K08341+K04368+K08337+K08337+K07830+K17908+K04368+K16186+K08333+K07359+K07204+K08852+K20868+K04345+K08343+K21248+K08509+K00914+K07203+K08803+K17890+K16196+K04958+K17906+K07897+K07207+K07831+K07198+K04345+K07207+K08268+K07204+K18082+K06068+K08337+K16196
FoxO signaling pathway	ko04068	28	136	2053	8798	BMK_Unigene_014435;BMK_Unigene_021486;BMK_Unigene_030544;BMK_Unigene_034804;BMK_Unigene_035053;BMK_Unigene_036095;BMK_Unigene_036247;BMK_Unigene_038466;BMK_Unigene_040509;BMK_Unigene_041092;BMK_Unigene_041440;BMK_Unigene_041997;BMK_Unigene_043101;BMK_Unigene_043292;BMK_Unigene_043766;BMK_Unigene_044275;BMK_Unigene_045733;BMK_Unigene_046056;BMK_Unigene_047727;BMK_Unigene_048000;BMK_Unigene_051539;…	K02206+K06276+K04441+K21770+K01110+K07200+K07198+K11838+K08341+K08960+K04368+K04564+K13304+K04368+K02206+K11411+K03781+K03099+K13304+K04467+K03781+K03099+K07198+K10305+K11838+K04603+K04728+K01596
Viral carcinogenesis	ko05203	5	23	2053	8798	BMK_Unigene_029677;BMK_Unigene_035737;BMK_Unigene_036330;BMK_Unigene_047680;BMK_Unigene_048074	K06062+K16195+K15306+K15305+K15979
Amyotrophic lateral sclerosis	ko05014	11	68	2053	8798	BMK_Unigene_014173;BMK_Unigene_014299;BMK_Unigene_021557;BMK_Unigene_034847;BMK_Unigene_038780;BMK_Unigene_042297;BMK_Unigene_045733;BMK_Unigene_050703;BMK_Unigene_052607;BMK_Unigene_059872;BMK_Unigene_059978	K00432+K02256+K03879+K03942+K03883+K03881+K03781+K03940+K17906+K02262+K03878
Drug metabolism - other enzymes	ko00983	25	179	2053	8798	BMK_Unigene_014472;BMK_Unigene_014520;BMK_Unigene_033473;BMK_Unigene_034245;BMK_Unigene_036391;BMK_Unigene_041110;BMK_Unigene_041133;BMK_Unigene_042483;BMK_Unigene_044813;BMK_Unigene_045996;BMK_Unigene_046144;BMK_Unigene_047827;BMK_Unigene_054290;BMK_Unigene_055487;BMK_Unigene_058393;BMK_Unigene_059151;BMK_Unigene_059240;BMK_Unigene_059830;BMK_Unigene_059975;BMK_Unigene_084533;BMK_Unigene_085014;…	K03927+K00799+K10808+K13800+K01519+K13421+K13800+K00106+K03782+K01951+K00088+K10807+K00699+K01195+K00699+K00876+K10808+K00940+K00799+K00699+K03927+K00699+K00699+K03927+K01489
MAPK signaling pathway - fly	ko04013	20	152	2053	8798	BMK_Unigene_030544;BMK_Unigene_040827;BMK_Unigene_041440;BMK_Unigene_043292;BMK_Unigene_044771;BMK_Unigene_049345;BMK_Unigene_049595;BMK_Unigene_053823;BMK_Unigene_054420;BMK_Unigene_055147;BMK_Unigene_056320;BMK_Unigene_058116;BMK_Unigene_058145;BMK_Unigene_058198;BMK_Unigene_058349;BMK_Unigene_058990;BMK_Unigene_083563;BMK_Unigene_085045;BMK_Unigene_088320;BMK_Unigene_088675	K04441+K20223+K04368+K04368+K02678+K20225+K04428+K03099+K18529+K20211+K04417+K04428+K20210+K04404+K04506+K04430+K20230+K02678+K04497+K17383
Glycosphingolipid biosynthesis - ganglio series	ko00604	3	14	2053	8798	BMK_Unigene_037721;BMK_Unigene_048131;BMK_Unigene_106833	K03372+K12309+K12373
Renal cell carcinoma	ko05211	1	4	2053	8798	BMK_Unigene_042335	K01679
AGE-RAGE signaling pathway in diabetic complications	ko04933	3	13	2053	8798	BMK_Unigene_044414;BMK_Unigene_045561;BMK_Unigene_047092	K05857+K21421+K05857
GnRH signaling pathway	ko04912	7	20	2053	8798	BMK_Unigene_014146;BMK_Unigene_034374;BMK_Unigene_041791;BMK_Unigene_046056;BMK_Unigene_048560;BMK_Unigene_055928;BMK_Unigene_060067	K16342+K04393+K04420+K03099+K04420+K01115+K02183
Basal transcription factors	ko03022	23	67	2053	8798	BMK_Unigene_014201;BMK_Unigene_014263;BMK_Unigene_022011;BMK_Unigene_022069;BMK_Unigene_023089;BMK_Unigene_034324;BMK_Unigene_035409;BMK_Unigene_038167;BMK_Unigene_038756;BMK_Unigene_040960;BMK_Unigene_041210;BMK_Unigene_042237;BMK_Unigene_042419;BMK_Unigene_042701;BMK_Unigene_045110;BMK_Unigene_045430;BMK_Unigene_047775;BMK_Unigene_048855;BMK_Unigene_050460;BMK_Unigene_052422;BMK_Unigene_052850;…	K03123+K03126+K03134+K03124+K10843+K02202+K03141+K03144+K03136+K03120+K03130+K02202+K10842+K03132+K03143+K03125+K03122+K10844+K03129+K06634+K03141+K03124+K03135
Chronic myeloid leukemia	ko05220	1	1	2053	8798	BMK_Unigene_048000	K04467
Protein export	ko03060	14	52	2053	8798	BMK_Unigene_014339;BMK_Unigene_017497;BMK_Unigene_031761;BMK_Unigene_031764;BMK_Unigene_038421;BMK_Unigene_038736;BMK_Unigene_040124;BMK_Unigene_041100;BMK_Unigene_045525;BMK_Unigene_045901;BMK_Unigene_053198;BMK_Unigene_059839;BMK_Unigene_059840;BMK_Unigene_084765	K12948+K10956+K12275+K03106+K09490+K03108+K09540+K03107+K07342+K03217+K13431+K09481+K13280+K09647
Cardiac muscle contraction	ko04260	7	34	2053	8798	BMK_Unigene_014299;BMK_Unigene_014503;BMK_Unigene_021704;BMK_Unigene_031702;BMK_Unigene_057896;BMK_Unigene_059872;BMK_Unigene_059981	K02256+K02264+K04859+K02265+K04859+K02262+K00415
Ribosome	ko03010	90	604	2053	8798	BMK_Unigene_014109;BMK_Unigene_014219;BMK_Unigene_014312;BMK_Unigene_014351;BMK_Unigene_014360;BMK_Unigene_014394;BMK_Unigene_014452;BMK_Unigene_014480;BMK_Unigene_014487;BMK_Unigene_014600;BMK_Unigene_014631;BMK_Unigene_020596;BMK_Unigene_020703;BMK_Unigene_021006;BMK_Unigene_021075;BMK_Unigene_021103;BMK_Unigene_021173;BMK_Unigene_021289;BMK_Unigene_021300;BMK_Unigene_021386;BMK_Unigene_021603;…	K02906+K02964+K02959+K02978+K02917+K02979+K02877+K02873+K02938+K02923+K02903+K02893+K02951+K02973+K02906+K02981+K02967+K02871+K02987+K02894+K02966+K02919+K02993+K02950+K02962+K02940+K02872+K02975+K02941+K02947+K02927+K02974+K02886+K02896+K02957+K02997+K02985+K02885+K02936+K02932+K02918+K02868+K02870+K02898+K02931+K02935+K02937+K02922+K02953+K02930+K02929+K02980+K02866+K02866+K02998+K02920+K02955+…
Butanoate metabolism	ko00650	18	58	2053	8798	BMK_Unigene_014132;BMK_Unigene_014401;BMK_Unigene_014562;BMK_Unigene_021357;BMK_Unigene_021535;BMK_Unigene_022108;BMK_Unigene_038664;BMK_Unigene_041075;BMK_Unigene_042979;BMK_Unigene_043471;BMK_Unigene_043863;BMK_Unigene_045855;BMK_Unigene_046587;BMK_Unigene_046967;BMK_Unigene_048263;BMK_Unigene_050374;BMK_Unigene_054332;BMK_Unigene_087883	K01640+K07511+K00022+K01027+K00626+K00139+K01580+K01641+K01652+K13524+K07511+K01907+K00139+K00019+K01027+K03737+K01907+K00248
Fatty acid elongation	ko00062	19	46	2053	8798	BMK_Unigene_014401;BMK_Unigene_014483;BMK_Unigene_014562;BMK_Unigene_014570;BMK_Unigene_021480;BMK_Unigene_043561;BMK_Unigene_043863;BMK_Unigene_043997;BMK_Unigene_045460;BMK_Unigene_045583;BMK_Unigene_046036;BMK_Unigene_048285;BMK_Unigene_052133;BMK_Unigene_053097;BMK_Unigene_056589;BMK_Unigene_056760;BMK_Unigene_057361;BMK_Unigene_057868;BMK_Unigene_058589	K07511+K10250+K00022+K10251+K10258+K10703+K07511+K10250+K01074+K16339+K01074+K10250+K10250+K10250+K10251+K10251+K10203+K10250+K10703
RNA transport	ko03013	83	338	2053	8798	BMK_Unigene_000363;BMK_Unigene_002485;BMK_Unigene_014490;BMK_Unigene_014581;BMK_Unigene_016790;BMK_Unigene_021442;BMK_Unigene_021453;BMK_Unigene_021469;BMK_Unigene_021541;BMK_Unigene_021944;BMK_Unigene_021968;BMK_Unigene_022179;BMK_Unigene_027910;BMK_Unigene_029586;BMK_Unigene_030715;BMK_Unigene_031238;BMK_Unigene_031818;BMK_Unigene_031878;BMK_Unigene_032532;BMK_Unigene_032817;BMK_Unigene_033290;…	K14297+K14320+K14328+K13171+K03240+K03249+K10577+K03245+K03252+K03231+K03538+K14317+K03237+K14301+K03250+K12883+K12878+K12876+K14004+K14326+K14325+K03251+K03247+K03254+K13174+K07562+K03539+K12172+K00784+K03241+K14319+K14288+K12877+K14326+K14298+K03236+K03257+K03239+K01164+K13025+K13025+K13126+K12880+K09291+K14292+K03238+K14309+K14289+K14284+K12881+K14290+K14312+K13137+K03113+K03253+K14530+K03259+…
Non-alcoholic fatty liver disease	ko04932	4	28	2053	8798	BMK_Unigene_014299;BMK_Unigene_034847;BMK_Unigene_050703;BMK_Unigene_059872	K02256+K03942+K03940+K02262
Amoebiasis	ko05146	1	13	2053	8798	BMK_Unigene_040379	K01476
Choline metabolism in cancer	ko05231	2	4	2053	8798	BMK_Unigene_021486;BMK_Unigene_055928	K06276+K01115
Fructose and mannose metabolism	ko00051	24	88	2053	8798	BMK_Unigene_014296;BMK_Unigene_020488;BMK_Unigene_021234;BMK_Unigene_021340;BMK_Unigene_030044;BMK_Unigene_033709;BMK_Unigene_034830;BMK_Unigene_038464;BMK_Unigene_038640;BMK_Unigene_038740;BMK_Unigene_041015;BMK_Unigene_042487;BMK_Unigene_042528;BMK_Unigene_042617;BMK_Unigene_044412;BMK_Unigene_044675;BMK_Unigene_045715;BMK_Unigene_046474;BMK_Unigene_047343;BMK_Unigene_050212;BMK_Unigene_055773;…	K17497+K00966+K00008+K00011+K19028+K12661+K00844+K19029+K00011+K00863+K00009+K00008+K00863+K00966+K19028+K00844+K18334+K00846+K00011+K00844+K00850+K00844+K01624+K01803
Riboflavin metabolism	ko00740	8	19	2053	8798	BMK_Unigene_015266;BMK_Unigene_034016;BMK_Unigene_037132;BMK_Unigene_040458;BMK_Unigene_042300;BMK_Unigene_045842;BMK_Unigene_047347;BMK_Unigene_059962	K14394+K00953+K00953+K00794+K02858+K00861+K01513+K00953
Galactose metabolism	ko00052	18	85	2053	8798	BMK_Unigene_021340;BMK_Unigene_023320;BMK_Unigene_031742;BMK_Unigene_034830;BMK_Unigene_037787;BMK_Unigene_038640;BMK_Unigene_042085;BMK_Unigene_044675;BMK_Unigene_045036;BMK_Unigene_047343;BMK_Unigene_048131;BMK_Unigene_050212;BMK_Unigene_051295;BMK_Unigene_055387;BMK_Unigene_055773;BMK_Unigene_057208;BMK_Unigene_057964;BMK_Unigene_058853	K00011+K00963+K01785+K00844+K01229+K00011+K01784+K00844+K01187+K00011+K12309+K00844+K12316+K01785+K00850+K00844+K00965+K07967
Spinocerebellar ataxia	ko05017	1	14	2053	8798	BMK_Unigene_052607	K17906
VEGF signaling pathway	ko04370	3	10	2053	8798	BMK_Unigene_014146;BMK_Unigene_034374;BMK_Unigene_088566	K16342+K04393+K05760
Steroid hormone biosynthesis	ko00140	8	32	2053	8798	BMK_Unigene_034419;BMK_Unigene_037114;BMK_Unigene_037836;BMK_Unigene_038493;BMK_Unigene_045591;BMK_Unigene_054157;BMK_Unigene_056760;BMK_Unigene_058624	K07424+K12343+K07430+K07424+K07424+K07424+K10251+K07424
Ubiquinone and other terpenoid-quinone biosynthesis	ko00130	12	65	2053	8798	BMK_Unigene_020658;BMK_Unigene_030166;BMK_Unigene_038721;BMK_Unigene_046678;BMK_Unigene_048053;BMK_Unigene_048067;BMK_Unigene_048515;BMK_Unigene_049455;BMK_Unigene_057253;BMK_Unigene_059935;BMK_Unigene_059942;BMK_Unigene_081648	K03809+K00591+K06127+K01904+K01904+K01904+K01904+K01904+K06126+K00457+K00457+K01904
Chemical carcinogenesis	ko05204	3	24	2053	8798	BMK_Unigene_034419;BMK_Unigene_038493;BMK_Unigene_058624	K07424+K07424+K07424
Phototransduction	ko04744	1	5	2053	8798	BMK_Unigene_060067	K02183
Cysteine and methionine metabolism	ko00270	32	137	2053	8798	BMK_Unigene_014347;BMK_Unigene_014412;BMK_Unigene_014442;BMK_Unigene_014651;BMK_Unigene_015194;BMK_Unigene_016738;BMK_Unigene_020767;BMK_Unigene_021470;BMK_Unigene_030326;BMK_Unigene_032285;BMK_Unigene_033032;BMK_Unigene_035353;BMK_Unigene_035446;BMK_Unigene_037096;BMK_Unigene_037155;BMK_Unigene_038575;BMK_Unigene_038653;BMK_Unigene_039851;BMK_Unigene_040837;BMK_Unigene_041181;BMK_Unigene_042393;…	K00789+K00026+K00772+K00544+K01740+K08967+K01011+K00549+K01611+K00789+K00026+K00831+K08964+K01697+K01758+K00816+K00826+K01251+K00558+K00003+K01758+K01697+K00456+K00058+K21456+K00058+K08968+K08963+K00827+K14455+K14454+K01697
Non-homologous end-joining	ko03450	6	19	2053	8798	BMK_Unigene_035636;BMK_Unigene_038779;BMK_Unigene_042554;BMK_Unigene_047111;BMK_Unigene_047683;BMK_Unigene_051174	K10885+K03512+K10866+K04799+K10865+K10777
Sphingolipid metabolism	ko00600	15	60	2053	8798	BMK_Unigene_021627;BMK_Unigene_030852;BMK_Unigene_035160;BMK_Unigene_035236;BMK_Unigene_040691;BMK_Unigene_041873;BMK_Unigene_042517;BMK_Unigene_044654;BMK_Unigene_045288;BMK_Unigene_046980;BMK_Unigene_048131;BMK_Unigene_051576;BMK_Unigene_056575;BMK_Unigene_087122;BMK_Unigene_109324	K00654+K12349+K23451+K12350+K12350+K04718+K00654+K12349+K04712+K04708+K12309+K00720+K01634+K12354+K23727
Ether lipid metabolism	ko00565	12	51	2053	8798	BMK_Unigene_014146;BMK_Unigene_032826;BMK_Unigene_034780;BMK_Unigene_035858;BMK_Unigene_041215;BMK_Unigene_041785;BMK_Unigene_042706;BMK_Unigene_055397;BMK_Unigene_055928;BMK_Unigene_056372;BMK_Unigene_056625;BMK_Unigene_057458	K16342+K01115+K16794+K01062+K13644+K01115+K13644+K16860+K01115+K16794+K00993+K01115
Glycosphingolipid biosynthesis - lacto and neolacto series	ko00601	2	11	2053	8798	BMK_Unigene_044886;BMK_Unigene_058853	K07819+K07967
Tuberculosis	ko05152	1	19	2053	8798	BMK_Unigene_059335	K04011
Base excision repair	ko03410	15	60	2053	8798	BMK_Unigene_030504;BMK_Unigene_035596;BMK_Unigene_038497;BMK_Unigene_038727;BMK_Unigene_038779;BMK_Unigene_040658;BMK_Unigene_046648;BMK_Unigene_047111;BMK_Unigene_049983;BMK_Unigene_085757;BMK_Unigene_087352;BMK_Unigene_088047;BMK_Unigene_088201;BMK_Unigene_088301;BMK_Unigene_088324	K10798+K02328+K10747+K20813+K03512+K10801+K10747+K04799+K10771+K03504+K10773+K02324+K02324+K02324+K02324
ABC transporters	ko02010	38	131	2053	8798	BMK_Unigene_000012;BMK_Unigene_001024;BMK_Unigene_001898;BMK_Unigene_021126;BMK_Unigene_021224;BMK_Unigene_030641;BMK_Unigene_032258;BMK_Unigene_035025;BMK_Unigene_038581;BMK_Unigene_038770;BMK_Unigene_040661;BMK_Unigene_042161;BMK_Unigene_043617;BMK_Unigene_046100;BMK_Unigene_046233;BMK_Unigene_046906;BMK_Unigene_048064;BMK_Unigene_049809;BMK_Unigene_050486;BMK_Unigene_050638;BMK_Unigene_051265;…	K05676+K05677+K05665+K05680+K05676+K05662+K05681+K05661+K05675+K05667+K05666+K05657+K05665+K05661+K05665+K05661+K05658+K05679+K05666+K05677+K05665+K05665+K05658+K05643+K05661+K05665+K05665+K05658+K05665+K05643+K05658+K05665+K05643+K05658+K05665+K05665+K05648+K05677
Toll and Imd signaling pathway	ko04624	16	111	2053	8798	BMK_Unigene_000938;BMK_Unigene_030544;BMK_Unigene_037591;BMK_Unigene_043073;BMK_Unigene_048546;BMK_Unigene_049595;BMK_Unigene_049859;BMK_Unigene_050196;BMK_Unigene_056027;BMK_Unigene_056059;BMK_Unigene_058116;BMK_Unigene_058198;BMK_Unigene_081805;BMK_Unigene_083143;BMK_Unigene_084503;BMK_Unigene_109179	K20674+K04441+K20697+K10704+K20696+K04428+K20673+K20674+K20703+K18809+K04428+K04404+K01446+K24076+K20692+K20692
HIF-1 signaling pathway	ko04066	1	12	2053	8798	BMK_Unigene_045561	K21421
Acute myeloid leukemia	ko05221	1	1	2053	8798	BMK_Unigene_048000	K04467
B cell receptor signaling pathway	ko04662	1	5	2053	8798	BMK_Unigene_048000	K04467
beta-Lactam resistance	ko01501	1	1	2053	8798	BMK_Unigene_045227	K01207
Endometrial cancer	ko05213	1	1	2053	8798	BMK_Unigene_021486	K06276
Alanine, aspartate and glutamate metabolism	ko00250	29	102	2053	8798	BMK_Unigene_019340;BMK_Unigene_021941;BMK_Unigene_022033;BMK_Unigene_022034;BMK_Unigene_022108;BMK_Unigene_031499;BMK_Unigene_035823;BMK_Unigene_036509;BMK_Unigene_038139;BMK_Unigene_038628;BMK_Unigene_038664;BMK_Unigene_039856;BMK_Unigene_041562;BMK_Unigene_043471;BMK_Unigene_045488;BMK_Unigene_045836;BMK_Unigene_046587;BMK_Unigene_046634;BMK_Unigene_049268;BMK_Unigene_052927;BMK_Unigene_053123;…	K11540+K01940+K01756+K01756+K00139+K00294+K01939+K00820+K01779+K00830+K01580+K05597+K11540+K13524+K00814+K00262+K00139+K00764+K14592+K00272+K11540+K00264+K13566+K11540+K00827+K01755+K14455+K14454+K01915
Lysine biosynthesis	ko00300	3	4	2053	8798	BMK_Unigene_035049;BMK_Unigene_041181;BMK_Unigene_051556	K05825+K00003+K00290
Lipoic acid metabolism	ko00785	4	9	2053	8798	BMK_Unigene_038733;BMK_Unigene_047101;BMK_Unigene_059272;BMK_Unigene_088497	K03644+K10105+K23735+K03644
Kaposi sarcoma-associated herpesvirus infection	ko05167	2	16	2053	8798	BMK_Unigene_035737;BMK_Unigene_048000	K16195+K04467
Cellular senescence	ko04218	6	28	2053	8798	BMK_Unigene_014435;BMK_Unigene_046220;BMK_Unigene_046697;BMK_Unigene_053399;BMK_Unigene_059155;BMK_Unigene_060067	K02206+K02216+K10903+K07207+K05864+K02183
Pancreatic cancer	ko05212	2	3	2053	8798	BMK_Unigene_048000;BMK_Unigene_055928	K04467+K01115
Human papillomavirus infection	ko05165	3	24	2053	8798	BMK_Unigene_035737;BMK_Unigene_048000;BMK_Unigene_048223	K16195+K04467+K14754
Hedgehog signaling pathway	ko04340	6	17	2053	8798	BMK_Unigene_035344;BMK_Unigene_038429;BMK_Unigene_039356;BMK_Unigene_041094;BMK_Unigene_044536;BMK_Unigene_052654	K03869+K03347+K08959+K08959+K08958+K23664
Valine, leucine and isoleucine degradation	ko00280	39	159	2053	8798	BMK_Unigene_014132;BMK_Unigene_014148;BMK_Unigene_014401;BMK_Unigene_014562;BMK_Unigene_021357;BMK_Unigene_021444;BMK_Unigene_021535;BMK_Unigene_021601;BMK_Unigene_021982;BMK_Unigene_031197;BMK_Unigene_032708;BMK_Unigene_035394;BMK_Unigene_037481;BMK_Unigene_038653;BMK_Unigene_040834;BMK_Unigene_041075;BMK_Unigene_042227;BMK_Unigene_043471;BMK_Unigene_043614;BMK_Unigene_043863;BMK_Unigene_044642;…	K01640+K00167+K07511+K00022+K01027+K01968+K00626+K08683+K00128+K18660+K00249+K09699+K07513+K00826+K00253+K01641+K00253+K13524+K00020+K07511+K08683+K00167+K01907+K00128+K00149+K05607+K00249+K01027+K00249+K09478+K05605+K00140+K01907+K01969+K00827+K00382+K18660+K07513+K00248
Tryptophan metabolism	ko00380	23	104	2053	8798	BMK_Unigene_014401;BMK_Unigene_014418;BMK_Unigene_014562;BMK_Unigene_014876;BMK_Unigene_015357;BMK_Unigene_021182;BMK_Unigene_021535;BMK_Unigene_021982;BMK_Unigene_030486;BMK_Unigene_035631;BMK_Unigene_038575;BMK_Unigene_041445;BMK_Unigene_043662;BMK_Unigene_043863;BMK_Unigene_044024;BMK_Unigene_044813;BMK_Unigene_045231;BMK_Unigene_045733;BMK_Unigene_047039;BMK_Unigene_047430;BMK_Unigene_049766;…	K07511+K00658+K00022+K01593+K00486+K03392+K00626+K00128+K00463+K00463+K00816+K00825+K01501+K07511+K00452+K03782+K01426+K03781+K00128+K00149+K03392+K03781+K00382
Complement and coagulation cascades	ko04610	2	36	2053	8798	BMK_Unigene_057259;BMK_Unigene_059335	K03984+K04011
Thyroid hormone synthesis	ko04918	2	9	2053	8798	BMK_Unigene_014173;BMK_Unigene_038361	K00432+K16141
Endocytosis	ko04144	93	281	2053	8798	BMK_Unigene_000359;BMK_Unigene_014126;BMK_Unigene_014315;BMK_Unigene_014522;BMK_Unigene_014585;BMK_Unigene_021180;BMK_Unigene_021215;BMK_Unigene_021294;BMK_Unigene_021422;BMK_Unigene_021423;BMK_Unigene_021490;BMK_Unigene_021493;BMK_Unigene_021717;BMK_Unigene_022032;BMK_Unigene_030860;BMK_Unigene_030926;BMK_Unigene_031375;BMK_Unigene_031507;BMK_Unigene_032560;BMK_Unigene_032826;BMK_Unigene_033070;…	K00889+K12471+K03283+K12486+K07904+K12196+K05756+K12492+K03283+K03283+K07891+K11866+K07937+K07888+K07941+K12182+K19475+K12183+K12191+K01115+K12190+K04705+K04393+K12195+K05758+K18468+K18463+K12493+K12489+K10365+K17918+K01528+K07903+K23612+K05755+K12198+K10396+K17919+K01115+K04705+K12479+K12189+K19475+K17917+K12471+K04513+K12199+K11824+K17919+K11825+K04513+K12193+K12494+K18443+K18442+K11827+K18466+…
Fatty acid metabolism	ko01212	73	239	2053	8798	BMK_Unigene_014401;BMK_Unigene_014483;BMK_Unigene_014494;BMK_Unigene_014497;BMK_Unigene_014562;BMK_Unigene_014570;BMK_Unigene_021097;BMK_Unigene_021400;BMK_Unigene_021480;BMK_Unigene_021535;BMK_Unigene_031197;BMK_Unigene_032708;BMK_Unigene_033436;BMK_Unigene_034654;BMK_Unigene_034998;BMK_Unigene_035362;BMK_Unigene_036805;BMK_Unigene_037120;BMK_Unigene_037481;BMK_Unigene_038273;BMK_Unigene_038718;…	K07511+K10250+K12405+K08764+K00022+K10251+K00645+K00665+K10258+K00626+K18660+K00249+K00665+K13370+K12405+K00665+K10256+K00665+K07513+K09458+K00507+K00665+K00665+K00665+K10703+K01897+K07511+K10250+K00665+K00665+K01074+K01074+K00665+K00665+K00665+K11262+K00249+K00507+K10250+K00249+K09478+K00665+K00665+K00665+K00665+K00665+K00507+K00507+K10250+K10250+K00665+K00232+K00665+K00665+K00665+K10251+K10251+…
Apoptosis	ko04210	9	30	2053	8798	BMK_Unigene_021486;BMK_Unigene_021884;BMK_Unigene_027910;BMK_Unigene_040251;BMK_Unigene_040252;BMK_Unigene_045273;BMK_Unigene_048000;BMK_Unigene_057349;BMK_Unigene_085358	K06276+K16943+K03237+K07374+K07374+K08852+K04467+K19901+K04397
Alcoholism	ko05034	2	14	2053	8798	BMK_Unigene_037293;BMK_Unigene_060083	K00908+K11253
Biosynthesis of unsaturated fatty acids	ko01040	28	89	2053	8798	BMK_Unigene_014483;BMK_Unigene_014494;BMK_Unigene_014497;BMK_Unigene_014570;BMK_Unigene_021480;BMK_Unigene_034998;BMK_Unigene_036805;BMK_Unigene_037481;BMK_Unigene_038718;BMK_Unigene_043561;BMK_Unigene_043997;BMK_Unigene_048091;BMK_Unigene_048285;BMK_Unigene_051135;BMK_Unigene_051136;BMK_Unigene_052133;BMK_Unigene_053097;BMK_Unigene_054313;BMK_Unigene_056589;BMK_Unigene_056760;BMK_Unigene_057361;…	K10250+K12405+K08764+K10251+K10258+K12405+K10256+K07513+K00507+K10703+K10250+K00507+K10250+K00507+K00507+K10250+K10250+K00232+K10251+K10251+K10203+K10250+K00507+K10703+K00507+K07513+K00507+K00507
Collecting duct acid secretion	ko04966	1	2	2053	8798	BMK_Unigene_042740	K06573
Prion disease	ko05020	9	60	2053	8798	BMK_Unigene_014299;BMK_Unigene_021557;BMK_Unigene_034847;BMK_Unigene_038780;BMK_Unigene_042297;BMK_Unigene_045561;BMK_Unigene_050703;BMK_Unigene_059872;BMK_Unigene_059978	K02256+K03879+K03942+K03883+K03881+K21421+K03940+K02262+K03878
Alzheimer disease	ko05010	13	68	2053	8798	BMK_Unigene_014299;BMK_Unigene_021557;BMK_Unigene_034847;BMK_Unigene_035737;BMK_Unigene_038780;BMK_Unigene_042297;BMK_Unigene_045561;BMK_Unigene_048000;BMK_Unigene_050703;BMK_Unigene_052607;BMK_Unigene_059872;BMK_Unigene_059886;BMK_Unigene_059978	K02256+K03879+K03942+K16195+K03883+K03881+K21421+K04467+K03940+K17906+K02262+K04524+K03878
cAMP signaling pathway	ko04024	1	11	2053	8798	BMK_Unigene_055928	K01115
Circadian rhythm	ko04710	1	2	2053	8798	BMK_Unigene_041094	K08959
Calcium signaling pathway	ko04020	11	45	2053	8798	BMK_Unigene_032874;BMK_Unigene_038541;BMK_Unigene_041810;BMK_Unigene_042764;BMK_Unigene_043100;BMK_Unigene_044414;BMK_Unigene_046757;BMK_Unigene_046807;BMK_Unigene_047092;BMK_Unigene_056427;BMK_Unigene_060067	K08794+K05857+K08794+K05853+K08794+K05857+K08794+K08794+K05857+K05850+K02183
TNF signaling pathway	ko04668	1	5	2053	8798	BMK_Unigene_048000	K04467
Fat digestion and absorption	ko04975	2	7	2053	8798	BMK_Unigene_014399;BMK_Unigene_050142	K08757+K14452
Drug metabolism - cytochrome P450	ko00982	12	120	2053	8798	BMK_Unigene_014520;BMK_Unigene_014540;BMK_Unigene_019325;BMK_Unigene_038011;BMK_Unigene_043361;BMK_Unigene_052374;BMK_Unigene_054290;BMK_Unigene_058393;BMK_Unigene_059975;BMK_Unigene_084533;BMK_Unigene_087093;BMK_Unigene_087552	K00799+K00121+K13953+K00485+K00485+K00485+K00699+K00699+K00799+K00699+K00699+K00699
Glycosphingolipid biosynthesis - globo and isoglobo series	ko00603	2	21	2053	8798	BMK_Unigene_042871;BMK_Unigene_106833	K01204+K12373
Mineral absorption	ko04978	3	10	2053	8798	BMK_Unigene_050024;BMK_Unigene_052293;BMK_Unigene_053400	K17686+K17686+K17686
Chagas disease	ko05142	1	15	2053	8798	BMK_Unigene_048000	K04467
Non-small cell lung cancer	ko05223	1	1	2053	8798	BMK_Unigene_021486	K06276
Porphyrin and chlorophyll metabolism	ko00860	22	100	2053	8798	BMK_Unigene_014591;BMK_Unigene_021329;BMK_Unigene_021977;BMK_Unigene_030137;BMK_Unigene_034385;BMK_Unigene_035572;BMK_Unigene_035598;BMK_Unigene_038062;BMK_Unigene_038205;BMK_Unigene_039833;BMK_Unigene_041212;BMK_Unigene_041319;BMK_Unigene_042055;BMK_Unigene_047404;BMK_Unigene_054290;BMK_Unigene_055487;BMK_Unigene_058393;BMK_Unigene_083655;BMK_Unigene_084533;BMK_Unigene_087093;BMK_Unigene_087202;…	K00643+K01599+K19054+K00228+K01749+K00231+K14163+K01764+K01885+K01698+K14163+K01772+K02259+K14163+K00699+K01195+K00699+K01885+K00699+K00699+K01749+K00699
Glutathione metabolism	ko00480	27	167	2053	8798	BMK_Unigene_002626;BMK_Unigene_014173;BMK_Unigene_014325;BMK_Unigene_014520;BMK_Unigene_017901;BMK_Unigene_023928;BMK_Unigene_030778;BMK_Unigene_031935;BMK_Unigene_033473;BMK_Unigene_037598;BMK_Unigene_041509;BMK_Unigene_042627;BMK_Unigene_044777;BMK_Unigene_047827;BMK_Unigene_049483;BMK_Unigene_054036;BMK_Unigene_056355;BMK_Unigene_057530;BMK_Unigene_057764;BMK_Unigene_057841;BMK_Unigene_059240;…	K00432+K00432+K11140+K00799+K11140+K00033+K11140+K11140+K10808+K00036+K07232+K00383+K21456+K10807+K01469+K11140+K11140+K11140+K11140+K01255+K10808+K00432+K00031+K00799+K00432+K00432+K00682
ECM-receptor interaction	ko04512	22	144	2053	8798	BMK_Unigene_001070;BMK_Unigene_001092;BMK_Unigene_021250;BMK_Unigene_038266;BMK_Unigene_042737;BMK_Unigene_049148;BMK_Unigene_050163;BMK_Unigene_053746;BMK_Unigene_053923;BMK_Unigene_054389;BMK_Unigene_055583;BMK_Unigene_055673;BMK_Unigene_055790;BMK_Unigene_056869;BMK_Unigene_058440;BMK_Unigene_059747;BMK_Unigene_085371;BMK_Unigene_086226;BMK_Unigene_087138;BMK_Unigene_087766;BMK_Unigene_088146;…	K03900+K06265+K06258+K06236+K06258+K06236+K06258+K06585+K06258+K06237+K06238+K05719+K19719+K05635+K06255+K06258+K05636+K06258+K06258+K06258+K06258+K06258
Olfactory transduction	ko04740	1	2	2053	8798	BMK_Unigene_048370	K19695
p53 signaling pathway	ko04115	8	18	2053	8798	BMK_Unigene_014435;BMK_Unigene_033473;BMK_Unigene_037543;BMK_Unigene_041428;BMK_Unigene_043025;BMK_Unigene_046220;BMK_Unigene_047359;BMK_Unigene_053399	K02206+K10808+K22745+K10133+K10144+K02216+K10140+K07207
Valine, leucine and isoleucine biosynthesis	ko00290	8	26	2053	8798	BMK_Unigene_014436;BMK_Unigene_014535;BMK_Unigene_031697;BMK_Unigene_038653;BMK_Unigene_042979;BMK_Unigene_043133;BMK_Unigene_045960;BMK_Unigene_059940	K01649+K01754+K00053+K00826+K01652+K01687+K01687+K00052
Osteoclast differentiation	ko04380	1	4	2053	8798	BMK_Unigene_048000	K04467
Taurine and hypotaurine metabolism	ko00430	4	16	2053	8798	BMK_Unigene_038664;BMK_Unigene_041749;BMK_Unigene_043381;BMK_Unigene_044996	K01580+K01594+K00456+K01594
Arachidonic acid metabolism	ko00590	18	107	2053	8798	BMK_Unigene_002626;BMK_Unigene_014146;BMK_Unigene_014173;BMK_Unigene_021815;BMK_Unigene_034470;BMK_Unigene_034602;BMK_Unigene_038841;BMK_Unigene_042374;BMK_Unigene_043616;BMK_Unigene_043847;BMK_Unigene_048398;BMK_Unigene_050594;BMK_Unigene_058085;BMK_Unigene_059651;BMK_Unigene_086269;BMK_Unigene_087305;BMK_Unigene_088335;BMK_Unigene_088404	K00432+K16342+K00432+K08726+K15730+K07418+K01254+K00079+K08726+K01832+K01830+K07418+K00461+K00432+K15717+K07418+K00432+K00432
Metabolism of xenobiotics by cytochrome P450	ko00980	12	134	2053	8798	BMK_Unigene_014520;BMK_Unigene_014540;BMK_Unigene_019325;BMK_Unigene_034929;BMK_Unigene_042374;BMK_Unigene_047958;BMK_Unigene_054290;BMK_Unigene_058393;BMK_Unigene_059975;BMK_Unigene_084533;BMK_Unigene_087093;BMK_Unigene_087552	K00799+K00121+K13953+K00078+K00079+K01253+K00699+K00699+K00799+K00699+K00699+K00699
Melanogenesis	ko04916	2	11	2053	8798	BMK_Unigene_029251;BMK_Unigene_060067	K04630+K02183
Proteoglycans in cancer	ko05205	2	20	2053	8798	BMK_Unigene_021486;BMK_Unigene_051983	K06276+K03258
Leishmaniasis	ko05140	2	16	2053	8798	BMK_Unigene_045561;BMK_Unigene_059335	K21421+K04011
Fatty acid biosynthesis	ko00061	33	111	2053	8798	BMK_Unigene_021097;BMK_Unigene_021400;BMK_Unigene_031197;BMK_Unigene_033436;BMK_Unigene_034654;BMK_Unigene_035362;BMK_Unigene_037120;BMK_Unigene_038273;BMK_Unigene_041672;BMK_Unigene_042013;BMK_Unigene_042504;BMK_Unigene_043733;BMK_Unigene_044822;BMK_Unigene_045174;BMK_Unigene_047310;BMK_Unigene_047553;BMK_Unigene_047592;BMK_Unigene_047653;BMK_Unigene_049825;BMK_Unigene_049876;BMK_Unigene_049889;…	K00645+K00665+K18660+K00665+K13370+K00665+K00665+K09458+K00665+K00665+K00665+K01897+K00665+K00665+K00665+K00665+K00665+K11262+K00665+K00665+K00665+K00665+K00665+K00665+K00665+K00665+K00665+K00665+K00665+K00665+K00665+K18660+K00665
Chemokine signaling pathway	ko04062	1	6	2053	8798	BMK_Unigene_048000	K04467
Proteasome	ko03050	33	113	2053	8798	BMK_Unigene_001139;BMK_Unigene_014136;BMK_Unigene_014183;BMK_Unigene_014224;BMK_Unigene_014319;BMK_Unigene_014386;BMK_Unigene_015195;BMK_Unigene_015402;BMK_Unigene_018531;BMK_Unigene_020715;BMK_Unigene_020808;BMK_Unigene_021348;BMK_Unigene_023253;BMK_Unigene_030082;BMK_Unigene_031478;BMK_Unigene_032084;BMK_Unigene_035001;BMK_Unigene_036364;BMK_Unigene_037251;BMK_Unigene_037253;BMK_Unigene_038188;…	K06699+K03064+K03038+K02728+K02736+K03063+K03035+K02737+K02731+K02739+K03033+K02732+K02738+K03030+K03039+K03061+K03066+K03028+K03065+K03065+K06699+K03037+K06693+K02725+K02726+K03032+K02729+K02727+K02725+K03062+K02730+K03036+K02734
Biosynthesis of amino acids	ko01230	73	275	2053	8798	BMK_Unigene_014294;BMK_Unigene_014347;BMK_Unigene_014436;BMK_Unigene_014477;BMK_Unigene_014513;BMK_Unigene_014535;BMK_Unigene_014548;BMK_Unigene_021470;BMK_Unigene_021941;BMK_Unigene_023369;BMK_Unigene_029756;BMK_Unigene_029942;BMK_Unigene_030720;BMK_Unigene_031350;BMK_Unigene_031697;BMK_Unigene_032097;BMK_Unigene_032285;BMK_Unigene_033420;BMK_Unigene_035289;BMK_Unigene_035353;BMK_Unigene_035650;…	K00134+K00789+K01649+K00030+K00766+K01754+K01647+K00549+K01940+K00948+K00286+K01658+K01626+K00611+K00053+K01783+K00789+K00765+K00873+K00831+K01657+K14152+K01733+K00615+K01697+K01758+K00616+K00826+K01476+K00600+K11067+K04486+K00003+K01958+K00927+K01758+K01697+K01652+K01687+K01663+K00286+K00058+K00030+K01647+K00814+K01609+K01687+K01626+K01681+K15633+K01694+K01620+K00058+K00931+K01693+K01958+K00290+…
Retinol metabolism	ko00830	19	142	2053	8798	BMK_Unigene_014540;BMK_Unigene_019325;BMK_Unigene_021927;BMK_Unigene_030662;BMK_Unigene_034419;BMK_Unigene_038493;BMK_Unigene_042512;BMK_Unigene_045292;BMK_Unigene_045591;BMK_Unigene_046404;BMK_Unigene_054157;BMK_Unigene_054290;BMK_Unigene_056047;BMK_Unigene_057201;BMK_Unigene_058393;BMK_Unigene_058624;BMK_Unigene_084533;BMK_Unigene_087093;BMK_Unigene_087552	K00121+K13953+K11150+K11155+K07424+K07424+K15734+K07249+K07424+K11150+K07424+K00699+K15734+K15734+K00699+K07424+K00699+K00699+K00699
Fc epsilon RI signaling pathway	ko04664	1	4	2053	8798	BMK_Unigene_021486	K06276
Steroid biosynthesis	ko00100	9	51	2053	8798	BMK_Unigene_021285;BMK_Unigene_025789;BMK_Unigene_030455;BMK_Unigene_038231;BMK_Unigene_038439;BMK_Unigene_044709;BMK_Unigene_046120;BMK_Unigene_051115;BMK_Unigene_055525	K01852+K19532+K19532+K19532+K07750+K00559+K00227+K00801+K05917
IL-17 signaling pathway	ko04657	1	7	2053	8798	BMK_Unigene_048000	K04467
Fluid shear stress and atherosclerosis	ko05418	1	20	2053	8798	BMK_Unigene_048000	K04467
Necroptosis	ko04217	10	30	2053	8798	BMK_Unigene_014146;BMK_Unigene_017299;BMK_Unigene_021180;BMK_Unigene_032321;BMK_Unigene_034775;BMK_Unigene_035737;BMK_Unigene_041745;BMK_Unigene_045139;BMK_Unigene_045561;BMK_Unigene_059155	K16342+K00688+K12196+K21634+K04079+K16195+K11251+K12193+K21421+K05864
Notch signaling pathway	ko04330	14	86	2053	8798	BMK_Unigene_000314;BMK_Unigene_029677;BMK_Unigene_035606;BMK_Unigene_038907;BMK_Unigene_049697;BMK_Unigene_050612;BMK_Unigene_057110;BMK_Unigene_058896;BMK_Unigene_059754;BMK_Unigene_086902;BMK_Unigene_087541;BMK_Unigene_088191;BMK_Unigene_088230;BMK_Unigene_088320	K06065+K06062+K06063+K06067+K04496+K06052+K06062+K02599+K06065+K06065+K06065+K06065+K06065+K04497
Ubiquitin mediated proteolysis	ko04120	64	219	2053	8798	BMK_Unigene_001968;BMK_Unigene_014175;BMK_Unigene_014198;BMK_Unigene_021453;BMK_Unigene_021580;BMK_Unigene_021835;BMK_Unigene_021852;BMK_Unigene_022064;BMK_Unigene_023437;BMK_Unigene_030703;BMK_Unigene_031037;BMK_Unigene_033613;BMK_Unigene_035344;BMK_Unigene_035420;BMK_Unigene_037746;BMK_Unigene_038080;BMK_Unigene_038364;BMK_Unigene_038413;BMK_Unigene_038429;BMK_Unigene_038585;BMK_Unigene_038591;…	K10595+K06688+K04555+K10577+K02207+K08770+K04552+K10585+K02927+K10578+K03355+K10615+K03869+K03363+K10609+K10573+K10260+K03364+K03347+K06689+K10684+K03178+K03868+K10260+K10260+K10686+K03350+K10570+K10144+K03094+K10589+K10688+K10576+K10590+K10260+K16063+K10140+K10610+K10143+K03348+K10615+K03355+K10603+K10685+K10260+K10591+K10579+K10591+K10587+K03349+K10597+K10596+K10686+K10577+K03347+K10592+K04506+…
Glycine, serine and threonine metabolism	ko00260	37	166	2053	8798	BMK_Unigene_000474;BMK_Unigene_014326;BMK_Unigene_014535;BMK_Unigene_014591;BMK_Unigene_014651;BMK_Unigene_021192;BMK_Unigene_034735;BMK_Unigene_034754;BMK_Unigene_035353;BMK_Unigene_035812;BMK_Unigene_036600;BMK_Unigene_037096;BMK_Unigene_037155;BMK_Unigene_037520;BMK_Unigene_038628;BMK_Unigene_038714;BMK_Unigene_040642;BMK_Unigene_041181;BMK_Unigene_041504;BMK_Unigene_042393;BMK_Unigene_042649;…	K00306+K00108+K01754+K00643+K00544+K02437+K00281+K00108+K00831+K00306+K01733+K01697+K01758+K00639+K00830+K12235+K00600+K00003+K00276+K01758+K01697+K00058+K15633+K01694+K01620+K00058+K00276+K00108+K00827+K00600+K00382+K00306+K00605+K01697+K00306+K00306+K00306
Ras signaling pathway	ko04014	4	10	2053	8798	BMK_Unigene_042997;BMK_Unigene_048000;BMK_Unigene_051605;BMK_Unigene_055928	K17634+K04467+K19613+K01115
Autophagy - other	ko04136	18	76	2053	8798	BMK_Unigene_000440;BMK_Unigene_021605;BMK_Unigene_035563;BMK_Unigene_036049;BMK_Unigene_038652;BMK_Unigene_040509;BMK_Unigene_041463;BMK_Unigene_041465;BMK_Unigene_043104;BMK_Unigene_045047;BMK_Unigene_045238;BMK_Unigene_047118;BMK_Unigene_047560;BMK_Unigene_048716;BMK_Unigene_049879;BMK_Unigene_052607;BMK_Unigene_084695;BMK_Unigene_087905	K08337+K08266+K04382+K08342+K17907+K08341+K08337+K08337+K17908+K08333+K07204+K08343+K00914+K07203+K17890+K17906+K07204+K08337
Glutamatergic synapse	ko04724	1	3	2053	8798	BMK_Unigene_055928	K01115
Cushing syndrome	ko04934	2	8	2053	8798	BMK_Unigene_021231;BMK_Unigene_042335	K14963+K01679
Retrograde endocannabinoid signaling	ko04723	10	26	2053	8798	BMK_Unigene_021557;BMK_Unigene_032044;BMK_Unigene_034847;BMK_Unigene_038780;BMK_Unigene_042297;BMK_Unigene_047887;BMK_Unigene_048003;BMK_Unigene_050703;BMK_Unigene_056592;BMK_Unigene_059978	K03879+K13985+K03942+K03883+K03881+K13806+K15528+K03940+K15528+K03878
Longevity regulating pathway	ko04211	1	8	2053	8798	BMK_Unigene_045733	K03781
Mucin type O-glycan biosynthesis	ko00512	2	12	2053	8798	BMK_Unigene_057049;BMK_Unigene_057991	K00710+K00710
Synaptic vesicle cycle	ko04721	1	3	2053	8798	BMK_Unigene_046426	K11827
Glycosaminoglycan biosynthesis - keratan sulfate	ko00533	1	3	2053	8798	BMK_Unigene_058853	K07967
Ribosome biogenesis in eukaryotes	ko03008	60	203	2053	8798	BMK_Unigene_013815;BMK_Unigene_014229;BMK_Unigene_014338;BMK_Unigene_014342;BMK_Unigene_014695;BMK_Unigene_020684;BMK_Unigene_021129;BMK_Unigene_021504;BMK_Unigene_021968;BMK_Unigene_022139;BMK_Unigene_023272;BMK_Unigene_023440;BMK_Unigene_033264;BMK_Unigene_034660;BMK_Unigene_035418;BMK_Unigene_035441;BMK_Unigene_036519;BMK_Unigene_038033;BMK_Unigene_038637;BMK_Unigene_038854;BMK_Unigene_040405;…	K14544+K18532+K14571+K14560+K14549+K14565+K03264+K14537+K03538+K14553+K11883+K14554+K14570+K07562+K14545+K03539+K12619+K14555+K06943+K12845+K01164+K14521+K11131+K14555+K14572+K14563+K14573+K14548+K14556+K14284+K14290+K14570+K14561+K14570+K14539+K11108+K14530+K14575+K14559+K14536+K14558+K12618+K14567+K13288+K03097+K14563+K14550+K14569+K14539+K12845+K14552+K07178+K14574+K07936+K11128+K14538+K14557+…
Propanoate metabolism	ko00640	20	82	2053	8798	BMK_Unigene_014148;BMK_Unigene_014401;BMK_Unigene_021535;BMK_Unigene_032544;BMK_Unigene_035394;BMK_Unigene_038386;BMK_Unigene_043471;BMK_Unigene_043863;BMK_Unigene_044212;BMK_Unigene_045244;BMK_Unigene_047653;BMK_Unigene_048932;BMK_Unigene_050838;BMK_Unigene_051607;BMK_Unigene_054313;BMK_Unigene_055689;BMK_Unigene_057216;BMK_Unigene_057996;BMK_Unigene_059816;BMK_Unigene_087883	K00167+K07511+K00626+K01895+K09699+K14729+K13524+K07511+K01908+K00167+K11262+K14729+K05605+K00140+K00232+K01908+K01899+K00382+K01900+K00248
Lysine degradation	ko00310	42	300	2053	8798	BMK_Unigene_000474;BMK_Unigene_001741;BMK_Unigene_014392;BMK_Unigene_014401;BMK_Unigene_014418;BMK_Unigene_014562;BMK_Unigene_019066;BMK_Unigene_021071;BMK_Unigene_021371;BMK_Unigene_021535;BMK_Unigene_021982;BMK_Unigene_033377;BMK_Unigene_035292;BMK_Unigene_035812;BMK_Unigene_039722;BMK_Unigene_041445;BMK_Unigene_041985;BMK_Unigene_043763;BMK_Unigene_043863;BMK_Unigene_044489;BMK_Unigene_045042;…	K00306+K15588+K11423+K07511+K00658+K00022+K11419+K00471+K11429+K00626+K00128+K00471+K17451+K00306+K00471+K00825+K11427+K11703+K07511+K06101+K09189+K14157+K00474+K11433+K00128+K00149+K11422+K00290+K18201+K11426+K11423+K14157+K00382+K00306+K11433+K11433+K11433+K11433+K11433+K00306+K00306+K00306
Biotin metabolism	ko00780	5	9	2053	8798	BMK_Unigene_014862;BMK_Unigene_038273;BMK_Unigene_046008;BMK_Unigene_046602;BMK_Unigene_051446	K01012+K09458+K00833+K01942+K01942
Apoptosis - multiple species	ko04215	7	27	2053	8798	BMK_Unigene_036928;BMK_Unigene_049119;BMK_Unigene_057638;BMK_Unigene_057938;BMK_Unigene_058933;BMK_Unigene_059642;BMK_Unigene_087485	K08738+K04397+K04397+K04397+K02084+K04397+K10586
Pentose and glucuronate interconversions	ko00040	19	113	2053	8798	BMK_Unigene_020775;BMK_Unigene_021234;BMK_Unigene_021340;BMK_Unigene_021452;BMK_Unigene_023320;BMK_Unigene_032097;BMK_Unigene_034396;BMK_Unigene_034929;BMK_Unigene_038488;BMK_Unigene_038640;BMK_Unigene_042487;BMK_Unigene_044679;BMK_Unigene_047343;BMK_Unigene_054290;BMK_Unigene_055487;BMK_Unigene_058393;BMK_Unigene_084533;BMK_Unigene_087093;BMK_Unigene_087552	K00012+K00008+K00011+K17818+K00963+K01783+K00854+K00078+K00065+K00011+K00008+K00012+K00011+K00699+K01195+K00699+K00699+K00699+K00699
Glyoxylate and dicarboxylate metabolism	ko00630	24	118	2053	8798	BMK_Unigene_014182;BMK_Unigene_014412;BMK_Unigene_014548;BMK_Unigene_021192;BMK_Unigene_021535;BMK_Unigene_022999;BMK_Unigene_032544;BMK_Unigene_033032;BMK_Unigene_034735;BMK_Unigene_037005;BMK_Unigene_038628;BMK_Unigene_040642;BMK_Unigene_044383;BMK_Unigene_044814;BMK_Unigene_045434;BMK_Unigene_045733;BMK_Unigene_045945;BMK_Unigene_046327;BMK_Unigene_049772;BMK_Unigene_051539;BMK_Unigene_057111;…	K19269+K00026+K01647+K02437+K00626+K11517+K01895+K00026+K00281+K01637+K00830+K00600+K11517+K11517+K01647+K03781+K18123+K01681+K01637+K03781+K00600+K00382+K00605+K01915
Pantothenate and CoA biosynthesis	ko00770	13	60	2053	8798	BMK_Unigene_021982;BMK_Unigene_031082;BMK_Unigene_031697;BMK_Unigene_038653;BMK_Unigene_041008;BMK_Unigene_042979;BMK_Unigene_043133;BMK_Unigene_045960;BMK_Unigene_047039;BMK_Unigene_047347;BMK_Unigene_054941;BMK_Unigene_056859;BMK_Unigene_059108	K00128+K01922+K00053+K00826+K00606+K01652+K01687+K01687+K00128+K01513+K02318+K01922+K01598
PD-L1 expression and PD-1 checkpoint pathway in cancer	ko05235	1	1	2053	8798	BMK_Unigene_048000	K04467
Cell cycle	ko04110	12	27	2053	8798	BMK_Unigene_014435;BMK_Unigene_031037;BMK_Unigene_031907;BMK_Unigene_033217;BMK_Unigene_037977;BMK_Unigene_038429;BMK_Unigene_038442;BMK_Unigene_038907;BMK_Unigene_043138;BMK_Unigene_046220;BMK_Unigene_051197;BMK_Unigene_053842	K02206+K03355+K02604+K06630+K06670+K03347+K02180+K06067+K06636+K02216+K06633+K03349
beta-Alanine metabolism	ko00410	18	100	2053	8798	BMK_Unigene_014401;BMK_Unigene_021982;BMK_Unigene_038386;BMK_Unigene_038664;BMK_Unigene_041504;BMK_Unigene_043471;BMK_Unigene_043863;BMK_Unigene_047039;BMK_Unigene_047430;BMK_Unigene_048932;BMK_Unigene_050838;BMK_Unigene_051097;BMK_Unigene_051607;BMK_Unigene_052714;BMK_Unigene_054313;BMK_Unigene_056921;BMK_Unigene_059852;BMK_Unigene_087883	K07511+K00128+K14729+K01580+K00276+K13524+K07511+K00128+K00149+K14729+K05605+K00276+K00140+K08660+K00232+K12259+K08660+K00248
RNA polymerase	ko03020	15	67	2053	8798	BMK_Unigene_014488;BMK_Unigene_018097;BMK_Unigene_021284;BMK_Unigene_021651;BMK_Unigene_021718;BMK_Unigene_038694;BMK_Unigene_038802;BMK_Unigene_042342;BMK_Unigene_047490;BMK_Unigene_048107;BMK_Unigene_051066;BMK_Unigene_051541;BMK_Unigene_060034;BMK_Unigene_080236;BMK_Unigene_107344	K03007+K03014+K03019+K03012+K03011+K03020+K03017+K03002+K03006+K03022+K03010+K03018+K03000+K03017+K03014
Terpenoid backbone biosynthesis	ko00900	16	66	2053	8798	BMK_Unigene_021535;BMK_Unigene_021544;BMK_Unigene_032030;BMK_Unigene_037455;BMK_Unigene_038758;BMK_Unigene_041075;BMK_Unigene_041241;BMK_Unigene_041739;BMK_Unigene_042136;BMK_Unigene_043775;BMK_Unigene_044570;BMK_Unigene_044652;BMK_Unigene_044795;BMK_Unigene_045393;BMK_Unigene_055352;BMK_Unigene_060037	K00626+K05906+K01823+K00587+K11778+K01641+K06013+K08658+K05955+K12504+K01597+K00021+K05954+K08658+K11778+K00787
Neuroactive ligand-receptor interaction	ko04080	17	153	2053	8798	BMK_Unigene_014381;BMK_Unigene_035623;BMK_Unigene_045262;BMK_Unigene_045886;BMK_Unigene_048364;BMK_Unigene_048565;BMK_Unigene_048826;BMK_Unigene_050433;BMK_Unigene_053611;BMK_Unigene_054733;BMK_Unigene_054985;BMK_Unigene_055463;BMK_Unigene_056034;BMK_Unigene_058293;BMK_Unigene_088678;BMK_Unigene_093575;BMK_Unigene_108092	K05770+K01312+K01312+K01312+K01312+K04131+K01312+K04224+K01312+K04249+K04804+K04807+K05052+K04603+K04136+K01312+K04804
Endocrine and other factor-regulated calcium reabsorption	ko04961	1	4	2053	8798	BMK_Unigene_046426	K11827
Citrate cycle (TCA cycle)	ko00020	28	137	2053	8798	BMK_Unigene_014196;BMK_Unigene_014412;BMK_Unigene_014418;BMK_Unigene_014422;BMK_Unigene_014477;BMK_Unigene_014548;BMK_Unigene_014575;BMK_Unigene_014580;BMK_Unigene_021279;BMK_Unigene_033032;BMK_Unigene_033275;BMK_Unigene_034994;BMK_Unigene_037207;BMK_Unigene_041321;BMK_Unigene_042335;BMK_Unigene_045156;BMK_Unigene_045434;BMK_Unigene_046327;BMK_Unigene_048037;BMK_Unigene_049943;BMK_Unigene_050374;…	K00627+K00026+K00658+K01610+K00030+K01647+K00235+K00236+K01648+K00026+K00162+K00237+K00164+K01958+K01679+K00030+K01647+K01681+K00234+K01958+K03737+K01899+K00382+K01900+K00031+K00161+K00030+K01596
Hedgehog signaling pathway - fly	ko04341	4	34	2053	8798	BMK_Unigene_014217;BMK_Unigene_041092;BMK_Unigene_044535;BMK_Unigene_055857	K16799+K08960+K08958+K04345
Phosphonate and phosphinate metabolism	ko00440	5	10	2053	8798	BMK_Unigene_035444;BMK_Unigene_041215;BMK_Unigene_042706;BMK_Unigene_049509;BMK_Unigene_056625	K00967+K13644+K13644+K00968+K00993
Sulfur relay system	ko04122	5	17	2053	8798	BMK_Unigene_020767;BMK_Unigene_046655;BMK_Unigene_047639;BMK_Unigene_055321;BMK_Unigene_060183	K01011+K04487+K11996+K03635+K14168
RIG-I-like receptor signaling pathway	ko04622	3	7	2053	8798	BMK_Unigene_038740;BMK_Unigene_042528;BMK_Unigene_048000	K00863+K00863+K04467
2-Oxocarboxylic acid metabolism	ko01210	20	73	2053	8798	BMK_Unigene_014436;BMK_Unigene_014477;BMK_Unigene_014548;BMK_Unigene_031697;BMK_Unigene_035049;BMK_Unigene_038653;BMK_Unigene_040656;BMK_Unigene_041445;BMK_Unigene_042979;BMK_Unigene_043133;BMK_Unigene_045156;BMK_Unigene_045434;BMK_Unigene_045488;BMK_Unigene_045960;BMK_Unigene_046327;BMK_Unigene_059831;BMK_Unigene_059871;BMK_Unigene_059940;BMK_Unigene_059955;BMK_Unigene_060020	K01649+K00030+K01647+K00053+K05825+K00826+K11067+K00825+K01652+K01687+K00030+K01647+K00814+K01687+K01681+K00031+K14455+K00052+K14454+K00030
Phospholipase D signaling pathway	ko04072	1	4	2053	8798	BMK_Unigene_055928	K01115
C5-Branched dibasic acid metabolism	ko00660	2	4	2053	8798	BMK_Unigene_042979;BMK_Unigene_059940	K01652+K00052
Phosphatidylinositol signaling system	ko04070	32	132	2053	8798	BMK_Unigene_000359;BMK_Unigene_032570;BMK_Unigene_035053;BMK_Unigene_037966;BMK_Unigene_038289;BMK_Unigene_038541;BMK_Unigene_043057;BMK_Unigene_044414;BMK_Unigene_044685;BMK_Unigene_047092;BMK_Unigene_047560;BMK_Unigene_047625;BMK_Unigene_048046;BMK_Unigene_048062;BMK_Unigene_048167;BMK_Unigene_048502;BMK_Unigene_049226;BMK_Unigene_050475;BMK_Unigene_050923;BMK_Unigene_051966;BMK_Unigene_051967;…	K00889+K00981+K01110+K01092+K20279+K05857+K01092+K05857+K19801+K05857+K00914+K00888+K07756+K13711+K21797+K00889+K13024+K01099+K04958+K00921+K00921+K00901+K13711+K00981+K01106+K01099+K18083+K00888+K00999+K02183+K02183+K18082
Long-term potentiation	ko04720	1	4	2053	8798	BMK_Unigene_043551	K04373
Sulfur metabolism	ko00920	3	23	2053	8798	BMK_Unigene_020767;BMK_Unigene_052559;BMK_Unigene_054910	K01011+K01082+K13811
Gap junction	ko04540	9	14	2053	8798	BMK_Unigene_029251;BMK_Unigene_039356;BMK_Unigene_040251;BMK_Unigene_040252;BMK_Unigene_041094;BMK_Unigene_041791;BMK_Unigene_046056;BMK_Unigene_048560;BMK_Unigene_083347	K04630+K08959+K07374+K07374+K08959+K04420+K03099+K04420+K07375
Phenylalanine metabolism	ko00360	10	52	2053	8798	BMK_Unigene_014876;BMK_Unigene_021160;BMK_Unigene_041504;BMK_Unigene_044813;BMK_Unigene_045231;BMK_Unigene_051097;BMK_Unigene_059871;BMK_Unigene_059935;BMK_Unigene_059942;BMK_Unigene_059955	K01593+K10775+K00276+K03782+K01426+K00276+K14455+K00457+K00457+K14454
C-type lectin receptor signaling pathway	ko04625	3	16	2053	8798	BMK_Unigene_043204;BMK_Unigene_048000;BMK_Unigene_060067	K04513+K04467+K02183
Hippo signaling pathway - multiple species	ko04392	8	31	2053	8798	BMK_Unigene_037761;BMK_Unigene_038891;BMK_Unigene_041092;BMK_Unigene_041967;BMK_Unigene_048357;BMK_Unigene_049668;BMK_Unigene_054847;BMK_Unigene_056995	K04409+K06685+K08960+K04409+K06685+K16684+K16683+K04409
One carbon pool by folate	ko00670	14	37	2053	8798	BMK_Unigene_014454;BMK_Unigene_037240;BMK_Unigene_038061;BMK_Unigene_040642;BMK_Unigene_041999;BMK_Unigene_044142;BMK_Unigene_046214;BMK_Unigene_050993;BMK_Unigene_052122;BMK_Unigene_052878;BMK_Unigene_056644;BMK_Unigene_057111;BMK_Unigene_059880;BMK_Unigene_059932	K00560+K00602+K00287+K00600+K00297+K00295+K00560+K11787+K01934+K00297+K13403+K00600+K00605+K00289
Protein processing in endoplasmic reticulum	ko04141	86	305	2053	8798	BMK_Unigene_001921;BMK_Unigene_014198;BMK_Unigene_014256;BMK_Unigene_014315;BMK_Unigene_014404;BMK_Unigene_014469;BMK_Unigene_017497;BMK_Unigene_021266;BMK_Unigene_021350;BMK_Unigene_021422;BMK_Unigene_021423;BMK_Unigene_021673;BMK_Unigene_021951;BMK_Unigene_027910;BMK_Unigene_030703;BMK_Unigene_031128;BMK_Unigene_031761;BMK_Unigene_032532;BMK_Unigene_033116;BMK_Unigene_034555;BMK_Unigene_034596;…	K08056+K04555+K10082+K03283+K09503+K13989+K10956+K14001+K07953+K03283+K03283+K09518+K05546+K03237+K10578+K14006+K12275+K14004+K14026+K04523+K10084+K04079+K23741+K16195+K09486+K14007+K08288+K13719+K09503+K14016+K11718+K23741+K09490+K03347+K06689+K12666+K14015+K03868+K14005+K09540+K10839+K09584+K10088+K23741+K24348+K01228+K03094+K14007+K08852+K13984+K07342+K09503+K12668+K01456+K24348+K14018+K09486+…
Toll-like receptor signaling pathway	ko04620	2	26	2053	8798	BMK_Unigene_048000;BMK_Unigene_054682	K04467+K10169
Hepatitis C	ko05160	3	5	2053	8798	BMK_Unigene_035737;BMK_Unigene_048000;BMK_Unigene_048223	K16195+K04467+K14754
Herpes simplex virus 1 infection	ko05168	16	177	2053	8798	BMK_Unigene_027910;BMK_Unigene_035737;BMK_Unigene_036289;BMK_Unigene_039171;BMK_Unigene_041179;BMK_Unigene_046521;BMK_Unigene_048000;BMK_Unigene_050056;BMK_Unigene_050761;BMK_Unigene_053399;BMK_Unigene_057543;BMK_Unigene_057898;BMK_Unigene_058026;BMK_Unigene_082734;BMK_Unigene_084040;BMK_Unigene_088065	K03237+K16195+K09228+K03239+K09228+K09228+K04467+K15409+K16196+K07207+K09228+K09228+K09228+K09228+K09228+K16196
DNA replication	ko03030	25	82	2053	8798	BMK_Unigene_014350;BMK_Unigene_021517;BMK_Unigene_035596;BMK_Unigene_038180;BMK_Unigene_038497;BMK_Unigene_043135;BMK_Unigene_046523;BMK_Unigene_046648;BMK_Unigene_047111;BMK_Unigene_047541;BMK_Unigene_048767;BMK_Unigene_049169;BMK_Unigene_049389;BMK_Unigene_049424;BMK_Unigene_049891;BMK_Unigene_050694;BMK_Unigene_051775;BMK_Unigene_055430;BMK_Unigene_059438;BMK_Unigene_059980;BMK_Unigene_085757;…	K02541+K10754+K02328+K03469+K10747+K03469+K02540+K10747+K04799+K02321+K10743+K10754+K02209+K02320+K02540+K02209+K02541+K02542+K07466+K07466+K03504+K02324+K02324+K02324+K02324
Phagosome	ko04145	41	222	2053	8798	BMK_Unigene_014363;BMK_Unigene_014390;BMK_Unigene_017497;BMK_Unigene_020686;BMK_Unigene_021090;BMK_Unigene_022032;BMK_Unigene_030926;BMK_Unigene_031373;BMK_Unigene_032902;BMK_Unigene_033303;BMK_Unigene_034195;BMK_Unigene_034479;BMK_Unigene_034788;BMK_Unigene_036105;BMK_Unigene_040251;BMK_Unigene_040252;BMK_Unigene_041430;BMK_Unigene_044682;BMK_Unigene_045525;BMK_Unigene_045561;BMK_Unigene_046494;…	K07375+K02155+K10956+K08488+K02151+K07888+K12182+K10415+K08010+K02148+K02144+K02147+K02150+K02145+K07374+K07374+K06560+K02146+K07342+K21421+K04392+K02155+K00914+K02154+K08011+K10416+K00921+K00921+K07897+K10413+K10169+K05719+K08054+K13885+K13885+K09481+K08054+K07889+K02145+K02154+K07375
Measles	ko05162	5	15	2053	8798	BMK_Unigene_033057;BMK_Unigene_035737;BMK_Unigene_043025;BMK_Unigene_048000;BMK_Unigene_048223	K14753+K16195+K10144+K04467+K14754
Tyrosine metabolism	ko00350	19	106	2053	8798	BMK_Unigene_014534;BMK_Unigene_014540;BMK_Unigene_014568;BMK_Unigene_014876;BMK_Unigene_019325;BMK_Unigene_037342;BMK_Unigene_041504;BMK_Unigene_044175;BMK_Unigene_044594;BMK_Unigene_049918;BMK_Unigene_051097;BMK_Unigene_051327;BMK_Unigene_056789;BMK_Unigene_057998;BMK_Unigene_058522;BMK_Unigene_059871;BMK_Unigene_059935;BMK_Unigene_059942;BMK_Unigene_059955	K01555+K00121+K01557+K01593+K13953+K00505+K00276+K00505+K00505+K00451+K00276+K02510+K22203+K00505+K00505+K14455+K00457+K00457+K14454
Pathways in cancer	ko05200	4	34	2053	8798	BMK_Unigene_037099;BMK_Unigene_042335;BMK_Unigene_048000;BMK_Unigene_055928	K02219+K01679+K04467+K01115
Vasopressin-regulated water reabsorption	ko04962	1	1	2053	8798	BMK_Unigene_053369	K10413
Glycerophospholipid metabolism	ko00564	43	132	2053	8798	BMK_Unigene_001130;BMK_Unigene_014146;BMK_Unigene_021069;BMK_Unigene_021509;BMK_Unigene_021945;BMK_Unigene_021947;BMK_Unigene_030826;BMK_Unigene_032570;BMK_Unigene_032826;BMK_Unigene_035444;BMK_Unigene_036452;BMK_Unigene_037098;BMK_Unigene_039801;BMK_Unigene_041103;BMK_Unigene_041215;BMK_Unigene_041785;BMK_Unigene_041987;BMK_Unigene_042706;BMK_Unigene_044092;BMK_Unigene_044171;BMK_Unigene_046122;…	K01049+K16342+K00649+K00111+K06128+K06128+K00111+K00981+K01115+K00967+K13513+K01613+K01049+K18695+K13644+K01115+K18693+K13644+K15728+K00551+K13517+K00968+K14676+K01049+K00006+K13506+K00901+K00981+K16860+K18695+K01115+K00993+K13511+K01115+K13517+K13509+K18693+K01049+K00999+K13523+K00894+K14286+K00629
Glycolysis / Gluconeogenesis	ko00010	30	178	2053	8798	BMK_Unigene_014196;BMK_Unigene_014294;BMK_Unigene_014422;BMK_Unigene_014540;BMK_Unigene_019325;BMK_Unigene_021415;BMK_Unigene_021982;BMK_Unigene_031742;BMK_Unigene_032544;BMK_Unigene_033275;BMK_Unigene_034830;BMK_Unigene_035289;BMK_Unigene_041338;BMK_Unigene_044675;BMK_Unigene_047039;BMK_Unigene_047185;BMK_Unigene_047430;BMK_Unigene_050212;BMK_Unigene_050374;BMK_Unigene_051489;BMK_Unigene_055196;…	K00627+K00134+K01610+K00121+K13953+K01810+K00128+K01785+K01895+K00162+K00844+K00873+K00927+K00844+K00128+K15633+K00149+K00844+K03737+K03103+K03103+K01785+K13979+K00850+K00844+K01624+K00382+K00161+K01803+K01596
mTOR signaling pathway	ko04150	49	200	2053	8798	BMK_Unigene_014597;BMK_Unigene_021090;BMK_Unigene_021486;BMK_Unigene_021605;BMK_Unigene_032532;BMK_Unigene_033303;BMK_Unigene_034195;BMK_Unigene_034479;BMK_Unigene_034788;BMK_Unigene_035053;BMK_Unigene_035142;BMK_Unigene_035661;BMK_Unigene_036105;BMK_Unigene_036247;BMK_Unigene_040466;BMK_Unigene_041440;BMK_Unigene_043004;BMK_Unigene_043204;BMK_Unigene_043292;BMK_Unigene_043356;BMK_Unigene_043551;…	K04688+K02151+K06276+K08266+K14004+K02148+K02144+K02147+K02150+K01110+K16185+K20407+K02145+K07198+K20409+K04368+K08272+K04513+K04368+K16186+K04373+K15728+K04513+K20406+K07204+K11137+K03099+K00445+K20405+K04467+K03259+K03083+K07203+K20404+K03068+K02991+K03258+K02432+K07207+K03099+K07198+K08267+K10421+K07207+K04513+K02145+K04513+K03258+K07204
Thermogenesis	ko04714	9	52	2053	8798	BMK_Unigene_014299;BMK_Unigene_021557;BMK_Unigene_034847;BMK_Unigene_038780;BMK_Unigene_042297;BMK_Unigene_043551;BMK_Unigene_050703;BMK_Unigene_059872;BMK_Unigene_059978	K02256+K03879+K03942+K03883+K03881+K04373+K03940+K02262+K03878
Salmonella infection	ko05132	15	58	2053	8798	BMK_Unigene_030860;BMK_Unigene_031373;BMK_Unigene_034374;BMK_Unigene_034775;BMK_Unigene_041623;BMK_Unigene_043204;BMK_Unigene_046773;BMK_Unigene_047560;BMK_Unigene_048000;BMK_Unigene_050062;BMK_Unigene_053369;BMK_Unigene_054682;BMK_Unigene_058652;BMK_Unigene_059968;BMK_Unigene_085358	K07941+K10415+K04393+K04079+K18985+K04513+K03671+K00914+K04467+K10416+K10413+K10169+K18441+K07889+K04397
Malaria	ko05144	1	2	2053	8798	BMK_Unigene_059335	K04011
D-Glutamine and D-glutamate metabolism	ko00471	1	6	2053	8798	BMK_Unigene_039856	K05597
Axon regeneration	ko04361	1	2	2053	8798	BMK_Unigene_036247	K07198
Parathyroid hormone synthesis, secretion and action	ko04928	2	10	2053	8798	BMK_Unigene_014504;BMK_Unigene_055928	K03626+K01115
Th1 and Th2 cell differentiation	ko04658	1	1	2053	8798	BMK_Unigene_048000	K04467
Selenocompound metabolism	ko00450	7	39	2053	8798	BMK_Unigene_021470;BMK_Unigene_034864;BMK_Unigene_037155;BMK_Unigene_038575;BMK_Unigene_042138;BMK_Unigene_042393;BMK_Unigene_054910	K00549+K01874+K01758+K00816+K01874+K01758+K13811
Homologous recombination	ko03440	16	64	2053	8798	BMK_Unigene_032116;BMK_Unigene_035234;BMK_Unigene_035596;BMK_Unigene_037351;BMK_Unigene_037359;BMK_Unigene_039235;BMK_Unigene_042554;BMK_Unigene_044145;BMK_Unigene_047683;BMK_Unigene_050075;BMK_Unigene_058505;BMK_Unigene_059438;BMK_Unigene_059545;BMK_Unigene_059980;BMK_Unigene_085757;BMK_Unigene_087943	K04482+K10901+K02328+K10901+K10875+K03165+K10866+K08991+K10865+K10873+K04728+K07466+K10870+K07466+K03504+K19528
Prostate cancer	ko05215	2	8	2053	8798	BMK_Unigene_021486;BMK_Unigene_048000	K06276+K04467
Influenza A	ko05164	6	19	2053	8798	BMK_Unigene_032301;BMK_Unigene_035737;BMK_Unigene_044971;BMK_Unigene_048000;BMK_Unigene_048223;BMK_Unigene_054712	K14754+K16195+K14290+K04467+K14754+K14754
Human immunodeficiency virus 1 infection	ko05170	1	21	2053	8798	BMK_Unigene_048000	K04467
Leukocyte transendothelial migration	ko04670	1	5	2053	8798	BMK_Unigene_045561	K21421
