# Supplementary material for: Transcriptomic Analysis Insight into the Immune Modulation during the Interaction of Ophiocordyceps sinensis and Hepialus xiaojinensis
Source: Insects. 2022 Dec 5;13(12):1119. doi: 10.3390/insects13121119 (PMC9788539; doi:10.3390/insects13121119)
Supplement: Supplementary file 1 [file insects-13-01119-s001.zip › Table S7. Differentially expressed genes in IL vs. ML.csv]

#ID	gene_name	IL1_FPKM	IL1_count	IL2_FPKM	IL2_count	IL3_FPKM	IL3_count	ML1_FPKM	ML1_count	ML2_FPKM	ML2_count	ML3_FPKM	ML3_count	FDR	log2FC	regulated	COG_class	COG_class_annotation	GO_annotation	KEGG_annotation	KEGG_pathway_annotation	KOG_class	KOG_class_annotation	Pfam_annotation	Swiss_Prot_annotation	eggNOG_class	eggNOG_class_annotation	NR_annotation	GO_second_level_annotation
Ophiocordyceps_sinensis_newGene_1	--	0	0	0	0	0	0	1.077792	33	2.974262	87	1.943127	56	0.006164339	4.233937275	up	--	--	--	--	--	--	--	--	--	--	--	--	--
Ophiocordyceps_sinensis_newGene_10	--	6.849609	34	1.532002	20	2.523235	14	0.271764	17	0.310294	19	0.184653	9	3.66E-11	-4.238236655	down	--	--	--	--	--	--	--	--	--	--	--	--	--
Ophiocordyceps_sinensis_newGene_100	--	7.560437	15	3.611354	16	7.481905	13	2.11136	42	2.26355	43	2.76869	51	0.000112876	-2.05072126	down	--	--	--	--	--	--	--	--	--	--	--	--	--
Ophiocordyceps_sinensis_newGene_1010	--	4.687923	9	2.499051	11	11.505336	20	3.273345	65	2.351485	45	2.065894	39	0.00757847	-1.928714096	down	--	--	--	--	--	--	--	--	--	--	--	--	--
Ophiocordyceps_sinensis_newGene_1049	--	5.796916	16	2.216404	14	2.795036	7	0.908678	26	0.591496	16	1.303237	34	9.72E-05	-2.548927386	down	--	--	--	--	--	--	--	--	--	--	--	--	--
Ophiocordyceps_sinensis_newGene_1055	--	0	0	0	0	0	0	3.969663	151	6.50289	241	2.676652	97	0.000105913	5.44308586	up	--	--	--	--	--	--	--	--	--	--	--	--	--
Ophiocordyceps_sinensis_newGene_106	--	8.721	11	12.055679	33	8.280394	9	50.600327	618	36.217789	430	41.518673	478	0.000757966	1.310493517	up	--	--	--	--	--	--	--	--	--	--	--	--	--
Ophiocordyceps_sinensis_newGene_1061	--	6.874707	16	4.705258	24	3.963286	8	2.873222	66	2.341058	53	1.965013	43	8.70E-05	-1.816321905	down	--	--	--	--	--	--	--	--	--	--	--	--	--
Ophiocordyceps_sinensis_newGene_107	--	365.561249	2763	224.212723	3801	2.349546	16	13.011213	1010	6.736819	508	25.121618	1840	0.006665215	-3.578675966	down	--	--	--	--	--	--	--	--	--	--	--	--	--
Ophiocordyceps_sinensis_newGene_1072	--	0.508432	4	1.41455	22	2.732404	17	9.105114	626	12.694408	848	7.672669	498	0.001631447	1.789710545	up	--	--	--	--	--	--	--	--	--	--	--	--	--
Ophiocordyceps_sinensis_newGene_109	--	41.319557	153	24.920113	207	21.627796	72	8.942204	340	9.482152	350	11.050502	396	1.27E-12	-2.269313668	down	--	--	--	--	--	--	--	--	--	--	--	--	--
Ophiocordyceps_sinensis_newGene_110	--	4.921606	19	24.89536	207	15.710838	54	3.095919	117	1.726013	65	1.999274	73	1.60E-08	-3.386213701	down	--	--	--	--	--	--	--	--	--	--	--	--	--
Ophiocordyceps_sinensis_newGene_1103	--	1.965573	4	4.525321	17	2.649684	4	0.305938	6	0.5104	9	1.224742	20	0.000889388	-2.745954256	down	--	--	--	--	--	--	--	--	--	--	--	--	--
Ophiocordyceps_sinensis_newGene_1106	--	6.626114	56	6.841425	131	9.602361	73	3.826744	336	1.593701	136	2.18751	181	6.84E-07	-2.292715818	down	--	--	--	--	--	--	--	--	--	--	--	--	--
Ophiocordyceps_sinensis_newGene_112	--	0	0	0	0	0	0	9.288641	401	3.101038	131	14.811632	604	2.66E-06	6.329872155	up	--	--	--	--	--	--	--	--	--	--	--	--	--
Ophiocordyceps_sinensis_newGene_114	--	17.413663	137	10.031629	176	10.447429	73	7.574644	600	11.219069	862	8.238812	618	0.000303641	-1.221790409	down	--	--	--	--	--	--	--	--	--	--	--	--	--
Ophiocordyceps_sinensis_newGene_1143	--	0	0	0.78493	17	0	0	6.39724	589	14.801955	1323	6.786672	592	4.14E-05	3.775841035	up	--	--	--	--	--	--	--	--	--	--	--	--	--
Ophiocordyceps_sinensis_newGene_1145	--	85.040123	329	51.251167	445	81.073853	280	25.676029	1020	28.148264	1087	30.550396	1145	2.95E-11	-2.083708373	down	--	--	--	--	--	--	--	--	--	--	--	--	--
Ophiocordyceps_sinensis_newGene_1147	--	3.907529	19	2.201087	24	2.584011	12	0.687462	34	0.917173	44	0.875161	41	6.13E-08	-2.494715299	down	--	--	--	--	--	--	--	--	--	--	--	--	--
Ophiocordyceps_sinensis_newGene_1154	--	0	0	0	0	0	0	24.88678	1600	41.548443	2596	16.961784	1030	2.70E-12	8.298898164	up	--	--	--	--	--	--	--	--	--	--	--	--	--
Ophiocordyceps_sinensis_newGene_1160	--	0	0	0	0	0	0	10.377156	315	1.341109	40	1.215394	36	0.001580593	4.800469473	up	--	--	Molecular Function: nucleic acid binding (GO:0003676);; Biological Process: DNA integration (GO:0015074);;	--	--	--	--	--	--	L	Replication, recombination and repair	hypothetical protein HIM_12125 [Hirsutella minnesotensis 3608]	molecular function: binding (GO:0005488);; biological process: metabolic process (GO:0008152);; biological process: cellular process (GO:0009987)
Ophiocordyceps_sinensis_newGene_1179	--	1.816795	5	5.402014	32	1.265235	3	1.229124	28	0.594664	16	0.536264	14	0.000453009	-2.62417856	down	--	--	--	--	--	--	--	--	--	--	--	--	--
Ophiocordyceps_sinensis_newGene_1182	--	9.28021	35	18.450014	154	36.033089	120	0.817265	32	0.926883	35	0.965558	35	4.32E-20	-5.1515738	down	--	--	--	--	--	--	--	--	--	--	--	hypothetical protein OCS_04171 [Ophiocordyceps sinensis CO18]	--
Ophiocordyceps_sinensis_newGene_1187	--	6.960555	49	1.28074	20	7.578936	47	31.248886	2216	54.893665	3783	39.056808	2614	0.001273349	2.13106133	up	--	--	--	--	--	--	--	--	--	--	--	--	--
Ophiocordyceps_sinensis_newGene_12	--	4.702411	16	2.679529	20	2.770025	9	0	0	0	0	0.049925	2	1.42E-14	-7.250754386	down	--	--	--	--	--	--	--	--	--	--	--	--	--
Ophiocordyceps_sinensis_newGene_122	--	10.10227	20	4.464207	20	3.65755	7	1.437837	30	1.556394	31	1.841051	36	3.27E-06	-2.532245335	down	--	--	--	--	--	--	--	--	--	--	--	--	--
Ophiocordyceps_sinensis_newGene_1225	--	0	0	0	0	0	0	3.732786	211	6.103593	335	4.700276	250	5.04E-06	6.09422745	up	--	--	--	--	--	--	--	--	--	--	--	hypothetical protein OCS_06928 [Ophiocordyceps sinensis CO18]	--
Ophiocordyceps_sinensis_newGene_123	--	5.342878	35	0.414484	7	4.809477	28	0.667659	42	0.700587	46	1.67488	99	0.006383726	-2.413266663	down	--	--	--	--	--	--	--	--	--	--	--	--	--
Ophiocordyceps_sinensis_newGene_1236	--	7.115855	15	0.642723	3	22.437742	42	1.009472	22	2.479218	52	3.034776	62	0.009896407	-2.692355483	down	--	--	--	--	--	--	--	--	--	--	--	--	--
Ophiocordyceps_sinensis_newGene_1243	--	3.913294	10	1.798868	11	4.355237	10	0.533967	14	1.209903	31	0.175207	5	0.000314704	-2.935878499	down	--	--	--	--	--	--	--	--	--	--	--	--	--
Ophiocordyceps_sinensis_newGene_1245	--	8.966582	65	11.767838	191	7.855742	51	5.981715	500	8.208281	592	6.546225	473	5.77E-06	-1.143369633	down	--	--	--	--	--	--	--	--	--	--	--	--	--
Ophiocordyceps_sinensis_newGene_1248	--	5.354699	8	3.736482	12	7.166181	9	1.638879	23	0.895712	13	1.024153	14	6.87E-06	-2.814212928	down	--	--	--	--	--	--	--	--	--	--	--	--	--
Ophiocordyceps_sinensis_newGene_1250	--	10.88485	38	3.247889	25	5.974326	19	2.925287	103	1.242989	43	0.885266	30	0.000110908	-2.619459439	down	--	--	--	--	--	--	--	--	--	--	--	--	--
Ophiocordyceps_sinensis_newGene_1255	--	7.303772	11	2.800255	9	5.79517	8	0	0	0.099154	2	0	0	2.32E-10	-6.6141465	down	--	--	--	--	--	--	--	--	--	--	--	--	--
Ophiocordyceps_sinensis_newGene_1278	--	7.434927	16	3.339872	16	10.036041	19	0.990933	22	1.191339	25	0.897891	19	1.17E-08	-3.344457241	down	--	--	--	--	--	--	--	--	--	--	--	--	--
Ophiocordyceps_sinensis_newGene_128	--	12.946598	35	13.942754	83	9.479313	23	4.838314	131	4.115538	109	5.081258	130	8.81E-12	-2.11483583	down	--	--	--	--	--	--	--	--	--	--	--	--	--
Ophiocordyceps_sinensis_newGene_1282	--	49.725778	197	51.098234	451	123.656715	430	13.913935	561	6.995138	274	17.465972	664	1.22E-08	-3.211067344	down	--	--	--	--	--	--	--	--	--	--	--	--	--
Ophiocordyceps_sinensis_newGene_1283	--	20.127432	76	11.614606	98	48.850658	163	11.851837	455	12.67698	473	12.931217	469	0.002380342	-1.831920261	down	--	--	--	--	--	--	--	--	--	--	--	--	--
Ophiocordyceps_sinensis_newGene_13	--	5.786051	36	9.151395	126	4.352349	24	0.525683	33	0.824629	51	0.454495	27	2.96E-22	-4.099902749	down	--	--	--	--	--	--	--	--	--	--	--	--	--
Ophiocordyceps_sinensis_newGene_130	--	7.326063	19	7.32992	41	3.959532	9	2.095235	51	2.554019	62	4.55159	106	0.001329147	-1.767704133	down	--	--	--	--	--	--	--	--	--	--	--	--	--
Ophiocordyceps_sinensis_newGene_1303	--	4.335971	12	5.622429	34	1.521094	4	0.905482	25	0.543486	15	1.321066	35	4.85E-05	-2.688853489	down	--	--	--	--	--	--	--	--	--	--	--	--	--
Ophiocordyceps_sinensis_newGene_1304	--	5.977079	17	8.987933	48	9.944137	22	3.604844	87	5.01756	122	5.441449	127	0.000124266	-1.604732017	down	--	--	--	--	--	--	--	--	--	--	--	--	--
Ophiocordyceps_sinensis_newGene_1306	--	0	0	0	0	0	0	1.576151	41	2.743756	69	1.830208	45	0.007619582	4.137925199	up	--	--	--	--	--	--	--	--	--	--	--	--	--
Ophiocordyceps_sinensis_newGene_1311	--	11.217932	36	9.180509	64	10.898167	30	5.030812	162	7.856198	232	6.440663	186	1.35E-05	-1.456651994	down	--	--	--	--	--	--	--	--	--	--	--	--	--
Ophiocordyceps_sinensis_newGene_1321	--	0	0	0	0	0	0	4.461206	174	0.888557	34	0.883993	33	0.004637058	4.386078583	up	--	--	--	--	--	--	--	--	--	--	--	--	--
Ophiocordyceps_sinensis_newGene_1323	--	1.501201	12	1.660076	30	1.124654	8	22.988607	1871	58.875221	4657	40.858639	3139	7.75E-18	3.989560991	up	--	--	--	--	--	--	--	--	--	--	--	--	--
Ophiocordyceps_sinensis_newGene_1326	--	9.990291	26	5.470343	32	12.557071	24	4.686468	106	8.141386	191	5.326094	128	0.006373034	-1.342510618	down	--	--	--	--	--	--	--	--	--	--	--	--	--
Ophiocordyceps_sinensis_newGene_1329	--	0	0	0	0	0	0	4.737896	210	17.982702	810	9.057799	408	4.64E-07	6.629864564	up	--	--	--	--	--	--	--	--	--	--	--	--	--
Ophiocordyceps_sinensis_newGene_1331	--	133.837463	683	76.161057	872	94.704964	430	17.257036	904	30.065624	1530	21.228924	1050	2.03E-17	-2.856720142	down	--	--	Cellular Component: integral component of membrane (GO:0016021);;	--	--	--	--	--	--	--	--	hypothetical protein OCS_06059 [Ophiocordyceps sinensis CO18]	cellular component: membrane (GO:0016020);; cellular component: membrane part (GO:0044425)
Ophiocordyceps_sinensis_newGene_1366	--	9.409112	12	4.325492	25	2.959389	7	1.560767	36	1.547839	34	2.634164	42	7.43E-06	-2.148043036	down	--	--	--	--	--	--	--	--	--	--	--	--	--
Ophiocordyceps_sinensis_newGene_1367	--	17.40866	30	11.551899	80	8.045355	23	7.123065	202	6.874349	213	6.038456	181	1.49E-06	-1.356246106	down	--	--	--	--	--	--	--	--	--	--	--	--	--
Ophiocordyceps_sinensis_newGene_1368	--	0	0	0	0	0	0	65.522476	4735	97.569946	6853	45.127632	3079	6.85E-18	9.604103117	up	--	--	--	--	--	--	--	--	--	--	--	--	--
Ophiocordyceps_sinensis_newGene_1374	--	6.215042	15	8.392024	42	2.050074	5	1.510692	40	3.564574	82	1.88847	44	0.001220154	-1.934586354	down	--	--	--	--	--	--	--	--	--	--	--	--	--
Ophiocordyceps_sinensis_newGene_1375	--	33.794579	128	36.765253	311	30.694252	101	6.200066	238	7.694525	289	8.603929	314	5.66E-31	-2.87922477	down	--	--	--	--	--	--	--	--	--	--	--	--	--
Ophiocordyceps_sinensis_newGene_1401	--	0	0	0	0	0	0	2.800653	94	3.945656	128	2.508584	79	0.000680361	4.931249499	up	--	--	--	--	--	--	--	--	--	--	--	hypothetical protein OCS_06149 [Ophiocordyceps sinensis CO18]	--
Ophiocordyceps_sinensis_newGene_1440	--	1.944197	4	0	0	0	0	12.397084	250	9.235215	181	10.15206	193	0.000545136	3.209778254	up	--	--	--	--	--	--	--	--	--	--	--	--	--
Ophiocordyceps_sinensis_newGene_1445	--	2.77818	17	0.601674	9	1.288127	7	28.067619	1757	6.381753	389	44.698105	2641	6.05E-05	3.197045552	up	--	--	--	--	--	--	--	--	--	--	--	--	--
Ophiocordyceps_sinensis_newGene_1458	--	83.874168	256	87.29409	598	76.35141	208	17.742861	556	14.959179	437	14.545179	430	1.25E-61	-3.130454215	down	--	--	--	--	--	--	--	--	--	--	--	--	--
Ophiocordyceps_sinensis_newGene_1466	--	5.606111	26	1.394899	15	2.737509	12	1.086133	51	0.964953	44	1.041824	47	0.000128516	-2.303900707	down	--	--	--	--	--	--	--	--	--	--	--	--	--
Ophiocordyceps_sinensis_newGene_1472	--	20.506304	105	10.896297	125	17.888126	82	2.826993	148	2.61651	133	2.702277	134	2.74E-21	-3.290643035	down	--	--	--	--	--	--	--	--	--	--	--	hypothetical protein OCS_00334 [Ophiocordyceps sinensis CO18]	--
Ophiocordyceps_sinensis_newGene_1473	--	1.64396	9	1.805281	22	1.490585	7	0.859243	46	0.828382	44	1.084917	55	0.001620089	-1.572961201	down	--	--	--	--	--	--	--	--	--	--	--	--	--
Ophiocordyceps_sinensis_newGene_1481	--	0.821747	6	1.847764	26	0	0	15.265734	979	31.551617	1967	19.538771	1183	6.44E-08	3.577577444	up	--	--	--	--	--	--	--	--	--	--	--	hypothetical protein OCS_06149 [Ophiocordyceps sinensis CO18]	--
Ophiocordyceps_sinensis_newGene_1482	--	9.567846	84	15.752304	310	14.411432	113	2.842367	256	1.015654	89	1.310941	112	7.78E-14	-3.604872953	down	--	--	--	--	--	--	--	--	--	--	--	--	--
Ophiocordyceps_sinensis_newGene_1486	--	3.203246	14	3.360866	33	1.642646	7	15.195617	677	31.734371	1374	11.687635	492	0.000169158	1.987311072	up	--	--	--	--	--	--	--	--	--	--	--	--	--
Ophiocordyceps_sinensis_newGene_1489	--	2.895866	4	10.938248	34	2.459727	4	34.095173	482	30.651152	422	26.715296	357	0.007038881	1.530908239	up	--	--	--	--	--	--	--	--	--	--	--	--	--
Ophiocordyceps_sinensis_newGene_1491	--	0	0	0	0	0	0	7.518943	728	5.1792	465	8.048227	703	1.24E-08	7.137042621	up	--	--	Cellular Component: integral component of membrane (GO:0016021);;	K19327|3.9e-109|vda:VDAG_03587|K19327 anoctamin-10 | (RefSeq) hypothetical protein	--	--	--	Calcium-activated chloride channel	--	D	Cell cycle control, cell division, chromosome partitioning	transmembrane protein 16K [Ophiocordyceps sinensis CO18]	cellular component: membrane (GO:0016020);; cellular component: membrane part (GO:0044425)
Ophiocordyceps_sinensis_newGene_1492	--	72.050652	480	45.323799	677	70.557053	418	300.896606	20553	175.542007	11656	483.626587	31187	0.001073931	1.595451929	up	[E]	Amino acid transport and metabolism	Molecular Function: metallopeptidase activity (GO:0008237);; Molecular Function: zinc ion binding (GO:0008270);;	K01254|1.3e-111|fpu:FPSE_03687|K01254 leukotriene-A4 hydrolase [EC:3.3.2.6] | (RefSeq) hypothetical protein	Arachidonic acid metabolism (ko00590)	[IOVE]	Lipid transport and metabolism;; Posttranslational modification, protein turnover, chaperones;; Defense mechanisms;; Amino acid transport and metabolism	Peptidase M1 N-terminal domain	Leucine aminopeptidase 2 OS=Neurospora crassa (strain ATCC 24698 / 74-OR23-1A / CBS 708.71 / DSM 1257 / FGSC 987) OX=367110 GN=ara-1 PE=3 SV=2	--	--	leukotriene A-4 hydrolase [Ophiocordyceps sinensis CO18]	molecular function: catalytic activity (GO:0003824);; biological process: metabolic process (GO:0008152);; molecular function: binding (GO:0005488)
Ophiocordyceps_sinensis_newGene_1493	--	27.687293	187	21.181062	318	15.67946	97	2.935041	208	4.187973	284	4.340391	291	8.24E-26	-3.162860729	down	--	--	--	--	--	--	--	--	--	--	--	--	--
Ophiocordyceps_sinensis_newGene_1495	--	27.245413	235	30.28677	562	20.82394	163	85.496575	7223	97.831029	8093	91.064351	7352	8.61E-09	1.031696032	up	--	--	--	--	--	--	--	--	--	--	--	hypothetical protein OCS_05147 [Ophiocordyceps sinensis CO18]	--
Ophiocordyceps_sinensis_newGene_1515	--	0	0	0	0	0	0	4.857819	85	7.772051	132	3.541916	59	0.001170946	4.783604932	up	--	--	--	--	--	--	--	--	--	--	--	--	--
Ophiocordyceps_sinensis_newGene_1518	--	52.792515	415	52.809559	931	33.056549	232	42.631557	3439	30.504118	2392	25.241896	1922	6.00E-05	-1.211282108	down	--	--	--	--	--	--	--	--	--	--	--	--	--
Ophiocordyceps_sinensis_newGene_1519	--	0	0	0	0	0	0	29.626086	4009	132.641285	17441	101.572635	12972	3.80E-21	10.46112888	up	--	--	--	--	--	--	--	--	--	L	Replication, recombination and repair	polyprotein [Ophiocordyceps sinensis CO18]	--
Ophiocordyceps_sinensis_newGene_1520	--	0	0	0	0	0	0	7.371395	261	4.756721	165	6.828859	228	1.59E-05	5.857438881	up	--	--	--	--	--	--	--	--	--	--	--	--	--
Ophiocordyceps_sinensis_newGene_1527	--	34.526013	87	33.269753	190	20.513451	48	18.259926	469	13.693794	336	18.576948	450	4.07E-07	-1.550211676	down	--	--	--	--	--	--	--	--	--	--	--	hypothetical protein OCS_00644 [Ophiocordyceps sinensis CO18]	--
Ophiocordyceps_sinensis_newGene_1530	--	11.467484	25	7.809114	37	6.935099	13	3.39044	73	6.046965	127	4.513101	92	0.000271143	-1.621085391	down	--	--	--	--	--	--	--	--	--	--	--	--	--
Ophiocordyceps_sinensis_newGene_1532	--	28.299526	83	17.178983	112	38.750779	101	18.2586	542	9.841136	287	13.410085	376	0.000235971	-1.744029833	down	--	--	--	--	--	--	--	--	--	--	--	--	--
Ophiocordyceps_sinensis_newGene_1533	--	0.424677	4	1.213972	20	2.559332	17	10.333392	771	10.775199	782	8.768433	618	0.000187922	1.986725595	up	--	--	--	--	--	--	--	--	--	--	--	--	--
Ophiocordyceps_sinensis_newGene_1534	--	0	0	0.752738	8	0	0	41.442577	1868	68.500221	3001	30.053192	1279	1.31E-16	5.890550216	up	--	--	--	--	--	--	--	--	--	--	--	--	--
Ophiocordyceps_sinensis_newGene_1541	--	42.551163	364	12.177833	234	61.137215	465	10.089362	885	25.61517	2185	9.754552	808	0.002618951	-2.055702271	down	--	--	--	--	--	--	--	--	--	--	--	--	--
Ophiocordyceps_sinensis_newGene_1542	--	6.711351	16	2.103909	12	14.710232	26	2.485975	65	2.644993	68	1.954597	46	0.002292366	-2.14130935	down	--	--	--	--	--	--	--	--	--	--	--	--	--
Ophiocordyceps_sinensis_newGene_1568	--	15.924401	71	13.734741	134	19.168863	75	9.697548	435	8.197267	356	5.830691	247	1.36E-07	-1.775207682	down	--	--	--	--	--	--	--	--	--	--	--	--	--
Ophiocordyceps_sinensis_newGene_1573	--	0	0	0.751236	8	0	0	11.032202	481	7.556499	321	5.162884	213	3.95E-05	3.430316329	up	--	--	--	--	--	--	--	--	--	--	--	--	--
Ophiocordyceps_sinensis_newGene_1595	--	3.385862	28	2.929648	53	16.959698	122	0.959733	80	0.494284	40	1.038053	81	8.98E-07	-3.790773976	down	--	--	--	--	--	--	--	--	--	--	--	--	--
Ophiocordyceps_sinensis_newGene_1598	--	80.295994	283	71.180395	558	96.775163	303	36.20505	1299	52.567228	1835	49.830347	1692	2.17E-07	-1.575887858	down	--	--	--	--	--	--	--	--	--	--	--	--	--
Ophiocordyceps_sinensis_newGene_1602	--	9.583916	67	8.006642	109	6.176565	34	3.279651	237	2.179168	152	3.839669	247	2.36E-07	-1.952255539	down	--	--	--	--	--	--	--	--	--	--	--	--	--
Ophiocordyceps_sinensis_newGene_1603	--	23.383097	159	20.024894	307	20.653059	128	102.351734	7170	91.599779	6227	89.245625	5886	8.71E-14	1.403632787	up	--	--	--	--	--	--	--	--	--	--	--	--	--
Ophiocordyceps_sinensis_newGene_1612	--	0	0	0	0	0	0	1.761181	55	4.341075	131	2.06067	60	0.002058436	4.617244172	up	--	--	--	--	--	--	--	--	--	--	--	--	--
Ophiocordyceps_sinensis_newGene_1617	--	14.435978	57	29.030212	268	20.345128	77	9.114215	386	17.376773	712	10.311201	412	0.000394476	-1.52209684	down	--	--	--	--	--	--	--	--	--	--	--	--	--
Ophiocordyceps_sinensis_newGene_1619	--	0	0	0	0	0	0	1.346871	57	1.036641	43	1.391368	55	0.00711359	4.160501032	up	--	--	--	--	--	--	--	--	--	--	--	--	--
Ophiocordyceps_sinensis_newGene_1626	--	10.08035	96	5.327333	114	18.168877	154	0.515098	51	0.250356	24	0.148055	14	5.47E-20	-5.729666271	down	--	--	--	--	--	--	--	--	--	--	--	--	--
Ophiocordyceps_sinensis_newGene_1627	--	1.573574	5	2.483881	18	7.42835	21	1.589803	51	1.520329	48	1.005644	31	0.002809206	-2.147150772	down	--	--	--	--	--	--	--	--	--	--	--	--	--
Ophiocordyceps_sinensis_newGene_1638	--	6.419502	31	4.721189	50	1.626532	7	0.073016	4	1.047588	50	0.090958	5	0.000121765	-3.733869777	down	--	--	--	--	--	--	--	--	--	--	--	--	--
Ophiocordyceps_sinensis_newGene_1667	--	9.02104	35	23.568056	204	19.035357	66	4.44722	177	6.724148	259	6.311129	236	5.07E-07	-2.271983475	down	--	--	--	--	--	--	--	--	--	--	--	--	--
Ophiocordyceps_sinensis_newGene_1670	--	2.930814	22	6.380616	104	5.653897	37	2.965696	220	3.823704	275	4.561422	319	0.009863128	-1.149955412	down	--	--	--	--	--	--	--	--	--	--	--	--	--
Ophiocordyceps_sinensis_newGene_1675	--	71.939015	1131	11.878723	439	40.805547	541	1.895542	326	2.494422	420	1.077383	175	5.13E-16	-4.95545984	down	--	--	--	--	--	--	--	--	--	--	--	--	--
Ophiocordyceps_sinensis_newGene_1676	--	18.132867	103	0.488653	7	14.871467	76	0.260693	16	0.925346	52	0.194262	11	9.58E-07	-4.849487316	down	--	--	--	--	--	--	--	--	--	--	--	--	--
Ophiocordyceps_sinensis_newGene_1677	--	2.357651	16	2.65389	43	3.260997	20	1.207495	62	1.526825	99	1.000818	64	1.15E-06	-2.055065041	down	--	--	--	--	--	--	--	--	--	--	--	--	--
Ophiocordyceps_sinensis_newGene_1679	--	12.543633	48	37.57938	322	0	0	0.770114	31	0.843431	33	0.284962	11	3.73E-05	-4.664242278	down	--	--	--	--	--	--	--	--	--	--	--	--	--
Ophiocordyceps_sinensis_newGene_1682	--	13.861237	18	80.739563	233	17.379299	20	0.075355	1	0	0	0.307485	4	1.09E-17	-7.967447971	down	--	--	--	--	--	--	--	--	--	--	--	hypothetical protein CDD83_11159 [Cordyceps sp. RAO-2017]	--
Ophiocordyceps_sinensis_newGene_1688	--	4.603936	14	6.538399	42	5.123295	14	24.016358	722	21.079008	603	22.412911	636	9.78E-05	1.257136908	up	--	--	--	--	--	--	--	--	--	--	--	--	--
Ophiocordyceps_sinensis_newGene_1692	--	33.59362	66	27.351124	119	33.70219	59	14.370763	286	15.533257	300	9.013408	170	8.05E-10	-2.012334855	down	--	--	--	--	--	--	--	--	--	--	--	--	--
Ophiocordyceps_sinensis_newGene_1695	--	3.666055	23	11.211197	120	10.557601	58	2.018406	124	2.210512	132	4.118052	226	6.06E-05	-2.222341521	down	--	--	--	--	--	--	--	--	--	--	--	--	--
Ophiocordyceps_sinensis_newGene_1709	--	13.119549	22	51.095093	188	6.508232	10	1.690982	29	1.81311	30	1.388661	23	6.96E-10	-4.335464261	down	--	--	--	--	--	--	--	--	--	--	--	--	--
Ophiocordyceps_sinensis_newGene_1721	--	6.633675	24	4.423762	36	3.278949	11	0.599518	23	0.15968	6	0.989788	35	7.00E-07	-3.534484347	down	--	--	--	--	--	--	--	--	--	--	--	--	--
Ophiocordyceps_sinensis_newGene_1734	--	0	0	0	0	0	0	17.616575	387	13.266036	283	19.089651	396	7.56E-07	6.454913416	up	--	--	--	--	--	--	--	--	--	--	--	--	--
Ophiocordyceps_sinensis_newGene_1737	--	1.797059	18	8.115284	182	0.440112	5	0.131988	16	0.223039	24	0.042148	5	6.63E-08	-4.848104441	down	--	--	--	--	--	--	--	--	--	--	--	--	--
Ophiocordyceps_sinensis_newGene_1739	--	0	0	0	0	0	0	2.999493	55	3.490973	62	1.856893	32	0.008871699	4.078498028	up	--	--	--	--	--	--	--	--	--	--	--	hypothetical protein OCS_06530 [Ophiocordyceps sinensis CO18]	--
Ophiocordyceps_sinensis_newGene_1743	--	15.426002	120	30.533022	530	24.513155	169	7.567046	601	6.798746	525	8.221599	616	4.28E-12	-2.356466619	down	--	--	--	--	--	--	--	--	--	--	--	--	--
Ophiocordyceps_sinensis_newGene_1757	--	0	0	0	0	0	0	4.931517	235	4.315549	200	1.231072	56	0.000187797	5.336504867	up	--	--	--	--	--	--	--	--	--	--	--	--	--
Ophiocordyceps_sinensis_newGene_1760	--	0	0	0	0	0	0	5.295808	119	5.072204	110	12.788664	255	0.000126214	5.420796239	up	--	--	--	--	--	--	--	--	--	--	--	--	--
Ophiocordyceps_sinensis_newGene_1762	--	5.191253	9	7.210134	28	4.148883	7	1.79189	32	0.962465	17	1.385497	24	1.07E-06	-2.684527553	down	--	--	--	--	--	--	--	--	--	--	--	--	--
Ophiocordyceps_sinensis_newGene_1768	--	6.353049	44	13.778067	201	11.77915	69	7.504232	499	4.822195	322	3.32075	212	0.000125219	-1.76099937	down	--	--	--	--	--	--	--	--	--	--	--	--	--
Ophiocordyceps_sinensis_newGene_1777	--	3.074712	9	3.670634	24	1.34605	4	0.961753	28	0.712215	21	1.345587	37	0.000433863	-2.158596805	down	--	--	--	--	--	--	--	--	--	--	--	--	--
Ophiocordyceps_sinensis_newGene_1792	--	36.269109	119	11.240583	83	22.463442	64	11.398243	388	10.757052	342	15.788934	510	0.002839373	-1.544772639	down	--	--	--	--	--	--	--	--	--	--	--	hypothetical protein P154DRAFT_378025, partial [Amniculicola lignicola CBS 123094]	--
Ophiocordyceps_sinensis_newGene_1798	--	4.49585	14	4.727396	32	0	0	64.681988	1891	80.129251	2295	40.719032	1124	6.96E-07	3.331473589	up	--	--	--	--	--	--	--	--	--	--	--	--	--
Ophiocordyceps_sinensis_newGene_18	--	32.490696	114	16.082968	127	19.173796	60	4.673724	168	5.968532	209	4.07392	139	1.09E-15	-2.889910761	down	--	--	--	--	--	--	--	--	--	--	--	--	--
Ophiocordyceps_sinensis_newGene_1801	--	19.924015	40	18.917505	84	23.45314	42	18.14039	368	17.502407	345	14.472777	277	0.000296597	-1.046202702	down	--	--	--	--	--	--	--	--	--	--	--	--	--
Ophiocordyceps_sinensis_newGene_1812	--	17.290539	25	21.497215	69	20.370951	26	6.468343	94	8.934355	127	7.885462	109	4.91E-10	-2.075010843	down	--	--	--	--	--	--	--	--	--	--	--	--	--
Ophiocordyceps_sinensis_newGene_1823	--	0	0	0	0	0	0	13.28058	494	21.369949	772	10.310277	362	5.65E-08	6.911990026	up	--	--	--	--	--	--	--	--	--	--	--	--	--
Ophiocordyceps_sinensis_newGene_1856	--	51.309589	348	34.69268	528	57.134815	345	28.952969	2013	51.114582	3455	28.414419	1865	0.003571735	-1.144632708	down	--	--	--	--	--	--	--	--	--	--	--	--	--
Ophiocordyceps_sinensis_newGene_1870	--	8.242025	17	6.149029	27	7.199071	13	2.608625	53	5.185652	101	3.418137	65	0.000635076	-1.666670449	down	--	--	--	--	--	--	--	--	--	--	--	--	--
Ophiocordyceps_sinensis_newGene_1888	--	20.985823	70	9.177272	69	9.650205	29	6.82027	230	6.417666	214	7.034709	226	5.50E-05	-1.665769645	down	--	--	--	--	--	--	--	--	--	--	--	--	--
Ophiocordyceps_sinensis_newGene_1893	--	36.438919	183	15.111843	170	28.133295	126	9.060915	466	9.004065	450	7.019894	341	2.57E-09	-2.372211603	down	--	--	--	--	--	--	--	--	--	--	--	hypothetical protein HAV15_009620 [Penicillium sp. str. #12]	--
Ophiocordyceps_sinensis_newGene_1900	--	72.103012	276	50.629913	435	74.231712	253	4.624083	182	4.90066	187	4.575835	170	5.54E-61	-4.508804213	down	--	--	--	--	--	--	--	--	--	--	--	--	--
Ophiocordyceps_sinensis_newGene_1903	--	4.504847	11	3.06284	15	1.141631	3	0.299915	6	0	0	0.440905	10	0.000173453	-3.913494483	down	--	--	--	--	--	--	--	--	--	--	--	--	--
Ophiocordyceps_sinensis_newGene_1906	--	0	0	0	0	0	0	1.258954	40	3.441829	106	2.033721	61	0.003706302	4.418112714	up	--	--	--	--	--	--	--	--	--	--	--	--	--
Ophiocordyceps_sinensis_newGene_1918	--	0	0	0	0	0	0	8.677496	531	17.103003	1017	11.594202	670	4.37E-09	7.302145477	up	--	--	--	--	--	--	--	--	--	--	--	--	--
Ophiocordyceps_sinensis_newGene_1919	--	0	0	0	0	0	0	5.115982	288	6.744019	368	3.684554	196	3.74E-06	6.157385902	up	--	--	--	--	--	--	--	--	--	--	--	--	--
Ophiocordyceps_sinensis_newGene_1923	--	14.854539	73	4.381884	48	9.01365	40	0.780952	40	1.128364	55	1.050529	50	1.08E-13	-3.869819356	down	--	--	--	--	--	--	--	--	--	--	--	--	--
Ophiocordyceps_sinensis_newGene_1924	--	6.427417	11	12.399799	47	10.496098	16	2.607344	45	3.860795	65	4.736103	77	2.68E-05	-2.104276691	down	--	--	--	--	--	--	--	--	--	--	--	--	--
Ophiocordyceps_sinensis_newGene_1926	--	8.020056	106	25.41858	747	9.799821	116	2.405888	312	2.079441	225	2.35075	288	1.05E-12	-3.423248703	down	--	--	--	--	--	--	--	--	--	--	--	--	--
Ophiocordyceps_sinensis_newGene_1927	--	15.934505	43	19.517183	118	22.360016	54	3.95983	110	2.881288	78	3.964685	104	4.09E-20	-3.11465505	down	--	--	--	--	--	--	--	--	--	--	--	--	--
Ophiocordyceps_sinensis_newGene_1932	--	1.826729	14	0.338748	6	1.513873	11	9.57634	752	12.068952	922	7.608546	560	0.000346631	2.196934293	up	--	--	--	--	--	--	--	--	--	--	--	hypothetical protein OCS_06258 [Ophiocordyceps sinensis CO18]	--
Ophiocordyceps_sinensis_newGene_1934	--	8.397317	10	5.130424	14	22.71236	24	74.262215	900	78.220886	922	57.211414	655	0.004544721	1.732965399	up	--	--	--	--	--	--	--	--	--	--	--	--	--
Ophiocordyceps_sinensis_newGene_1938	--	14.589884	179	14.933235	410	19.960852	218	4.788461	603	4.379049	536	5.659832	673	3.19E-16	-2.455695971	down	--	--	--	--	--	--	--	--	--	--	--	--	--
Ophiocordyceps_sinensis_newGene_1940	--	0	0	0	0	0	0	9.084221	216	9.379656	216	9.403771	211	1.37E-05	5.871857484	up	--	--	--	--	--	--	--	--	--	--	--	--	--
Ophiocordyceps_sinensis_newGene_1943	--	18.23304	98	15.820318	190	14.886605	71	1.54108	85	1.164839	63	1.661095	86	3.57E-51	-4.17265535	down	--	--	--	--	--	--	--	--	--	--	--	--	--
Ophiocordyceps_sinensis_newGene_1954	--	14.507749	66	12.667626	127	10.966897	44	1.583741	74	1.004475	45	3.178964	139	6.87E-11	-3.340412309	down	--	--	--	--	--	--	--	--	--	--	--	--	--
Ophiocordyceps_sinensis_newGene_1959	--	2.087798	7	4.43267	28	4.359561	11	1.063673	30	1.247845	35	1.960125	41	1.37E-05	-2.267115718	down	--	--	--	--	--	--	--	--	--	--	--	--	--
Ophiocordyceps_sinensis_newGene_1960	--	14.577184	234	9.373993	337	30.674351	436	2.324292	382	4.460612	713	3.209255	498	7.28E-09	-3.14406581	down	--	--	--	--	--	--	--	--	--	--	--	--	--
Ophiocordyceps_sinensis_newGene_1973	--	20.104604	31	11.044297	38	23.00067	32	2.311125	37	3.243825	50	2.167554	33	1.09E-13	-3.452190021	down	--	--	--	--	--	--	--	--	--	--	--	--	--
Ophiocordyceps_sinensis_newGene_1974	--	74.991058	920	38.303181	1055	95.404617	1042	6.689975	843	13.317707	1631	6.965854	829	1.10E-14	-3.645280468	down	--	--	--	--	--	--	--	--	--	--	--	--	--
Ophiocordyceps_sinensis_newGene_1978	--	9.851554	86	5.430115	107	8.469799	67	0.921095	80	1.999019	153	2.808819	225	5.83E-08	-2.81883831	down	--	--	--	--	--	--	--	--	--	--	--	hypothetical protein OCS_05864 [Ophiocordyceps sinensis CO18]	--
Ophiocordyceps_sinensis_newGene_1986	--	11.407212	27	23.143341	121	11.651483	25	6.845253	163	9.21882	214	8.134345	183	2.06E-05	-1.686616794	down	--	--	--	--	--	--	--	--	--	--	--	--	--
Ophiocordyceps_sinensis_newGene_1996	--	4.706694	30	5.627864	78	8.400688	47	1.434104	89	2.114234	128	1.798296	109	2.15E-10	-2.544346801	down	--	--	--	--	--	--	--	--	--	--	--	--	--
Ophiocordyceps_sinensis_newGene_1998	--	0	0	3.549824	16	0	0	39.411919	791	10.461797	204	20.302874	385	0.003801941	3.031582467	up	--	--	--	--	--	--	--	--	--	--	--	--	--
Ophiocordyceps_sinensis_newGene_2003	--	0	0	0	0	0	0	0.866746	61	5.3241	380	3.873925	269	4.99E-05	5.705784621	up	--	--	--	--	--	--	--	--	--	--	--	--	--
Ophiocordyceps_sinensis_newGene_201	--	6.433262	14	8.817775	42	7.596815	15	5.634157	121	6.449265	134	5.300772	107	0.001254076	-1.185006172	down	--	--	--	--	--	--	--	--	--	--	--	--	--
Ophiocordyceps_sinensis_newGene_2018	--	4.049212	42	3.502863	82	2.267911	21	2.955567	314	2.138108	221	1.775579	178	0.000805212	-1.238911624	down	--	--	--	--	--	--	--	--	--	--	--	--	--
Ophiocordyceps_sinensis_newGene_2021	--	11.920554	41	10.3993	80	7.821555	24	1.761604	62	1.754556	60	1.244428	41	4.59E-25	-3.365879204	down	--	--	--	--	--	--	--	--	--	--	--	--	--
Ophiocordyceps_sinensis_newGene_2023	--	15.153838	34	7.024288	35	11.112031	22	2.600023	59	2.648451	59	3.160335	68	2.15E-09	-2.639286268	down	--	--	--	--	--	--	--	--	--	--	--	--	--
Ophiocordyceps_sinensis_newGene_2027	--	0.690374	1	2.760166	8	6.121617	7	23.350227	297	33.510857	414	28.36731	340	8.71E-05	2.328428595	up	--	--	--	--	--	--	--	--	--	--	--	--	--
Ophiocordyceps_sinensis_newGene_203	--	0	0	0	0	0	0	1.637146	51	4.481429	132	1.195704	35	0.004123531	4.39742711	up	--	--	--	--	--	--	--	--	--	--	--	--	--
Ophiocordyceps_sinensis_newGene_2032	--	0	0	0	0	0	0	5.201303	71	3.65065	49	3.165752	41	0.006756654	4.182616716	up	--	--	--	--	--	--	--	--	--	--	--	--	--
Ophiocordyceps_sinensis_newGene_2035	--	9.919484	61	7.374082	101	12.974805	70	6.67636	416	9.181926	556	8.026159	472	0.00416129	-1.069915806	down	--	--	Molecular Function: DNA binding (GO:0003677);; Molecular Function: DNA ligase (ATP) activity (GO:0003910);; Molecular Function: ATP binding (GO:0005524);; Biological Process: DNA replication (GO:0006260);; Biological Process: DNA recombination (GO:0006310);; Biological Process: DNA ligation involved in DNA repair (GO:0051103);; Biological Process: DNA biosynthetic process (GO:0071897);;	K10777|7.1e-158|maj:MAA_09935|K10777 DNA ligase 4 [EC:6.5.1.1] | (RefSeq) DNA ligase	Non-homologous end-joining (ko03450)	[L]	Replication, recombination and repair	DNA ligase N terminus	DNA ligase 4 OS=Neurospora crassa (strain ATCC 24698 / 74-OR23-1A / CBS 708.71 / DSM 1257 / FGSC 987) OX=367110 GN=mus-53 PE=3 SV=2	L	Replication, recombination and repair	DNA ligase I, ATP-dependent family protein [Ophiocordyceps sinensis CO18]	molecular function: binding (GO:0005488);; molecular function: catalytic activity (GO:0003824);; biological process: metabolic process (GO:0008152);; biological process: cellular process (GO:0009987)
Ophiocordyceps_sinensis_newGene_2037	--	108.358185	296	110.98822	679	56.788433	138	1.23829	36	1.198099	31	1.953547	52	2.84E-70	-6.587511235	down	--	--	--	--	--	--	--	--	--	--	--	--	--
Ophiocordyceps_sinensis_newGene_2045	--	7.112718	26	2.223306	18	6.769531	22	2.404656	89	2.362621	85	2.421674	85	0.001373838	-1.827356074	down	--	--	--	--	--	--	--	--	--	--	--	--	--
Ophiocordyceps_sinensis_newGene_2046	--	4.677307	14	5.959918	52	2.029547	6	32.738649	1314	30.924123	1204	66.030648	2524	8.17E-07	2.720337065	up	--	--	--	--	--	--	--	--	--	--	--	--	--
Ophiocordyceps_sinensis_newGene_205	--	5.317961	17	2.260949	21	4.041562	8	1.627429	67	2.036949	81	1.303785	51	0.002196944	-1.497347056	down	--	--	--	--	--	--	--	--	--	--	--	--	--
Ophiocordyceps_sinensis_newGene_2052	--	11.798176	16	4.497051	14	7.436018	9	0.258045	4	0.281228	4	0.074354	1	4.55E-13	-5.524052171	down	--	--	--	--	--	--	--	--	--	--	--	--	--
Ophiocordyceps_sinensis_newGene_2057	--	8.884502	23	5.120866	30	3.285943	8	0.635667	17	1.59708	41	1.189117	30	2.75E-07	-2.972147215	down	--	--	--	--	--	--	--	--	--	--	--	--	--
Ophiocordyceps_sinensis_newGene_2058	--	7.009442	22	6.499374	46	7.299877	21	1.651293	53	1.720812	54	1.84971	56	2.05E-14	-2.697408542	down	--	--	--	--	--	--	--	--	--	--	--	--	--
Ophiocordyceps_sinensis_newGene_2060	--	25.446226	173	23.814463	363	34.424335	208	7.945902	554	10.305072	698	9.091065	598	2.64E-15	-2.341163255	down	--	--	--	--	--	--	--	--	--	--	--	--	--
Ophiocordyceps_sinensis_newGene_2061	--	6.218438	34	3.625836	44	5.847889	29	4.193453	232	4.956947	267	3.523238	184	0.009068663	-1.030112257	down	--	--	--	--	--	--	--	--	--	--	--	--	--
Ophiocordyceps_sinensis_newGene_2066	--	11.431914	47	16.008379	112	4.509586	17	2.234043	86	1.953041	61	1.449953	55	4.19E-14	-3.197490417	down	--	--	--	--	--	--	--	--	--	--	--	--	--
Ophiocordyceps_sinensis_newGene_2067	--	2.564405	10	0	0	1.035728	4	24.158505	902	22.698899	838	31.110447	1086	8.77E-05	3.398123464	up	--	--	--	--	--	--	--	--	--	--	--	--	--
Ophiocordyceps_sinensis_newGene_2073	--	9.770946	43	13.165978	129	5.978532	24	47.217766	2112	46.861023	2037	35.424202	1496	1.21E-05	1.379374016	up	--	--	--	--	--	--	--	--	--	--	--	--	--
Ophiocordyceps_sinensis_newGene_2075	--	0	0	0	0	0	0	6.910709	382	5.680067	306	3.948529	207	2.71E-06	6.219407749	up	--	--	--	--	--	--	--	--	--	--	--	--	--
Ophiocordyceps_sinensis_newGene_2077	--	13.745121	130	8.320885	176	11.841926	100	4.60219	445	11.869499	1114	5.490045	501	0.004680971	-1.355618165	down	--	--	--	--	--	--	--	--	--	--	--	--	--
Ophiocordyceps_sinensis_newGene_2082	--	2.022027	12	3.083543	39	3.037941	15	2.08498	89	1.885825	85	2.542369	134	0.008927309	-1.280787364	down	--	--	--	--	--	--	--	--	--	--	--	--	--
Ophiocordyceps_sinensis_newGene_2089	--	0	0	0	0	0	0	9.043064	779	15.230655	1302	11.116708	931	2.32E-10	7.699043122	up	--	--	--	--	--	--	--	--	--	--	--	--	--
Ophiocordyceps_sinensis_newGene_2093	--	11.987372	33	11.709694	71	18.510962	45	2.46746	69	2.580734	70	3.074859	81	1.28E-15	-3.065064562	down	--	--	--	--	--	--	--	--	--	--	--	--	--
Ophiocordyceps_sinensis_newGene_2095	--	0	0	0.377648	2	0	0	48.885242	925	112.831459	2075	39.233047	701	3.47E-12	6.568774559	up	--	--	--	--	--	--	--	--	--	--	--	--	--
Ophiocordyceps_sinensis_newGene_2102	--	36.763035	65	43.209213	171	22.178829	35	144.106857	2606	132.338608	2327	96.250694	1644	0.000394048	1.111426124	up	--	--	--	--	--	--	--	--	--	--	--	--	--
Ophiocordyceps_sinensis_newGene_2103	--	0	0	0	0	0	0	2.531223	54	1.788171	37	2.749211	55	0.008817954	4.080317843	up	--	--	--	--	--	--	--	--	--	--	--	--	--
Ophiocordyceps_sinensis_newGene_2104	--	0	0	0.132252	2	0	0	8.806982	451	6.841995	340	11.704496	565	1.63E-08	5.319109321	up	--	--	--	--	--	--	--	--	--	--	--	--	--
Ophiocordyceps_sinensis_newGene_211	--	1.017166	9	0.858735	17	0	0	7.107263	631	10.722433	925	5.611366	471	6.34E-06	2.729876005	up	--	--	--	--	--	--	--	--	--	--	--	--	--
Ophiocordyceps_sinensis_newGene_2116	--	0	0	1.694356	16	0	0	7.284707	286	8.828787	343	7.964179	299	0.006998271	2.540200423	up	--	--	--	--	--	--	--	--	--	--	--	--	--
Ophiocordyceps_sinensis_newGene_2130	--	0	0	0	0	0	0	5.030854	503	3.460866	354	0.716979	72	1.47E-05	5.986142891	up	--	--	--	--	--	--	--	--	--	--	--	--	--
Ophiocordyceps_sinensis_newGene_2148	--	19.594416	97	13.373179	148	15.569072	68	10.668529	538	8.599101	422	14.067867	670	0.000511214	-1.246283228	down	--	--	--	--	--	--	--	--	--	--	--	F-box domain containing protein [Ophiocordyceps sinensis CO18]	--
Ophiocordyceps_sinensis_newGene_2154	--	15.138433	29	18.136602	78	7.758137	14	8.127642	159	6.028742	115	5.763846	107	5.47E-06	-1.785693687	down	--	--	--	--	--	--	--	--	--	--	--	--	--
Ophiocordyceps_sinensis_newGene_2158	--	39.340057	46	27.033293	71	40.481102	42	7.887047	95	8.795205	103	5.374697	61	7.22E-16	-2.959368316	down	--	--	--	--	--	--	--	--	--	--	--	--	--
Ophiocordyceps_sinensis_newGene_2159	--	27.583746	259	13.249057	278	22.494238	192	78.84681	7367	83.63889	7681	125.4387	10623	0.00087802	1.362949059	up	--	--	--	--	--	--	--	--	--	--	--	hypothetical protein VFPFJ_05240 [Purpureocillium lilacinum]	--
Ophiocordyceps_sinensis_newGene_2160	--	0	0	0.129593	4	0	0	3.88312	439	8.373394	928	5.51194	586	4.97E-10	5.098723601	up	--	--	--	--	--	--	--	--	--	--	--	--	--
Ophiocordyceps_sinensis_newGene_2162	--	13.579816	74	15.694528	191	17.993687	87	9.96155	554	11.457426	619	7.925362	416	3.92E-07	-1.426133801	down	--	--	--	--	--	--	--	--	--	--	--	--	--
Ophiocordyceps_sinensis_newGene_2164	--	42.529533	395	24.433489	553	53.222153	478	23.062419	2332	20.432255	2013	28.115821	2679	0.000456658	-1.468826736	down	--	--	--	--	--	--	--	--	--	--	--	hypothetical protein CDD83_7249 [Cordyceps sp. RAO-2017]	--
Ophiocordyceps_sinensis_newGene_2165	--	3.694132	11	1.268944	9	8.189682	21	0.521341	16	0.884005	25	1.282225	35	0.000296352	-2.879088578	down	--	--	--	--	--	--	--	--	--	--	--	--	--
Ophiocordyceps_sinensis_newGene_2184	--	11.904068	41	13.263391	101	12.696552	39	3.024913	106	1.38397	47	2.274235	75	4.80E-15	-3.188744354	down	--	--	--	--	--	--	--	--	--	--	--	--	--
Ophiocordyceps_sinensis_newGene_2193	--	28.872711	229	30.663111	546	18.553158	131	19.570189	1592	20.112408	1591	21.446611	1647	6.80E-06	-1.071531737	down	--	--	--	--	--	--	--	--	--	--	--	--	--
Ophiocordyceps_sinensis_newGene_2194	--	5.476167	21	2.346684	20	4.85608	17	0.538194	21	0.150116	6	0.595088	22	2.26E-08	-3.836471912	down	--	--	--	--	--	--	--	--	--	--	--	--	--
Ophiocordyceps_sinensis_newGene_2197	--	26.483118	111	42.984333	402	26.925646	100	1.275273	55	2.96405	124	1.87951	76	8.38E-32	-4.63940859	down	--	--	--	--	--	--	--	--	--	--	--	--	--
Ophiocordyceps_sinensis_newGene_2200	--	2.867766	8	7.468677	42	9.19896	21	0.56136	15	1.23568	31	1.031113	25	9.17E-09	-3.448524227	down	--	--	--	--	--	--	--	--	--	--	--	--	--
Ophiocordyceps_sinensis_newGene_2203	--	0.562497	4	1.999069	29	2.705377	16	7.032942	465	11.231789	722	9.5251	595	0.004687465	1.565032758	up	--	--	--	--	--	--	--	--	--	--	--	--	--
Ophiocordyceps_sinensis_newGene_2204	--	0	0	0	0	0	0	2.102788	49	6.669375	148	1.966662	44	0.002965263	4.514467678	up	--	--	--	--	--	--	--	--	--	--	--	--	--
Ophiocordyceps_sinensis_newGene_2205	--	10.818583	73	23.841667	360	15.900393	95	7.344213	501	8.329391	558	7.446622	485	1.71E-07	-1.857403202	down	--	--	--	--	--	--	--	--	--	--	--	--	--
Ophiocordyceps_sinensis_newGene_2209	--	21.483011	44	35.495605	153	25.047881	43	9.497613	197	6.548497	121	7.456783	138	2.88E-13	-2.529497173	down	--	--	--	--	--	--	--	--	--	--	--	--	--
Ophiocordyceps_sinensis_newGene_2211	--	0	0	0	0	0	0	3.574333	95	2.325259	61	2.318588	58	0.002613377	4.518878383	up	--	--	--	--	--	--	--	--	--	--	--	--	--
Ophiocordyceps_sinensis_newGene_2212	--	56.371085	197	81.237042	596	100.801132	325	5.627541	206	5.754355	204	6.268528	220	2.67E-37	-4.411478448	down	--	--	--	--	--	--	--	--	--	--	--	--	--
Ophiocordyceps_sinensis_newGene_2218	--	2.790037	6	4.023386	17	4.690628	8	0.133401	3	0.294654	6	0.110699	2	5.62E-11	-4.822801482	down	--	--	--	--	--	--	--	--	--	--	--	--	--
Ophiocordyceps_sinensis_newGene_2219	--	15.878971	20	13.009814	36	21.259029	24	8.878542	111	8.988338	110	9.902124	117	8.56E-05	-1.572855736	down	--	--	--	--	--	--	--	--	--	--	--	--	--
Ophiocordyceps_sinensis_newGene_2222	--	3.392772	7	3.81408	17	5.89252	8	0	0	0.216118	5	0.147854	3	7.12E-10	-5.196420124	down	--	--	--	--	--	--	--	--	--	--	--	--	--
Ophiocordyceps_sinensis_newGene_2229	--	0	0	0	0	0	0	13.824981	1071	14.012346	1039	18.79154	1362	4.81E-11	7.896525718	up	--	--	--	--	--	--	--	--	--	--	--	--	--
Ophiocordyceps_sinensis_newGene_2231	--	0.337241	3	0.723422	15	0	0	32.927771	3025	63.699637	5645	31.916415	2778	3.28E-22	5.732639893	up	--	--	--	--	--	--	--	--	--	--	--	--	--
Ophiocordyceps_sinensis_newGene_2238	--	16.809322	118	23.979055	376	17.102119	107	12.468752	895	14.859328	1036	9.375808	635	6.36E-07	-1.396494735	down	--	--	Cellular Component: nucleus (GO:0005634);; Biological Process: intracellular protein transport (GO:0006886);; Molecular Function: Ran GTPase binding (GO:0008536);;	--	--	[YU]	Nuclear structure;; Intracellular trafficking, secretion, and vesicular transport	Importin-beta N-terminal domain	Importin beta-like protein KAP120 OS=Saccharomyces cerevisiae (strain ATCC 204508 / S288c) OX=559292 GN=KAP120 PE=1 SV=1	--	--	Armadillo-type fold protein [Ophiocordyceps sinensis CO18]	cellular component: cell (GO:0005623);; cellular component: organelle (GO:0043226);; cellular component: cell part (GO:0044464);; biological process: localization (GO:0051179);; molecular function: binding (GO:0005488)
Ophiocordyceps_sinensis_newGene_2241	--	5.96365	27	52.937965	533	9.81764	40	1.428415	66	0.60392	28	1.173478	51	4.53E-10	-4.814074631	down	--	--	--	--	--	--	--	--	--	--	--	--	--
Ophiocordyceps_sinensis_newGene_225	--	0.577386	4	1.740866	25	4.097121	24	0.385763	26	0.649021	42	0.471751	30	0.000283128	-2.718411102	down	--	--	--	--	--	--	--	--	--	--	--	--	--
Ophiocordyceps_sinensis_newGene_2251	--	3.220149	15	11.034515	117	7.540696	32	2.066758	96	2.037499	95	2.994413	135	1.69E-05	-2.332762477	down	--	--	--	K11493|4.5e-14|val:VDBG_02827|K11493 regulator of chromosome condensation | (RefSeq) regulator of chromosome condensation	--	--	--	--	--	--	--	Regulator of chromosome condensation/beta-lactamase-inhibitor protein II, partial [Metarhizium majus ARSEF 297]	--
Ophiocordyceps_sinensis_newGene_2252	--	12.747819	16	7.309657	21	1.751982	2	3.239289	43	2.635774	35	3.547559	45	0.00768867	-1.794909117	down	--	--	--	--	--	--	--	--	--	--	--	--	--
Ophiocordyceps_sinensis_newGene_2253	--	121.712852	415	108.888512	832	99.25605	301	52.837349	1847	60.509636	2056	35.554314	1174	7.14E-14	-1.876684321	down	--	--	--	--	--	--	--	--	--	--	--	ectomycorrhiza-upregulated zf-MYND domain-containing protein [Ophiocordyceps sinensis CO18]	--
Ophiocordyceps_sinensis_newGene_2263	--	3.985767	9	2.054657	10	2.027903	4	0	0	0	0	0	0	3.77E-09	-7.566667874	down	--	--	--	--	--	--	--	--	--	--	--	--	--
Ophiocordyceps_sinensis_newGene_2265	--	10.418917	25	2.252129	12	3.078738	7	0.932294	23	1.002779	24	1.473963	33	9.60E-05	-2.782927183	down	--	--	--	--	--	--	--	--	--	--	--	--	--
Ophiocordyceps_sinensis_newGene_2266	--	7.607815	32	3.78055	38	4.363353	18	2.610126	118	4.138277	181	3.80418	162	0.004426561	-1.25705301	down	--	--	--	--	--	--	--	--	--	--	--	--	--
Ophiocordyceps_sinensis_newGene_2267	--	4.889421	15	5.402327	36	1.258055	4	1.763292	53	1.616366	47	1.904987	54	0.000371772	-1.904324975	down	--	--	--	--	--	--	--	--	--	--	--	--	--
Ophiocordyceps_sinensis_newGene_2269	--	9.962791	34	5.841862	44	7.557224	23	3.091976	107	2.909152	98	3.263567	106	4.15E-08	-2.02053031	down	--	--	--	--	--	--	--	--	--	--	--	--	--
Ophiocordyceps_sinensis_newGene_2272	--	6.580748	64	9.872746	213	8.802992	76	94.593323	9322	92.840706	8894	55.063946	5123	1.06E-14	2.475332089	up	--	--	--	--	--	--	--	--	--	--	--	hypothetical protein Egran_05509, partial [Elaphomyces granulatus]	--
Ophiocordyceps_sinensis_newGene_2273	--	30.917246	83	20.125196	121	20.721741	50	6.307179	173	12.822998	341	5.483313	142	2.01E-07	-2.253946938	down	--	--	--	--	--	--	--	--	--	--	--	--	--
Ophiocordyceps_sinensis_newGene_2274	--	1.651663	6	3.964005	29	4.959492	15	1.007001	26	0.513605	18	0.854473	27	4.27E-07	-2.969814363	down	--	--	--	--	--	--	--	--	--	--	--	--	--
Ophiocordyceps_sinensis_newGene_2276	--	19.414486	82	28.275631	268	14.296715	54	8.568558	372	12.921237	544	9.748463	399	3.10E-07	-1.709293622	down	[R]	General function prediction only	Molecular Function: kinase activity (GO:0016301);;	K08832|1.3e-12|cmt:CCM_09516|K08832 serine/threonine-protein kinase SRPK3 [EC:2.7.11.1] | (RefSeq) protein kinase domain protein	--	--	--	Phosphotransferase enzyme family	--	G	Carbohydrate transport and metabolism	protein kinase subdomain-containing protein [Ophiocordyceps sinensis CO18]	molecular function: catalytic activity (GO:0003824)
Ophiocordyceps_sinensis_newGene_2277	--	4.592324	11	5.688534	32	3.782466	9	1.045326	24	2.178833	54	1.937225	44	6.09E-05	-2.2106221	down	--	--	--	--	--	--	--	--	--	--	--	--	--
Ophiocordyceps_sinensis_newGene_2279	--	14.361004	38	2.796578	17	10.006457	22	2.57821	70	3.335212	88	2.990565	77	0.000553763	-2.201219173	down	--	--	--	--	--	--	--	--	--	--	--	--	--
Ophiocordyceps_sinensis_newGene_2282	--	0	0	0.081207	2	0	0	38.581717	3769	79.760856	7538	37.062583	3416	1.00E-22	8.452060398	up	--	--	--	--	--	--	--	--	--	--	--	hypothetical protein G6O67_001913 [Ophiocordyceps sinensis]	--
Ophiocordyceps_sinensis_newGene_2290	--	6.208709	71	2.945288	75	4.991203	51	1.796878	209	1.937197	219	1.417669	155	2.91E-08	-2.164759931	down	--	--	--	--	--	--	--	--	--	--	--	--	--
Ophiocordyceps_sinensis_newGene_2293	--	3.120105	5	2.375324	8	3.402313	4	0	0	0	0	0	0	6.06E-08	-7.154576949	down	--	--	--	--	--	--	--	--	--	--	--	--	--
Ophiocordyceps_sinensis_newGene_2294	--	104.264992	564	44.363365	538	63.35337	307	0.105505	6	0.034612	2	0	0	1.73E-61	-10.70824925	down	--	--	--	--	--	--	--	--	--	--	--	--	--
Ophiocordyceps_sinensis_newGene_2298	--	25.564851	471	55.49111	1451	22.009705	322	353.014454	54464	365.947762	55898	512.156741	75961	2.78E-21	2.925153226	up	--	--	--	K01183|5.7e-14|plj:VFPFJ_11621|K01183 chitinase [EC:3.2.1.14] | (RefSeq) chitinase 18-18	Amino sugar and nucleotide sugar metabolism (ko00520)	--	--	--	--	--	--	hypothetical protein CDD83_10504 [Cordyceps sp. RAO-2017]	--
Ophiocordyceps_sinensis_newGene_23	--	17.210337	171	17.349072	386	23.114216	204	3.032871	309	3.919941	388	3.230278	310	3.81E-31	-3.224375416	down	--	--	--	--	--	--	--	--	--	--	--	--	--
Ophiocordyceps_sinensis_newGene_2301	--	15.377168	96	49.368114	594	15.183524	73	6.21142	342	7.639085	466	7.52483	451	8.07E-07	-2.461844821	down	--	--	--	--	--	--	--	--	--	--	--	--	--
Ophiocordyceps_sinensis_newGene_2304	--	24.089791	288	9.085012	244	103.282687	1089	1.229896	152	2.484197	298	1.660791	193	9.57E-11	-5.135894991	down	--	--	--	--	--	--	--	--	--	--	--	--	--
Ophiocordyceps_sinensis_newGene_2308	--	0	0	0	0	0	0	0.745413	61	1.076833	99	3.28606	281	0.000362793	5.192628987	up	--	--	--	--	--	--	--	--	--	--	--	--	--
Ophiocordyceps_sinensis_newGene_2310	--	0	0	0	0	0	0	11.79525	228	6.293086	118	6.272019	115	0.000127359	5.391595026	up	--	--	--	--	--	--	--	--	--	--	--	--	--
Ophiocordyceps_sinensis_newGene_2311	--	58.426399	217	50.086781	417	43.66959	145	39.296665	1496	38.829617	1437	25.824488	929	2.86E-07	-1.280183423	down	--	--	--	--	--	--	--	--	--	--	--	hypothetical protein TOPH_06537 [Tolypocladium ophioglossoides CBS 100239]	--
Ophiocordyceps_sinensis_newGene_2312	--	7.543804	12	3.910314	14	6.563595	10	0.541478	9	0.442975	7	0.9356	15	8.69E-09	-3.761312208	down	--	--	--	--	--	--	--	--	--	--	--	--	--
Ophiocordyceps_sinensis_newGene_2314	--	0	0	0	0	0	0	1.523586	50	2.201893	70	2.435404	75	0.00349919	4.42098732	up	--	--	--	--	--	--	--	--	--	--	--	--	--
Ophiocordyceps_sinensis_newGene_232	--	0	0	0	0	0	0	3.973924	148	5.050161	187	2.695296	96	0.000152905	5.335792743	up	--	--	--	--	--	--	--	--	--	--	--	hypothetical protein G6O67_000270 [Ophiocordyceps sinensis]	--
Ophiocordyceps_sinensis_newGene_2321	--	120.852825	495	79.279035	726	91.430382	335	9.597899	404	9.738002	397	6.980867	277	7.61E-58	-4.179240369	down	--	--	--	--	--	--	--	--	--	--	--	hypothetical protein VFPFJ_11755 [Purpureocillium lilacinum]	--
Ophiocordyceps_sinensis_newGene_2329	--	31.991483	253	33.916118	928	31.280763	251	9.300688	847	7.70303	655	4.054521	401	1.81E-18	-3.029964632	down	--	--	--	--	--	--	--	--	--	--	--	--	--
Ophiocordyceps_sinensis_newGene_2331	--	8.083015	59	11.469549	187	17.355639	112	9.439993	702	9.479054	686	5.522847	388	0.0026265	-1.342071785	down	--	--	--	--	--	--	--	--	--	--	--	--	--
Ophiocordyceps_sinensis_newGene_2338	--	5.373267	26	1.55826	17	6.284134	27	0.808962	40	1.313689	62	1.664068	77	0.000256969	-2.439992996	down	--	--	--	--	--	--	--	--	--	--	--	--	--
Ophiocordyceps_sinensis_newGene_2342	--	3.301272	32	8.767703	186	3.454762	29	21.921148	2118	49.958801	4692	20.25589	1848	0.001408366	1.758128875	up	--	--	--	--	--	--	--	TORC1 subunit TCO89	--	K	Transcription	hypothetical protein CDD83_1054 [Cordyceps sp. RAO-2017]	--
Ophiocordyceps_sinensis_newGene_2345	--	6.014592	46	6.740739	115	3.334878	24	2.818932	213	4.057558	300	2.031214	149	3.68E-05	-1.629096642	down	--	--	--	--	--	--	--	--	--	--	--	--	--
Ophiocordyceps_sinensis_newGene_2348	--	7.487576	28	5.163777	42	8.365395	28	46.298905	1721	58.720962	2128	42.193143	1472	1.22E-09	2.045304963	up	--	--	--	--	--	--	--	--	--	--	--	--	--
Ophiocordyceps_sinensis_newGene_2349	--	10.876987	39	7.396644	59	10.862091	34	8.523589	308	7.800671	274	7.183066	245	0.002055086	-1.019090672	down	--	--	--	--	--	--	--	--	--	--	--	--	--
Ophiocordyceps_sinensis_newGene_2351	--	23.23282	94	38.616671	353	48.319825	175	21.527674	882	19.486664	789	17.519421	686	1.08E-05	-1.661565472	down	--	--	--	--	--	--	--	--	--	--	--	--	--
Ophiocordyceps_sinensis_newGene_2353	--	6.16684	18	2.68319	17	4.651246	12	1.781625	52	1.034461	29	1.929162	53	0.000235971	-2.153220942	down	--	--	--	--	--	--	--	--	--	--	--	--	--
Ophiocordyceps_sinensis_newGene_2356	--	20.421572	44	12.0051	58	22.74073	43	10.765153	235	11.184676	238	11.820783	244	0.000266663	-1.41139434	down	--	--	--	--	--	--	--	--	--	--	--	--	--
Ophiocordyceps_sinensis_newGene_2357	--	22.208927	168	22.749779	385	18.837448	127	10.668859	825	15.264525	1147	16.787935	1225	4.70E-06	-1.299577671	down	--	--	--	--	--	--	--	--	--	--	--	--	--
Ophiocordyceps_sinensis_newGene_2358	--	113.457963	546	40.60068	490	74.428376	326	1.157974	65	1.113833	54	0.286002	16	6.69E-39	-6.946436952	down	--	--	--	--	--	--	--	--	--	--	--	--	--
Ophiocordyceps_sinensis_newGene_2372	--	10.938322	37	13.468565	101	22.528194	67	9.933969	341	5.867887	196	7.141807	232	0.000125219	-1.75012029	down	--	--	--	--	--	--	--	--	--	--	--	--	--
Ophiocordyceps_sinensis_newGene_2374	--	8.645957	36	2.40484	23	6.881436	26	1.944536	75	2.56409	85	2.698972	105	0.000233963	-2.14008478	down	--	--	--	--	--	--	--	--	--	--	--	--	--
Ophiocordyceps_sinensis_newGene_2375	--	3.61362	12	1.108375	8	5.735331	16	0.79044	26	0.619715	20	0.224656	7	7.63E-05	-3.200729525	down	--	--	--	--	--	--	--	--	--	--	--	--	--
Ophiocordyceps_sinensis_newGene_2377	--	6.877247	26	7.313501	61	13.541821	45	7.54117	286	7.223931	267	6.253927	224	0.007990017	-1.136003016	down	--	--	--	--	--	--	--	--	--	--	--	hypothetical protein OCS_01176 [Ophiocordyceps sinensis CO18]	--
Ophiocordyceps_sinensis_newGene_2380	--	4.914983	40	3.926109	71	4.005878	29	0.142111	12	0.615249	50	0.332828	26	3.97E-14	-4.167148072	down	--	--	--	--	--	--	--	--	--	--	--	--	--
Ophiocordyceps_sinensis_newGene_2387	--	1.232033	10	2.168591	37	0.958178	7	0.3485	28	0.670049	51	0.356961	27	1.63E-05	-2.39999351	down	--	--	--	--	--	--	--	--	--	--	--	--	--
Ophiocordyceps_sinensis_newGene_2396	--	0	0	0	0	2.119765	4	24.296422	526	35.328025	744	25.14526	514	1.31E-08	4.631342379	up	--	--	--	--	--	--	--	--	--	--	--	--	--
Ophiocordyceps_sinensis_newGene_2397	--	2.038798	27	8.944199	257	4.922763	57	1.635042	215	1.135599	145	0.835538	104	7.84E-07	-2.815697441	down	--	--	--	--	--	--	--	--	--	--	--	--	--
Ophiocordyceps_sinensis_newGene_2398	--	13.387699	174	12.425132	361	17.798225	205	1.324821	176	0.480341	63	0.704783	89	1.61E-26	-4.766007542	down	--	--	--	--	--	--	--	--	--	--	--	--	--
Ophiocordyceps_sinensis_newGene_2399	--	1.923475	8	1.512463	14	1.457178	6	0.081356	4	0.319472	13	0.153761	6	2.04E-07	-3.716126826	down	--	--	--	--	--	--	--	--	--	--	--	--	--
Ophiocordyceps_sinensis_newGene_240	--	0	0	0	0	0	0	0.672944	43	0.703784	44	1.030032	62	0.008286581	4.105566232	up	--	--	--	--	--	--	--	--	--	--	--	--	--
Ophiocordyceps_sinensis_newGene_2401	--	4.034808	38	5.022079	107	4.436605	38	16.343819	1572	29.900257	2802	18.865506	1717	1.92E-05	1.488665359	up	--	--	--	--	--	--	--	--	--	--	--	--	--
Ophiocordyceps_sinensis_newGene_2439	--	3.000074	21	1.400545	21	1.428839	9	10.376887	712	11.090148	740	11.346016	735	1.06E-05	1.744718025	up	--	--	--	--	--	--	--	--	--	--	--	--	--
Ophiocordyceps_sinensis_newGene_2441	--	15.192496	81	23.268707	280	7.26055	31	3.524555	176	2.524943	137	2.067836	115	8.00E-12	-3.146274498	down	--	--	--	--	--	--	--	--	--	--	--	--	--
Ophiocordyceps_sinensis_newGene_2445	--	27.617162	646	18.470771	1005	23.752058	517	6.784937	1705	7.566885	1867	9.790985	2343	1.70E-13	-2.204006023	down	--	--	--	--	--	--	--	--	--	--	--	--	--
Ophiocordyceps_sinensis_newGene_2447	--	7.811677	16	18.204285	84	1.976787	4	3.162321	67	3.167361	65	3.401034	68	0.001747002	-2.167321035	down	--	--	--	--	--	--	--	--	--	--	--	--	--
Ophiocordyceps_sinensis_newGene_2448	--	18.108267	226	14.922386	418	21.652969	241	5.736942	735	8.384012	1043	5.569001	673	1.09E-12	-2.20666122	down	--	--	--	--	--	--	--	--	--	--	--	--	--
Ophiocordyceps_sinensis_newGene_2449	--	30.465376	387	21.984278	625	23.405951	264	9.257898	1205	11.269182	1425	7.028635	864	6.39E-17	-2.184861236	down	--	--	--	--	--	--	--	--	--	--	--	--	--
Ophiocordyceps_sinensis_newGene_2456	--	2.21194	5	11.253214	50	9.786391	18	2.145876	44	2.485671	49	4.830527	92	0.005081602	-1.998810678	down	--	--	--	--	--	--	--	--	--	--	--	--	--
Ophiocordyceps_sinensis_newGene_2457	--	2.731488	11	2.870044	26	2.632631	10	0.840069	35	1.615074	65	0.91109	36	9.78E-05	-2.00012794	down	--	--	--	--	--	--	--	--	--	--	--	--	--
Ophiocordyceps_sinensis_newGene_2460	--	8.668228	12	6.717945	21	14.143425	18	4.978365	71	5.319473	74	3.272953	44	0.000653333	-1.807170552	down	--	--	--	--	--	--	--	--	--	--	--	--	--
Ophiocordyceps_sinensis_newGene_2463	--	1843.996704	16883	258.458771	5309	2713.84082	22111	3.816158	359	3.593186	329	1.948949	173	9.01E-39	-9.285843059	down	--	--	--	--	--	--	--	--	--	--	--	hypothetical protein OCS_02260 [Ophiocordyceps sinensis CO18]	--
Ophiocordyceps_sinensis_newGene_2464	--	3625.850586	32808	418.744263	8500	5339.57666	42994	0.118159	11	0	0	0.015332	2	3.35E-20	-11.67978532	down	--	--	--	--	--	--	--	--	--	--	--	hypothetical protein OCS_02260 [Ophiocordyceps sinensis CO18]	--
Ophiocordyceps_sinensis_newGene_2465	--	28.850273	128	28.00956	278	37.004311	146	9.60796	436	9.07158	400	8.757901	375	4.31E-22	-2.500493873	down	--	--	--	--	--	--	--	--	--	--	--	--	--
Ophiocordyceps_sinensis_newGene_2466	--	16.074404	81	11.323407	128	18.85425	84	4.102212	183	2.633247	132	3.895998	189	5.37E-15	-2.890824305	down	--	--	--	--	--	--	--	--	--	--	--	--	--
Ophiocordyceps_sinensis_newGene_2469	--	0	0	0	0	0	0	0.629328	61	0.426764	41	1.64392	150	0.002461221	4.588168155	up	--	--	--	--	--	--	--	--	--	--	--	--	--
Ophiocordyceps_sinensis_newGene_2470	--	47.043869	286	48.172413	657	86.592979	468	511.840607	31908	495.526276	30028	644.891785	37955	8.19E-10	2.392600902	up	--	--	--	--	--	--	--	--	--	--	--	--	--
Ophiocordyceps_sinensis_newGene_2471	--	6.079796	24	3.454026	24	4.524845	16	1.79479	49	2.898609	75	1.247905	37	6.70E-06	-2.358427902	down	--	--	--	--	--	--	--	--	--	--	--	hypothetical protein OCS_02738 [Ophiocordyceps sinensis CO18]	--
Ophiocordyceps_sinensis_newGene_2474	--	2.047454	35	6.797476	135	7.629189	118	0.686439	85	2.334158	241	2.067886	304	0.000413015	-2.487555339	down	--	--	--	--	--	--	--	--	--	--	--	--	--
Ophiocordyceps_sinensis_newGene_2475	--	15.640364	42	15.65994	93	13.179802	31	6.534369	177	7.401934	195	8.555882	219	6.95E-09	-1.70669579	down	--	--	--	--	--	--	--	--	--	--	--	--	--
Ophiocordyceps_sinensis_newGene_2476	--	7.060684	16	12.212749	61	13.155049	26	4.270957	97	4.464606	99	3.96999	85	4.76E-08	-2.081573206	down	--	--	--	--	--	--	--	--	--	--	--	--	--
Ophiocordyceps_sinensis_newGene_2477	--	16.888515	33	30.880722	136	12.111753	22	3.328006	67	4.954112	97	3.640576	69	1.09E-12	-3.035398805	down	--	--	--	--	--	--	--	--	--	--	--	--	--
Ophiocordyceps_sinensis_newGene_2485	--	30.357992	53	4.657834	18	19.622894	30	0.585979	11	0.555057	10	1.093824	19	1.05E-11	-4.982869682	down	--	--	--	--	--	--	--	--	--	--	--	--	--
Ophiocordyceps_sinensis_newGene_2486	--	70.58532	607	28.818047	556	84.805771	649	2.557455	226	3.281132	282	3.563026	297	5.46E-26	-4.939251489	down	--	--	--	--	--	--	--	--	--	--	--	--	--
Ophiocordyceps_sinensis_newGene_2489	--	2.154624	21	5.336843	113	2.493937	21	17.658712	1701	15.919482	1491	10.294221	936	0.003130875	1.327956634	up	--	--	Molecular Function: nucleic acid binding (GO:0003676);; Biological Process: DNA integration (GO:0015074);;	--	--	--	--	--	--	--	--	hypothetical protein HIM_12174 [Hirsutella minnesotensis 3608]	molecular function: binding (GO:0005488);; biological process: metabolic process (GO:0008152);; biological process: cellular process (GO:0009987)
Ophiocordyceps_sinensis_newGene_2491	--	7.180241	14	3.560612	15	6.585369	11	3.694743	70	3.04132	56	1.38284	25	0.004743604	-1.783204788	down	--	--	--	--	--	--	--	--	--	--	--	--	--
Ophiocordyceps_sinensis_newGene_2492	--	11.462853	18	5.336552	24	9.860818	16	25.15782	547	33.761123	712	38.721987	808	0.000799581	1.451072255	up	--	--	--	--	--	--	--	--	--	--	--	--	--
Ophiocordyceps_sinensis_newGene_2497	--	4.21349	19	11.357736	112	9.785625	39	38.509079	1736	31.234682	1368	32.626049	1388	0.00442622	1.220119572	up	--	--	Cellular Component: integral component of membrane (GO:0016021);;	--	--	--	--	--	--	--	--	hypothetical protein OCS_04581 [Ophiocordyceps sinensis CO18]	cellular component: membrane (GO:0016020);; cellular component: membrane part (GO:0044425)
Ophiocordyceps_sinensis_newGene_2499	--	18.990353	137	6.03898	98	18.367561	118	9.450619	697	9.888291	709	8.953944	623	0.009493711	-1.338753835	down	--	--	--	--	--	--	--	--	--	--	--	--	--
Ophiocordyceps_sinensis_newGene_25	--	5.878874	26	5.768586	58	3.27866	15	1.305847	64	1.341187	59	1.357879	60	2.22E-14	-2.615473059	down	--	--	--	--	--	--	--	--	--	--	--	--	--
Ophiocordyceps_sinensis_newGene_250	--	0	0	0	0	0	0	2.47182	105	5.89997	238	2.747126	109	0.000164798	5.33951642	up	--	--	--	--	--	--	--	--	--	--	--	--	--
Ophiocordyceps_sinensis_newGene_2501	--	4.807551	18	4.136336	34	8.778548	29	3.62536	134	3.782133	136	2.621879	92	0.001207809	-1.557205131	down	--	--	--	--	--	--	--	--	--	--	--	--	--
Ophiocordyceps_sinensis_newGene_2506	--	6.645476	13	2.649416	12	5.5232	10	0.682617	14	0.435701	9	0.594608	11	7.03E-09	-3.654332993	down	--	--	--	--	--	--	--	--	--	--	--	--	--
Ophiocordyceps_sinensis_newGene_2511	--	9.37272	20	7.224494	34	2.801854	6	0.67939	15	1.019761	21	0.89002	18	1.29E-11	-3.578846318	down	--	--	--	--	--	--	--	--	--	--	--	--	--
Ophiocordyceps_sinensis_newGene_2517	--	230.932368	1608	103.437814	1636	257.044327	1638	8.188807	585	11.470487	815	3.897692	263	5.57E-25	-5.29356715	down	--	--	Cellular Component: integral component of membrane (GO:0016021);;	K01412|3.3e-29|ela:UCREL1_5056|K01412 mitochondrial-processing peptidase subunit alpha [EC:3.4.24.64] | (RefSeq) putative mitochondrial-processing peptidase subunit alpha protein	--	--	--	--	--	S	Function unknown	hypothetical protein OCS_02130 [Ophiocordyceps sinensis CO18]	cellular component: membrane (GO:0016020);; cellular component: membrane part (GO:0044425)
Ophiocordyceps_sinensis_newGene_2527	--	23.955458	147	12.917424	177	11.328155	62	1.96394	123	2.239488	137	2.336518	139	9.29E-24	-3.550207478	down	--	--	--	--	--	--	--	--	--	--	--	--	--
Ophiocordyceps_sinensis_newGene_2528	--	47.688461	272	56.250191	719	50.493652	256	22.625624	1323	25.300352	1438	26.10236	1441	9.23E-20	-1.788515759	down	--	--	--	--	--	--	--	--	--	--	--	--	--
Ophiocordyceps_sinensis_newGene_2534	--	11.699354	43	12.704616	105	22.331593	73	54.390182	2044	53.242302	1945	80.944016	2872	0.00483868	1.247337599	up	--	--	--	--	--	--	--	--	--	--	--	--	--
Ophiocordyceps_sinensis_newGene_2546	--	1.901234	25	8.050672	231	3.174552	37	1.298581	171	1.020626	131	0.773428	96	1.14E-06	-2.753149217	down	--	--	--	--	--	--	--	--	--	--	--	--	--
Ophiocordyceps_sinensis_newGene_2547	--	12.606256	162	11.221804	324	16.198507	186	1.25126	165	0.488927	63	0.685718	86	2.14E-27	-4.701171943	down	--	--	--	--	--	--	--	--	--	--	--	--	--
Ophiocordyceps_sinensis_newGene_2548	--	2.672118	15	6.136122	74	3.182168	16	0.207747	12	0.536273	29	0.418012	22	3.06E-13	-4.01338651	down	--	--	--	--	--	--	--	--	--	--	--	--	--
Ophiocordyceps_sinensis_newGene_2550	--	876.735596	1636	969.007446	4055	908.987183	1509	2.562694	50	4.715049	89	4.066752	75	3.72E-210	-8.569525123	down	--	--	--	--	--	--	--	--	--	--	--	--	--
Ophiocordyceps_sinensis_newGene_2560	--	2011.7548	26303	47969.9872	1750218	1961.318645	23814	1349.859614	247379	1043.569318	182923	1467.099027	226434	0.002523959	-3.682157355	down	--	--	--	--	--	--	--	--	--	--	--	--	--
Ophiocordyceps_sinensis_newGene_2571	--	387.90682	2655	156.588263	2399	616.070709	3737	9.842087	692	30.452376	2076	4.723599	314	3.86E-13	-5.216318487	down	--	--	Cellular Component: integral component of membrane (GO:0016021);;	K01412|2.9e-59|ela:UCREL1_5056|K01412 mitochondrial-processing peptidase subunit alpha [EC:3.4.24.64] | (RefSeq) putative mitochondrial-processing peptidase subunit alpha protein	--	--	--	--	--	S	Function unknown	hypothetical protein OCS_02130 [Ophiocordyceps sinensis CO18]	cellular component: membrane (GO:0016020);; cellular component: membrane part (GO:0044425)
Ophiocordyceps_sinensis_newGene_2573	--	13.487987	26	27.881598	119	40.74425	70	3.20704	63	6.60034	126	8.679022	161	2.56E-06	-2.812858565	down	--	--	--	--	--	--	--	--	--	--	--	--	--
Ophiocordyceps_sinensis_newGene_270	--	0	0	0	0	0	0	1.389609	44	3.318774	101	2.210436	66	0.003187938	4.464706716	up	--	--	--	--	--	--	--	--	--	--	--	--	--
Ophiocordyceps_sinensis_newGene_283	--	8.065588	25	7.719053	53	8.480291	23	5.555202	169	7.675466	230	6.318069	183	0.00181681	-1.061453199	down	--	--	--	--	--	--	--	--	--	--	--	--	--
Ophiocordyceps_sinensis_newGene_285	--	0	0	0	0	0	0	23.090677	1040	2.238177	98	1.173862	50	4.48E-05	5.872773183	up	--	--	--	--	--	--	--	--	--	--	--	--	--
Ophiocordyceps_sinensis_newGene_29	--	3.562702	11	2.184242	15	4.328064	12	0	0	0.155393	5	0	0	1.61E-09	-5.994517983	down	--	--	--	--	--	--	--	--	--	--	--	--	--
Ophiocordyceps_sinensis_newGene_294	--	4.648346	32	26.25392	382	45.545487	266	4.581679	319	4.510174	292	1.550138	98	8.84E-06	-3.434405922	down	--	--	--	--	--	--	--	--	--	--	--	--	--
Ophiocordyceps_sinensis_newGene_307	--	52.491447	172	49.099289	361	41.992065	123	8.382146	282	9.460931	309	9.626597	306	4.74E-57	-3.103002309	down	--	--	--	--	--	--	--	--	--	--	--	--	--
Ophiocordyceps_sinensis_newGene_325	--	6.465474	49	8.666892	145	54.745781	363	3.328633	255	1.216949	91	2.258908	163	3.17E-06	-3.898306381	down	--	--	--	--	--	--	--	--	--	--	--	zinc finger domain-containing protein [Ophiocordyceps sinensis CO18]	--
Ophiocordyceps_sinensis_newGene_330	--	0.323602	4	0.274597	8	0.323038	4	7.553132	931	11.292454	1355	6.847838	802	1.46E-15	3.898893074	up	--	--	--	--	--	--	--	--	--	--	--	--	--
Ophiocordyceps_sinensis_newGene_359	--	7.880422	38	6.443313	68	5.56823	24	0.439072	22	0.755946	36	0.57213	27	1.25E-28	-4.147091755	down	--	--	--	--	--	--	--	--	--	--	--	--	--
Ophiocordyceps_sinensis_newGene_363	--	20.432109	131	60.926808	852	15.481689	89	19.78645	1258	17.783796	1092	19.713965	1181	0.006347893	-1.456544865	down	--	--	--	--	--	--	--	--	--	--	--	--	--
Ophiocordyceps_sinensis_newGene_364	--	22.300547	134	10.410683	142	9.1288	50	2.646879	163	3.405536	205	2.937403	172	2.71E-13	-2.892941839	down	--	--	--	--	--	--	--	--	--	--	--	--	--
Ophiocordyceps_sinensis_newGene_365	--	183.805951	1365	149.574974	2492	166.394755	1103	47.186317	3609	75.027937	5575	52.918391	3815	3.79E-18	-2.237988874	down	--	--	--	--	--	--	--	--	--	--	--	--	--
Ophiocordyceps_sinensis_newGene_366	--	2.421916	8	1.830131	14	3.193448	10	0.227674	8	0.442736	15	0.123567	4	9.62E-08	-3.77579498	down	--	--	--	--	--	--	--	--	--	--	--	--	--
Ophiocordyceps_sinensis_newGene_367	--	6.713066	18	19.239901	113	14.657985	34	3.929538	105	5.474427	142	4.967492	126	2.32E-06	-2.217968761	down	--	--	--	--	--	--	--	--	--	--	--	--	--
Ophiocordyceps_sinensis_newGene_372	--	0.116564	1	0.235009	2	0	0	11.04181	267	7.154546	174	9.033058	205	1.08E-05	3.875027845	up	--	--	--	--	--	--	--	--	--	--	--	--	--
Ophiocordyceps_sinensis_newGene_376	--	1.666694	7	0.904587	9	1.470963	6	0.59398	26	0.595621	25	0.22397	10	0.002598195	-2.143610457	down	--	--	--	--	--	--	--	--	--	--	--	--	--
Ophiocordyceps_sinensis_newGene_38	--	2.792168	14	4.218512	48	6.515166	29	2.076486	107	1.918401	96	1.087097	53	3.49E-05	-2.116224066	down	--	--	--	--	--	--	--	--	--	--	--	--	--
Ophiocordyceps_sinensis_newGene_390	--	18.282784	173	12.779317	242	20.878362	171	11.12306	1050	14.212105	1286	11.939239	1071	0.000579476	-1.199469818	down	--	--	--	--	--	--	--	--	--	--	--	--	--
Ophiocordyceps_sinensis_newGene_393	--	0	0	0	0	0	0	1.635597	91	1.176414	62	1.753326	92	0.001548078	4.68939058	up	--	--	--	--	--	--	--	--	--	--	--	--	--
Ophiocordyceps_sinensis_newGene_403	--	5.544164	23	1.423598	14	3.6069	14	0.251174	11	0.094837	4	0.633767	26	4.44E-06	-3.843085346	down	--	--	--	--	--	--	--	--	--	--	--	--	--
Ophiocordyceps_sinensis_newGene_404	--	7.333227	34	5.687516	59	4.103848	17	0.918144	44	0.639403	30	0.458185	21	1.85E-18	-3.727862539	down	--	--	--	--	--	--	--	--	--	--	--	--	--
Ophiocordyceps_sinensis_newGene_407	--	0	0	0	0	0	0	20.749702	388	17.581753	319	18.694759	330	7.45E-07	6.442348786	up	--	--	--	--	--	--	--	--	--	--	--	--	--
Ophiocordyceps_sinensis_newGene_413	--	14.50081	91	31.778069	454	16.400235	94	5.670205	367	8.811839	565	5.636939	343	6.14E-09	-2.346444477	down	--	--	--	--	--	--	--	--	--	--	--	--	--
Ophiocordyceps_sinensis_newGene_414	--	8.265243	17	16.427406	74	16.844765	30	7.2853	150	12.033544	240	10.54192	204	0.007826697	-1.215377212	down	--	--	--	--	--	--	--	--	--	--	--	--	--
Ophiocordyceps_sinensis_newGene_418	--	28.356102	191	17.612633	240	22.72159	136	7.529634	435	5.665527	349	5.122872	334	3.17E-18	-2.714797904	down	--	--	--	--	--	--	--	--	--	--	--	--	--
Ophiocordyceps_sinensis_newGene_424	--	63.244476	697	38.153927	945	63.234966	622	45.175099	5116	45.819603	5041	43.185073	4618	0.001144825	-1.032116753	down	--	--	Cellular Component: integral component of membrane (GO:0016021);;	--	--	--	--	--	--	--	--	hypothetical protein HIM_04012 [Hirsutella minnesotensis 3608]	cellular component: membrane (GO:0016020);; cellular component: membrane part (GO:0044425)
Ophiocordyceps_sinensis_newGene_431	--	1.084236	8	2.611148	42	0.782814	5	0.783961	58	0.572945	41	0.891933	62	0.005792799	-1.715794978	down	--	--	--	--	--	--	--	--	--	--	--	--	--
Ophiocordyceps_sinensis_newGene_438	--	0	0	0	0	0	0	36.149151	2805	7.63918	617	5.164456	403	2.60E-09	7.586888472	up	--	--	--	--	--	--	--	--	--	--	--	--	--
Ophiocordyceps_sinensis_newGene_44	--	0	0	0.432156	3	0	0	5.574799	156	2.89889	79	2.486639	66	0.007452243	2.878397196	up	--	--	--	--	--	--	--	--	--	--	--	--	--
Ophiocordyceps_sinensis_newGene_441	--	0	0	0	0	0	0	9.558535	654	13.801151	918	13.580869	878	1.20E-09	7.466447534	up	--	--	--	--	--	--	--	--	--	--	--	--	--
Ophiocordyceps_sinensis_newGene_446	--	157.879028	504	81.395393	583	276.602142	786	95.123924	3115	82.031998	2612	68.041443	2104	0.000528321	-1.810632527	down	--	--	--	--	--	--	--	--	--	--	--	IDI-2 precursor [Ophiocordyceps sinensis CO18]	--
Ophiocordyceps_sinensis_newGene_447	--	0	0	0	0	0	0	10.294675	365	8.753037	304	8.478129	285	1.30E-06	6.339739869	up	--	--	--	--	--	--	--	--	--	--	--	--	--
Ophiocordyceps_sinensis_newGene_466	--	29.349642	106	16.966896	138	27.529442	89	3.941788	146	4.213779	152	2.554365	90	1.50E-21	-3.4817	down	--	--	--	--	--	--	--	--	--	--	--	--	--
Ophiocordyceps_sinensis_newGene_468	--	1.472918	5	3.152048	22	3.403299	10	1.624559	52	0.628166	20	0.331617	10	0.003995151	-2.306001949	down	--	--	--	--	--	--	--	--	--	--	--	--	--
Ophiocordyceps_sinensis_newGene_47	--	6.691472	16	4.173077	23	10.5356	23	0.441327	11	1.106586	27	1.361504	32	1.40E-07	-3.457065343	down	--	--	--	--	--	--	--	--	--	--	--	--	--
Ophiocordyceps_sinensis_newGene_472	--	0.697333	3	0	0	0	0	5.123645	151	4.52013	130	3.291462	92	0.004176501	2.880128384	up	--	--	--	--	--	--	--	--	--	--	--	--	--
Ophiocordyceps_sinensis_newGene_474	--	0	0	0	0	0	0	4.520595	115	4.332027	107	7.426733	178	0.000218196	5.254747391	up	--	--	--	--	--	--	--	--	--	--	--	--	--
Ophiocordyceps_sinensis_newGene_48	--	30.809494	73	27.290838	144	33.624477	71	5.710452	138	5.935408	139	5.142784	117	2.05E-34	-3.164958472	down	--	--	--	--	--	--	--	--	--	--	--	--	--
Ophiocordyceps_sinensis_newGene_488	--	14.470173	113	8.532974	149	11.411878	79	6.145614	489	7.158594	547	5.720128	424	1.31E-07	-1.585784532	down	--	--	--	--	--	--	--	--	--	--	--	--	--
Ophiocordyceps_sinensis_newGene_490	--	0	0	0	0	0	0	28.153452	734	48.832643	1257	54.911983	1375	1.29E-10	7.806692736	up	--	--	--	--	--	--	--	--	--	--	--	--	--
Ophiocordyceps_sinensis_newGene_491	--	11.211648	47	6.292665	59	2.733449	11	2.205675	95	2.104793	88	2.449789	99	4.86E-06	-2.248267316	down	--	--	--	--	--	--	--	--	--	--	--	--	--
Ophiocordyceps_sinensis_newGene_495	--	14.612785	40	17.069653	104	24.604027	59	5.699857	159	7.213514	195	7.672707	202	4.29E-09	-2.158762012	down	--	--	--	--	--	--	--	--	--	--	--	--	--
Ophiocordyceps_sinensis_newGene_496	--	14.878817	122	38.067441	678	37.510075	273	12.853503	1045	23.827393	1532	22.562961	1435	0.000755089	-1.579364515	down	--	--	--	--	--	--	--	--	--	--	--	--	--
Ophiocordyceps_sinensis_newGene_499	--	0	0	0.625593	3	0	0	5.026128	102	3.374043	67	7.154437	138	0.005783927	2.940177994	up	--	--	--	--	--	--	--	--	--	--	--	--	--
Ophiocordyceps_sinensis_newGene_500	--	6.375103	22	2.225326	17	6.390282	19	0.573005	20	0.983113	33	0.213973	7	4.14E-07	-3.64452094	down	--	--	--	--	--	--	--	--	--	--	--	--	--
Ophiocordyceps_sinensis_newGene_501	--	982.093079	9545	199.904358	4358	181.848511	1573	19.002766	1896	41.176479	3993	27.943146	2599	1.18E-11	-4.462304113	down	--	--	--	--	--	--	--	--	--	--	--	--	--
Ophiocordyceps_sinensis_newGene_507	--	0.206425	2	2.602602	39	0.599732	4	29.878372	1911	31.189849	2021	25.194443	1575	4.10E-09	3.56204327	up	[R]	General function prediction only	Molecular Function: catalytic activity (GO:0003824);; Biological Process: nucleoside metabolic process (GO:0009116);;	K21440|2.1e-40|fox:FOXG_07196|K21440 ankyrin repeat domain-containing protein 50 | (RefSeq) kinesin	--	--	--	--	--	S	Function unknown	tetratricopeptide repeat domain-containing protein [Ophiocordyceps sinensis CO18]	molecular function: catalytic activity (GO:0003824);; biological process: metabolic process (GO:0008152);; biological process: cellular process (GO:0009987);; biological process: single-organism process (GO:0044699)
Ophiocordyceps_sinensis_newGene_514	--	1.196464	11	0.748517	15	1.696336	14	12.873244	1105	19.523094	1644	19.096858	1574	3.56E-11	2.98023217	up	--	--	--	--	--	--	--	--	--	--	--	--	--
Ophiocordyceps_sinensis_newGene_515	--	20.80125	125	19.147619	255	18.736034	100	10.906896	664	5.309818	314	11.147911	643	5.48E-06	-1.804644736	down	--	--	--	--	--	--	--	--	--	--	--	--	--
Ophiocordyceps_sinensis_newGene_526	--	0	0	0	0	0	0	8.72022	467	12.826755	662	7.92213	401	6.03E-08	6.879711695	up	--	--	--	--	--	--	--	--	--	--	--	--	--
Ophiocordyceps_sinensis_newGene_54	--	4.081638	19	5.087447	53	2.274798	10	39.228512	1868	52.334831	2422	37.473457	1685	1.86E-16	2.667935927	up	--	--	--	--	--	--	--	--	--	--	--	--	--
Ophiocordyceps_sinensis_newGene_541	--	6.852672	14	5.880097	27	4.054358	9	2.226225	45	1.890211	39	3.237429	64	0.000104577	-1.947432906	down	--	--	--	--	--	--	--	--	--	--	--	--	--
Ophiocordyceps_sinensis_newGene_547	--	2.020389	7	4.364421	31	2.879438	8	1.095678	35	1.930703	60	1.757913	53	0.002080886	-1.723818135	down	--	--	--	--	--	--	--	--	--	--	--	--	--
Ophiocordyceps_sinensis_newGene_568	--	6.13312	19	5.709041	40	6.875102	19	2.237347	71	1.999322	62	2.545916	77	1.91E-08	-2.146690216	down	--	--	--	--	--	--	--	--	--	--	--	--	--
Ophiocordyceps_sinensis_newGene_569	--	0	0	0.153036	2	0	0	1.492187	87	3.131638	177	1.576968	87	0.001494619	3.490412514	up	--	--	--	--	--	--	--	--	--	--	--	--	--
Ophiocordyceps_sinensis_newGene_61	--	31.100864	98	10.953191	78	25.937769	73	3836.54834	123739	3860.288086	121025	3934.242188	119795	1.22E-57	6.570265202	up	--	--	--	--	--	--	--	--	--	--	--	--	--
Ophiocordyceps_sinensis_newGene_622	--	22.240599	42	28.418152	118	51.155991	85	22.097069	420	22.740545	420	28.310883	508	0.008695182	-1.216707746	down	--	--	--	--	--	--	--	--	--	--	--	--	--
Ophiocordyceps_sinensis_newGene_626	--	0.31558	2	0.438646	6	0	0	7.101951	444	9.382553	573	6.400888	379	1.56E-09	3.784252698	up	--	--	--	--	--	--	--	--	--	--	--	--	--
Ophiocordyceps_sinensis_newGene_629	--	8.778975	16	5.706102	23	3.723853	6	2.49806	44	3.628901	66	2.620552	44	0.000565194	-1.771031518	down	--	--	--	--	--	--	--	--	--	--	--	--	--
Ophiocordyceps_sinensis_newGene_643	--	9.482844	28	14.051237	92	15.678589	41	35.71949	1064	71.353104	2066	65.060265	1830	0.001768351	1.353750137	up	--	--	--	--	--	--	--	--	--	--	--	--	--
Ophiocordyceps_sinensis_newGene_655	--	3.44416	15	4.826512	47	3.681628	15	3.584871	160	2.831727	123	2.584554	109	0.002518789	-1.169260311	down	--	--	--	--	--	--	--	--	--	--	--	--	--
Ophiocordyceps_sinensis_newGene_682	--	41.169098	76	28.809639	120	14.991766	25	17.593809	333	23.231007	428	11.20715	201	0.002008176	-1.412243066	down	--	--	--	--	--	--	--	--	--	--	--	--	--
Ophiocordyceps_sinensis_newGene_702	--	5.38093	19	3.135699	25	9.19733	28	24.120169	847	34.772522	1187	22.420519	743	0.004743795	1.421454179	up	--	--	--	--	--	--	--	--	--	--	--	--	--
Ophiocordyceps_sinensis_newGene_706	--	9.57016	14	15.525534	50	8.392726	11	0	0	0.29713	5	0.145887	3	1.48E-17	-6.286814495	down	--	--	--	--	--	--	--	--	--	--	--	--	--
Ophiocordyceps_sinensis_newGene_720	--	15.550154	70	22.291832	223	16.052094	64	11.91368	545	14.971417	666	13.830124	598	1.63E-05	-1.145711842	down	--	--	--	--	--	--	--	--	--	--	--	--	--
Ophiocordyceps_sinensis_newGene_722	--	4.02717	12	2.624689	17	6.411413	17	0.826653	24	0.875119	25	1.54895	43	2.16E-05	-2.660454568	down	--	--	--	--	--	--	--	--	--	--	--	--	--
Ophiocordyceps_sinensis_newGene_723	--	7.850126	38	1.190666	14	5.328064	23	0.738612	48	0.9903	63	0.955647	58	0.000114334	-2.640231165	down	--	--	--	--	--	--	--	--	--	--	--	--	--
Ophiocordyceps_sinensis_newGene_726	--	117.940659	293	73.869339	411	129.835037	287	7.954699	203	6.109151	152	7.409576	179	3.52E-41	-4.589491983	down	--	--	--	--	--	--	--	--	--	--	--	--	--
Ophiocordyceps_sinensis_newGene_729	--	22.442543	125	12.825544	160	22.7199	113	12.145253	693	12.623687	701	10.918556	589	3.75E-05	-1.423981979	down	--	--	--	--	--	--	--	--	--	--	--	--	--
Ophiocordyceps_sinensis_newGene_731	--	17.911268	65	12.764143	104	33.199356	107	6.804206	253	4.117231	149	8.417418	296	8.06E-06	-2.406415054	down	--	--	--	--	--	--	--	--	--	--	--	--	--
Ophiocordyceps_sinensis_newGene_736	--	0	0	0	0	0	0	2.561018	118	3.18339	143	3.126252	136	0.000178309	5.284861349	up	--	--	--	--	--	--	--	--	--	--	--	--	--
Ophiocordyceps_sinensis_newGene_741	--	7.27153	111	3.053486	105	5.024729	68	2.215641	345	2.941702	441	1.164982	175	4.40E-05	-1.987621993	down	--	--	--	--	--	--	--	--	--	L	Replication, recombination and repair	hypothetical protein OCS_01384 [Ophiocordyceps sinensis CO18]	--
Ophiocordyceps_sinensis_newGene_742	--	5.33869	36	1.706921	26	5.929018	35	0.780559	53	0.80058	53	0.843666	54	5.05E-08	-3.067035952	down	--	--	--	--	--	--	--	--	--	--	--	--	--
Ophiocordyceps_sinensis_newGene_744	--	0	0	0	0	0	0	14.994543	374	12.371908	300	1.849203	44	7.20E-05	5.633368538	up	--	--	--	--	--	--	--	--	--	--	--	--	--
Ophiocordyceps_sinensis_newGene_745	--	75.18866	134	64.083313	256	88.146645	140	20.993011	384	25.829548	459	11.205971	194	2.98E-12	-2.690046463	down	--	--	--	--	--	--	--	--	--	--	--	--	--
Ophiocordyceps_sinensis_newGene_761	--	8.301513	25	4.154927	28	8.008828	22	1.989039	61	1.411798	42	1.166099	34	9.62E-09	-2.829817103	down	--	--	--	--	--	--	--	--	--	--	--	--	--
Ophiocordyceps_sinensis_newGene_763	--	3.335541	9	1.445703	9	2.964968	8	0.286967	8	0.321257	9	0.2795	8	7.76E-08	-3.638076848	down	--	--	--	--	--	--	--	--	--	--	--	--	--
Ophiocordyceps_sinensis_newGene_765	--	0.463983	2	0.785379	8	0.53068	2	5.480259	228	7.48007	297	7.255612	239	3.59E-05	2.391471653	up	--	--	--	--	--	--	--	--	--	--	--	--	--
Ophiocordyceps_sinensis_newGene_766	--	14.61982	164	8.15074	172	23.681534	237	2.141736	245	2.376893	262	0.140684	16	7.85E-06	-3.81281463	down	--	--	--	--	--	--	--	--	--	--	--	--	--
Ophiocordyceps_sinensis_newGene_767	--	8.47908	90	8.332674	198	22.827995	216	0.01733	2	0.473997	51	1.007107	104	3.05E-07	-4.954383462	down	--	--	--	--	--	--	--	--	--	--	--	--	--
Ophiocordyceps_sinensis_newGene_769	--	7.433093	12	3.520013	13	23.714123	33	0	0	0.078783	2	0.079222	2	1.60E-12	-6.978953442	down	--	--	--	--	--	--	--	--	--	--	--	--	--
Ophiocordyceps_sinensis_newGene_771	--	11.262578	58	6.030063	70	7.227965	34	2.142389	108	2.731352	138	4.626855	162	8.59E-09	-2.30510745	down	--	--	--	--	--	--	--	--	--	--	--	F-box domain containing protein [Ophiocordyceps sinensis CO18]	--
Ophiocordyceps_sinensis_newGene_78	--	25.077024	132	64.482536	756	45.55896	212	8.129946	437	6.610746	345	5.86589	298	1.63E-17	-3.402982123	down	--	--	--	--	--	--	--	--	--	--	--	--	--
Ophiocordyceps_sinensis_newGene_782	--	10.752112	37	29.201632	224	11.010278	26	5.648493	185	4.20469	140	6.114798	195	1.10E-05	-2.329008353	down	--	--	--	--	--	--	--	--	--	--	--	--	--
Ophiocordyceps_sinensis_newGene_783	--	4.176425	22	1.842006	22	2.318804	11	0.834913	44	0.939252	48	0.79357	40	7.63E-07	-2.375267025	down	--	--	--	--	--	--	--	--	--	--	--	--	--
Ophiocordyceps_sinensis_newGene_789	--	5.90929	111	4.031081	172	7.989136	137	2.365296	457	4.354665	819	3.306262	603	0.000287588	-1.582156395	down	--	--	--	--	--	--	--	--	--	--	--	--	--
Ophiocordyceps_sinensis_newGene_790	--	2.69032	20	2.318444	42	2.4065	12	0.415783	34	0.594117	47	0.457915	36	1.17E-12	-2.845628669	down	--	--	--	--	--	--	--	--	--	--	--	--	--
Ophiocordyceps_sinensis_newGene_791	--	37.060593	90	31.86231	173	31.813398	69	136.02858	3375	191.066299	4608	149.49353	3502	4.27E-10	1.499754747	up	--	--	--	--	--	--	--	--	--	--	--	--	--
Ophiocordyceps_sinensis_newGene_793	--	17.466507	130	11.517406	192	17.388979	115	12.450875	946	12.202502	893	13.497449	968	0.0011027	-1.011365594	down	[T]	Signal transduction mechanisms	Molecular Function: protein kinase activity (GO:0004672);; Molecular Function: ATP binding (GO:0005524);;	K08832|1.7e-132|ztr:MYCGRDRAFT_72674|K08832 serine/threonine-protein kinase SRPK3 [EC:2.7.11.1] | (RefSeq) hypothetical protein	--	--	--	Protein kinase domain	--	T	Signal transduction mechanisms	protein kinase [Ophiocordyceps sinensis CO18]	molecular function: catalytic activity (GO:0003824);; biological process: metabolic process (GO:0008152);; biological process: cellular process (GO:0009987);; molecular function: binding (GO:0005488)
Ophiocordyceps_sinensis_newGene_796	--	20.087854	65	13.935959	97	20.826859	60	12.162862	398	11.919935	378	12.384297	344	1.69E-05	-1.354829771	down	--	--	--	--	--	--	--	--	--	--	--	hypothetical protein OCS_06522 [Ophiocordyceps sinensis CO18]	--
Ophiocordyceps_sinensis_newGene_798	--	26.589964	280	19.680532	465	25.760582	242	18.472387	1995	19.977085	2097	20.429644	2083	5.21E-05	-1.020430784	down	--	--	Cellular Component: integral component of membrane (GO:0016021);;	--	--	--	--	Vacuolar segregation subunit 7	--	S	Function unknown	hypothetical protein OCS_00225 [Ophiocordyceps sinensis CO18]	cellular component: membrane (GO:0016020);; cellular component: membrane part (GO:0044425)
Ophiocordyceps_sinensis_newGene_801	--	8.679804	41	1.500292	16	9.62864	40	0.972858	47	0.800438	38	1.192414	54	3.29E-06	-3.306483006	down	--	--	--	--	--	--	--	--	--	--	--	--	--
Ophiocordyceps_sinensis_newGene_808	--	5069.619141	36304	5518.45752	88648	6355.369629	40499	192.33374	14139	177.868042	12710	478.10965	33180	1.07E-25	-4.930225273	down	--	--	--	--	--	--	--	--	--	--	--	--	--
Ophiocordyceps_sinensis_newGene_81	--	3.281061	12	4.531346	36	11.362721	35	0.638148	23	0.469849	17	0.766329	27	3.62E-10	-3.917479335	down	--	--	--	--	--	--	--	--	--	--	--	--	--
Ophiocordyceps_sinensis_newGene_810	--	0	0	0	0	0	0	12.720251	186	17.447674	247	2.878321	40	0.000322204	5.218407514	up	--	--	--	--	--	--	--	--	--	--	--	--	--
Ophiocordyceps_sinensis_newGene_814	--	8.356688	28	13.071786	98	7.838835	24	3.80327	131	2.999142	100	2.148817	70	3.05E-10	-2.437037156	down	--	--	--	--	--	--	--	--	--	--	--	--	--
Ophiocordyceps_sinensis_newGene_815	--	8.452449	166	5.139183	226	5.845387	102	24.065937	4828	27.831638	5427	46.529579	8812	7.39E-05	1.600602713	up	--	--	Cellular Component: integral component of membrane (GO:0016021);; Molecular Function: kinase activity (GO:0016301);;	K21440|1.6e-93|ure:UREG_07142|K21440 ankyrin repeat domain-containing protein 50 | (RefSeq) hypothetical protein	--	--	--	Ankyrin repeats (3 copies)	--	S	Function unknown	pfs, ankyrin repeats & 6-phosphofructo-2-kinase [Ophiocordyceps sinensis CO18]	cellular component: membrane (GO:0016020);; cellular component: membrane part (GO:0044425);; molecular function: catalytic activity (GO:0003824)
Ophiocordyceps_sinensis_newGene_817	--	21.677064	166	17.684908	304	14.357286	97	9.21244	723	7.330833	557	10.313778	761	9.95E-10	-1.706491278	down	--	--	--	--	--	--	--	--	--	--	--	--	--
Ophiocordyceps_sinensis_newGene_819	--	10.323259	290	6.326878	386	10.500535	272	2.216725	538	2.865046	708	3.535498	795	3.44E-12	-2.606270753	down	--	--	--	--	--	--	--	--	--	--	--	--	--
Ophiocordyceps_sinensis_newGene_82	--	3.672061	57	5.221021	177	6.119052	83	31.306258	4735	33.26166	4902	33.771732	4820	3.49E-11	1.905980573	up	--	--	Cellular Component: integral component of membrane (GO:0016021);;	--	--	--	--	--	--	--	--	hypothetical protein TOPH_03633 [Tolypocladium ophioglossoides CBS 100239]	cellular component: membrane (GO:0016020);; cellular component: membrane part (GO:0044425)
Ophiocordyceps_sinensis_newGene_83	--	2.669142	10	1.111342	10	2.877831	10	0.623272	24	0.655221	24	0.88361	32	0.000341563	-2.259292469	down	--	--	--	--	--	--	--	--	--	--	--	--	--
Ophiocordyceps_sinensis_newGene_836	--	32.366566	110	23.670408	179	26.270176	79	1.465014	51	3.244273	110	1.553798	51	1.40E-28	-4.384691082	down	--	--	--	--	--	--	--	--	--	--	--	--	--
Ophiocordyceps_sinensis_newGene_847	--	0.940367	5	1.237743	14	4.200385	18	0.614149	31	0.680333	33	0.231953	11	0.000787243	-2.674438146	down	--	--	--	--	--	--	--	--	--	--	--	--	--
Ophiocordyceps_sinensis_newGene_850	--	5.718081	20	4.267013	31	3.807911	12	2.158518	77	2.010654	70	2.172662	73	5.62E-06	-1.778142611	down	--	--	--	--	--	--	--	--	--	--	--	--	--
Ophiocordyceps_sinensis_newGene_854	--	137.810303	326	64.304535	342	169.678528	358	53.85088	1308	61.832668	1460	76.700165	1758	0.000365993	-1.670568991	down	--	--	--	--	--	--	--	--	--	--	--	--	--
Ophiocordyceps_sinensis_newGene_856	--	14.124383	124	18.178299	355	10.58674	83	9.07758	802	11.411137	983	8.665258	727	5.03E-07	-1.306316111	down	--	--	--	--	--	--	--	--	--	--	--	--	--
Ophiocordyceps_sinensis_newGene_858	--	3.410542	27	1.923201	34	3.917437	28	1.887354	152	2.376567	186	2.293843	174	0.007353933	-1.202553019	down	--	--	--	--	--	--	--	--	--	--	--	--	--
Ophiocordyceps_sinensis_newGene_86	--	52.083698	576	76.631462	1899	63.926891	629	20.250654	2297	22.098448	2436	22.378536	2396	1.43E-22	-2.297649045	down	--	--	--	--	--	--	--	--	--	--	--	Uncharacterized protein TPAR_02816 [Tolypocladium paradoxum]	--
Ophiocordyceps_sinensis_newGene_860	--	3.137481	18	2.88702	36	3.794843	19	1.783874	100	2.584512	139	1.715136	91	0.000346495	-1.440506078	down	--	--	--	--	--	--	--	--	--	--	--	--	--
Ophiocordyceps_sinensis_newGene_862	--	7.941242	85	6.088562	99	9.27568	78	3.578847	338	4.343747	360	5.827015	496	0.000452859	-1.549190257	down	--	--	--	--	--	--	--	--	--	--	--	--	--
Ophiocordyceps_sinensis_newGene_863	--	0.269143	3	2.322647	43	1.063215	8	10.757213	845	12.09713	930	15.051906	1138	4.66E-05	2.364041818	up	--	--	--	--	--	--	--	--	--	--	--	--	--
Ophiocordyceps_sinensis_newGene_865	--	4.529198	19	5.311432	49	4.091346	13	17.56712	727	14.464493	570	18.292637	708	0.001365132	1.099948532	up	--	--	--	--	--	--	--	--	--	--	--	--	--
Ophiocordyceps_sinensis_newGene_866	--	4.291506	21	3.438145	37	4.260644	18	1.509283	70	2.038738	88	1.376674	61	3.93E-08	-2.078746316	down	--	--	--	--	--	--	--	--	--	--	--	--	--
Ophiocordyceps_sinensis_newGene_869	--	17.221579	63	30.992571	241	24.737414	75	13.211933	478	15.721253	565	12.938185	460	5.31E-07	-1.492608	down	--	--	--	--	--	--	--	--	--	--	--	--	--
Ophiocordyceps_sinensis_newGene_870	--	6.336393	21	7.808726	56	8.156217	24	2.01122	66	2.294893	74	2.025314	63	4.89E-14	-2.545368075	down	--	--	--	--	--	--	--	--	--	--	--	--	--
Ophiocordyceps_sinensis_newGene_879	--	21.522631	54	16.586615	92	11.362041	25	14.947184	379	11.874375	293	12.040579	288	0.000902203	-1.069665265	down	--	--	--	--	--	--	--	--	--	--	--	--	--
Ophiocordyceps_sinensis_newGene_88	--	10.14819	35	10.816143	86	21.786456	63	4.095519	149	6.018857	204	4.576357	151	3.17E-07	-2.22358886	down	--	--	--	--	--	--	--	--	--	--	--	--	--
Ophiocordyceps_sinensis_newGene_885	--	14.742598	44	17.285313	114	10.296352	27	5.846126	176	5.512876	161	6.686162	190	1.52E-10	-1.96299581	down	--	--	--	--	--	--	--	--	--	--	--	--	--
Ophiocordyceps_sinensis_newGene_895	--	65.207054	322	45.741554	507	84.669701	372	22.477163	1140	44.631012	2199	21.350151	1022	1.95E-05	-1.879635158	down	--	--	Cellular Component: integral component of membrane (GO:0016021);;	--	--	--	--	--	--	--	--	hypothetical protein OCS_06059 [Ophiocordyceps sinensis CO18]	cellular component: membrane (GO:0016020);; cellular component: membrane part (GO:0044425)
Ophiocordyceps_sinensis_newGene_899	--	95.59837	204	91.297339	436	85.379391	164	46.38973	1009	44.418718	947	60.3615	1227	1.58E-10	-1.580036408	down	--	--	--	--	--	--	--	--	--	--	--	--	--
Ophiocordyceps_sinensis_newGene_9	--	16.66051	169	13.383167	321	16.558994	155	9.158943	964	9.049868	914	7.598798	750	6.23E-13	-1.613356291	down	--	--	--	--	--	--	--	--	--	--	--	--	--
Ophiocordyceps_sinensis_newGene_906	--	3.916178	6	3.666074	13	8.395783	12	0.879572	14	1.705489	27	0.695044	11	4.23E-05	-2.870158873	down	--	--	--	--	--	--	--	--	--	--	--	--	--
Ophiocordyceps_sinensis_newGene_909	--	12.778193	99	7.163284	124	11.284512	78	0.279913	23	0.681627	42	1.063458	71	1.55E-19	-4.724219042	down	--	--	--	--	--	--	--	--	--	--	--	--	--
Ophiocordyceps_sinensis_newGene_91	--	9.102446	46	8.786854	98	7.339305	33	54.539932	2783	63.535271	3151	39.34314	1896	1.31E-11	1.87484229	up	--	--	--	--	--	--	--	--	--	--	--	--	--
Ophiocordyceps_sinensis_newGene_913	--	1.900164	25	181.129261	5197	5.309682	61	0.816629	109	0.324371	42	0.021929	3	0.000107366	-5.69073118	down	--	--	Molecular Function: hydrolase activity, hydrolyzing O-glycosyl compounds (GO:0004553);; Biological Process: carbohydrate metabolic process (GO:0005975);;	--	--	--	--	--	--	G	Carbohydrate transport and metabolism	beta-1,3-endoglucanase [Ophiocordyceps sinensis CO18]	molecular function: catalytic activity (GO:0003824);; biological process: metabolic process (GO:0008152)
Ophiocordyceps_sinensis_newGene_916	--	60.3881	193	63.136135	451	57.833607	164	0.137332	5	0.115878	4	0.253537	8	7.36E-110	-8.981102252	down	--	--	--	--	--	--	--	--	--	--	--	--	--
Ophiocordyceps_sinensis_newGene_917	--	13.220079	56	8.98817	85	14.889937	56	9.134307	395	7.341438	309	8.171529	334	0.00022465	-1.300034601	down	--	--	--	--	--	--	--	--	--	--	--	--	--
Ophiocordyceps_sinensis_newGene_920	--	0	0	0	0	0	0	2.830741	72	5.725085	139	4.683372	109	0.000598749	4.980221252	up	--	--	--	--	--	--	--	--	--	--	--	--	--
Ophiocordyceps_sinensis_newGene_926	--	0	0	0	0	0	0	744.551025	12417	140.080002	2271	252.486465	3976	9.48E-17	9.602922641	up	--	--	--	--	--	--	--	--	--	--	--	--	--
Ophiocordyceps_sinensis_newGene_928	--	0	0	0	0	0	0	5.710665	120	5.894793	120	2.604892	53	0.000981155	4.839812985	up	--	--	--	--	--	--	--	--	--	--	--	--	--
Ophiocordyceps_sinensis_newGene_930	--	30.560223	170	30.648602	382	25.146002	125	17.490246	998	11.047153	613	21.43742	1155	2.50E-05	-1.489772205	down	--	--	--	--	--	--	--	--	--	--	--	--	--
Ophiocordyceps_sinensis_newGene_931	--	11.458188	34	2.41582	16	4.915684	13	0	0	0	0	0.006841	1	1.55E-14	-8.195558359	down	--	--	--	--	--	--	--	--	--	--	--	hypothetical protein OCS_00334 [Ophiocordyceps sinensis CO18]	--
Ophiocordyceps_sinensis_newGene_937	--	7.169207	15	7.67782	35	2.039316	4	2.750863	57	1.605163	33	1.727484	34	0.000189173	-2.181446493	down	--	--	--	--	--	--	--	--	--	--	--	--	--
Ophiocordyceps_sinensis_newGene_942	--	0	0	0.374669	7	0	0	71.798637	5873	156.52739	12445	107.282158	8284	9.21E-33	8.076865106	up	--	--	--	--	--	--	--	--	--	--	--	--	--
Ophiocordyceps_sinensis_newGene_949	--	2.390441	5	2.989538	13	5.558326	10	0	0	0	0	0.070017	2	4.68E-10	-6.499703879	down	--	--	--	--	--	--	--	--	--	--	--	--	--
Ophiocordyceps_sinensis_newGene_95	--	20.216906	177	9.132638	180	8.044159	63	2.215761	200	2.973965	260	1.071057	91	1.65E-10	-3.226720788	down	--	--	--	--	--	--	--	--	--	--	--	--	--
Ophiocordyceps_sinensis_newGene_955	--	2.948487	25	2.089934	40	1.636089	13	0.935657	81	0.6365	54	0.865667	71	1.91E-07	-2.153135666	down	--	--	--	--	--	--	--	--	--	--	--	--	--
Ophiocordyceps_sinensis_newGene_956	--	6.656066	345	14.349233	1472	15.450516	640	6.545418	3111	6.464305	3015	6.162522	2868	8.27E-06	-1.665453915	down	[Q]	Secondary metabolites biosynthesis, transport and catabolism	Biological Process: purine nucleobase metabolic process (GO:0006144);; Molecular Function: oxidoreductase activity (GO:0016491);; Molecular Function: transferase activity (GO:0016740);; Molecular Function: ligase activity (GO:0016874);; Molecular Function: phosphopantetheine binding (GO:0031177);; Molecular Function: hydroxyisourate hydrolase activity (GO:0033971);;	K15384|0.0e+00|afv:AFLA_066840|K15384 aspyridone synthetase, hybrid polyketide synthase / nonribosomal peptide synthetase | (RefSeq) hybrid PKS/NRPS enzyme, putative	--	[I]	Lipid transport and metabolism	AMP-binding enzyme	Hybrid PKS-NRPS synthetase pynA OS=Aspergillus niger (strain CBS 513.88 / FGSC A1513) OX=425011 GN=pynA PE=1 SV=1	I	Lipid transport and metabolism	hypothetical protein HIM_02330 [Hirsutella minnesotensis 3608]	biological process: metabolic process (GO:0008152);; biological process: cellular process (GO:0009987);; biological process: single-organism process (GO:0044699);; molecular function: catalytic activity (GO:0003824);; molecular function: binding (GO:0005488)
Ophiocordyceps_sinensis_newGene_96	--	54.83276	429	49.690018	873	26.86112	188	2.192157	177	3.004292	235	0.528014	41	4.78E-19	-5.084796086	down	--	--	--	--	--	--	--	--	--	--	--	--	--
Ophiocordyceps_sinensis_newGene_967	--	47.326431	244	54.190788	625	72.954803	334	21.60058	1105	25.41127	1272	17.160701	835	1.17E-12	-2.2201962	down	--	--	--	--	--	--	--	--	--	--	--	--	--
Ophiocordyceps_sinensis_newGene_968	--	5.000386	21	0.791427	8	4.694869	18	0.578211	25	0.572129	24	1.88993	75	0.007067647	-2.356833085	down	--	--	--	--	--	--	--	--	--	--	--	--	--
Ophiocordyceps_sinensis_newGene_977	--	295.962421	1500	81.14527	945	213.508825	991	41.598578	2190	44.501655	2280	41.000945	2037	1.53E-09	-2.898435129	down	--	--	Cellular Component: integral component of membrane (GO:0016021);;	--	--	--	--	--	--	S	Function unknown	rhomboid family membrane protein [Ophiocordyceps sinensis CO18]	cellular component: membrane (GO:0016020);; cellular component: membrane part (GO:0044425)
Ophiocordyceps_sinensis_newGene_988	--	6.379253	69	8.974862	246	7.203598	69	5.857559	646	6.872697	740	4.450803	522	5.40E-05	-1.163962041	down	--	--	--	--	--	--	--	--	--	--	--	--	--
Ophiocordyceps_sinensis_newGene_990	--	1.300872	5	4.044261	29	5.290111	15	0.887356	33	0.674917	21	0.545707	18	2.92E-06	-2.921454849	down	--	--	--	--	--	--	--	--	--	--	--	--	--
Ophiocordyceps_sinensis_newGene_998	--	5.996742	77	9.47066	233	9.133055	105	2.238312	279	1.887109	226	2.550476	290	3.30E-16	-2.618131634	down	--	--	--	--	--	--	--	--	--	--	--	--	--
gene-G6O67_000001	G6O67_000001	46.749027	242	98.175827	1137	63.617661	293	379.475281	20111	349.377869	17998	435.138306	21771	6.19E-07	1.731340006	up	[H]	Coenzyme transport and metabolism	Molecular Function: GTP cyclohydrolase II activity (GO:0003935);; Biological Process: riboflavin biosynthetic process (GO:0009231);;	--	--	[H]	Coenzyme transport and metabolism	GTP cyclohydrolase N terminal	Uracil-regulated protein 1 OS=Schizosaccharomyces pombe (strain 972 / ATCC 24843) OX=284812 GN=urg1 PE=2 SV=1	H	Coenzyme transport and metabolism	hypothetical protein G6O67_000001 [Ophiocordyceps sinensis]	molecular function: catalytic activity (GO:0003824);; biological process: metabolic process (GO:0008152);; biological process: cellular process (GO:0009987);; biological process: single-organism process (GO:0044699)
gene-G6O67_000008	G6O67_000008	60.760975	487	54.082081	972	53.868252	384	174.473785	14337	257.527252	20570	276.00708	21412	1.52E-06	1.330707507	up	[T]	Signal transduction mechanisms	Molecular Function: protein kinase activity (GO:0004672);; Molecular Function: ATP binding (GO:0005524);;	K08286|1.7e-260|maw:MAC_05365|K08286 protein-serine/threonine kinase [EC:2.7.11.-] | (RefSeq) kinase domain containing protein	--	[D]	Cell cycle control, cell division, chromosome partitioning	Protein kinase domain	Serine/threonine-protein kinase HAL4/SAT4 OS=Saccharomyces cerevisiae (strain ATCC 204508 / S288c) OX=559292 GN=SAT4 PE=1 SV=1	T	Signal transduction mechanisms	hypothetical protein G6O67_000008 [Ophiocordyceps sinensis]	molecular function: catalytic activity (GO:0003824);; biological process: metabolic process (GO:0008152);; biological process: cellular process (GO:0009987);; molecular function: binding (GO:0005488)
gene-G6O67_000010	G6O67_000010	23.798639	65	4.823732	30	11.000489	27	172.670532	4822	169.561401	4603	324.015411	8542	5.85E-08	3.253593795	up	--	--	--	--	--	--	--	--	--	--	--	hypothetical protein G6O67_000010 [Ophiocordyceps sinensis]	--
gene-G6O67_000016	G6O67_000016	29.631596	31	23.203005	54	39.43705	36	23.260693	244	18.508242	189	21.832983	217	0.001104412	-1.250042446	down	--	--	--	--	--	--	--	--	--	--	--	hypothetical protein G6O67_000016 [Ophiocordyceps sinensis]	--
gene-G6O67_000019	G6O67_000019	66.091957	778	33.76627	892	67.350616	706	31.914612	3856	35.892281	4215	40.947739	4671	0.000554447	-1.347594783	down	[O]	Posttranslational modification, protein turnover, chaperones	Molecular Function: transferase activity, transferring glycosyl groups (GO:0016757);;	K09667|1.1e-167|psq:PUNSTDRAFT_140213|K09667 protein O-GlcNAc transferase [EC:2.4.1.255] | (RefSeq) hypothetical protein	Other types of O-glycan biosynthesis (ko00514)	[GOT]	Carbohydrate transport and metabolism;; Posttranslational modification, protein turnover, chaperones;; Signal transduction mechanisms	Glycosyl transferase family 41	--	O	Posttranslational modification, protein turnover, chaperones	hypothetical protein G6O67_000019 [Ophiocordyceps sinensis]	molecular function: catalytic activity (GO:0003824)
gene-G6O67_000020	G6O67_000020	12.965762	94	12.828951	208	7.308517	47	51.952038	3849	59.162609	4261	68.940285	4822	3.99E-09	1.705440186	up	--	--	--	--	--	--	--	--	--	S	Function unknown	zinc finger domain-containing protein [Ophiocordyceps sinensis CO18]	--
gene-G6O67_000024	G6O67_000024	240.675903	976	58.590736	533	203.655975	735	44.136913	1836	31.992775	1294	52.699154	2070	3.26E-06	-2.626496517	down	--	--	Molecular Function: hydrolase activity, hydrolyzing O-glycosyl compounds (GO:0004553);; Biological Process: carbohydrate metabolic process (GO:0005975);;	--	--	--	--	Glycosyl hydrolases family 16	--	S	Function unknown	glycoside hydrolase family 16 protein [Ophiocordyceps sinensis CO18]	molecular function: catalytic activity (GO:0003824);; biological process: metabolic process (GO:0008152)
gene-G6O67_000025	G6O67_000025	1029.011719	4433	217.520279	2102	1065.990723	4087	5.101438	226	3.538113	153	6.485651	271	8.74E-38	-7.711935386	down	--	--	--	--	--	--	--	Beta-1,3-glucanase	--	S	Function unknown	hypothetical protein G6O67_000025 [Ophiocordyceps sinensis]	--
gene-G6O67_000038	G6O67_000038	18.495991	21	41.098404	104	17.431017	18	9.707002	112	11.977274	135	15.340012	167	0.000226075	-1.778351917	down	--	--	Molecular Function: damaged DNA binding (GO:0003684);; Biological Process: DNA repair (GO:0006281);; Cellular Component: integral component of membrane (GO:0016021);; Molecular Function: transferase activity (GO:0016740);;	--	--	--	--	--	--	--	--	hypothetical protein G6O67_000038 [Ophiocordyceps sinensis]	molecular function: binding (GO:0005488);; biological process: metabolic process (GO:0008152);; biological process: cellular process (GO:0009987);; biological process: response to stimulus (GO:0050896);; cellular component: membrane (GO:0016020);; cellular component: membrane part (GO:0044425);; molecular function: catalytic activity (GO:0003824)
gene-G6O67_000040	G6O67_000040	20.663042	132	24.556044	350	15.267761	87	13.068319	852	13.751484	872	11.744474	723	2.26E-10	-1.386005812	down	--	--	--	--	--	--	--	--	--	S	Function unknown	hypothetical protein G6O67_000040 [Ophiocordyceps sinensis]	--
gene-G6O67_000041	G6O67_000041	22.47204	28	11.044881	31	22.645052	25	3.043944	39	6.475405	80	3.660738	44	1.99E-07	-2.747235177	down	--	--	--	--	--	--	--	--	--	--	--	hypothetical protein G6O67_000041 [Ophiocordyceps sinensis]	--
gene-G6O67_000044	G6O67_000044	9.465368	65	6.681611	103	13.711643	84	5.554759	388	8.22103	556	7.198156	474	0.00332386	-1.251435484	down	[F]	Nucleotide transport and metabolism	Cellular Component: integral component of membrane (GO:0016021);; Molecular Function: transmembrane transporter activity (GO:0022857);;	K06901|4.9e-264|plj:VFPFJ_00559|K06901 adenine/guanine/hypoxanthine permease | (RefSeq) nucleoside transporter	--	--	--	Permease family	Efflux pump notK' OS=Aspergillus versicolor OX=46472 GN=notK' PE=1 SV=1	S	Function unknown	hypothetical protein G6O67_000044 [Ophiocordyceps sinensis]	cellular component: membrane (GO:0016020);; cellular component: membrane part (GO:0044425);; molecular function: transporter activity (GO:0005215);; biological process: localization (GO:0051179)
gene-G6O67_000048	G6O67_000048	152.39209	720	94.792671	1004	132.876877	558	96.879326	4693	103.029396	4851	94.148598	4306	5.96E-05	-1.101736269	down	--	--	Molecular Function: translation initiation factor activity (GO:0003743);;	K03262|1.8e-169|plj:VFPFJ_01153|K03262 translation initiation factor 5 | (RefSeq) eukaryotic translation initiation factor 5	RNA transport (ko03013)	[J]	Translation, ribosomal structure and biogenesis	Domain found in IF2B/IF5	Probable eukaryotic translation initiation factor 5 OS=Schizosaccharomyces pombe (strain 972 / ATCC 24843) OX=284812 GN=tif5 PE=3 SV=1	J	Translation, ribosomal structure and biogenesis	eukaryotic translation initiation factor 5 [Ophiocordyceps sinensis CO18]	molecular function: binding (GO:0005488);; biological process: metabolic process (GO:0008152);; biological process: cellular process (GO:0009987)
gene-G6O67_000056	G6O67_000056	36.223175	111	14.412951	99	17.149534	47	185.283875	5807	190.795502	5813	144.210999	4267	3.40E-08	2.186548553	up	--	--	--	--	--	--	--	--	--	S	Function unknown	hypothetical protein G6O67_000056 [Ophiocordyceps sinensis]	--
gene-G6O67_000070	G6O67_000070	98.931496	143	87.890167	285	69.109093	89	405.808411	6013	373.782379	5384	368.737762	5158	9.40E-15	1.432450903	up	--	--	Molecular Function: cytochrome-c oxidase activity (GO:0004129);; Cellular Component: mitochondrial respiratory chain complex IV (GO:0005751);; Cellular Component: integral component of membrane (GO:0016021);;	K02266|2.3e-59|cmt:CCM_06525|K02266 cytochrome c oxidase subunit 6a | (RefSeq) Cytochrome c oxidase, subunit VIa	Oxidative phosphorylation (ko00190)	[C]	Energy production and conversion	Cytochrome c oxidase subunit VIa	Cytochrome c oxidase subunit 13, mitochondrial OS=Neurospora crassa (strain ATCC 24698 / 74-OR23-1A / CBS 708.71 / DSM 1257 / FGSC 987) OX=367110 GN=eat-5 PE=1 SV=1	O	Posttranslational modification, protein turnover, chaperones	hypothetical protein G6O67_000070 [Ophiocordyceps sinensis]	molecular function: catalytic activity (GO:0003824);; molecular function: transporter activity (GO:0005215);; molecular function: electron carrier activity (GO:0009055);; biological process: metabolic process (GO:0008152);; biological process: single-organism process (GO:0044699);; biological process: localization (GO:0051179);; cellular component: cell (GO:0005623);; cellular component: membrane…
gene-G6O67_000079	G6O67_000079	9.21399	53	11.480104	147	8.847128	45	78.234413	4583	69.105324	3935	57.350868	3172	6.14E-18	2.030917581	up	[E]	Amino acid transport and metabolism	Cellular Component: integral component of membrane (GO:0016021);; Molecular Function: transmembrane transporter activity (GO:0022857);;	K20989|6.8e-09|fox:FOXG_04803|K20989 urea-proton symporter | (RefSeq) hypothetical protein	--	--	--	Sodium:solute symporter family	--	S	Function unknown	hypothetical protein G6O67_000079 [Ophiocordyceps sinensis]	cellular component: membrane (GO:0016020);; cellular component: membrane part (GO:0044425);; molecular function: transporter activity (GO:0005215);; biological process: localization (GO:0051179)
gene-G6O67_000080	G6O67_000080	8.673203	64	3.232927	53	3.909281	26	2.172918	163	1.856108	136	1.408724	100	3.38E-06	-2.215428252	down	--	--	Molecular Function: RNA binding (GO:0003723);;	K13126|4.8e-92|maj:MAA_03726|K13126 polyadenylate-binding protein | (RefSeq) RNA-binding protein	RNA transport (ko03013);; mRNA surveillance pathway (ko03015);; RNA degradation (ko03018)	--	--	RNA recognition motif. (a.k.a. RRM, RBD, or RNP domain)	--	S	Function unknown	hypothetical protein G6O67_000080 [Ophiocordyceps sinensis]	molecular function: binding (GO:0005488)
gene-G6O67_000083	G6O67_000083	24.740313	129	13.873688	162	12.881608	60	4.349391	232	4.595155	239	3.46043	175	5.93E-17	-2.74589	down	--	--	Cellular Component: integral component of membrane (GO:0016021);;	--	--	--	--	--	--	S	Function unknown	Regulator of G protein signaling superfamily [Ophiocordyceps sinensis CO18]	cellular component: membrane (GO:0016020);; cellular component: membrane part (GO:0044425)
gene-G6O67_000084	G6O67_000084	68.259033	345	62.062042	702	46.840088	211	50.080006	2592	49.827785	2507	41.458221	2026	2.15E-08	-1.053197897	down	[H]	Coenzyme transport and metabolism	Molecular Function: pantothenate kinase activity (GO:0004594);; Molecular Function: ATP binding (GO:0005524);; Biological Process: coenzyme A biosynthetic process (GO:0015937);;	K09680|6.4e-205|maj:MAA_03865|K09680 type II pantothenate kinase [EC:2.7.1.33] | (RefSeq) Type II pantothenate kinase	Pantothenate and CoA biosynthesis (ko00770)	[H]	Coenzyme transport and metabolism	Fumble	Pantothenate kinase OS=Schizosaccharomyces pombe (strain 972 / ATCC 24843) OX=284812 GN=SPBC4B4.01c PE=1 SV=1	H	Coenzyme transport and metabolism	pantothenate kinase [Ophiocordyceps sinensis CO18]	molecular function: catalytic activity (GO:0003824);; biological process: metabolic process (GO:0008152);; biological process: cellular process (GO:0009987);; molecular function: binding (GO:0005488);; biological process: single-organism process (GO:0044699)
gene-G6O67_000086	G6O67_000086	5.715235	13	10.079503	50	10.44729	21	35.191498	791	40.682228	888	29.22464	620	0.000799364	1.201163972	up	--	--	Molecular Function: iron ion binding (GO:0005506);; Molecular Function: oxidoreductase activity, acting on paired donors, with incorporation or reduction of molecular oxygen (GO:0016705);; Molecular Function: L-ascorbic acid binding (GO:0031418);;	K03845|1.8e-07|abp:AGABI1DRAFT118456|K03845 alpha-1,3-mannosyltransferase [EC:2.4.1.258] | (RefSeq) AGABI1DRAFT_118456; hypothetical protein	N-Glycan biosynthesis (ko00510);; Various types of N-glycan biosynthesis (ko00513)	--	--	--	--	S	Function unknown	hypothetical protein G6O67_000086 [Ophiocordyceps sinensis]	molecular function: binding (GO:0005488);; molecular function: catalytic activity (GO:0003824);; biological process: metabolic process (GO:0008152);; biological process: single-organism process (GO:0044699)
gene-G6O67_000101	G6O67_000101	118.00116	411	265.467468	2070	1.19436	4	0.301455	11	1.22087	43	0.975345	33	1.00E-06	-6.337007903	down	--	--	--	K19487|1.0e-31|bsc:COCSADRAFT_185038|K19487 transcription factor SFP1 | (RefSeq) hypothetical protein	--	--	--	--	--	S	Function unknown	hypothetical protein G6O67_000101 [Ophiocordyceps sinensis]	--
gene-G6O67_000102	G6O67_000102	15.550995	93	16.596758	222	9.344049	50	51.153366	3131	50.228725	2989	45.425682	2625	7.74E-06	1.076781616	up	--	--	Biological Process: regulation of cyclin-dependent protein serine/threonine kinase activity (GO:0000079);; Molecular Function: kinase activity (GO:0016301);; Molecular Function: protein kinase binding (GO:0019901);;	K24113|2.3e-124|plj:VFPFJ_01412|K24113 PHO85 cyclin-6/7 | (RefSeq) cyclin-dependent protein kinase complex component	--	[R]	General function prediction only	Cyclin	PHO85 cyclin-7 OS=Saccharomyces cerevisiae (strain ATCC 204508 / S288c) OX=559292 GN=PCL7 PE=1 SV=3	S	Function unknown	hypothetical protein G6O67_000102 [Ophiocordyceps sinensis]	biological process: biological regulation (GO:0065007);; molecular function: catalytic activity (GO:0003824);; molecular function: binding (GO:0005488)
gene-G6O67_000105	G6O67_000105	85.766042	1015	171.75231	4655	97.629573	1065	94.218375	11270	99.242466	11975	99.791017	11455	0.002750721	-1.016131513	down	--	--	Molecular Function: osmosensor activity (GO:0005034);; Cellular Component: integral component of plasma membrane (GO:0005887);; Biological Process: osmosensory signaling pathway via Sho1 osmosensor (GO:0007232);;	--	--	--	--	--	--	S	Function unknown	hypothetical protein G6O67_000105 [Ophiocordyceps sinensis]	molecular function: signal transducer activity (GO:0004871);; molecular function: molecular transducer activity (GO:0060089);; biological process: cellular process (GO:0009987);; biological process: signaling (GO:0023052);; biological process: single-organism process (GO:0044699);; biological process: response to stimulus (GO:0050896);; biological process: biological regulation (GO:0065007);; cel…
gene-G6O67_000107	G6O67_000107	0	0	0	0	0	0	45.014843	1288	53.824356	1497	52.780872	1426	4.88E-12	8.154613845	up	[H]	Coenzyme transport and metabolism	--	K01733|5.7e-46|ure:UREG_05841|K01733 threonine synthase [EC:4.2.3.1] | (RefSeq) threonine synthase	Glycine, serine and threonine metabolism (ko00260);; Vitamin B6 metabolism (ko00750);; Biosynthesis of amino acids (ko01230)	--	--	Haloacid dehalogenase-like hydrolase	--	S	Function unknown	hypothetical protein G6O67_000107 [Ophiocordyceps sinensis]	--
gene-G6O67_000110	G6O67_000110	12.136127	43	6.511903	52	12.513363	40	43.674519	1583	38.983822	1374	28.488928	975	0.0079069	1.083830292	up	[ER]	Amino acid transport and metabolism;; General function prediction only	Biological Process: histidine biosynthetic process (GO:0000105);; Molecular Function: histidinol-phosphatase activity (GO:0004401);;	K04486|1.3e-124|plj:VFPFJ_01428|K04486 histidinol-phosphatase (PHP family) [EC:3.1.3.15] | (RefSeq) histidinol-phosphatase	Histidine metabolism (ko00340);; Biosynthesis of amino acids (ko01230)	--	--	PHP domain	Probable histidinol-phosphatase OS=Schizosaccharomyces pombe (strain 972 / ATCC 24843) OX=284812 GN=SPCC1672.01 PE=3 SV=1	E	Amino acid transport and metabolism	hypothetical protein G6O67_000110 [Ophiocordyceps sinensis]	biological process: metabolic process (GO:0008152);; biological process: cellular process (GO:0009987);; biological process: single-organism process (GO:0044699);; molecular function: catalytic activity (GO:0003824)
gene-G6O67_000111	G6O67_000111	16.019741	206	15.875418	458	13.107078	150	7.346061	968	7.123323	913	6.625137	825	9.04E-31	-1.821666301	down	[BQ]	Chromatin structure and dynamics;; Secondary metabolites biosynthesis, transport and catabolism	Molecular Function: hydrolase activity (GO:0016787);;	K11484|0.0e+00|plj:VFPFJ_01429|K11484 histone deacetylase HOS3 [EC:3.5.1.98] | (RefSeq) histone deacetylase HosB	--	[B]	Chromatin structure and dynamics	Histone deacetylase domain	Histone deacetylase HOS3 OS=Saccharomyces cerevisiae (strain ATCC 204508 / S288c) OX=559292 GN=HOS3 PE=1 SV=1	BQ	Chromatin structure and dynamics;; Secondary metabolites biosynthesis, transport and catabolism	hypothetical protein G6O67_000111 [Ophiocordyceps sinensis]	molecular function: catalytic activity (GO:0003824)
gene-G6O67_000112	G6O67_000112	13.043774	92	50.327118	790	19.450081	122	10.891929	783	14.414047	1006	12.304029	835	0.000560471	-1.820775306	down	--	--	Cellular Component: integral component of membrane (GO:0016021);;	--	--	--	--	--	--	--	--	hypothetical protein G6O67_000112 [Ophiocordyceps sinensis]	cellular component: membrane (GO:0016020);; cellular component: membrane part (GO:0044425)
gene-G6O67_000113	G6O67_000113	31.885952	99	36.595352	254	24.74157	68	27.172207	861	28.749004	886	19.506428	584	6.72E-05	-1.043794936	down	--	--	--	--	--	--	--	--	--	S	Function unknown	hypothetical protein G6O67_000113 [Ophiocordyceps sinensis]	--
gene-G6O67_000122	G6O67_000122	0.431489	12	0.122256	7	0	0	1.578219	414	4.964725	1265	1.067518	265	0.0033098	2.74599259	up	[Q]	Secondary metabolites biosynthesis, transport and catabolism	Molecular Function: methyltransferase activity (GO:0008168);; Molecular Function: zinc ion binding (GO:0008270);; Molecular Function: oxidoreductase activity (GO:0016491);; Molecular Function: phosphopantetheine binding (GO:0031177);; Biological Process: methylation (GO:0032259);;	K15419|0.0e+00|ani:AN2547.2|K15419 emericellamide biosynthesis, highly reducing iterative type I polyketide synthase | (RefSeq) hypothetical protein	--	[I]	Lipid transport and metabolism	KR domain	Highly reducing polyketide synthase alt5 OS=Alternaria solani OX=48100 GN=alt5 PE=1 SV=1	Q	Secondary metabolites biosynthesis, transport and catabolism	hypothetical protein G6O67_000122 [Ophiocordyceps sinensis]	molecular function: catalytic activity (GO:0003824);; molecular function: binding (GO:0005488);; biological process: metabolic process (GO:0008152)
gene-G6O67_000125	G6O67_000125	5.680101	35	19.266136	260	10.228098	55	356.733521	21955	315.629303	18882	249.494034	14496	1.62E-18	3.877551144	up	[E]	Amino acid transport and metabolism	Biological Process: amino acid transport (GO:0006865);; Cellular Component: integral component of membrane (GO:0016021);; Molecular Function: transmembrane transporter activity (GO:0022857);;	K19564|1.0e-71|npa:UCRNP2_1505|K19564 choline transport protein | (RefSeq) putative gaba permease protein	--	[E]	Amino acid transport and metabolism	Amino acid permease	Uncharacterized amino-acid permease C15C4.04c OS=Schizosaccharomyces pombe (strain 972 / ATCC 24843) OX=284812 GN=SPBC15C4.04c PE=3 SV=1	E	Amino acid transport and metabolism	hypothetical protein G6O67_000125 [Ophiocordyceps sinensis]	biological process: single-organism process (GO:0044699);; biological process: localization (GO:0051179);; cellular component: membrane (GO:0016020);; cellular component: membrane part (GO:0044425);; molecular function: transporter activity (GO:0005215)
gene-G6O67_000127	G6O67_000127	1.605755	10	1.961005	27	0	0	8.217228	503	8.406027	501	6.857046	397	0.005167453	1.818395377	up	[L]	Replication, recombination and repair	Biological Process: base-excision repair (GO:0006284);; Molecular Function: hydrolase activity, acting on glycosyl bonds (GO:0016798);; Molecular Function: metal ion binding (GO:0046872);; Molecular Function: 4 iron, 4 sulfur cluster binding (GO:0051539);;	K03575|6.1e-170|plj:VFPFJ_00061|K03575 A/G-specific adenine glycosylase [EC:3.2.2.31] | (RefSeq) A/G-specific adenine DNA glycosylase	Base excision repair (ko03410)	[L]	Replication, recombination and repair	NUDIX domain	Adenine DNA glycosylase OS=Schizosaccharomyces pombe (strain 972 / ATCC 24843) OX=284812 GN=myh1 PE=1 SV=1	L	Replication, recombination and repair	hypothetical protein G6O67_000127 [Ophiocordyceps sinensis]	biological process: metabolic process (GO:0008152);; biological process: cellular process (GO:0009987);; biological process: response to stimulus (GO:0050896);; molecular function: catalytic activity (GO:0003824);; molecular function: binding (GO:0005488)
gene-G6O67_000131	G6O67_000131	22.159525	99	15.45495	155	9.954022	40	11.00512	505	10.647522	475	6.981276	302	6.99E-05	-1.441107981	down	[Q]	Secondary metabolites biosynthesis, transport and catabolism	--	K15316|1.6e-74|abe:ARB_07994|K15316 noranthrone synthase [EC:2.3.1.221] | (RefSeq) conidial pigment polyketide synthase PksP/Alb1	Aflatoxin biosynthesis (ko00254)	--	--	Acyl transferase domain	Non-reducing polyketide synthase fsr1 OS=Gibberella fujikuroi (strain CBS 195.34 / IMI 58289 / NRRL A-6831) OX=1279085 GN=FSR1 PE=2 SV=1	U	Intracellular trafficking, secretion, and vesicular transport	hypothetical protein G6O67_000131 [Ophiocordyceps sinensis]	--
gene-G6O67_000132	G6O67_000132	23.153385	124	15.908731	191	12.451455	60	15.783834	868	14.343167	766	10.416176	541	0.000829643	-1.063025769	down	--	--	Molecular Function: phosphopantetheine binding (GO:0031177);;	K15316|2.9e-38|tve:TRV_04611|K15316 noranthrone synthase [EC:2.3.1.221] | (RefSeq) conidial pigment polyketide synthase PksP/Alb1	Aflatoxin biosynthesis (ko00254)	--	--	Phosphopantetheine attachment site	Non-reducing polyketide synthase fsr1 OS=Gibberella fujikuroi (strain CBS 195.34 / IMI 58289 / NRRL A-6831) OX=1279085 GN=FSR1 PE=2 SV=1	U	Intracellular trafficking, secretion, and vesicular transport	hypothetical protein G6O67_000132 [Ophiocordyceps sinensis]	molecular function: binding (GO:0005488)
gene-G6O67_000134	G6O67_000134	3.637568	12	1.157699	8	8.01955	22	0	0	0	0	0.064646	2	8.15E-11	-7.110256331	down	--	--	Cellular Component: ribosome (GO:0005840);;	K14651|7.2e-58|fvr:FVEG_02166|K14651 transcription initiation factor TFIID subunit 15 | (RefSeq) hypothetical protein	Basal transcription factors (ko03022)	--	--	--	Pathogenicity cluster 5 protein d OS=Colletotrichum graminicola (strain M1.001 / M2 / FGSC 10212) OX=645133 GN=CLU5d PE=2 SV=1	S	Function unknown	hypothetical protein G6O67_000134 [Ophiocordyceps sinensis]	cellular component: cell (GO:0005623);; cellular component: macromolecular complex (GO:0032991);; cellular component: organelle (GO:0043226);; cellular component: cell part (GO:0044464)
gene-G6O67_000135	G6O67_000135	1069.675049	3908	52.06855	427	871.26947	2832	0	0	0	0	0	0	5.49E-22	-12.0798306	down	--	--	--	--	--	--	--	--	--	--	--	hypothetical protein G6O67_000135 [Ophiocordyceps sinensis]	--
gene-G6O67_000136	G6O67_000136	2915.817383	17287	158.208099	2105	3777.15918	19928	0	0	0	0	0	0	1.57E-22	-12.33551785	down	--	--	--	--	--	--	--	--	--	S	Function unknown	hypothetical protein G6O67_000136 [Ophiocordyceps sinensis]	--
gene-G6O67_000138	G6O67_000138	75.442162	662	54.069126	1064	55.593475	434	13.297111	1198	13.741732	1203	10.558237	898	1.94E-43	-3.017764259	down	--	--	Cellular Component: extracellular space (GO:0005615);; Biological Process: pathogenesis (GO:0009405);; Molecular Function: toxin activity (GO:0090729);;	--	--	--	--	Heat-labile enterotoxin alpha chain	--	--	--	hypothetical protein G6O67_000138 [Ophiocordyceps sinensis]	cellular component: extracellular region (GO:0005576);; cellular component: extracellular region part (GO:0044421);; biological process: multi-organism process (GO:0051704);; molecular function: toxin activity (GO:0090729)
gene-G6O67_000139	G6O67_000139	35.193111	76	44.687649	216	32.960464	64	17.848927	395	10.561918	227	16.131645	337	6.68E-10	-2.053676543	down	--	--	Molecular Function: nucleic acid binding (GO:0003676);; Molecular Function: zinc ion binding (GO:0008270);;	--	--	--	--	--	--	--	--	hypothetical protein G6O67_000139 [Ophiocordyceps sinensis]	molecular function: binding (GO:0005488)
gene-G6O67_000147	G6O67_000147	12.773357	31	16.862709	92	11.903707	26	64.014694	1584	57.182163	1375	61.242847	1430	1.58E-07	1.35706436	up	--	--	Cellular Component: integral component of membrane (GO:0016021);;	--	--	--	--	--	--	S	Function unknown	hypothetical protein G6O67_000147 [Ophiocordyceps sinensis]	cellular component: membrane (GO:0016020);; cellular component: membrane part (GO:0044425)
gene-G6O67_000155	G6O67_000155	5.811992	8	122.011253	332	0.928614	2	3.14917	40	1.453665	18	2.216394	26	8.70E-05	-4.316098854	down	--	--	--	--	--	--	--	--	--	S	Function unknown	hypothetical protein G6O67_000155 [Ophiocordyceps sinensis]	--
gene-G6O67_000159	G6O67_000159	5.457421	29	19.179527	227	12.738656	60	52.575531	2847	53.181423	2799	50.542557	2584	0.007447799	1.285904018	up	--	--	--	--	--	--	--	--	--	S	Function unknown	hypothetical protein G6O67_000159 [Ophiocordyceps sinensis]	--
gene-G6O67_000161	G6O67_000161	1214.047485	12765	648.357666	15292	646.589111	6050	387.519135	41824	423.067017	44385	450.394348	45892	1.14E-07	-1.694596156	down	[P]	Inorganic ion transport and metabolism	Molecular Function: ATP binding (GO:0005524);; Cellular Component: plasma membrane (GO:0005886);; Molecular Function: hydrogen-exporting ATPase activity, phosphorylative mechanism (GO:0008553);; Cellular Component: integral component of membrane (GO:0016021);; Biological Process: hydrogen ion export across plasma membrane (GO:0120029);;	K01535|0.0e+00|cmt:CCM_08873|K01535 H+-transporting ATPase [EC:7.1.2.1] | (RefSeq) Plasma membrane ATPase (Proton pump)	Oxidative phosphorylation (ko00190)	[P]	Inorganic ion transport and metabolism	E1-E2 ATPase	Plasma membrane ATPase OS=Neurospora crassa (strain ATCC 24698 / 74-OR23-1A / CBS 708.71 / DSM 1257 / FGSC 987) OX=367110 GN=pma-1 PE=1 SV=1	P	Inorganic ion transport and metabolism	hypothetical protein G6O67_000161 [Ophiocordyceps sinensis]	molecular function: binding (GO:0005488);; cellular component: cell (GO:0005623);; cellular component: membrane (GO:0016020);; cellular component: cell part (GO:0044464);; molecular function: catalytic activity (GO:0003824);; molecular function: transporter activity (GO:0005215);; biological process: single-organism process (GO:0044699);; biological process: localization (GO:0051179);; cellular c…
gene-G6O67_000162	G6O67_000162	712.366577	5292	163.501053	2725	167.844711	1110	67.743767	5166	89.735016	6651	80.694344	5809	3.74E-06	-2.740586137	down	--	--	Molecular Function: RNA binding (GO:0003723);;	K15560|1.1e-237|plj:VFPFJ_07210|K15560 protein NRD1 | (RefSeq) RNA binding protein Nrd1	--	[AK]	RNA processing and modification;; Transcription	CID domain	Rpb7-binding protein seb1 OS=Schizosaccharomyces pombe (strain 972 / ATCC 24843) OX=284812 GN=seb1 PE=1 SV=3	S	Function unknown	hypothetical protein G6O67_000162 [Ophiocordyceps sinensis]	molecular function: binding (GO:0005488)
gene-G6O67_000166	G6O67_000166	0	0	0	0	0.236034	2	42.797417	3459	42.388035	3330	37.835869	2887	3.33E-23	7.946249152	up	[I]	Lipid transport and metabolism	Molecular Function: ligase activity (GO:0016874);;	K01897|0.0e+00|plj:VFPFJ_07215|K01897 long-chain acyl-CoA synthetase [EC:6.2.1.3] | (RefSeq) AMP-binding enzyme	Fatty acid biosynthesis (ko00061);; Fatty acid degradation (ko00071);; Fatty acid metabolism (ko01212);; Peroxisome (ko04146)	[I]	Lipid transport and metabolism	AMP-binding enzyme	Long-chain-fatty-acid--CoA ligase 2 OS=Saccharomyces cerevisiae (strain ATCC 204508 / S288c) OX=559292 GN=FAA2 PE=1 SV=1	I	Lipid transport and metabolism	hypothetical protein G6O67_000166 [Ophiocordyceps sinensis]	molecular function: catalytic activity (GO:0003824)
gene-G6O67_000167	G6O67_000167	134.970139	242	20.473486	83	52.654739	84	20.619595	379	16.910856	302	15.940976	277	5.40E-05	-2.579909779	down	--	--	Cellular Component: integral component of membrane (GO:0016021);;	--	--	--	--	Membrane-associating domain	--	S	Function unknown	hypothetical protein G6O67_000167 [Ophiocordyceps sinensis]	cellular component: membrane (GO:0016020);; cellular component: membrane part (GO:0044425)
gene-G6O67_000168	G6O67_000168	271.799622	1380	87.720497	999	99.581299	450	85.993446	4479	68.947174	3491	50.86314	2501	0.000233868	-1.835697211	down	[E]	Amino acid transport and metabolism	Molecular Function: transferase activity, transferring alkyl or aryl (other than methyl) groups (GO:0016765);; Molecular Function: lyase activity (GO:0016829);; Biological Process: transsulfuration (GO:0019346);; Molecular Function: pyridoxal phosphate binding (GO:0030170);;	K17069|1.2e-230|plj:VFPFJ_07217|K17069 O-acetylhomoserine/O-acetylserine sulfhydrylase [EC:2.5.1.49 2.5.1.47] | (RefSeq) O-acetylhomoserine	Cysteine and methionine metabolism (ko00270);; Sulfur metabolism (ko00920);; Carbon metabolism (ko01200);; Biosynthesis of amino acids (ko01230)	[E]	Amino acid transport and metabolism	Cys/Met metabolism PLP-dependent enzyme	Homocysteine synthase OS=Emericella nidulans (strain FGSC A4 / ATCC 38163 / CBS 112.46 / NRRL 194 / M139) OX=227321 GN=cysD PE=1 SV=2	E	Amino acid transport and metabolism	hypothetical protein G6O67_000168 [Ophiocordyceps sinensis]	molecular function: catalytic activity (GO:0003824);; biological process: metabolic process (GO:0008152);; biological process: cellular process (GO:0009987);; biological process: single-organism process (GO:0044699);; molecular function: binding (GO:0005488)
gene-G6O67_000169	G6O67_000169	14.287044	40	13.8868	86	22.451925	55	87.309166	2448	76.831085	2094	70.889473	1877	9.04E-06	1.452621225	up	--	--	Cellular Component: integral component of membrane (GO:0016021);;	K23568|1.2e-69|fpu:FPSE_08541|K23568 ER membrane protein complex subunit 7 | (RefSeq) hypothetical protein	--	--	--	Protein of unknown function (DUF2012)	--	S	Function unknown	hypothetical protein G6O67_000169 [Ophiocordyceps sinensis]	cellular component: membrane (GO:0016020);; cellular component: membrane part (GO:0044425)
gene-G6O67_000176	G6O67_000176	7.407372	46	11.168219	155	9.347212	52	39.764805	2511	39.139183	2403	45.684292	2724	4.45E-07	1.392719778	up	[FH]	Nucleotide transport and metabolism;; Coenzyme transport and metabolism	Cellular Component: integral component of membrane (GO:0016021);; Molecular Function: transmembrane transporter activity (GO:0022857);;	K03457|2.1e-210|nhe:NECHADRAFT_93144|K03457 nucleobase:cation symporter-1, NCS1 family | (RefSeq) hypothetical protein	--	[FH]	Nucleotide transport and metabolism;; Coenzyme transport and metabolism	Permease for cytosine/purines, uracil, thiamine, allantoin	Transporter aclS OS=Aspergillus oryzae (strain ATCC 42149 / RIB 40) OX=510516 GN=aclS PE=3 SV=1	FH	Nucleotide transport and metabolism;; Coenzyme transport and metabolism	hypothetical protein G6O67_000176 [Ophiocordyceps sinensis]	cellular component: membrane (GO:0016020);; cellular component: membrane part (GO:0044425);; molecular function: transporter activity (GO:0005215);; biological process: localization (GO:0051179)
gene-G6O67_000177	G6O67_000177	174.823757	919	103.846266	1223	126.76046	593	3.854238	208	4.237806	223	3.718233	190	9.72E-105	-5.788627492	down	--	--	--	--	--	--	--	--	Sesquiterpene cyclase astC OS=Aspergillus oryzae (strain ATCC 42149 / RIB 40) OX=510516 GN=astC PE=1 SV=1	S	Function unknown	hypothetical protein G6O67_000177 [Ophiocordyceps sinensis]	--
gene-G6O67_000189	G6O67_000189	2.759796	17	6.180167	85	1.585206	9	64.238098	4005	96.506126	5849	100.244019	5900	1.39E-15	3.768122844	up	--	--	--	--	--	--	--	Velvet factor	Developmental and secondary metabolism regulator VEL1 OS=Gibberella fujikuroi (strain CBS 195.34 / IMI 58289 / NRRL A-6831) OX=1279085 GN=VEL1 PE=1 SV=1	S	Function unknown	hypothetical protein G6O67_000189 [Ophiocordyceps sinensis]	--
gene-G6O67_000194	G6O67_000194	72.081621	316	41.975035	393	70.660429	251	22.9857	983	22.317319	951	21.234594	890	4.73E-12	-2.167317615	down	--	--	Molecular Function: catalytic activity (GO:0003824);;	K15442|2.6e-182|plj:VFPFJ_07183|K15442 tRNA-specific adenosine deaminase 3 | (RefSeq) tRNA-specific adenosine-34 deaminase subunit Tad3	--	[A]	RNA processing and modification	Cytidine and deoxycytidylate deaminase zinc-binding region	tRNA-specific adenosine deaminase subunit tad3 OS=Schizosaccharomyces pombe (strain 972 / ATCC 24843) OX=284812 GN=tad3 PE=3 SV=1	FJ	Nucleotide transport and metabolism;; Translation, ribosomal structure and biogenesis	hypothetical protein G6O67_000194 [Ophiocordyceps sinensis]	molecular function: catalytic activity (GO:0003824)
gene-G6O67_000195	G6O67_000195	98.053795	728	38.490888	633	60.156653	392	27.641327	2032	31.580337	2267	27.608165	1965	1.18E-06	-1.910499674	down	[E]	Amino acid transport and metabolism	Molecular Function: 6-phosphofructo-2-kinase activity (GO:0003873);; Molecular Function: ATP binding (GO:0005524);; Biological Process: fructose metabolic process (GO:0006000);; Biological Process: fructose 2,6-bisphosphate metabolic process (GO:0006003);;	K00900|7.7e-313|plj:VFPFJ_07181|K00900 6-phosphofructo-2-kinase [EC:2.7.1.105] | (RefSeq) 6-phosphofructo-2-kinase 1	Fructose and mannose metabolism (ko00051)	[G]	Carbohydrate transport and metabolism	6-phosphofructo-2-kinase	6-phosphofructo-2-kinase 1 OS=Saccharomyces cerevisiae (strain ATCC 204508 / S288c) OX=559292 GN=PFK26 PE=1 SV=1	G	Carbohydrate transport and metabolism	hypothetical protein G6O67_000195 [Ophiocordyceps sinensis]	molecular function: catalytic activity (GO:0003824);; biological process: metabolic process (GO:0008152);; biological process: cellular process (GO:0009987);; molecular function: binding (GO:0005488);; biological process: single-organism process (GO:0044699)
gene-G6O67_000198	G6O67_000198	4.993871	18	5.073245	40	5.003284	16	26.859865	968	34.153294	1196	23.795673	810	3.38E-08	1.726209958	up	--	--	Molecular Function: ATP transmembrane transporter activity (GO:0005347);; Cellular Component: integral component of membrane (GO:0016021);;	K13577|2.0e-136|plj:VFPFJ_07178|K13577 solute carrier family 25 (mitochondrial dicarboxylate transporter), member 10 | (RefSeq) mitochondrial dicarboxylate carrier	--	[C]	Energy production and conversion	Mitochondrial carrier protein	Mitochondrial dicarboxylate transporter OS=Saccharomyces cerevisiae (strain ATCC 204508 / S288c) OX=559292 GN=DIC1 PE=1 SV=1	S	Function unknown	hypothetical protein G6O67_000198 [Ophiocordyceps sinensis]	molecular function: transporter activity (GO:0005215);; biological process: single-organism process (GO:0044699);; biological process: localization (GO:0051179);; cellular component: membrane (GO:0016020);; cellular component: membrane part (GO:0044425)
gene-G6O67_000201	G6O67_000201	22.236843	63	6.578382	42	6.271283	16	55.434589	1593	54.713081	1528	47.581821	1291	0.008214136	1.416052692	up	--	--	Molecular Function: nucleic acid binding (GO:0003676);; Biological Process: calcium-mediated signaling (GO:0019722);;	--	--	[TR]	Signal transduction mechanisms;; General function prediction only	Calcipressin	--	S	Function unknown	calcipressin [Ophiocordyceps sinensis CO18]	molecular function: binding (GO:0005488);; biological process: cellular process (GO:0009987);; biological process: signaling (GO:0023052);; biological process: single-organism process (GO:0044699);; biological process: response to stimulus (GO:0050896);; biological process: biological regulation (GO:0065007)
gene-G6O67_000205	G6O67_000205	0	0	0.163342	2	0	0	44.463173	2185	23.745863	1134	38.479382	1785	1.02E-15	7.07338656	up	--	--	Cellular Component: plasma membrane (GO:0005886);; Molecular Function: transferase activity (GO:0016740);; Cellular Component: anchored component of membrane (GO:0031225);;	K22832|1.1e-174|plj:VFPFJ_07168|K22832 1,3-beta-glucanosyltransferase GAS1 [EC:2.4.1.-] | (RefSeq) 1,3-beta-glucanosyltransferase gel3	--	--	--	Glucanosyltransferase	Protein EPD1 OS=Candida maltosa OX=5479 GN=EPD1 PE=3 SV=1	S	Function unknown	hypothetical protein G6O67_000205 [Ophiocordyceps sinensis]	cellular component: cell (GO:0005623);; cellular component: membrane (GO:0016020);; cellular component: cell part (GO:0044464);; molecular function: catalytic activity (GO:0003824);; cellular component: membrane part (GO:0044425)
gene-G6O67_000207	G6O67_000207	19.38508	20	21.466902	50	2.713838	3	7.90852	83	4.676248	48	6.736266	67	0.005468542	-1.852627765	down	--	--	--	--	--	--	--	--	--	S	Function unknown	hypothetical protein G6O67_000207 [Ophiocordyceps sinensis]	--
gene-G6O67_000208	G6O67_000208	28.984085	160	39.347038	487	22.861305	113	21.755522	1230	15.999428	880	20.663704	1103	3.46E-06	-1.360386466	down	[G]	Carbohydrate transport and metabolism	Molecular Function: UDP-glycosyltransferase activity (GO:0008194);;	K20465|1.6e-55|fpu:FPSE_07314|K20465 oxysterol-binding protein-related protein 9/10/11 | (RefSeq) hypothetical protein	--	--	--	UDP-glucoronosyl and UDP-glucosyl transferase	Glycosyltransferase buaB OS=Aspergillus burnettii OX=2508778 GN=buaB PE=3 SV=1	S	Function unknown	hypothetical protein G6O67_000208 [Ophiocordyceps sinensis]	molecular function: catalytic activity (GO:0003824)
gene-G6O67_000211	G6O67_000211	11.824963	83	19.152898	301	12.906876	81	130.050287	9320	75.74875	5277	198.806019	13451	8.48E-08	2.435701992	up	--	--	Molecular Function: DNA binding (GO:0003677);; Cellular Component: nucleus (GO:0005634);;	K02646|1.7e-06|mrr:Moror_24|K02646 regulatory protein PHO2 | (RefSeq) homeobox transcription factor	Cell cycle - yeast (ko04111)	[R]	General function prediction only	Homeodomain	Pyriculol/pyriculariol biosynthesis cluster transcription factor 1 OS=Magnaporthe oryzae (strain 70-15 / ATCC MYA-4617 / FGSC 8958) OX=242507 GN=TRF2 PE=3 SV=1	K	Transcription	hypothetical protein G6O67_000211 [Ophiocordyceps sinensis]	molecular function: binding (GO:0005488);; cellular component: cell (GO:0005623);; cellular component: organelle (GO:0043226);; cellular component: cell part (GO:0044464)
gene-G6O67_000214	G6O67_000214	4.30804	57	10.319171	303	2.536207	30	26.778078	3589	27.982716	3646	34.299191	4340	0.001643513	1.615669516	up	--	--	Biological Process: reproduction (GO:0000003);; Biological Process: regulation of DNA recombination (GO:0000018);; Biological Process: regulation of mitotic recombination (GO:0000019);; Biological Process: mitotic sister chromatid segregation (GO:0000070);; Biological Process: cell cycle checkpoint (GO:0000075);; Biological Process: DNA replication checkpoint (GO:0000076);; Molecular Function: DN…	K10997|0.0e+00|plj:VFPFJ_07963|K10997 replication fork protection complex subunit Tof1/Swi1 | (RefSeq) mating-type switching protein swi1	--	[L]	Replication, recombination and repair	Timeless protein	Topoisomerase 1-associated factor 1 OS=Magnaporthe oryzae (strain 70-15 / ATCC MYA-4617 / FGSC 8958) OX=242507 GN=TOF1 PE=3 SV=1	K	Transcription	hypothetical protein G6O67_000214 [Ophiocordyceps sinensis]	biological process: reproduction (GO:0000003);; biological process: biological regulation (GO:0065007);; biological process: cellular process (GO:0009987);; biological process: single-organism process (GO:0044699);; biological process: cellular component organization or biogenesis (GO:0071840);; molecular function: binding (GO:0005488);; cellular component: cell (GO:0005623);; cellular component:…
gene-G6O67_000215	G6O67_000215	28.503139	194	31.59828	481	26.334593	159	23.605206	1642	24.292805	1642	18.753639	1231	3.33E-09	-1.113071918	down	--	--	Molecular Function: inorganic anion exchanger activity (GO:0005452);; Cellular Component: integral component of membrane (GO:0016021);;	K24194|2.2e-277|plj:VFPFJ_07962|K24194 boron transporter | (RefSeq) anion exchange family protein	--	[P]	Inorganic ion transport and metabolism	HCO3- transporter family	Putative transporter C543.05c OS=Schizosaccharomyces pombe (strain 972 / ATCC 24843) OX=284812 GN=SPBC543.05c PE=3 SV=1	U	Intracellular trafficking, secretion, and vesicular transport	hypothetical protein G6O67_000215 [Ophiocordyceps sinensis]	molecular function: transporter activity (GO:0005215);; biological process: localization (GO:0051179);; cellular component: membrane (GO:0016020);; cellular component: membrane part (GO:0044425)
gene-G6O67_000217	G6O67_000217	129.121948	185	108.131958	348	132.69342	170	85.124252	1252	99.309395	1420	116.345955	1615	0.000274849	-1.024002479	down	--	--	Molecular Function: RNA polymerase II activity (GO:0001055);; Molecular Function: DNA binding (GO:0003677);; Cellular Component: DNA-directed RNA polymerase II, core complex (GO:0005665);; Molecular Function: protein dimerization activity (GO:0046983);;	K03008|7.7e-63|plj:VFPFJ_07959|K03008 DNA-directed RNA polymerase II subunit RPB11 | (RefSeq) DNA-directed RNA polymerase II subunit RPB11	RNA polymerase (ko03020)	[K]	Transcription	RNA polymerase Rpb3/Rpb11 dimerisation domain	DNA-directed RNA polymerase II subunit RPB11 OS=Saccharomyces cerevisiae (strain ATCC 204508 / S288c) OX=559292 GN=RPB11 PE=1 SV=1	K	Transcription	hypothetical protein G6O67_000217 [Ophiocordyceps sinensis]	molecular function: catalytic activity (GO:0003824);; biological process: metabolic process (GO:0008152);; biological process: cellular process (GO:0009987);; molecular function: binding (GO:0005488);; cellular component: cell (GO:0005623);; cellular component: membrane-enclosed lumen (GO:0031974);; cellular component: macromolecular complex (GO:0032991);; cellular component: organelle (GO:004322…
gene-G6O67_000221	G6O67_000221	9.692503	77	16.742201	296	9.237408	65	43.441059	3506	45.073734	3536	53.030941	4040	0.000113871	1.236355418	up	[M]	Cell wall/membrane/envelope biogenesis	Molecular Function: glycogen (starch) synthase activity (GO:0004373);; Biological Process: glycogen biosynthetic process (GO:0005978);;	K00693|0.0e+00|plj:VFPFJ_07956|K00693 glycogen synthase [EC:2.4.1.11] | (RefSeq) glycogen synthase	Starch and sucrose metabolism (ko00500)	[G]	Carbohydrate transport and metabolism	Glycogen synthase	Glycogen [starch] synthase OS=Neurospora crassa (strain ATCC 24698 / 74-OR23-1A / CBS 708.71 / DSM 1257 / FGSC 987) OX=367110 GN=gsy-1 PE=2 SV=2	M	Cell wall/membrane/envelope biogenesis	glycogen synthase [Ophiocordyceps sinensis CO18]	molecular function: catalytic activity (GO:0003824);; biological process: metabolic process (GO:0008152);; biological process: cellular process (GO:0009987);; biological process: single-organism process (GO:0044699)
gene-G6O67_000222	G6O67_000222	0	0	1.164232	5	0	0	9.206042	154	5.259833	86	31.323536	493	0.001655667	3.525652465	up	--	--	--	--	--	--	--	--	--	--	--	hypothetical protein G6O67_000222 [Ophiocordyceps sinensis]	--
gene-G6O67_000223	G6O67_000223	2.235469	10	34.320808	330	2.377506	10	139.986298	6159	66.517471	2845	244.558838	10157	0.006773664	2.613450261	up	--	--	--	--	--	--	--	--	--	S	Function unknown	hypothetical protein OCS_02271 [Ophiocordyceps sinensis CO18]	--
gene-G6O67_000231	G6O67_000231	43.104549	223	30.434044	380	41.057673	209	28.768097	1534	39.430092	1992	28.992582	1446	0.000175427	-1.066473552	down	--	--	Biological Process: mitotic sister chromatid cohesion (GO:0007064);;	--	--	--	--	Cohesin loading factor	--	D	Cell cycle control, cell division, chromosome partitioning	hypothetical protein G6O67_000231 [Ophiocordyceps sinensis]	biological process: cellular process (GO:0009987);; biological process: single-organism process (GO:0044699);; biological process: cellular component organization or biogenesis (GO:0071840)
gene-G6O67_000240	G6O67_000240	8.334024	21	14.62886	82	10.04926	23	91.542328	2327	80.77874	1996	55.85321	1341	1.45E-08	1.972586159	up	--	--	Molecular Function: nucleotide binding (GO:0000166);; Molecular Function: adenyl-nucleotide exchange factor activity (GO:0000774);; Biological Process: cytoplasmic translation (GO:0002181);; Molecular Function: molecular_function (GO:0003674);; Molecular Function: binding (GO:0005488);; Cellular Component: cellular_component (GO:0005575);; Cellular Component: intracellular (GO:0005622);; Cellular…	K09562|4.0e-83|plj:VFPFJ_07937|K09562 hsp70-interacting protein | (RefSeq) nucleotide exchange factor Fes1	Protein processing in endoplasmic reticulum (ko04141)	[O]	Posttranslational modification, protein turnover, chaperones	Nucleotide exchange factor Fes1	Hsp70 nucleotide exchange factor FES1 OS=Gibberella zeae (strain PH-1 / ATCC MYA-4620 / FGSC 9075 / NRRL 31084) OX=229533 GN=FES1 PE=3 SV=1	K	Transcription	hypothetical protein G6O67_000240 [Ophiocordyceps sinensis]	molecular function: binding (GO:0005488);; molecular function: molecular function regulator (GO:0098772);; biological process: biological regulation (GO:0065007);; biological process: metabolic process (GO:0008152);; biological process: cellular process (GO:0009987);; cellular component: cell (GO:0005623);; cellular component: cell part (GO:0044464);; cellular component: macromolecular complex (G…
gene-G6O67_000252	G6O67_000252	62.235001	1018	24.978588	916	48.295773	703	24.516579	4113	32.551853	5309	20.232622	3205	0.000285954	-1.535348065	down	[V]	Defense mechanisms	Molecular Function: ATP binding (GO:0005524);; Cellular Component: integral component of membrane (GO:0016021);; Molecular Function: ATPase activity (GO:0016887);; Molecular Function: ATPase activity, coupled to transmembrane movement of substances (GO:0042626);;	K05665|0.0e+00|plj:VFPFJ_07925|K05665 ATP-binding cassette, subfamily C (CFTR/MRP), member 1 [EC:7.6.2.3] | (RefSeq) ABC multidrug transporter	ABC transporters (ko02010)	[Q]	Secondary metabolites biosynthesis, transport and catabolism	ABC transporter transmembrane region	ABC-type transporter cicA OS=Emericella nidulans (strain FGSC A4 / ATCC 38163 / CBS 112.46 / NRRL 194 / M139) OX=227321 GN=cicA PE=1 SV=1	V	Defense mechanisms	hypothetical protein G6O67_000252 [Ophiocordyceps sinensis]	molecular function: binding (GO:0005488);; cellular component: membrane (GO:0016020);; cellular component: membrane part (GO:0044425);; molecular function: catalytic activity (GO:0003824);; molecular function: transporter activity (GO:0005215);; biological process: localization (GO:0051179)
gene-G6O67_000261	G6O67_000261	88.075264	451	76.153969	875	42.576309	194	48.57954	2553	51.780907	2645	55.439331	2750	0.000238767	-1.109998372	down	[R]	General function prediction only	Molecular Function: nucleotide binding (GO:0000166);; Biological Process: nitrogen catabolite regulation of transcription from RNA polymerase II promoter (GO:0001079);; Biological Process: nitrogen catabolite repression of transcription from RNA polymerase II promoter (GO:0001081);; Molecular Function: molecular_function (GO:0003674);; Molecular Function: binding (GO:0005488);; Cellular Component…	--	--	--	--	NmrA-like family	Nitrogen metabolite repression protein nmr OS=Neurospora crassa (strain ATCC 24698 / 74-OR23-1A / CBS 708.71 / DSM 1257 / FGSC 987) OX=367110 GN=nmr PE=1 SV=2	K	Transcription	nitrogen metabolite repression-(nmr)-responsible protein [Ophiocordyceps sinensis CO18]	molecular function: binding (GO:0005488);; biological process: cellular process (GO:0009987);; biological process: response to stimulus (GO:0050896);; biological process: biological regulation (GO:0065007);; cellular component: cell (GO:0005623);; cellular component: cell part (GO:0044464);; cellular component: organelle (GO:0043226)
gene-G6O67_000264	G6O67_000264	22.6672	41	14.264568	57	22.798637	36	17.032148	309	13.956453	246	14.179775	243	0.002115557	-1.116290855	down	--	--	--	--	--	--	--	--	--	S	Function unknown	hypothetical protein G6O67_000264 [Ophiocordyceps sinensis]	--
gene-G6O67_000272	G6O67_000272	21.334057	26	21.295839	57	9.160621	10	12.683883	154	15.098798	178	13.219377	151	0.004572007	-1.104353686	down	--	--	--	--	--	--	--	--	--	--	--	hypothetical protein G6O67_000272 [Ophiocordyceps sinensis]	--
gene-G6O67_000276	G6O67_000276	71.736366	1215	56.804321	2158	79.025009	1191	47.443897	8246	54.74815	9250	49.575832	8135	3.19E-06	-1.190945079	down	[R]	General function prediction only	Molecular Function: lysophospholipase activity (GO:0004622);; Cellular Component: endoplasmic reticulum membrane (GO:0005789);; Cellular Component: integral component of membrane (GO:0016021);; Biological Process: lipid catabolic process (GO:0016042);;	K14676|0.0e+00|plj:VFPFJ_00726|K14676 lysophospholipid hydrolase [EC:3.1.1.5] | (RefSeq) Patatin-like serine hydrolase	Glycerophospholipid metabolism (ko00564)	[R]	General function prediction only	Cyclic nucleotide-binding domain	Lysophospholipase NTE1 OS=Magnaporthe oryzae (strain 70-15 / ATCC MYA-4617 / FGSC 8958) OX=242507 GN=NTE1 PE=3 SV=2	S	Function unknown	Lysophospholipase like protein [Ophiocordyceps sinensis CO18]	molecular function: catalytic activity (GO:0003824);; cellular component: cell (GO:0005623);; cellular component: membrane (GO:0016020);; cellular component: organelle (GO:0043226);; cellular component: organelle part (GO:0044422);; cellular component: membrane part (GO:0044425);; cellular component: cell part (GO:0044464);; biological process: metabolic process (GO:0008152);; biological process:…
gene-G6O67_000278	G6O67_000278	55.436756	114	47.965927	220	54.672832	100	174.790344	3666	173.18602	3531	253.669571	5022	0.000133257	1.189932423	up	[R]	General function prediction only	Molecular Function: GTP binding (GO:0005525);;	K07955|4.4e-96|maw:MAC_07809|K07955 ADP-ribosylation factor-like protein 8 | (RefSeq) ADP-ribosylation factor family protein	--	[R]	General function prediction only	ADP-ribosylation factor family	ADP-ribosylation factor 1 OS=Saccharomyces cerevisiae (strain ATCC 204508 / S288c) OX=559292 GN=ARF1 PE=1 SV=3	S	Function unknown	hypothetical protein G6O67_000278 [Ophiocordyceps sinensis]	molecular function: binding (GO:0005488)
gene-G6O67_000285	G6O67_000285	24.166126	576	72.91143	3897	14.163717	301	16.239611	3972	17.503761	4162	15.835145	3657	0.001846077	-1.806739061	down	[I]	Lipid transport and metabolism	Molecular Function: enoyl-[acyl-carrier-protein] reductase (NADH) activity (GO:0004318);; Cellular Component: fatty acid synthase complex (GO:0005835);; Biological Process: fatty acid biosynthetic process (GO:0006633);; Molecular Function: hydrolase activity (GO:0016787);;	K00668|0.0e+00|plj:VFPFJ_00702|K00668 fatty acid synthase subunit beta, fungi type [EC:2.3.1.86] | (RefSeq) fatty acid synthase beta subunit dehydratase	Fatty acid biosynthesis (ko00061);; Fatty acid metabolism (ko01212)	--	--	Domain of unknown function (DUF1729)	Fatty acid synthase subunit beta OS=Yarrowia lipolytica (strain CLIB 122 / E 150) OX=284591 GN=FAS1 PE=3 SV=2	I	Lipid transport and metabolism	hypothetical protein G6O67_000285 [Ophiocordyceps sinensis]	molecular function: catalytic activity (GO:0003824);; biological process: metabolic process (GO:0008152);; biological process: single-organism process (GO:0044699);; cellular component: cell (GO:0005623);; cellular component: macromolecular complex (GO:0032991);; cellular component: cell part (GO:0044464);; biological process: cellular process (GO:0009987)
gene-G6O67_000289	G6O67_000289	8.700295	9	5.109745	12	9.896951	9	0.700684	8	2.425855	25	1.427863	14	2.98E-05	-2.937826759	down	--	--	--	--	--	--	--	--	--	--	--	hypothetical protein OCS_05960 [Ophiocordyceps sinensis CO18]	--
gene-G6O67_000290	G6O67_000290	312.27597	3277	100.681145	2370	216.069168	2018	19.25271	2074	30.949236	3241	13.066743	1329	1.28E-15	-3.97196277	down	--	--	Molecular Function: RNA polymerase II transcription factor activity, sequence-specific DNA binding (GO:0000981);; Molecular Function: DNA binding (GO:0003677);; Cellular Component: nucleus (GO:0005634);; Biological Process: transcription, DNA-templated (GO:0006351);; Molecular Function: zinc ion binding (GO:0008270);; Cellular Component: host cell nucleus (GO:0042025);;	K21451|8.8e-265|plj:VFPFJ_00699|K21451 xylanolytic transcriptional activator XlnR | (RefSeq) transcriptional activator xlnR	--	--	--	Fungal specific transcription factor domain	Xylanolytic transcriptional activator xlnR homolog OS=Magnaporthe oryzae (strain 70-15 / ATCC MYA-4617 / FGSC 8958) OX=242507 GN=xlr1 PE=3 SV=1	K	Transcription	hypothetical protein G6O67_000290 [Ophiocordyceps sinensis]	molecular function: nucleic acid binding transcription factor activity (GO:0001071);; biological process: biological regulation (GO:0065007);; molecular function: binding (GO:0005488);; cellular component: cell (GO:0005623);; cellular component: organelle (GO:0043226);; cellular component: cell part (GO:0044464);; biological process: metabolic process (GO:0008152);; biological process: cellular p…
gene-G6O67_000291	G6O67_000291	12.036848	62	15.254961	176	14.31055	66	53.007118	2797	54.571991	2800	41.497314	2068	6.54E-06	1.087406195	up	[P]	Inorganic ion transport and metabolism	Cellular Component: vacuolar membrane (GO:0005774);; Molecular Function: calcium:proton antiporter activity (GO:0015369);; Cellular Component: integral component of membrane (GO:0016021);;	K07300|1.5e-172|plj:VFPFJ_00647|K07300 Ca2+:H+ antiporter | (RefSeq) Ca2+/H+ antiporter	--	[P]	Inorganic ion transport and metabolism	Sodium/calcium exchanger protein	Vacuolar calcium ion transporter OS=Cryptococcus neoformans var. grubii serotype A (strain H99 / ATCC 208821 / CBS 10515 / FGSC 9487) OX=235443 GN=VCX1 PE=3 SV=2	P	Inorganic ion transport and metabolism	Ca2+ transporter [Ophiocordyceps sinensis CO18]	cellular component: cell (GO:0005623);; cellular component: membrane (GO:0016020);; cellular component: organelle (GO:0043226);; cellular component: organelle part (GO:0044422);; cellular component: cell part (GO:0044464);; molecular function: transporter activity (GO:0005215);; biological process: single-organism process (GO:0044699);; biological process: localization (GO:0051179);; cellular com…
gene-G6O67_000296	G6O67_000296	22.040672	122	5.522353	69	8.531008	42	61.08691	3447	68.921082	3780	59.874474	3189	0.00199397	1.634597387	up	[CIR]	Energy production and conversion;; Lipid transport and metabolism;; General function prediction only	Molecular Function: oxidoreductase activity (GO:0016491);; Molecular Function: heme binding (GO:0020037);; Molecular Function: metal ion binding (GO:0046872);;	K00101|2.2e-251|plj:VFPFJ_00694|K00101 L-lactate dehydrogenase (cytochrome) [EC:1.1.2.3] | (RefSeq) cytochrome b2, mitochondrial precursor	Pyruvate metabolism (ko00620)	[C]	Energy production and conversion	FMN-dependent dehydrogenase	Cytochrome b2, mitochondrial OS=Wickerhamomyces anomalus OX=4927 GN=CYB2 PE=1 SV=2	CI	Energy production and conversion;; Lipid transport and metabolism	hypothetical protein G6O67_000296 [Ophiocordyceps sinensis]	molecular function: catalytic activity (GO:0003824);; molecular function: binding (GO:0005488)
gene-G6O67_000302	G6O67_000302	127.910332	1070	118.96476	2232	130.583481	972	93.759888	8047	95.352364	7955	120.518097	9765	3.37E-05	-1.012731939	down	--	--	Cellular Component: integral component of membrane (GO:0016021);;	--	--	--	--	--	--	S	Function unknown	hypothetical protein G6O67_000302 [Ophiocordyceps sinensis]	cellular component: membrane (GO:0016020);; cellular component: membrane part (GO:0044425)
gene-G6O67_000320	G6O67_000320	55.647118	288	75.450523	874	58.600975	270	50.777027	2691	53.207863	2741	48.349102	2419	1.34E-07	-1.051840553	down	[ER]	Amino acid transport and metabolism;; General function prediction only	Cellular Component: mitochondrion (GO:0005739);; Molecular Function: NADPH-adrenodoxin reductase activity (GO:0015039);;	K18914|6.9e-170|plj:VFPFJ_00623|K18914 adrenodoxin-NADP+ reductase [EC:1.18.1.6] | (RefSeq) NADPH:adrenodoxin oxidoreductase	--	[F]	Nucleotide transport and metabolism	Pyridine nucleotide-disulphide oxidoreductase	Probable NADPH:adrenodoxin oxidoreductase, mitochondrial OS=Schizosaccharomyces pombe (strain 972 / ATCC 24843) OX=284812 GN=arh1 PE=3 SV=1	E	Amino acid transport and metabolism	hypothetical protein G6O67_000320 [Ophiocordyceps sinensis]	cellular component: cell (GO:0005623);; cellular component: organelle (GO:0043226);; cellular component: cell part (GO:0044464);; molecular function: catalytic activity (GO:0003824);; biological process: metabolic process (GO:0008152);; biological process: single-organism process (GO:0044699)
gene-G6O67_000323	G6O67_000323	324.201752	375	1318.772095	3416	243.119812	250	4935.633301	58500	3283.7146	37833	3339.586914	37370	0.004095167	1.849738993	up	--	--	Cellular Component: nucleosome (GO:0000786);; Molecular Function: DNA binding (GO:0003677);; Cellular Component: nucleus (GO:0005634);; Cellular Component: host cell nucleus (GO:0042025);; Molecular Function: protein heterodimerization activity (GO:0046982);;	K11254|1.6e-50|bfu:BCIN_13g04420|K11254 histone H4 | (RefSeq) hypothetical protein	--	[B]	Chromatin structure and dynamics	Centromere kinetochore component CENP-T histone fold	Histone H4.1 OS=Talaromyces funiculosus OX=28572 GN=H4.1 PE=3 SV=3	B	Chromatin structure and dynamics	hypothetical protein BN1723_005379, partial [Verticillium longisporum]	cellular component: cell (GO:0005623);; cellular component: macromolecular complex (GO:0032991);; cellular component: organelle (GO:0043226);; cellular component: organelle part (GO:0044422);; cellular component: cell part (GO:0044464);; molecular function: binding (GO:0005488);; cellular component: other organism (GO:0044215);; cellular component: other organism part (GO:0044217)
gene-G6O67_000330	G6O67_000330	1.931981	5	7.707161	40	2.806743	6	32.60931	770	29.488832	677	35.703751	796	4.26E-05	2.061818194	up	--	--	Biological Process: reproduction (GO:0000003);; Biological Process: mitotic sister chromatid segregation (GO:0000070);; Cellular Component: nuclear chromosome (GO:0000228);; Biological Process: mitotic cell cycle (GO:0000278);; Biological Process: nuclear division (GO:0000280);; Cellular Component: chromosome, centromeric region (GO:0000775);; Cellular Component: kinetochore (GO:0000776);; Cellul…	K11557|7.5e-84|plj:VFPFJ_00714|K11557 kinetochore protein Spc24, fungi type | (RefSeq) kinetochore protein SPC24	--	--	--	Spc24 subunit of Ndc80	Probable kinetochore protein SPC24 OS=Gibberella zeae (strain PH-1 / ATCC MYA-4620 / FGSC 9075 / NRRL 31084) OX=229533 GN=SPC24 PE=3 SV=1	S	Function unknown	hypothetical protein G6O67_000330 [Ophiocordyceps sinensis]	biological process: reproduction (GO:0000003);; biological process: cellular process (GO:0009987);; biological process: single-organism process (GO:0044699);; biological process: cellular component organization or biogenesis (GO:0071840);; cellular component: cell (GO:0005623);; cellular component: organelle (GO:0043226);; cellular component: organelle part (GO:0044422);; cellular component: cell…
gene-G6O67_000331	G6O67_000331	30.738234	91	29.434841	194	35.666851	94	177.887375	5353	186.222977	5447	250.05452	7103	7.31E-11	1.926927927	up	--	--	Cellular Component: integral component of membrane (GO:0016021);;	--	--	--	--	--	--	S	Function unknown	hypothetical protein G6O67_000331 [Ophiocordyceps sinensis]	cellular component: membrane (GO:0016020);; cellular component: membrane part (GO:0044425)
gene-G6O67_000335	G6O67_000335	142.236954	814	50.761272	652	287.318634	1462	65.214104	3828	65.186211	3720	55.21244	3060	0.000933224	-2.089318917	down	[E]	Amino acid transport and metabolism	Biological Process: cellular amino acid metabolic process (GO:0006520);; Molecular Function: carboxy-lyase activity (GO:0016831);; Molecular Function: pyridoxal phosphate binding (GO:0030170);;	K01593|4.3e-221|plj:VFPFJ_00732|K01593 aromatic-L-amino-acid/L-tryptophan decarboxylase [EC:4.1.1.28 4.1.1.105] | (RefSeq) aromatic-L-amino-acid decarboxylase	Tyrosine metabolism (ko00350);; Phenylalanine metabolism (ko00360);; Tryptophan metabolism (ko00380);; Indole alkaloid biosynthesis (ko00901)	[E]	Amino acid transport and metabolism	Pyridoxal-dependent decarboxylase conserved domain	--	E	Amino acid transport and metabolism	hypothetical protein G6O67_000335 [Ophiocordyceps sinensis]	biological process: metabolic process (GO:0008152);; biological process: cellular process (GO:0009987);; biological process: single-organism process (GO:0044699);; molecular function: catalytic activity (GO:0003824);; molecular function: binding (GO:0005488)
gene-G6O67_000339	G6O67_000339	36.369511	141	28.077423	245	41.566422	144	27.600958	1098	33.640202	1301	26.787285	1006	0.00064552	-1.004407446	down	--	--	--	--	--	--	--	--	--	S	Function unknown	hypothetical protein OCS_05471 [Ophiocordyceps sinensis CO18]	--
gene-G6O67_000344	G6O67_000344	16.57267	149	13.977752	282	7.914609	64	103.768921	9556	124.781174	11170	104.573425	9092	4.19E-18	2.370061083	up	[J]	Translation, ribosomal structure and biogenesis	Molecular Function: aspartate-tRNA ligase activity (GO:0004815);; Molecular Function: ATP binding (GO:0005524);; Cellular Component: cytoplasm (GO:0005737);; Biological Process: aspartyl-tRNA aminoacylation (GO:0006422);;	K24278|0.0e+00|plj:VFPFJ_00684|K24278 ergosteryl-3beta-O-L-aspartate synthase [EC:6.1.1.12 2.-.-.-] | (RefSeq) aspartyl-tRNA synthetase	Aminoacyl-tRNA biosynthesis (ko00970)	[J]	Translation, ribosomal structure and biogenesis	tRNA synthetases class II (D, K and N)	Aspartate--tRNA ligase, cytoplasmic OS=Saccharomyces cerevisiae (strain ATCC 204508 / S288c) OX=559292 GN=DPS1 PE=1 SV=3	J	Translation, ribosomal structure and biogenesis	hypothetical protein G6O67_000344 [Ophiocordyceps sinensis]	molecular function: catalytic activity (GO:0003824);; molecular function: binding (GO:0005488);; cellular component: cell (GO:0005623);; cellular component: cell part (GO:0044464);; biological process: metabolic process (GO:0008152);; biological process: cellular process (GO:0009987);; biological process: single-organism process (GO:0044699)
gene-G6O67_000345	G6O67_000345	60.798641	721	45.239857	1203	71.91243	759	13.304098	1618	17.566191	2077	12.714513	1460	1.13E-19	-2.7608395	down	[QV]	Secondary metabolites biosynthesis, transport and catabolism;; Defense mechanisms	Molecular Function: NADPH-hemoprotein reductase activity (GO:0003958);; Molecular Function: iron ion binding (GO:0005506);; Molecular Function: FMN binding (GO:0010181);; Molecular Function: heme binding (GO:0020037);; Molecular Function: aromatase activity (GO:0070330);;	K14338|0.0e+00|plj:VFPFJ_00682|K14338 cytochrome P450 / NADPH-cytochrome P450 reductase [EC:1.14.14.1 1.6.2.4] | (RefSeq) NADPH cytochrome P450	Fatty acid degradation (ko00071);; Tryptophan metabolism (ko00380)	[C]	Energy production and conversion	Cytochrome P450	Bifunctional cytochrome P450/NADPH--P450 reductase OS=Fusarium oxysporum OX=5507 GN=CYP505 PE=1 SV=1	P	Inorganic ion transport and metabolism	hypothetical protein G6O67_000345 [Ophiocordyceps sinensis]	molecular function: catalytic activity (GO:0003824);; biological process: metabolic process (GO:0008152);; biological process: single-organism process (GO:0044699);; molecular function: binding (GO:0005488)
gene-G6O67_000346	G6O67_000346	18.092634	21	7.270401	19	10.095958	11	4.569801	54	6.288782	72	2.673204	30	0.000400711	-2.068024903	down	--	--	--	--	--	--	--	--	--	P	Inorganic ion transport and metabolism	hypothetical protein G6O67_000346 [Ophiocordyceps sinensis]	--
gene-G6O67_000350	G6O67_000350	169.416534	1548	121.077301	2482	113.895561	927	46.873604	4397	49.77705	4539	45.891991	4064	3.25E-27	-2.221612776	down	--	--	Molecular Function: lysophospholipase activity (GO:0004622);; Biological Process: phospholipid catabolic process (GO:0009395);; Cellular Component: integral component of membrane (GO:0016021);;	K16342|0.0e+00|plj:VFPFJ_00676|K16342 cytosolic phospholipase A2 [EC:3.1.1.4] | (RefSeq) phospholipase A2 (PlaA)	Glycerophospholipid metabolism (ko00564);; Ether lipid metabolism (ko00565);; Arachidonic acid metabolism (ko00590);; Linoleic acid metabolism (ko00591);; alpha-Linolenic acid metabolism (ko00592)	[I]	Lipid transport and metabolism	Lysophospholipase catalytic domain	Lysophospholipase 3 OS=Candida albicans OX=5476 GN=PLB3 PE=3 SV=2	I	Lipid transport and metabolism	cytosolic phospholipase A2 zeta [Ophiocordyceps sinensis CO18]	molecular function: catalytic activity (GO:0003824);; biological process: metabolic process (GO:0008152);; biological process: cellular process (GO:0009987);; biological process: single-organism process (GO:0044699);; cellular component: membrane (GO:0016020);; cellular component: membrane part (GO:0044425)
gene-G6O67_000353	G6O67_000353	6.248184	41	3.208806	47	8.599404	50	3.523871	233	3.564408	228	4.260339	266	0.004917819	-1.393654366	down	[G]	Carbohydrate transport and metabolism	Cellular Component: integral component of membrane (GO:0016021);; Molecular Function: transmembrane transporter activity (GO:0022857);;	K11230|4.4e-81|ani:AN1180.2|K11230 mitogen-activated protein kinase kinase kinase [EC:2.7.11.25] | (RefSeq) hypothetical protein	MAPK signaling pathway - yeast (ko04011)	[R]	General function prediction only	Major Facilitator Superfamily	Efflux pump vrtL OS=Penicillium aethiopicum OX=36650 GN=vrtL PE=1 SV=1	G	Carbohydrate transport and metabolism	hypothetical protein G6O67_000353 [Ophiocordyceps sinensis]	cellular component: membrane (GO:0016020);; cellular component: membrane part (GO:0044425);; molecular function: transporter activity (GO:0005215);; biological process: localization (GO:0051179)
gene-G6O67_000359	G6O67_000359	32.126347	170	21.210527	251	33.461166	158	168.070557	9099	254.854446	13411	316.000824	16150	1.57E-09	2.319999138	up	--	--	--	--	--	--	--	--	--	S	Function unknown	hypothetical protein G6O67_000359 [Ophiocordyceps sinensis]	--
gene-G6O67_000364	G6O67_000364	937.475281	750	2437.847168	4372	530.349121	378	723.060913	5934	861.496155	6872	557.145325	4317	0.006016592	-1.529715553	down	--	--	Molecular Function: kinase activity (GO:0016301);;	--	--	--	--	Peptidase inhibitor I9	--	S	Function unknown	pyruvate dehydrogenase kinase [Ophiocordyceps sinensis CO18]	molecular function: catalytic activity (GO:0003824)
gene-G6O67_000365	G6O67_000365	114.460068	685	513.559326	6894	47.050163	251	60.942429	3744	61.632763	3681	53.804222	3121	0.00085617	-2.487506025	down	[QV]	Secondary metabolites biosynthesis, transport and catabolism;; Defense mechanisms	Molecular Function: monooxygenase activity (GO:0004497);; Molecular Function: iron ion binding (GO:0005506);; Molecular Function: oxidoreductase activity, acting on paired donors, with incorporation or reduction of molecular oxygen (GO:0016705);; Molecular Function: heme binding (GO:0020037);;	K09831|8.8e-294|plj:VFPFJ_00660|K09831 sterol 22-desaturase [EC:1.14.19.41] | (RefSeq) cytochrome P450 61	Steroid biosynthesis (ko00100)	[QI]	Secondary metabolites biosynthesis, transport and catabolism;; Lipid transport and metabolism	Cytochrome P450	Cytochrome P450 monooxygenase oblE OS=Emericella variicolor OX=1549217 GN=oblE PE=3 SV=1	Q	Secondary metabolites biosynthesis, transport and catabolism	hypothetical protein G6O67_000365 [Ophiocordyceps sinensis]	molecular function: catalytic activity (GO:0003824);; biological process: metabolic process (GO:0008152);; biological process: single-organism process (GO:0044699);; molecular function: binding (GO:0005488)
gene-G6O67_000370	G6O67_000370	267.914429	1482	184.11174	2284	209.134079	1029	14.331611	814	15.107297	834	17.356928	931	1.85E-78	-4.521271647	down	--	--	--	--	--	--	--	--	--	S	Function unknown	hypothetical protein G6O67_000370 [Ophiocordyceps sinensis]	--
gene-G6O67_000371	G6O67_000371	93.740585	439	130.512268	1369	80.053421	333	63.198692	3033	58.170856	2714	53.76133	2436	4.84E-11	-1.518145188	down	[P]	Inorganic ion transport and metabolism	Cellular Component: integral component of membrane (GO:0016021);; Molecular Function: metal ion transmembrane transporter activity (GO:0046873);;	K14713|5.5e-166|plj:VFPFJ_00736|K14713 solute carrier family 39 (zinc transporter), member 7 | (RefSeq) imidazoleglycerol-phosphate dehydratase	--	[P]	Inorganic ion transport and metabolism	ZIP Zinc transporter	Zinc transporter YKE4 OS=Saccharomyces cerevisiae (strain ATCC 204508 / S288c) OX=559292 GN=YKE4 PE=1 SV=1	P	Inorganic ion transport and metabolism	hypothetical protein G6O67_000371 [Ophiocordyceps sinensis]	cellular component: membrane (GO:0016020);; cellular component: membrane part (GO:0044425);; molecular function: transporter activity (GO:0005215);; biological process: localization (GO:0051179)
gene-G6O67_000372	G6O67_000372	1803.573364	10072	1298.706055	16270	1754.596313	8720	830.681763	47619	997.943665	55609	1195.393311	64695	2.20E-06	-1.408455681	down	--	--	Molecular Function: hydrolase activity, hydrolyzing O-glycosyl compounds (GO:0004553);; Biological Process: carbohydrate metabolic process (GO:0005975);;	K01199|3.4e-106|plj:VFPFJ_00737|K01199 glucan endo-1,3-beta-D-glucosidase [EC:3.2.1.39] | (RefSeq) glucan 1,3-beta-glucosidase	Starch and sucrose metabolism (ko00500)	--	--	Glycosyl hydrolases family 17	Probable glucan endo-1,3-beta-glucosidase eglC OS=Aspergillus terreus (strain NIH 2624 / FGSC A1156) OX=341663 GN=eglC PE=3 SV=1	G	Carbohydrate transport and metabolism	hypothetical protein G6O67_000372 [Ophiocordyceps sinensis]	molecular function: catalytic activity (GO:0003824);; biological process: metabolic process (GO:0008152)
gene-G6O67_000376	G6O67_000376	70.888039	363	47.715992	547	50.084244	228	285.842041	14986	237.611938	12109	322.611389	15968	1.00E-08	1.593415987	up	[EF]	Amino acid transport and metabolism;; Nucleotide transport and metabolism	Molecular Function: carbamoyl-phosphate synthase (glutamine-hydrolyzing) activity (GO:0004088);; Biological Process: 'de novo' pyrimidine nucleobase biosynthetic process (GO:0006207);; Biological Process: glutamine metabolic process (GO:0006541);;	K01956|1.6e-240|plj:VFPFJ_00771|K01956 carbamoyl-phosphate synthase small subunit [EC:6.3.5.5] | (RefSeq) carbamoyl-phosphate synthase arginine-specific small chain, mitochondrial precursor	Pyrimidine metabolism (ko00240);; Alanine, aspartate and glutamate metabolism (ko00250)	[R]	General function prediction only	Carbamoyl-phosphate synthase small chain, CPSase domain	Carbamoyl-phosphate synthase arginine-specific small chain OS=Hypocrea virens OX=29875 GN=cpa1 PE=3 SV=1	F	Nucleotide transport and metabolism	Carbamoyl-phosphate synthase [Ophiocordyceps sinensis CO18]	molecular function: catalytic activity (GO:0003824);; biological process: metabolic process (GO:0008152);; biological process: cellular process (GO:0009987);; biological process: single-organism process (GO:0044699)
gene-G6O67_000386	G6O67_000386	23.194666	263	23.900482	608	19.892818	201	93.189964	10844	83.254562	9417	106.082222	11654	3.45E-10	1.345426762	up	--	--	Molecular Function: protein binding (GO:0005515);;	K15073|8.7e-08|spo:SPBC1703.06|K15073 ubiquitin ligase complex F-box protein UFO1 | (RefSeq) pof10; F-box protein Pof10	--	--	--	F-box-like	--	S	Function unknown	hypothetical protein G6O67_000386 [Ophiocordyceps sinensis]	molecular function: binding (GO:0005488)
gene-G6O67_000390	G6O67_000390	19.998741	93	12.41863	129	18.044621	75	76.633965	3642	91.005074	4205	137.31015	6161	2.38E-06	1.845061542	up	--	--	Cellular Component: integral component of membrane (GO:0016021);;	--	--	--	--	--	--	S	Function unknown	hypothetical protein OCS_04918 [Ophiocordyceps sinensis CO18]	cellular component: membrane (GO:0016020);; cellular component: membrane part (GO:0044425)
gene-G6O67_000392	G6O67_000392	16.688046	105	4.619285	66	8.193051	46	48.595043	3130	50.953041	3190	50.967686	3099	0.001106101	1.598457917	up	--	--	Molecular Function: transcription factor activity, sequence-specific DNA binding (GO:0003700);; Cellular Component: nucleus (GO:0005634);; Molecular Function: zinc ion binding (GO:0008270);; Molecular Function: sequence-specific DNA binding (GO:0043565);;	K09184|1.1e-190|plj:VFPFJ_00755|K09184 GATA-binding protein, other eukaryote | (RefSeq) Zn-finger gata type domain-containing protein	--	[K]	Transcription	GATA zinc finger	GATA-type transcription factor sre OS=Neurospora crassa (strain ATCC 24698 / 74-OR23-1A / CBS 708.71 / DSM 1257 / FGSC 987) OX=367110 GN=sre PE=1 SV=1	K	Transcription	hypothetical protein G6O67_000392 [Ophiocordyceps sinensis]	molecular function: nucleic acid binding transcription factor activity (GO:0001071);; biological process: biological regulation (GO:0065007);; cellular component: cell (GO:0005623);; cellular component: organelle (GO:0043226);; cellular component: cell part (GO:0044464);; molecular function: binding (GO:0005488)
gene-G6O67_000395	G6O67_000395	4.535923	30	3.464525	50	5.171063	30	15.615061	1026	18.445181	1177	16.917683	1049	9.15E-05	1.215291334	up	[G]	Carbohydrate transport and metabolism	Cellular Component: integral component of membrane (GO:0016021);; Molecular Function: transmembrane transporter activity (GO:0022857);;	K22913|3.4e-118|bor:COCMIDRAFT_32107|K22913 phosphatidylinositol 3,5-bisphosphate 5-phosphatase [EC:3.1.3.-] | (RefSeq) hypothetical protein	Inositol phosphate metabolism (ko00562)	[G]	Carbohydrate transport and metabolism	Major Facilitator Superfamily	MFS transporter prlL OS=Fungal sp. (strain NRRL 50135) OX=1547289 GN=prlL PE=3 SV=1	G	Carbohydrate transport and metabolism	hypothetical protein G6O67_000395 [Ophiocordyceps sinensis]	cellular component: membrane (GO:0016020);; cellular component: membrane part (GO:0044425);; molecular function: transporter activity (GO:0005215);; biological process: localization (GO:0051179)
gene-G6O67_000397	G6O67_000397	4.905335	28	2.701052	34	3.23004	16	0.881102	50	0.772268	43	1.113682	60	2.91E-09	-2.636066243	down	[G]	Carbohydrate transport and metabolism	Biological Process: carbohydrate transport (GO:0008643);; Cellular Component: integral component of membrane (GO:0016021);; Molecular Function: transmembrane transporter activity (GO:0022857);;	K08178|8.4e-174|maj:MAA_01222|K08178 MFS transporter, SHS family, lactate transporter | (RefSeq) hypothetical protein	--	--	--	Major Facilitator Superfamily	Carboxylic acid transporter protein homolog OS=Saccharomyces cerevisiae (strain ATCC 204508 / S288c) OX=559292 GN=JEN1 PE=1 SV=1	G	Carbohydrate transport and metabolism	sugar transporter family protein [Ophiocordyceps sinensis CO18]	biological process: single-organism process (GO:0044699);; biological process: localization (GO:0051179);; cellular component: membrane (GO:0016020);; cellular component: membrane part (GO:0044425);; molecular function: transporter activity (GO:0005215)
gene-G6O67_000399	G6O67_000399	54.317299	360	73.781319	1096	47.629452	281	33.555698	2280	24.63232	1627	36.631786	2350	5.53E-08	-1.597166913	down	[E]	Amino acid transport and metabolism	Molecular Function: methylenetetrahydrofolate reductase (NAD(P)H) activity (GO:0004489);; Biological Process: methionine metabolic process (GO:0006555);; Biological Process: tetrahydrofolate interconversion (GO:0035999);;	K00297|0.0e+00|plj:VFPFJ_00742|K00297 methylenetetrahydrofolate reductase (NADPH) [EC:1.5.1.20] | (RefSeq) methylenetetrahydrofolate reductase 2	One carbon pool by folate (ko00670);; Carbon metabolism (ko01200)	[E]	Amino acid transport and metabolism	Methylenetetrahydrofolate reductase	Methylenetetrahydrofolate reductase 1 OS=Schizosaccharomyces pombe (strain 972 / ATCC 24843) OX=284812 GN=met9 PE=1 SV=1	E	Amino acid transport and metabolism	methylenetetrahydrofolate reductase 1 [Ophiocordyceps sinensis CO18]	molecular function: catalytic activity (GO:0003824);; biological process: metabolic process (GO:0008152);; biological process: single-organism process (GO:0044699);; biological process: cellular process (GO:0009987)
gene-G6O67_000400	G6O67_000400	15.450962	118	13.526139	231	11.508954	78	62.889	4903	65.842926	4990	67.013	4932	2.47E-16	1.539826466	up	--	--	Molecular Function: RNA binding (GO:0003723);; Biological Process: mRNA processing (GO:0006397);; Molecular Function: metal ion binding (GO:0046872);;	K13192|1.2e-178|fox:FOXG_06274|K13192 RNA-binding protein 26 | (RefSeq) hypothetical protein	--	[R]	General function prediction only	RNA recognition motif. (a.k.a. RRM, RBD, or RNP domain)	Uncharacterized RNA-binding protein C902.04 OS=Schizosaccharomyces pombe (strain 972 / ATCC 24843) OX=284812 GN=SPBC902.04 PE=1 SV=1	S	Function unknown	hypothetical protein G6O67_000400 [Ophiocordyceps sinensis]	molecular function: binding (GO:0005488);; biological process: metabolic process (GO:0008152);; biological process: cellular process (GO:0009987)
gene-G6O67_000403	G6O67_000403	32.61721	204	37.863613	530	17.377697	97	145.867218	9343	120.195702	7484	185.118301	11194	5.66E-06	1.633606094	up	--	--	Cellular Component: integral component of membrane (GO:0016021);;	--	--	[T]	Signal transduction mechanisms	Organic solute transporter Ostalpha	Transmembrane protein 184 homolog C30D11.06c OS=Schizosaccharomyces pombe (strain 972 / ATCC 24843) OX=284812 GN=SPAC30D11.06c PE=1 SV=1	S	Function unknown	DUF300 domain protein [Ophiocordyceps sinensis CO18]	cellular component: membrane (GO:0016020);; cellular component: membrane part (GO:0044425)
gene-G6O67_000409	G6O67_000409	77.735603	506	177.686234	2594	41.024139	238	11.536351	771	13.841219	899	6.080345	384	1.70E-12	-3.836674452	down	[G]	Carbohydrate transport and metabolism	Cellular Component: integral component of membrane (GO:0016021);; Molecular Function: transmembrane transporter activity (GO:0022857);;	K08158|2.5e-76|pfy:PFICI_12566|K08158 MFS transporter, DHA1 family, multidrug resistance protein | (RefSeq) hypothetical protein	--	[R]	General function prediction only	Major Facilitator Superfamily	MFS transporter cpaT OS=Aspergillus oryzae OX=5062 GN=cpaT PE=3 SV=1	G	Carbohydrate transport and metabolism	hypothetical protein G6O67_000409 [Ophiocordyceps sinensis]	cellular component: membrane (GO:0016020);; cellular component: membrane part (GO:0044425);; molecular function: transporter activity (GO:0005215);; biological process: localization (GO:0051179)
gene-G6O67_000410	G6O67_000410	63.693016	334	79.780487	936	45.404484	212	24.29917	1305	23.121635	1207	23.207977	1177	6.92E-20	-2.132962318	down	[M]	Cell wall/membrane/envelope biogenesis	Molecular Function: UDP-N-acetylglucosamine-dolichyl-phosphate N-acetylglucosaminephosphotransferase activity (GO:0003975);; Biological Process: dolichol-linked oligosaccharide biosynthetic process (GO:0006488);; Molecular Function: phospho-N-acetylmuramoyl-pentapeptide-transferase activity (GO:0008963);; Cellular Component: integral component of membrane (GO:0016021);;	K01001|1.4e-242|nhe:NECHADRAFT_91141|K01001 UDP-N-acetylglucosamine--dolichyl-phosphate N-acetylglucosaminephosphotransferase [EC:2.7.8.15] | (RefSeq) hypothetical protein	N-Glycan biosynthesis (ko00510)	[G]	Carbohydrate transport and metabolism	Glycosyl transferase family 4	UDP-N-acetylglucosamine--dolichyl-phosphate N-acetylglucosaminephosphotransferase OS=Saccharomyces cerevisiae (strain ATCC 204508 / S288c) OX=559292 GN=ALG7 PE=3 SV=1	M	Cell wall/membrane/envelope biogenesis	hypothetical protein G6O67_000410 [Ophiocordyceps sinensis]	molecular function: catalytic activity (GO:0003824);; biological process: metabolic process (GO:0008152);; biological process: cellular process (GO:0009987);; biological process: single-organism process (GO:0044699);; cellular component: membrane (GO:0016020);; cellular component: membrane part (GO:0044425)
gene-G6O67_000414	G6O67_000414	6.419517	33	8.293465	95	2.144928	10	34.208805	1790	33.780605	1718	23.393276	1156	0.000223095	1.652548765	up	--	--	Biological Process: chromatin silencing at rDNA (GO:0000183);; Cellular Component: nuclear chromosome (GO:0000228);; Cellular Component: chromosome, centromeric region (GO:0000775);; Cellular Component: chromatin (GO:0000785);; Cellular Component: nuclear chromatin (GO:0000790);; Cellular Component: cellular_component (GO:0005575);; Cellular Component: intracellular (GO:0005622);; Cellular Compon…	--	--	--	--	Protein of unknown function (DUF2418)	--	S	Function unknown	hypothetical protein G6O67_000414 [Ophiocordyceps sinensis]	biological process: cellular process (GO:0009987);; biological process: single-organism process (GO:0044699);; biological process: biological regulation (GO:0065007);; biological process: cellular component organization or biogenesis (GO:0071840);; cellular component: cell (GO:0005623);; cellular component: organelle (GO:0043226);; cellular component: organelle part (GO:0044422);; cellular compon…
gene-G6O67_000415	G6O67_000415	14.348014	155	6.82916	166	8.994981	87	7.174147	795	9.536226	1027	7.637918	799	0.005448925	-1.025227819	down	--	--	--	--	--	--	--	--	--	S	Function unknown	hypothetical protein G6O67_000415 [Ophiocordyceps sinensis]	--
gene-G6O67_000417	G6O67_000417	6.738812	59	4.220286	82	3.042635	24	20.831112	1848	17.607458	1518	13.070918	1095	0.002123433	1.130124698	up	[E]	Amino acid transport and metabolism	Molecular Function: 3-isopropylmalate dehydratase activity (GO:0003861);; Biological Process: leucine biosynthetic process (GO:0009098);; Cellular Component: 3-isopropylmalate dehydratase complex (GO:0009316);; Molecular Function: 4 iron, 4 sulfur cluster binding (GO:0051539);;	K01702|0.0e+00|plj:VFPFJ_00798|K01702 3-isopropylmalate dehydratase [EC:4.2.1.33] | (RefSeq) 3-isopropylmalate dehydratase	Valine, leucine and isoleucine biosynthesis (ko00290);; 2-Oxocarboxylic acid metabolism (ko01210);; Biosynthesis of amino acids (ko01230)	[E]	Amino acid transport and metabolism	Aconitase family (aconitate hydratase)	3-isopropylmalate dehydratase OS=Rhizomucor pusillus OX=4840 GN=LEUA PE=3 SV=1	E	Amino acid transport and metabolism	hypothetical protein G6O67_000417 [Ophiocordyceps sinensis]	molecular function: catalytic activity (GO:0003824);; biological process: metabolic process (GO:0008152);; biological process: cellular process (GO:0009987);; biological process: single-organism process (GO:0044699);; cellular component: cell (GO:0005623);; cellular component: macromolecular complex (GO:0032991);; cellular component: cell part (GO:0044464);; molecular function: binding (GO:000548…
gene-G6O67_000421	G6O67_000421	1.198256	6	0.314707	4	1.139851	5	50.285576	2545	110.339676	5428	13.692739	655	2.62E-10	4.969612395	up	[T]	Signal transduction mechanisms	--	--	--	--	--	Alpha/beta hydrolase of unknown function (DUF1100)	Hydrolase acrC OS=Aspergillus aculeatus (strain ATCC 16872 / CBS 172.66 / WB 5094) OX=690307 GN=acrC PE=2 SV=1	S	Function unknown	hypothetical protein G6O67_000421 [Ophiocordyceps sinensis]	--
gene-G6O67_000422	G6O67_000422	0	0	2.314606	18	1.692549	6	284.560944	9827	258.177521	8667	198.049454	6457	6.65E-41	6.393114784	up	--	--	--	--	--	--	--	Protein of unknown function (DUF3632)	--	S	Function unknown	hypothetical protein G6O67_000422 [Ophiocordyceps sinensis]	--
gene-G6O67_000423	G6O67_000423	6.125633	12	4.531001	19	3.871826	7	1322.219482	24713	913.192932	16592	477.955902	8434	5.39E-44	6.571942692	up	--	--	Molecular Function: RNA binding (GO:0003723);; Molecular Function: endoribonuclease activity (GO:0004521);;	--	--	--	--	--	--	S	Function unknown	hirsutellin A [Ophiocordyceps sinensis CO18]	molecular function: binding (GO:0005488);; molecular function: catalytic activity (GO:0003824);; biological process: metabolic process (GO:0008152);; biological process: cellular process (GO:0009987)
gene-G6O67_000424	G6O67_000424	120.310837	221	93.980583	387	150.556351	246	112.961678	2125	114.477768	2093	66.756683	1186	0.004246134	-1.059220634	down	--	--	--	--	--	--	--	--	--	--	--	hypothetical protein G6O67_000424 [Ophiocordyceps sinensis]	--
gene-G6O67_000430	G6O67_000430	5.816844	47	0.546857	10	6.898395	50	0	0	0.01692	2	0	0	1.27E-14	-8.344326417	down	[S]	Function unknown	Molecular Function: metalloendopeptidase activity (GO:0004222);; Cellular Component: extracellular space (GO:0005615);; Molecular Function: zinc ion binding (GO:0008270);;	K01417|3.4e-139|plj:VFPFJ_04192|K01417 extracellular elastinolytic metalloproteinase [EC:3.4.24.-] | (RefSeq) extracellular elastinolytic metalloproteinase precursor	--	--	--	Fungalysin metallopeptidase (M36)	Extracellular metalloproteinase mep OS=Aspergillus flavus (strain ATCC 200026 / FGSC A1120 / NRRL 3357 / JCM 12722 / SRRC 167) OX=332952 GN=mep PE=3 SV=1	O	Posttranslational modification, protein turnover, chaperones	hypothetical protein G6O67_000430 [Ophiocordyceps sinensis]	molecular function: catalytic activity (GO:0003824);; biological process: metabolic process (GO:0008152);; cellular component: extracellular region (GO:0005576);; cellular component: extracellular region part (GO:0044421);; molecular function: binding (GO:0005488)
gene-G6O67_000439	G6O67_000439	5.344339	21	5.158555	44	4.886644	17	2.52137	98	3.276398	124	2.876783	106	7.07E-06	-1.564663365	down	--	--	--	--	--	--	--	--	--	--	--	hypothetical protein G6O67_000439 [Ophiocordyceps sinensis]	--
gene-G6O67_000440	G6O67_000440	13.60001	51	4.113922	35	14.548196	48	4.085046	156	6.483042	240	6.746469	242	0.007612924	-1.590529383	down	--	--	--	--	--	--	--	--	--	S	Function unknown	hypothetical protein G6O67_000440 [Ophiocordyceps sinensis]	--
gene-G6O67_000443	G6O67_000443	13.771137	27	15.128654	66	22.907827	40	12.877591	254	12.492568	240	13.962593	260	0.002423325	-1.133644266	down	--	--	Molecular Function: oxidoreductase activity (GO:0016491);;	--	--	--	--	--	--	S	Function unknown	hypothetical protein G6O67_008904 [Ophiocordyceps sinensis]	molecular function: catalytic activity (GO:0003824)
gene-G6O67_000444	G6O67_000444	44026.92334	110970	20928.78345	118346	50610.25586	113431	21.460324	572	18.704576	487	20.132987	491	2.11E-185	-11.44745652	down	--	--	Cellular Component: integral component of membrane (GO:0016021);;	--	--	--	--	--	--	S	Function unknown	hypothetical protein G6O67_000444 [Ophiocordyceps sinensis]	cellular component: membrane (GO:0016020);; cellular component: membrane part (GO:0044425)
gene-G6O67_000445	G6O67_000445	7899.978272	26201	8802.768616	65377	6423.469318	19028	2.475363	77	1.484878	45	1.4501	47	0	-12.78516931	down	--	--	--	--	--	--	--	--	--	--	--	hypothetical protein G6O67_000445 [Ophiocordyceps sinensis]	--
gene-G6O67_000457	G6O67_000457	31.884926	36	16.278223	41	28.608513	29	9.643872	112	9.740547	109	9.503998	104	2.19E-07	-2.086335101	down	--	--	--	--	--	--	--	--	--	--	--	hypothetical protein G6O67_000457 [Ophiocordyceps sinensis]	--
gene-G6O67_000458	G6O67_000458	37.395069	46	42.330532	115	35.87542	39	24.07548	300	24.141998	292	26.370485	310	5.91E-08	-1.366503551	down	--	--	--	--	--	--	--	--	--	--	--	hypothetical protein OCS_00311 [Ophiocordyceps sinensis CO18]	--
gene-G6O67_000463	G6O67_000463	3.51952	19	6.429939	74	3.441294	16	20.358173	1070	16.754375	856	15.71316	780	0.000917841	1.163193931	up	--	--	Cellular Component: integral component of membrane (GO:0016021);; Molecular Function: transmembrane transporter activity (GO:0022857);;	K15287|1.2e-158|plj:VFPFJ_06178|K15287 solute carrier family 35, member F1/2 | (RefSeq) hypothetical protein	--	[S]	Function unknown	Solute carrier family 35	Uncharacterized solute carrier family 35 member C320.08 OS=Schizosaccharomyces pombe (strain 972 / ATCC 24843) OX=284812 GN=SPCC320.08 PE=1 SV=1	EG	Amino acid transport and metabolism;; Carbohydrate transport and metabolism	hypothetical protein G6O67_000463 [Ophiocordyceps sinensis]	cellular component: membrane (GO:0016020);; cellular component: membrane part (GO:0044425);; molecular function: transporter activity (GO:0005215);; biological process: localization (GO:0051179)
gene-G6O67_000464	G6O67_000464	8.801384	63	6.646671	105	12.275841	70	112.395757	8262	211.689251	15092	145.032243	10036	1.99E-19	3.366000324	up	--	--	Molecular Function: catalytic activity (GO:0003824);;	--	--	--	--	PLD-like domain	--	S	Function unknown	hypothetical protein G6O67_000464 [Ophiocordyceps sinensis]	molecular function: catalytic activity (GO:0003824)
gene-G6O67_000469	G6O67_000469	15.739355	35	4.335287	22	21.630648	43	1.822846	42	1.995561	44	1.634968	36	2.76E-08	-3.535355749	down	[S]	Function unknown	Cellular Component: extracellular region (GO:0005576);;	K15071|8.7e-13|ani:AN0358.2|K15071 recyclin-1 | (RefSeq) hypothetical protein	--	[S]	Function unknown	Cysteine-rich secretory protein family	Repressed by EFG1 protein 1 OS=Candida albicans (strain SC5314 / ATCC MYA-2876) OX=237561 GN=RBE1 PE=1 SV=1	S	Function unknown	hypothetical protein G6O67_000469 [Ophiocordyceps sinensis]	cellular component: extracellular region (GO:0005576)
gene-G6O67_000473	G6O67_000473	99.63855	742	85.034401	1419	97.371498	645	37.996094	2902	38.319042	2845	32.943138	2375	3.19E-29	-2.100599576	down	--	--	--	K22069|7.4e-16|pbn:PADG_12031|K22069 LYR motif-containing protein 4 | (RefSeq) PADG_06071, PADG_06072; hypothetical protein	--	--	--	--	--	S	Function unknown	hypothetical protein G6O67_000473 [Ophiocordyceps sinensis]	--
gene-G6O67_000477	G6O67_000477	0	0	0	0	0	0	61.378849	497	154.215851	1213	60.331501	461	1.33E-08	7.183640111	up	--	--	--	--	--	--	--	--	--	--	--	hypothetical protein G6O67_000477 [Ophiocordyceps sinensis]	--
gene-G6O67_000478	G6O67_000478	9.170531	45	8.766433	96	5.942237	26	23.651562	1181	25.576473	1242	38.645435	1822	0.002198818	1.138844054	up	--	--	Biological Process: ribosomal large subunit assembly (GO:0000027);; Cellular Component: nuclear chromosome (GO:0000228);; Cellular Component: chromatin (GO:0000785);; Cellular Component: nuclear chromatin (GO:0000790);; Cellular Component: heterochromatin (GO:0000792);; Molecular Function: molecular_function (GO:0003674);; Molecular Function: chromatin binding (GO:0003682);; Molecular Function: b…	K14829|2.5e-174|tre:TRIREDRAFT_80528|K14829 pre-rRNA-processing protein IPI3 | (RefSeq) hypothetical protein	--	--	--	WD domain, G-beta repeat	--	S	Function unknown	hypothetical protein G6O67_000478 [Ophiocordyceps sinensis]	biological process: cellular process (GO:0009987);; biological process: cellular component organization or biogenesis (GO:0071840);; cellular component: cell (GO:0005623);; cellular component: organelle (GO:0043226);; cellular component: organelle part (GO:0044422);; cellular component: cell part (GO:0044464);; cellular component: membrane-enclosed lumen (GO:0031974);; molecular function: binding…
gene-G6O67_000480	G6O67_000480	14.054184	15	11.457072	27	20.21505	19	10.059591	108	12.488282	131	8.367407	85	0.005445702	-1.262234762	down	--	--	--	--	--	--	--	--	--	--	--	hypothetical protein OCS_05889 [Ophiocordyceps sinensis CO18]	--
gene-G6O67_000483	G6O67_000483	14.662117	64	10.475826	103	16.363279	64	48.643337	2179	94.38488	4110	63.290821	2677	7.12E-05	1.54851948	up	[O]	Posttranslational modification, protein turnover, chaperones	Molecular Function: aminopeptidase activity (GO:0004177);; Molecular Function: metal ion binding (GO:0046872);;	K05994|5.1e-142|nhe:NECHADRAFT_99154|K05994 bacterial leucyl aminopeptidase [EC:3.4.11.10] | (RefSeq) hypothetical protein	--	[OPR]	Posttranslational modification, protein turnover, chaperones;; Inorganic ion transport and metabolism;; General function prediction only	Peptidase family M28	Leucine aminopeptidase 1 OS=Nectria haematococca (strain 77-13-4 / ATCC MYA-4622 / FGSC 9596 / MPVI) OX=660122 GN=LAP1 PE=3 SV=1	S	Function unknown	aminopeptidase [Ophiocordyceps sinensis CO18]	molecular function: catalytic activity (GO:0003824);; biological process: metabolic process (GO:0008152);; molecular function: binding (GO:0005488)
gene-G6O67_000487	G6O67_000487	17.993246	63	13.895689	108	6.447292	20	101.31916	3603	134.657486	4655	160.477173	5388	3.66E-11	2.6148656	up	--	--	Molecular Function: RNA polymerase II transcription factor activity, sequence-specific DNA binding (GO:0000981);; Molecular Function: zinc ion binding (GO:0008270);; Cellular Component: host cell nucleus (GO:0042025);;	K21632|6.5e-07|afv:AFLA_027860|K21632 white-opaque regulator 2 | (RefSeq) C6 finger domain protein, putative	--	--	--	Fungal Zn(2)-Cys(6) binuclear cluster domain	Transcriptional regulatory protein moc3 OS=Schizosaccharomyces pombe (strain 972 / ATCC 24843) OX=284812 GN=moc3 PE=1 SV=4	--	--	hypothetical protein G6O67_000487 [Ophiocordyceps sinensis]	molecular function: nucleic acid binding transcription factor activity (GO:0001071);; biological process: biological regulation (GO:0065007);; molecular function: binding (GO:0005488);; cellular component: other organism (GO:0044215);; cellular component: other organism part (GO:0044217)
gene-G6O67_000488	G6O67_000488	14.681315	12	25.168346	44	11.686617	8	52.444546	413	79.287994	607	86.396439	642	0.006945425	1.248688655	up	--	--	--	--	--	--	--	--	--	--	--	hypothetical protein G6O67_000488 [Ophiocordyceps sinensis]	--
gene-G6O67_000489	G6O67_000489	0.804299	4	1.55715	15	0	0	4.983687	218	6.390844	272	5.503066	227	0.005560226	1.790643967	up	[KR]	Transcription;; General function prediction only	Molecular Function: transferase activity (GO:0016740);;	--	--	--	--	Acetyltransferase (GNAT) domain	--	S	Function unknown	hypothetical protein G6O67_000489 [Ophiocordyceps sinensis]	molecular function: catalytic activity (GO:0003824)
gene-G6O67_000492	G6O67_000492	28.007772	75	17.591499	105	21.272947	51	147.783127	4026	139.097931	3683	98.136131	2524	5.22E-09	1.77452854	up	[C]	Energy production and conversion	Molecular Function: nucleic acid binding (GO:0003676);; Cellular Component: nucleus (GO:0005634);; Biological Process: DNA repair (GO:0006281);; Molecular Function: ubiquinol-cytochrome-c reductase activity (GO:0008121);; Cellular Component: membrane (GO:0016020);; Molecular Function: 2 iron, 2 sulfur cluster binding (GO:0051537);;	K00411|1.6e-109|plj:VFPFJ_06386|K00411 ubiquinol-cytochrome c reductase iron-sulfur subunit [EC:7.1.1.8] | (RefSeq) ubiquinol cytochrome reductase	Oxidative phosphorylation (ko00190)	[C]	Energy production and conversion	Rieske [2Fe-2S] domain	Cytochrome b-c1 complex subunit Rieske, mitochondrial OS=Neurospora crassa (strain ATCC 24698 / 74-OR23-1A / CBS 708.71 / DSM 1257 / FGSC 987) OX=367110 GN=fes-1 PE=1 SV=1	C	Energy production and conversion	hypothetical protein G6O67_000492 [Ophiocordyceps sinensis]	molecular function: binding (GO:0005488);; cellular component: cell (GO:0005623);; cellular component: organelle (GO:0043226);; cellular component: cell part (GO:0044464);; biological process: metabolic process (GO:0008152);; biological process: cellular process (GO:0009987);; biological process: response to stimulus (GO:0050896);; molecular function: catalytic activity (GO:0003824);; molecular f…
gene-G6O67_000494	G6O67_000494	24.802408	119	26.602722	286	30.589533	131	553.821289	27204	583.973083	27883	328.011749	15211	5.95E-29	3.373587475	up	--	--	Molecular Function: protein kinase activity (GO:0004672);;	--	--	--	--	Phosphotransferase enzyme family	--	S	Function unknown	Protein kinase-like domain protein [Ophiocordyceps sinensis CO18]	molecular function: catalytic activity (GO:0003824);; biological process: metabolic process (GO:0008152);; biological process: cellular process (GO:0009987)
gene-G6O67_000497	G6O67_000497	0	0	0	0	0	0	2.648984	115	1.266912	54	5.336658	219	0.000494838	5.08668932	up	[T]	Signal transduction mechanisms	Molecular Function: protein kinase activity (GO:0004672);; Molecular Function: ATP binding (GO:0005524);;	K08832|1.5e-125|maw:MAC_09547|K08832 serine/threonine-protein kinase SRPK3 [EC:2.7.11.1] | (RefSeq) protein kinase domain protein	--	[T]	Signal transduction mechanisms	Protein kinase domain	Serine/threonine-protein kinase SKY1 OS=Saccharomyces cerevisiae (strain ATCC 204508 / S288c) OX=559292 GN=SKY1 PE=1 SV=1	T	Signal transduction mechanisms	hypothetical protein G6O67_000497 [Ophiocordyceps sinensis]	molecular function: catalytic activity (GO:0003824);; biological process: metabolic process (GO:0008152);; biological process: cellular process (GO:0009987);; molecular function: binding (GO:0005488)
gene-G6O67_000498	G6O67_000498	0.568281	4	0.603475	10	0	0	31.576729	2275	14.460318	1013	36.883907	2509	8.45E-15	5.053576473	up	[G]	Carbohydrate transport and metabolism	Molecular Function: beta-N-acetylhexosaminidase activity (GO:0004563);; Biological Process: carbohydrate metabolic process (GO:0005975);; Molecular Function: N-acetyl-beta-D-galactosaminidase activity (GO:0102148);;	K12373|2.9e-264|maj:MAA_09550|K12373 hexosaminidase [EC:3.2.1.52] | (RefSeq) N-acetylglucosaminidase	Other glycan degradation (ko00511);; Various types of N-glycan biosynthesis (ko00513);; Amino sugar and nucleotide sugar metabolism (ko00520);; Glycosaminoglycan degradation (ko00531);; Glycosphingolipid biosynthesis - globo and isoglobo series (ko00603);; Glycosphingolipid biosynthesis - ganglio series (ko00604)	[G]	Carbohydrate transport and metabolism	Glycosyl hydrolase family 20, catalytic domain	Beta-hexosaminidase 1 OS=Coccidioides posadasii (strain RMSCC 757 / Silveira) OX=443226 GN=HEX1 PE=1 SV=1	G	Carbohydrate transport and metabolism	N-acetylglucosaminidase [Ophiocordyceps sinensis CO18]	molecular function: catalytic activity (GO:0003824);; biological process: metabolic process (GO:0008152)
gene-G6O67_000500	G6O67_000500	7.728911	30	8.236647	72	2.150663	8	37.84259	1501	42.020035	1620	33.719032	1263	4.27E-06	1.849759877	up	--	--	Molecular Function: nucleic acid binding (GO:0003676);;	K01687|9.7e-68|ela:UCREL1_299|K01687 dihydroxy-acid dehydratase [EC:4.2.1.9] | (RefSeq) putative dihydroxy-acid dehydratase protein	Valine, leucine and isoleucine biosynthesis (ko00290);; Pantothenate and CoA biosynthesis (ko00770);; 2-Oxocarboxylic acid metabolism (ko01210);; Biosynthesis of amino acids (ko01230)	--	--	R3H-associated N-terminal domain	--	S	Function unknown	hypothetical protein G6O67_000500 [Ophiocordyceps sinensis]	molecular function: binding (GO:0005488)
gene-G6O67_000509	G6O67_000509	172.8703	745	58.545509	566	686.704346	2633	34.487858	1526	29.440315	1266	51.667534	2157	9.80E-06	-3.563478545	down	--	--	--	K14180|3.5e-10|mbe:MBM_07677|K14180 aristolochene synthase [EC:4.2.3.9] | (RefSeq) hypothetical protein	Sesquiterpenoid and triterpenoid biosynthesis (ko00909)	--	--	Terpene synthase family 2, C-terminal metal binding	Terpene cyclase aneC OS=Aspergillus aculeatus (strain ATCC 16872 / CBS 172.66 / WB 5094) OX=690307 GN=aneC PE=1 SV=1	S	Function unknown	Terpenoid synthase [Ophiocordyceps sinensis CO18]	--
gene-G6O67_000510	G6O67_000510	966.101135	5846	656.970154	8918	515.600037	2777	1.746855	109	2.384939	144	2.070984	122	1.11E-223	-9.069503962	down	[J]	Translation, ribosomal structure and biogenesis	--	K01426|4.9e-175|cfj:CFIO01_07703|K01426 amidase [EC:3.5.1.4] | (RefSeq) amidase	Arginine and proline metabolism (ko00330);; Phenylalanine metabolism (ko00360);; Tryptophan metabolism (ko00380)	[JIT]	Translation, ribosomal structure and biogenesis;; Lipid transport and metabolism;; Signal transduction mechanisms	Amidase	Putative amidase C550.07 OS=Schizosaccharomyces pombe (strain 972 / ATCC 24843) OX=284812 GN=SPCC550.07 PE=3 SV=1	J	Translation, ribosomal structure and biogenesis	hypothetical protein G6O67_000510 [Ophiocordyceps sinensis]	--
gene-G6O67_000512	G6O67_000512	148.276627	611	105.522293	976	107.3647	394	58.727219	2484	57.716038	2373	73.15303	2921	1.71E-10	-1.641274473	down	--	--	--	--	--	--	--	--	--	S	Function unknown	hypothetical protein G6O67_000512 [Ophiocordyceps sinensis]	--
gene-G6O67_000513	G6O67_000513	1.631521	8	1.426251	15	7.646205	27	0	0	0	0	0	0	4.67E-12	-8.578647652	down	--	--	--	--	--	--	--	--	--	S	Function unknown	hypothetical protein G6O67_000513 [Ophiocordyceps sinensis]	--
gene-G6O67_000516	G6O67_000516	5.562346	32	12.257377	157	6.137585	32	60.612915	3544	94.925972	5395	60.970604	3366	1.32E-09	2.370117616	up	[R]	General function prediction only	Molecular Function: oxidoreductase activity (GO:0016491);;	--	--	--	--	Flavin containing amine oxidoreductase	--	S	Function unknown	hypothetical protein G6O67_000516 [Ophiocordyceps sinensis]	molecular function: catalytic activity (GO:0003824)
gene-G6O67_000518	G6O67_000518	87.53083	352	135.259033	1220	96.133644	344	62.166321	2565	72.625923	2913	71.545906	2787	9.33E-08	-1.352606934	down	--	--	--	--	--	--	--	--	--	S	Function unknown	hypothetical protein G6O67_000518 [Ophiocordyceps sinensis]	--
gene-G6O67_000519	G6O67_000519	13.48053	52	9.54474	83	7.537447	26	97.369102	3851	117.518379	4518	47.083054	1758	3.31E-08	2.320208382	up	[Q]	Secondary metabolites biosynthesis, transport and catabolism	Molecular Function: oxidoreductase activity (GO:0016491);; Molecular Function: metal ion binding (GO:0046872);;	--	--	--	--	non-haem dioxygenase in morphine synthesis N-terminal	2-oxoglutarate-dependent dioxygenase AFUA_1G01000 OS=Neosartorya fumigata (strain ATCC MYA-4609 / Af293 / CBS 101355 / FGSC A1100) OX=330879 GN=AFUA_1G01000 PE=2 SV=1	S	Function unknown	oxidoreductase [Ophiocordyceps sinensis CO18]	molecular function: catalytic activity (GO:0003824);; molecular function: binding (GO:0005488)
gene-G6O67_000520	G6O67_000520	1.985972	9	0.562334	6	0	0	98.425087	4454	161.456253	7101	109.410355	4674	6.89E-31	6.265207689	up	--	--	Cellular Component: integral component of membrane (GO:0016021);;	--	--	--	--	--	--	S	Function unknown	hypothetical protein OCS_00765 [Ophiocordyceps sinensis CO18]	cellular component: membrane (GO:0016020);; cellular component: membrane part (GO:0044425)
gene-G6O67_000521	G6O67_000521	0.790266	5	0.460863	7	0	0	35.009453	2111	61.679031	3615	37.857861	2155	8.66E-25	5.63650456	up	[S]	Function unknown	--	--	--	--	--	Protein of unknown function (DUF1365)	--	S	Function unknown	hypothetical protein OCS_00766 [Ophiocordyceps sinensis CO18]	--
gene-G6O67_000523	G6O67_000523	61.203777	334	9.467218	116	9.327616	46	153.516357	8591	317.176239	17253	165.645523	8751	0.00384826	2.171821588	up	[G]	Carbohydrate transport and metabolism	Cellular Component: integral component of membrane (GO:0016021);; Molecular Function: transmembrane transporter activity (GO:0022857);;	K20046|2.2e-81|pno:SNOG_15217|K20046 actin cytoskeleton-regulatory complex protein SLA1 | (RefSeq) hypothetical protein	--	[G]	Carbohydrate transport and metabolism	Major Facilitator Superfamily	MFS-type transporter cnsO OS=Penicillium expansum OX=27334 GN=cnsO PE=3 SV=1	G	Carbohydrate transport and metabolism	hypothetical protein G6O67_000523 [Ophiocordyceps sinensis]	cellular component: membrane (GO:0016020);; cellular component: membrane part (GO:0044425);; molecular function: transporter activity (GO:0005215);; biological process: localization (GO:0051179)
gene-G6O67_000534	G6O67_000534	23.911545	88	19.05723	157	10.480868	35	63.270691	2373	148.904572	5428	121.514481	4302	2.28E-05	1.878637677	up	[H]	Coenzyme transport and metabolism	--	K23010|1.1e-31|cfj:CFIO01_12859|K23010 metalloendopeptidase OMA1, mitochondrial [EC:3.4.24.-] | (RefSeq) methyltransferase	--	--	--	Methyltransferase domain	Secondary metabolism regulator laeA OS=Monascus pilosus OX=89488 GN=laeA PE=2 SV=1	S	Function unknown	hypothetical protein G6O67_000534 [Ophiocordyceps sinensis]	--
gene-G6O67_000535	G6O67_000535	108.781647	246	92.92881	470	48.455399	98	47.168633	1092	35.7062	803	33.401699	730	8.83E-08	-1.804538256	down	--	--	Cellular Component: mitochondrion (GO:0005739);; Molecular Function: carbon-nitrogen ligase activity, with glutamine as amido-N-donor (GO:0016884);;	K09117|5.0e-40|maj:MAA_06342|K09117 uncharacterized protein | (RefSeq) Aspartyl/glutamyl-tRNA amidotransferase subunit B-related protein	--	--	--	Yqey-like protein	--	S	Function unknown	GatB/YqeY domain-containing protein [Ophiocordyceps sinensis CO18]	cellular component: cell (GO:0005623);; cellular component: organelle (GO:0043226);; cellular component: cell part (GO:0044464);; molecular function: catalytic activity (GO:0003824)
gene-G6O67_000536	G6O67_000536	6.099714	23	7.89922	65	5.283486	18	23.428179	879	32.548607	1187	24.910872	882	4.29E-05	1.265301459	up	[R]	General function prediction only	Cellular Component: integral component of membrane (GO:0016021);;	--	--	--	--	Sulphur transport	--	S	Function unknown	hypothetical protein G6O67_000536 [Ophiocordyceps sinensis]	cellular component: membrane (GO:0016020);; cellular component: membrane part (GO:0044425)
gene-G6O67_000537	G6O67_000537	6.161525	25	12.948385	118	12.830336	47	7.094832	295	6.334099	256	4.996052	196	0.000223989	-1.537969321	down	[CR]	Energy production and conversion;; General function prediction only	Molecular Function: oxidoreductase activity (GO:0016491);;	K01908|1.2e-60|pfp:PFL1_03597|K01908 propionyl-CoA synthetase [EC:6.2.1.17] | (RefSeq) hypothetical protein	Propanoate metabolism (ko00640)	--	--	Zinc-binding dehydrogenase	Zinc-type alcohol dehydrogenase-like protein YogA OS=Leptosphaeria maculans (strain JN3 / isolate v23.1.3 / race Av1-4-5-6-7-8) OX=985895 GN=Yog1 PE=2 SV=1	C	Energy production and conversion	hypothetical protein G6O67_000537 [Ophiocordyceps sinensis]	molecular function: catalytic activity (GO:0003824)
gene-G6O67_000538	G6O67_000538	59.090286	211	32.893585	263	23.180479	74	33.033043	1209	26.810287	954	26.788494	926	0.00418905	-1.108171532	down	--	--	Molecular Function: RNA binding (GO:0003723);; Cellular Component: nucleolus (GO:0005730);; Biological Process: rRNA processing (GO:0006364);;	K06961|2.5e-155|plj:VFPFJ_06347|K06961 ribosomal RNA assembly protein | (RefSeq) 90S preribosome/SSU processome component KRR1	--	[JD]	Translation, ribosomal structure and biogenesis;; Cell cycle control, cell division, chromosome partitioning	Krr1 KH1 domain	KRR1 small subunit processome component OS=Saccharomyces cerevisiae (strain RM11-1a) OX=285006 GN=KRR1 PE=3 SV=1	S	Function unknown	K liklik [Ophiocordyceps sinensis CO18]	molecular function: binding (GO:0005488);; cellular component: cell (GO:0005623);; cellular component: organelle (GO:0043226);; cellular component: organelle part (GO:0044422);; cellular component: cell part (GO:0044464);; biological process: metabolic process (GO:0008152);; biological process: cellular process (GO:0009987)
gene-G6O67_000539	G6O67_000539	135.271545	238	86.297516	340	53.757027	84	53.570911	965	59.91209	1049	43.155624	734	3.03E-05	-1.513315084	down	[J]	Translation, ribosomal structure and biogenesis	Molecular Function: structural constituent of ribosome (GO:0003735);; Cellular Component: ribosome (GO:0005840);; Biological Process: translation (GO:0006412);;	K02867|1.9e-71|maj:MAA_06338|K02867 large subunit ribosomal protein L11 | (RefSeq) mitochondrial 60S ribosomal protein l19-like protein	Ribosome (ko03010)	[J]	Translation, ribosomal structure and biogenesis	Ribosomal protein L11, N-terminal domain	54S ribosomal protein L19, mitochondrial OS=Schizosaccharomyces pombe (strain 972 / ATCC 24843) OX=284812 GN=mrpl19 PE=3 SV=1	J	Translation, ribosomal structure and biogenesis	hypothetical protein G6O67_000539 [Ophiocordyceps sinensis]	molecular function: structural molecule activity (GO:0005198);; cellular component: cell (GO:0005623);; cellular component: macromolecular complex (GO:0032991);; cellular component: organelle (GO:0043226);; cellular component: cell part (GO:0044464);; biological process: metabolic process (GO:0008152);; biological process: cellular process (GO:0009987)
gene-G6O67_000540	G6O67_000540	56.884491	480	48.82045	925	34.409962	259	26.65848	2310	30.288227	2551	27.636513	2260	2.12E-11	-1.443955863	down	[R]	General function prediction only	Molecular Function: protein serine/threonine kinase activity (GO:0004674);; Molecular Function: ATP binding (GO:0005524);;	K15361|3.3e-153|ani:AN0115.2|K15361 WD repeat-containing protein 48 | (RefSeq) hypothetical protein	--	[D]	Cell cycle control, cell division, chromosome partitioning	Protein kinase domain	Serine/threonine-protein kinase oca2 OS=Schizosaccharomyces pombe (strain 972 / ATCC 24843) OX=284812 GN=oca2 PE=1 SV=1	T	Signal transduction mechanisms	hypothetical protein G6O67_000540 [Ophiocordyceps sinensis]	molecular function: catalytic activity (GO:0003824);; biological process: metabolic process (GO:0008152);; biological process: cellular process (GO:0009987);; molecular function: binding (GO:0005488)
gene-G6O67_000548	G6O67_000548	23.621763	111	19.614588	206	13.526368	57	8.374242	401	9.710775	452	8.609664	390	2.26E-13	-1.812450923	down	[M]	Cell wall/membrane/envelope biogenesis	Molecular Function: dolichyl-phosphate beta-glucosyltransferase activity (GO:0004581);; Cellular Component: endoplasmic reticulum membrane (GO:0005789);; Biological Process: dolichol-linked oligosaccharide biosynthetic process (GO:0006488);; Cellular Component: integral component of membrane (GO:0016021);;	K00729|2.1e-181|maj:MAA_06326|K00729 dolichyl-phosphate beta-glucosyltransferase [EC:2.4.1.117] | (RefSeq) glycosyltransferase family 2 protein	N-Glycan biosynthesis (ko00510)	[R]	General function prediction only	Glycosyl transferase family 2	Dolichyl-phosphate beta-glucosyltransferase OS=Schizosaccharomyces pombe (strain 972 / ATCC 24843) OX=284812 GN=alg5 PE=3 SV=1	M	Cell wall/membrane/envelope biogenesis	hypothetical protein G6O67_000548 [Ophiocordyceps sinensis]	molecular function: catalytic activity (GO:0003824);; cellular component: cell (GO:0005623);; cellular component: membrane (GO:0016020);; cellular component: organelle (GO:0043226);; cellular component: organelle part (GO:0044422);; cellular component: membrane part (GO:0044425);; cellular component: cell part (GO:0044464);; biological process: metabolic process (GO:0008152);; biological process:…
gene-G6O67_000549	G6O67_000549	14.285739	102	19.626732	303	8.953353	67	56.103914	3471	65.933087	3863	59.523421	3428	4.28E-05	1.045086924	up	--	--	--	--	--	--	--	--	--	S	Function unknown	hypothetical protein G6O67_000549 [Ophiocordyceps sinensis]	--
gene-G6O67_000562	G6O67_000562	14.867538	18	9.430054	26	21.212376	23	3.285916	41	3.465826	42	3.179531	37	3.21E-09	-2.84797957	down	--	--	--	--	--	--	--	--	--	--	--	hypothetical protein G6O67_000562 [Ophiocordyceps sinensis]	--
gene-G6O67_000573	G6O67_000573	15.312257	132	6.631221	128	15.866355	122	94.496094	8314	82.315254	7040	119.384895	9917	8.85E-07	2.18614464	up	--	--	Cellular Component: integral component of membrane (GO:0016021);;	--	--	--	--	Kelch motif	Kelch repeat-containing protein ARB_01230 OS=Arthroderma benhamiae (strain ATCC MYA-4681 / CBS 112371) OX=663331 GN=ARB_01230 PE=1 SV=1	S	Function unknown	hypothetical protein G6O67_000573 [Ophiocordyceps sinensis]	cellular component: membrane (GO:0016020);; cellular component: membrane part (GO:0044425)
gene-G6O67_000574	G6O67_000574	7.41877	72	3.43294	74	6.618992	57	27.74572	2729	35.868755	3430	49.047253	4555	1.48E-05	1.923596997	up	--	--	--	--	--	--	--	--	Agglutinin-like protein ARB_02240 OS=Arthroderma benhamiae (strain ATCC MYA-4681 / CBS 112371) OX=663331 GN=ARB_02240 PE=1 SV=1	S	Function unknown	hypothetical protein G6O67_000574 [Ophiocordyceps sinensis]	--
gene-G6O67_000584	G6O67_000584	17.004896	96	14.911633	188	21.479769	108	599.04364	34477	611.598877	34216	675.889587	36725	2.54E-60	4.372598896	up	[G]	Carbohydrate transport and metabolism	Cellular Component: integral component of membrane (GO:0016021);; Molecular Function: transmembrane transporter activity (GO:0022857);;	K08712|4.1e-75|ure:UREG_04691|K08712 ATP-binding cassette, subfamily G (WHITE), member 2, SNQ2 | (RefSeq) similar to ABC transporter	ABC transporters (ko02010)	[G]	Carbohydrate transport and metabolism	Major Facilitator Superfamily	Uncharacterized transporter C1002.16c OS=Schizosaccharomyces pombe (strain 972 / ATCC 24843) OX=284812 GN=SPAC1002.16c PE=3 SV=1	G	Carbohydrate transport and metabolism	hypothetical protein G6O67_000584 [Ophiocordyceps sinensis]	cellular component: membrane (GO:0016020);; cellular component: membrane part (GO:0044425);; molecular function: transporter activity (GO:0005215);; biological process: localization (GO:0051179)
gene-G6O67_000585	G6O67_000585	28.239223	148	11.870611	139	22.974522	107	319.126129	17094	358.849884	18685	404.541229	20458	1.00E-17	3.321244809	up	--	--	Molecular Function: G-protein coupled receptor activity (GO:0004930);; Biological Process: cell surface receptor signaling pathway (GO:0007166);; Cellular Component: integral component of membrane (GO:0016021);;	--	--	--	--	7 transmembrane receptor (Secretin family)	--	S	Function unknown	G-protein coupled receptor [Ophiocordyceps sinensis CO18]	molecular function: signal transducer activity (GO:0004871);; molecular function: molecular transducer activity (GO:0060089);; biological process: cellular process (GO:0009987);; biological process: signaling (GO:0023052);; biological process: single-organism process (GO:0044699);; biological process: response to stimulus (GO:0050896);; biological process: biological regulation (GO:0065007);; cel…
gene-G6O67_000588	G6O67_000588	145.146759	548	10.790669	92	243.30426	818	2.875636	112	1.680922	64	4.528093	166	2.93E-11	-5.75374824	down	--	--	Molecular Function: protein binding (GO:0005515);;	--	--	--	--	F-box-like	--	S	Function unknown	hypothetical protein G6O67_000588 [Ophiocordyceps sinensis]	molecular function: binding (GO:0005488)
gene-G6O67_000589	G6O67_000589	249.545441	2239	17.730145	357	315.472412	2519	5.064177	467	4.565137	409	7.932038	690	2.32E-11	-5.433934956	down	[P]	Inorganic ion transport and metabolism	Molecular Function: secondary active sulfate transmembrane transporter activity (GO:0008271);; Cellular Component: integral component of membrane (GO:0016021);;	K14708|3.4e-305|plj:VFPFJ_06284|K14708 solute carrier family 26 (sodium-independent sulfate anion transporter), member 11 | (RefSeq) sulfate permease	--	[P]	Inorganic ion transport and metabolism	Sulfate permease family	Sulfate permease 2 OS=Neurospora crassa (strain ATCC 24698 / 74-OR23-1A / CBS 708.71 / DSM 1257 / FGSC 987) OX=367110 GN=cys-14 PE=2 SV=3	P	Inorganic ion transport and metabolism	sulfate permease [Ophiocordyceps sinensis CO18]	molecular function: transporter activity (GO:0005215);; biological process: single-organism process (GO:0044699);; biological process: localization (GO:0051179);; cellular component: membrane (GO:0016020);; cellular component: membrane part (GO:0044425)
gene-G6O67_000590	G6O67_000590	51.270451	175	18.948832	145	50.159554	152	20.497293	715	16.125628	547	12.829017	423	3.58E-05	-1.995723842	down	--	--	Biological Process: regulation of transcription from RNA polymerase II promoter (GO:0006357);; Molecular Function: cyclin-dependent protein serine/threonine kinase regulator activity (GO:0016538);; Cellular Component: host cell nucleus (GO:0042025);;	K23966|6.2e-127|maw:MAC_01335|K23966 cyclin L | (RefSeq) cyclin	--	--	--	--	--	DKL	Cell cycle control, cell division, chromosome partitioning;; Transcription;; Replication, recombination and repair	cyclin [Ophiocordyceps sinensis CO18]	biological process: biological regulation (GO:0065007);; molecular function: molecular function regulator (GO:0098772);; cellular component: other organism (GO:0044215);; cellular component: other organism part (GO:0044217)
gene-G6O67_000591	G6O67_000591	0	0	0	0	0	0	7.806295	283	1.051607	38	2.642804	91	0.000730484	5.006330178	up	--	--	Molecular Function: methyltransferase activity (GO:0008168);; Biological Process: methylation (GO:0032259);;	K23010|1.9e-41|npa:UCRNP2_7335|K23010 metalloendopeptidase OMA1, mitochondrial [EC:3.4.24.-] | (RefSeq) putative tam domain methyltransferase protein	--	--	--	Methyltransferase domain	Methyltransferase pytC OS=Aspergillus terreus (strain NIH 2624 / FGSC A1156) OX=341663 GN=pytC PE=2 SV=2	S	Function unknown	hypothetical protein G6O67_000591 [Ophiocordyceps sinensis]	molecular function: catalytic activity (GO:0003824);; biological process: metabolic process (GO:0008152)
gene-G6O67_000592	G6O67_000592	12.601965	56	11.928216	105	15.22193	59	48.976529	2326	43.254067	1875	43.778782	1860	0.00010399	1.113789975	up	--	--	Molecular Function: structural molecule activity (GO:0005198);; Biological Process: protein transport (GO:0015031);; Biological Process: positive regulation of TORC1 signaling (GO:1904263);;	K14299|3.2e-214|maj:MAA_06364|K14299 nucleoporin SEH1 | (RefSeq) nuclear pore complex subunit	RNA transport (ko03013)	--	--	WD domain, G-beta repeat	Nucleoporin SEH1 OS=Chaetomium thermophilum (strain DSM 1495 / CBS 144.50 / IMI 039719) OX=759272 GN=SEH1 PE=3 SV=1	U	Intracellular trafficking, secretion, and vesicular transport	hypothetical protein G6O67_000592 [Ophiocordyceps sinensis]	molecular function: structural molecule activity (GO:0005198);; biological process: localization (GO:0051179);; biological process: biological regulation (GO:0065007)
gene-G6O67_000594	G6O67_000594	15.264156	171	12.199947	306	19.675741	196	71.458969	8185	77.493393	8628	103.374123	11179	2.23E-06	1.659180007	up	--	--	Molecular Function: protein serine/threonine kinase activity (GO:0004674);; Molecular Function: ATP binding (GO:0005524);;	--	--	--	--	Protein kinase domain	--	T	Signal transduction mechanisms	hypothetical protein G6O67_000594 [Ophiocordyceps sinensis]	molecular function: catalytic activity (GO:0003824);; biological process: metabolic process (GO:0008152);; biological process: cellular process (GO:0009987);; molecular function: binding (GO:0005488)
gene-G6O67_000599	G6O67_000599	144.011093	231	72.597481	261	83.744514	120	76.353821	1254	76.395554	1219	75.894798	1176	0.000928462	-1.106990882	down	--	--	Biological Process: mRNA splicing, via spliceosome (GO:0000398);; Cellular Component: U5 snRNP (GO:0005682);; Cellular Component: U4/U6 x U5 tri-snRNP complex (GO:0046540);;	K12859|5.2e-76|plj:VFPFJ_06266|K12859 U5 snRNP protein, DIM1 family | (RefSeq) mitosis protein DIM1	Spliceosome (ko03040)	[AD]	RNA processing and modification;; Cell cycle control, cell division, chromosome partitioning	Mitosis protein DIM1	Mitosis protein dim1 OS=Schizosaccharomyces pombe (strain 972 / ATCC 24843) OX=284812 GN=dim1 PE=1 SV=1	S	Function unknown	mRNA splicing factor, thioredoxin-like U5 snRNP [Ophiocordyceps sinensis CO18]	biological process: metabolic process (GO:0008152);; biological process: cellular process (GO:0009987);; cellular component: cell (GO:0005623);; cellular component: macromolecular complex (GO:0032991);; cellular component: organelle (GO:0043226);; cellular component: organelle part (GO:0044422);; cellular component: cell part (GO:0044464)
gene-G6O67_000600	G6O67_000600	28.51952	805	36.888374	2334	32.816692	824	12.076744	3496	10.980507	3090	12.007139	3282	6.37E-27	-2.212476547	down	--	--	Biological Process: cell morphogenesis (GO:0000902);;	--	--	[R]	General function prediction only	Cell morphogenesis N-terminal	Cell morphogenesis protein PAG1 OS=Saccharomyces cerevisiae (strain ATCC 204508 / S288c) OX=559292 GN=TAO3 PE=1 SV=1	S	Function unknown	transcriptional activator leucine zipper [Ophiocordyceps sinensis CO18]	biological process: cellular process (GO:0009987);; biological process: developmental process (GO:0032502);; biological process: single-organism process (GO:0044699);; biological process: cellular component organization or biogenesis (GO:0071840)
gene-G6O67_000602	G6O67_000602	49.334538	300	74.362206	1012	52.067749	281	17.593624	1095	21.089581	1276	18.022366	1059	2.44E-23	-2.356001157	down	--	--	Molecular Function: RNA binding (GO:0003723);;	K00327|4.9e-58|pbn:PADG_11605|K00327 NADPH-ferrihemoprotein reductase [EC:1.6.2.4] | (RefSeq) PADG_03462, PADG_03463; NADPH-cytochrome P450 reductase	--	[R]	General function prediction only	RNA recognition motif. (a.k.a. RRM, RBD, or RNP domain)	--	S	Function unknown	hypothetical protein G6O67_000602 [Ophiocordyceps sinensis]	molecular function: binding (GO:0005488)
gene-G6O67_000603	G6O67_000603	50.714878	40	91.567909	160	71.190567	50	16.03372	128	16.692608	130	12.189993	92	5.70E-19	-2.979586874	down	--	--	--	--	--	--	--	--	--	--	--	hypothetical protein G6O67_000603 [Ophiocordyceps sinensis]	--
gene-G6O67_000606	G6O67_000606	3.404835	40	10.400688	271	4.94422	51	29.110121	3461	26.909981	3110	35.426987	3976	0.001103195	1.519434874	up	--	--	Cellular Component: integral component of membrane (GO:0016021);; Biological Process: transmembrane transport (GO:0055085);;	--	--	[T]	Signal transduction mechanisms	OPT oligopeptide transporter protein	Glutathione transporter 1 OS=Schizosaccharomyces pombe (strain 972 / ATCC 24843) OX=284812 GN=pgt1 PE=1 SV=1	S	Function unknown	hypothetical protein G6O67_000606 [Ophiocordyceps sinensis]	cellular component: membrane (GO:0016020);; cellular component: membrane part (GO:0044425);; biological process: localization (GO:0051179)
gene-G6O67_000612	G6O67_000612	70.930435	222	59.994678	420	55.897308	156	223.904846	7171	193.676865	6030	213.001205	6440	1.80E-07	1.023770155	up	[R]	General function prediction only	--	--	--	[EH]	Amino acid transport and metabolism;; Coenzyme transport and metabolism	Probable molybdopterin binding domain	Uncharacterized protein YMR178W OS=Saccharomyces cerevisiae (strain ATCC 204508 / S288c) OX=559292 GN=YMR178W PE=1 SV=1	H	Coenzyme transport and metabolism	hypothetical protein G6O67_000612 [Ophiocordyceps sinensis]	--
gene-G6O67_000616	G6O67_000616	17.267207	371	19.595976	941	25.604173	487	15.792665	3463	16.234687	3463	13.473999	2790	2.29E-05	-1.20465193	down	--	--	Molecular Function: chromatin binding (GO:0003682);; Cellular Component: nucleus (GO:0005634);; Biological Process: cell cycle (GO:0007049);; Biological Process: regulation of gene expression (GO:0010468);;	K06672|0.0e+00|plj:VFPFJ_01136|K06672 cohesin loading factor subunit SCC2 | (RefSeq) sister chromatid cohesion protein Mis4	Cell cycle - yeast (ko04111)	[BDL]	Chromatin structure and dynamics;; Cell cycle control, cell division, chromosome partitioning;; Replication, recombination and repair	Sister chromatid cohesion C-terminus	--	S	Function unknown	hypothetical protein G6O67_000616 [Ophiocordyceps sinensis]	molecular function: binding (GO:0005488);; cellular component: cell (GO:0005623);; cellular component: organelle (GO:0043226);; cellular component: cell part (GO:0044464);; biological process: cellular process (GO:0009987);; biological process: single-organism process (GO:0044699);; biological process: biological regulation (GO:0065007)
gene-G6O67_000619	G6O67_000619	18.679119	173	19.413491	435	13.782863	150	123.617293	13592	210.72796	22350	232.737706	24112	1.84E-17	2.744153796	up	--	--	--	--	--	--	--	Folliculin-interacting protein N-terminus	--	S	Function unknown	hypothetical protein G6O67_000619 [Ophiocordyceps sinensis]	--
gene-G6O67_000621	G6O67_000621	5.73576	10	1.993483	8	0.858945	2	385.106476	6759	690.453491	11780	963.555481	15966	1.71E-33	6.89085261	up	--	--	Cellular Component: integral component of membrane (GO:0016021);; Biological Process: mycotoxin biosynthetic process (GO:0043386);;	--	--	--	--	Mycotoxin biosynthesis protein UstYa	--	--	--	hypothetical protein G6O67_000621 [Ophiocordyceps sinensis]	cellular component: membrane (GO:0016020);; cellular component: membrane part (GO:0044425);; biological process: metabolic process (GO:0008152);; biological process: cellular process (GO:0009987);; biological process: single-organism process (GO:0044699)
gene-G6O67_000622	G6O67_000622	12.447667	34	4.977428	31	4.980739	13	665.862061	18517	1188.311523	32121	1768.267334	46423	1.65E-36	6.438576363	up	--	--	Biological Process: mycotoxin biosynthetic process (GO:0043386);;	--	--	--	--	Mycotoxin biosynthesis protein UstYa	--	S	Function unknown	hypothetical protein G6O67_000622 [Ophiocordyceps sinensis]	biological process: metabolic process (GO:0008152);; biological process: cellular process (GO:0009987);; biological process: single-organism process (GO:0044699)
gene-G6O67_000623	G6O67_000623	15.607153	81	15.554722	187	17.268106	85	67.762621	3711	92.637478	5071	95.695568	4968	4.37E-09	1.667357086	up	--	--	--	--	--	--	--	--	--	Q	Secondary metabolites biosynthesis, transport and catabolism	hypothetical protein G6O67_000623 [Ophiocordyceps sinensis]	--
gene-G6O67_000624	G6O67_000624	0	0	0	0	0	0	261.068298	9016	471.793915	15837	688.643066	22451	5.16E-25	11.01773072	up	--	--	Biological Process: mycotoxin biosynthetic process (GO:0043386);;	--	--	--	--	Mycotoxin biosynthesis protein UstYa	--	S	Function unknown	hypothetical protein G6O67_000624 [Ophiocordyceps sinensis]	biological process: metabolic process (GO:0008152);; biological process: cellular process (GO:0009987);; biological process: single-organism process (GO:0044699)
gene-G6O67_000625	G6O67_000625	0	0	0	0	0	0	481.644501	13778	916.002869	25471	1302.003662	35163	1.94E-28	11.57881079	up	--	--	Cellular Component: integral component of membrane (GO:0016021);; Biological Process: mycotoxin biosynthetic process (GO:0043386);;	K23741|2.6e-14|ppl:POSPLDRAFT_130143|K23741 endoplasmic reticulum Man9GlcNAc2 1,2-alpha-mannosidase [EC:3.2.1.209] | (RefSeq) hypothetical protein	N-Glycan biosynthesis (ko00510);; Various types of N-glycan biosynthesis (ko00513);; Protein processing in endoplasmic reticulum (ko04141)	--	--	Mycotoxin biosynthesis protein UstYa	--	S	Function unknown	hypothetical protein G6O67_000625 [Ophiocordyceps sinensis]	cellular component: membrane (GO:0016020);; cellular component: membrane part (GO:0044425);; biological process: metabolic process (GO:0008152);; biological process: cellular process (GO:0009987);; biological process: single-organism process (GO:0044699)
gene-G6O67_000626	G6O67_000626	0	0	0	0	0	0	5689.06543	99848	9846.858398	167992	15804.33398	261870	2.04E-47	14.05405174	up	--	--	--	--	--	--	--	--	--	--	--	hypothetical protein G6O67_000626 [Ophiocordyceps sinensis]	--
gene-G6O67_000627	G6O67_000627	64.477837	175	55.345161	337	36.076488	87	460.844391	12816	484.846893	13106	626.728943	16454	9.75E-20	2.59960279	up	--	--	--	--	--	--	--	--	--	--	--	hypothetical protein OCS_02571 [Ophiocordyceps sinensis CO18]	--
gene-G6O67_000628	G6O67_000628	5.175477	18	1.757252	14	1.648515	5	67.408272	2359	126.296272	4296	134.580673	4446	1.48E-17	4.438452667	up	--	--	Molecular Function: transcription factor activity, sequence-specific DNA binding (GO:0003700);;	--	--	--	--	Ankyrin repeats (3 copies)	--	S	Function unknown	Ankyrin repeat-containing domain protein [Ophiocordyceps sinensis CO18]	molecular function: nucleic acid binding transcription factor activity (GO:0001071);; biological process: biological regulation (GO:0065007)
gene-G6O67_000629	G6O67_000629	0	0	7.605372	34	4.770032	9	355.304871	7087	477.510223	9258	516.085754	9718	5.05E-17	5.640044934	up	--	--	Biological Process: mycotoxin biosynthetic process (GO:0043386);;	--	--	--	--	Mycotoxin biosynthesis protein UstYa	Oxidase ustYa OS=Aspergillus flavus (strain ATCC 200026 / FGSC A1120 / NRRL 3357 / JCM 12722 / SRRC 167) OX=332952 GN=ustYa PE=1 SV=1	S	Function unknown	hypothetical protein G6O67_000629 [Ophiocordyceps sinensis]	biological process: metabolic process (GO:0008152);; biological process: cellular process (GO:0009987);; biological process: single-organism process (GO:0044699)
gene-G6O67_000630	G6O67_000630	21.408365	87	12.930531	118	17.265438	63	117.993111	4909	242.593994	9810	176.32782	6925	5.90E-12	2.605534019	up	[F]	Nucleotide transport and metabolism	Molecular Function: dihydroorotase activity (GO:0004151);; Biological Process: pyrimidine nucleobase biosynthetic process (GO:0019856);;	K01465|8.4e-163|fox:FOXG_06279|K01465 dihydroorotase [EC:3.5.2.3] | (RefSeq) dihydroorotase, homodimeric type	Pyrimidine metabolism (ko00240)	[F]	Nucleotide transport and metabolism	Amidohydrolase	Probable dihydroorotase OS=Schizosaccharomyces pombe (strain 972 / ATCC 24843) OX=284812 GN=ura2 PE=3 SV=1	F	Nucleotide transport and metabolism	hypothetical protein G6O67_000630 [Ophiocordyceps sinensis]	molecular function: catalytic activity (GO:0003824);; biological process: metabolic process (GO:0008152);; biological process: cellular process (GO:0009987);; biological process: single-organism process (GO:0044699)
gene-G6O67_000635	G6O67_000635	52.893581	166	76.683327	537	48.203228	134	30.626848	981	35.547401	1107	35.339745	1069	1.31E-09	-1.533733193	down	[G]	Carbohydrate transport and metabolism	Molecular Function: ribose-5-phosphate isomerase activity (GO:0004751);; Biological Process: pentose-phosphate shunt, non-oxidative branch (GO:0009052);;	K01807|1.1e-122|maw:MAC_08154|K01807 ribose 5-phosphate isomerase A [EC:5.3.1.6] | (RefSeq) ribose 5-phosphate isomerase A	Pentose phosphate pathway (ko00030);; Carbon metabolism (ko01200);; Biosynthesis of amino acids (ko01230)	[G]	Carbohydrate transport and metabolism	Ribose 5-phosphate isomerase A (phosphoriboisomerase A)	Ribose-5-phosphate isomerase OS=Debaryomyces hansenii (strain ATCC 36239 / CBS 767 / JCM 1990 / NBRC 0083 / IGC 2968) OX=284592 GN=RKI1 PE=3 SV=2	G	Carbohydrate transport and metabolism	hypothetical protein G6O67_000635 [Ophiocordyceps sinensis]	molecular function: catalytic activity (GO:0003824);; biological process: metabolic process (GO:0008152);; biological process: cellular process (GO:0009987);; biological process: single-organism process (GO:0044699)
gene-G6O67_000641	G6O67_000641	17.032005	54	18.963839	134	23.820456	67	81.201118	2619	83.946419	2632	74.407806	2266	9.67E-07	1.254997677	up	--	--	Cellular Component: integral component of membrane (GO:0016021);;	--	--	[S]	Function unknown	Mitochondrial K+-H+ exchange-related	Uncharacterized protein YDL183C OS=Saccharomyces cerevisiae (strain ATCC 204508 / S288c) OX=559292 GN=YDL183C PE=4 SV=1	S	Function unknown	hypothetical protein OCS_02697 [Ophiocordyceps sinensis CO18]	cellular component: membrane (GO:0016020);; cellular component: membrane part (GO:0044425)
gene-G6O67_000643	G6O67_000643	24.914402	105	21.629158	205	13.764691	52	157.991058	6825	170.123489	7143	187.607819	7651	1.12E-20	2.355315284	up	--	--	Biological Process: response to oxidative stress (GO:0006979);;	--	--	--	--	Svf1-like C-terminal lipocalin-like domain	Survival factor 1 OS=Gibberella zeae (strain PH-1 / ATCC MYA-4620 / FGSC 9075 / NRRL 31084) OX=229533 GN=SVF1 PE=3 SV=1	A	RNA processing and modification	hypothetical protein G6O67_000643 [Ophiocordyceps sinensis]	biological process: response to stimulus (GO:0050896)
gene-G6O67_000644	G6O67_000644	23.085463	108	19.407433	203	18.304947	76	59.698521	2844	86.040825	3985	59.958115	2697	8.66E-05	1.012969849	up	--	--	Molecular Function: transcription factor activity, sequence-specific DNA binding (GO:0003700);; Cellular Component: nucleus (GO:0005634);; Molecular Function: zinc ion binding (GO:0008270);; Molecular Function: sequence-specific DNA binding (GO:0043565);;	K09184|1.3e-114|plj:VFPFJ_01089|K09184 GATA-binding protein, other eukaryote | (RefSeq) zinc finger protein	--	[K]	Transcription	GATA zinc finger	GATA type zinc finger protein asd-4 OS=Neurospora crassa (strain ATCC 24698 / 74-OR23-1A / CBS 708.71 / DSM 1257 / FGSC 987) OX=367110 GN=asd-4 PE=1 SV=1	K	Transcription	hypothetical protein G6O67_000644 [Ophiocordyceps sinensis]	molecular function: nucleic acid binding transcription factor activity (GO:0001071);; biological process: biological regulation (GO:0065007);; cellular component: cell (GO:0005623);; cellular component: organelle (GO:0043226);; cellular component: cell part (GO:0044464);; molecular function: binding (GO:0005488)
gene-G6O67_000648	G6O67_000648	15.8578	278	8.934505	351	15.504806	242	7.365511	1322	6.366478	1111	5.616351	952	1.55E-07	-1.78634001	down	--	--	Molecular Function: inositol heptakisphosphate kinase activity (GO:0000829);; Molecular Function: inositol hexakisphosphate 5-kinase activity (GO:0000832);; Molecular Function: ATP binding (GO:0005524);; Cellular Component: cytoplasm (GO:0005737);; Cellular Component: cytoskeleton (GO:0005856);; Molecular Function: diphosphoinositol-pentakisphosphate kinase activity (GO:0033857);; Molecular Funct…	K13024|0.0e+00|plj:VFPFJ_01096|K13024 inositol-hexakisphosphate/diphosphoinositol-pentakisphosphate 1-kinase [EC:2.7.4.24] | (RefSeq) inositol pyrophosphate synthase	Phosphatidylinositol signaling system (ko04070)	[Z]	Cytoskeleton	Histidine phosphatase superfamily (branch 2)	Inositol hexakisphosphate and diphosphoinositol-pentakisphosphate kinase OS=Schizosaccharomyces pombe (strain 972 / ATCC 24843) OX=284812 GN=asp1 PE=1 SV=1	S	Function unknown	hypothetical protein G6O67_000648 [Ophiocordyceps sinensis]	molecular function: catalytic activity (GO:0003824);; biological process: metabolic process (GO:0008152);; biological process: cellular process (GO:0009987);; molecular function: binding (GO:0005488);; cellular component: cell (GO:0005623);; cellular component: cell part (GO:0044464);; cellular component: organelle (GO:0043226)
gene-G6O67_000650	G6O67_000650	2.853412	17	2.502403	34	1.847023	10	0.426566	26	0.708914	42	0.824131	48	2.18E-07	-2.556160076	down	[QV]	Secondary metabolites biosynthesis, transport and catabolism;; Defense mechanisms	Molecular Function: monooxygenase activity (GO:0004497);; Molecular Function: iron ion binding (GO:0005506);; Molecular Function: oxidoreductase activity, acting on paired donors, with incorporation or reduction of molecular oxygen (GO:0016705);; Molecular Function: heme binding (GO:0020037);;	K21292|6.1e-37|abe:ARB_00548|K21292 ent-kaurene oxidase [EC:1.14.14.86] | (RefSeq) cytochrome P450 monooxygenase, putative	Diterpenoid biosynthesis (ko00904)	[Q]	Secondary metabolites biosynthesis, transport and catabolism	Cytochrome P450	Cytochrome P450 monooxygenase ORF5 OS=Penicillium roqueforti (strain FM164) OX=1365484 GN=ORF5 PE=3 SV=1	Q	Secondary metabolites biosynthesis, transport and catabolism	hypothetical protein G6O67_000650 [Ophiocordyceps sinensis]	molecular function: catalytic activity (GO:0003824);; biological process: metabolic process (GO:0008152);; biological process: single-organism process (GO:0044699);; molecular function: binding (GO:0005488)
gene-G6O67_000651	G6O67_000651	6.484059	54	8.912346	165	5.235803	39	5.664372	480	4.232893	349	3.212312	257	7.82E-05	-1.391061293	down	[MR]	Cell wall/membrane/envelope biogenesis;; General function prediction only	Molecular Function: ATP binding (GO:0005524);; Molecular Function: methyltransferase activity (GO:0008168);; Molecular Function: D-alanine-D-alanine ligase activity (GO:0008716);; Molecular Function: metal ion binding (GO:0046872);;	--	--	--	--	Methyltransferase domain	Putative methyltransferase cpaM OS=Aspergillus oryzae OX=5062 GN=cpaM PE=3 SV=1	S	Function unknown	hypothetical protein G6O67_000651 [Ophiocordyceps sinensis]	molecular function: binding (GO:0005488);; molecular function: catalytic activity (GO:0003824)
gene-G6O67_000655	G6O67_000655	8.435199	22	9.257443	54	8.661773	20	81.182053	2147	103.602699	2663	110.3442	2755	5.09E-20	2.720386751	up	--	--	--	--	--	--	--	--	--	S	Function unknown	serine/threonine protein phosphatase [Ophiocordyceps sinensis CO18]	--
gene-G6O67_000658	G6O67_000658	24.913792	135	25.384647	309	18.374308	89	86.179665	4793	97.020279	5246	109.651741	5758	4.38E-09	1.35814027	up	--	--	Cellular Component: integral component of membrane (GO:0016021);;	K01049|4.6e-07|npa:UCRNP2_5176|K01049 acetylcholinesterase [EC:3.1.1.7] | (RefSeq) putative carboxylesterase family protein	Glycerophospholipid metabolism (ko00564)	--	--	--	--	S	Function unknown	hypothetical protein G6O67_000658 [Ophiocordyceps sinensis]	cellular component: membrane (GO:0016020);; cellular component: membrane part (GO:0044425)
gene-G6O67_000661	G6O67_000661	38.879383	374	52.342567	1129	41.357903	354	127.005173	12535	151.318466	14518	202.658463	18884	0.000248924	1.125353036	up	--	--	--	--	--	--	--	--	--	S	Function unknown	hypothetical protein G6O67_000661 [Ophiocordyceps sinensis]	--
gene-G6O67_000662	G6O67_000662	40.58506	332	45.583488	836	32.790676	239	193.647614	16243	169.158203	13793	196.555084	15566	3.32E-14	1.500725646	up	--	--	Cellular Component: integral component of membrane (GO:0016021);;	K19327|0.0e+00|plj:VFPFJ_01109|K19327 anoctamin-10 | (RefSeq) plasma membrane channel protein	--	[D]	Cell cycle control, cell division, chromosome partitioning	Calcium-activated chloride channel	Uncharacterized protein C691.05c OS=Schizosaccharomyces pombe (strain 972 / ATCC 24843) OX=284812 GN=pi030 PE=4 SV=1	S	Function unknown	hypothetical protein G6O67_000662 [Ophiocordyceps sinensis]	cellular component: membrane (GO:0016020);; cellular component: membrane part (GO:0044425)
gene-G6O67_000663	G6O67_000663	22.968073	86	12.875645	108	13.311372	45	111.715874	4268	68.320269	2561	91.646021	3321	1.81E-06	1.727399822	up	[R]	General function prediction only	Molecular Function: hydrolase activity (GO:0016787);; Molecular Function: lyase activity (GO:0016829);;	K18195|2.4e-47|ani:AN4139.2|K18195 rhamnogalacturonan endolyase [EC:4.2.2.23] | (RefSeq) hypothetical protein	--	[R]	General function prediction only	Calcineurin-like phosphoesterase	Probable rhamnogalacturonate lyase C OS=Emericella nidulans (strain FGSC A4 / ATCC 38163 / CBS 112.46 / NRRL 194 / M139) OX=227321 GN=rglC PE=3 SV=1	S	Function unknown	hypothetical protein G6O67_000663 [Ophiocordyceps sinensis]	molecular function: catalytic activity (GO:0003824)
gene-G6O67_000667	G6O67_000667	76.940125	705	79.128502	1626	86.810165	708	59.4734	5592	60.055305	5489	69.035469	6128	1.02E-06	-1.096668835	down	--	--	Molecular Function: ubiquitin-protein transferase activity (GO:0004842);; Molecular Function: metal ion binding (GO:0046872);;	K11968|2.0e-79|pno:SNOG_08003|K11968 ariadne-1 [EC:2.3.2.31] | (RefSeq) hypothetical protein	--	[O]	Posttranslational modification, protein turnover, chaperones	IBR domain, a half RING-finger domain	--	S	Function unknown	hypothetical protein G6O67_000667 [Ophiocordyceps sinensis]	molecular function: catalytic activity (GO:0003824);; molecular function: binding (GO:0005488)
gene-G6O67_000668	G6O67_000668	0.983135	13	2.130288	61	0.756564	9	28.340549	3660	32.941025	4135	29.798719	3633	1.57E-23	3.657690246	up	--	--	Molecular Function: molecular_function (GO:0003674);; Molecular Function: catalytic activity (GO:0003824);; Cellular Component: cellular_component (GO:0005575);; Cellular Component: intracellular (GO:0005622);; Cellular Component: cell (GO:0005623);; Cellular Component: nucleus (GO:0005634);; Cellular Component: cytoplasm (GO:0005737);; Cellular Component: lipid droplet (GO:0005811);; Biological …	K13024|5.3e-224|aje:HCAG_07645|K13024 inositol-hexakisphosphate/diphosphoinositol-pentakisphosphate 1-kinase [EC:2.7.4.24] | (RefSeq) hypothetical protein	Phosphatidylinositol signaling system (ko04070)	[R]	General function prediction only	Putative serine esterase (DUF676)	Putative lipase ROG1 OS=Saccharomyces cerevisiae (strain ATCC 204508 / S288c) OX=559292 GN=ROG1 PE=1 SV=1	S	Function unknown	hypothetical protein G6O67_000668 [Ophiocordyceps sinensis]	molecular function: catalytic activity (GO:0003824);; cellular component: cell (GO:0005623);; cellular component: cell part (GO:0044464);; cellular component: organelle (GO:0043226);; biological process: metabolic process (GO:0008152);; biological process: single-organism process (GO:0044699);; biological process: cellular process (GO:0009987)
gene-G6O67_000669	G6O67_000669	38.90395	282	24.208273	393	41.515781	268	23.205549	1722	24.621626	1776	26.134706	1831	0.000218196	-1.232728423	down	--	--	Molecular Function: RNA polymerase II transcription factor activity, sequence-specific DNA binding (GO:0000981);; Molecular Function: zinc ion binding (GO:0008270);; Cellular Component: host cell nucleus (GO:0042025);;	K05349|5.4e-11|plj:VFPFJ_10727|K05349 beta-glucosidase [EC:3.2.1.21] | (RefSeq) glycosyl hydrolase	Cyanoamino acid metabolism (ko00460);; Starch and sucrose metabolism (ko00500)	--	--	Fungal Zn(2)-Cys(6) binuclear cluster domain	--	S	Function unknown	hypothetical protein G6O67_000669 [Ophiocordyceps sinensis]	molecular function: nucleic acid binding transcription factor activity (GO:0001071);; biological process: biological regulation (GO:0065007);; molecular function: binding (GO:0005488);; cellular component: other organism (GO:0044215);; cellular component: other organism part (GO:0044217)
gene-G6O67_000675	G6O67_000675	5.360662	77	4.920487	157	2.599453	33	27.779242	4050	24.324652	3447	35.446442	4878	2.81E-09	2.021119635	up	--	--	Cellular Component: integral component of membrane (GO:0016021);;	K21989|0.0e+00|plj:VFPFJ_01078|K21989 calcium permeable stress-gated cation channel | (RefSeq) hypothetical protein	--	[R]	General function prediction only	Calcium-dependent channel, 7TM region, putative phosphate	Uncharacterized protein RSN1 OS=Saccharomyces cerevisiae (strain ATCC 204508 / S288c) OX=559292 GN=RSN1 PE=1 SV=1	S	Function unknown	hypothetical protein G6O67_000675 [Ophiocordyceps sinensis]	cellular component: membrane (GO:0016020);; cellular component: membrane part (GO:0044425)
gene-G6O67_000679	G6O67_000679	50.082268	153	33.172447	228	55.732918	152	26.523325	832	33.768135	1029	28.678822	849	3.11E-05	-1.373889935	down	--	--	Cellular Component: integral component of membrane (GO:0016021);;	--	--	--	--	SMODS and SLOG-associating 2TM effector domain	--	S	Function unknown	hypothetical protein G6O67_000679 [Ophiocordyceps sinensis]	cellular component: membrane (GO:0016020);; cellular component: membrane part (GO:0044425)
gene-G6O67_000683	G6O67_000683	37.087311	49	12.693929	38	47.978867	56	9.883141	133	8.2531	108	7.135521	91	3.24E-06	-2.625199531	down	--	--	--	--	--	--	--	--	--	--	--	hypothetical protein G6O67_000683 [Ophiocordyceps sinensis]	--
gene-G6O67_000685	G6O67_000685	5.648966	17	8.465586	57	14.053217	38	2.798313	87	1.569986	47	1.671806	49	4.26E-08	-2.895117604	down	--	--	--	--	--	--	--	--	--	--	--	hypothetical protein OCS_01688 [Ophiocordyceps sinensis CO18]	--
gene-G6O67_000686	G6O67_000686	28.69611	56	45.764729	200	24.94803	44	3.149572	63	1.593866	31	1.23002	24	2.34E-25	-4.694311932	down	--	--	--	--	--	--	--	--	--	--	--	hypothetical protein G6O67_000686 [Ophiocordyceps sinensis]	--
gene-G6O67_000687	G6O67_000687	101.376488	484	108.770073	1165	122.86866	522	33.035709	1619	32.732391	1560	23.388069	1083	2.54E-27	-2.634469457	down	[H]	Coenzyme transport and metabolism	Molecular Function: 2-amino-4-hydroxy-6-hydroxymethyldihydropteridine diphosphokinase activity (GO:0003848);; Molecular Function: dihydropteroate synthase activity (GO:0004156);; Biological Process: folic acid-containing compound biosynthetic process (GO:0009396);;	K13941|8.3e-186|plj:VFPFJ_01061|K13941 2-amino-4-hydroxy-6-hydroxymethyldihydropteridine diphosphokinase / dihydropteroate synthase [EC:2.7.6.3 2.5.1.15] | (RefSeq) folic acid synthesis protein	Folate biosynthesis (ko00790)	[H]	Coenzyme transport and metabolism	Pterin binding enzyme	Folic acid synthesis protein fol1 OS=Pneumocystis carinii OX=4754 GN=fol1 PE=1 SV=1	H	Coenzyme transport and metabolism	hypothetical protein G6O67_000687 [Ophiocordyceps sinensis]	molecular function: catalytic activity (GO:0003824);; biological process: metabolic process (GO:0008152);; biological process: cellular process (GO:0009987);; biological process: single-organism process (GO:0044699)
gene-G6O67_000688	G6O67_000688	42.723083	180	117.039246	1102	51.407379	192	666.412048	28709	670.739197	28088	461.535645	18771	6.91E-08	2.318963746	up	[R]	General function prediction only	Molecular Function: nitronate monooxygenase activity (GO:0018580);; Molecular Function: dioxygenase activity (GO:0051213);;	K23948|6.7e-22|glz:GLAREA_10297|K23948 NADH:quinone reductase (non-electrogenic) [EC:1.6.5.9] | (RefSeq) Inosine monophosphate dehydrogenase (IMPDH)	--	--	--	Nitronate monooxygenase	--	S	Function unknown	hypothetical protein G6O67_000688 [Ophiocordyceps sinensis]	molecular function: catalytic activity (GO:0003824);; biological process: metabolic process (GO:0008152);; biological process: single-organism process (GO:0044699)
gene-G6O67_000691	G6O67_000691	0	0	0	0	1.367112	3	16.568663	291	19.178909	328	12.58417	209	6.67E-06	3.985094885	up	--	--	--	--	--	--	--	--	--	--	--	hypothetical protein G6O67_000691 [Ophiocordyceps sinensis]	--
gene-G6O67_000693	G6O67_000693	10.641522	48	14.017072	142	13.32469	54	63.126644	2921	50.732994	2282	40.289623	1760	2.39E-05	1.259585421	up	--	--	Molecular Function: ATP binding (GO:0005524);;	--	--	--	--	Rad51	--	S	Function unknown	hypothetical protein G6O67_000693 [Ophiocordyceps sinensis]	molecular function: binding (GO:0005488)
gene-G6O67_000695	G6O67_000695	31.260315	89	44.847912	285	15.01217	38	325.220856	9452	275.324097	7778	243.492661	6681	1.20E-10	2.450412427	up	--	--	Cellular Component: integral component of membrane (GO:0016021);;	--	--	--	--	--	--	S	Function unknown	hypothetical protein G6O67_000695 [Ophiocordyceps sinensis]	cellular component: membrane (GO:0016020);; cellular component: membrane part (GO:0044425)
gene-G6O67_000696	G6O67_000696	50.896503	59	70.645912	183	31.637369	33	722.674011	8566	920.387817	10605	750.863159	8403	5.58E-27	3.188154787	up	[I]	Lipid transport and metabolism	Molecular Function: fatty-acyl-CoA binding (GO:0000062);;	--	--	--	--	Acyl CoA binding protein	--	I	Lipid transport and metabolism	hypothetical protein G6O67_000696 [Ophiocordyceps sinensis]	molecular function: binding (GO:0005488)
gene-G6O67_000703	G6O67_000703	13.454246	11	12.475199	22	9.41775	7	5.228262	42	4.161026	32	2.861892	22	1.34E-05	-2.258549102	down	--	--	--	--	--	--	--	--	--	--	--	hypothetical protein G6O67_000703 [Ophiocordyceps sinensis]	--
gene-G6O67_000704	G6O67_000704	14.782606	94	14.749266	209	5.840382	33	4.033186	262	4.067864	256	5.066751	310	8.56E-08	-2.109924614	down	--	--	Molecular Function: RNA polymerase II transcription factor activity, sequence-specific DNA binding (GO:0000981);; Molecular Function: zinc ion binding (GO:0008270);; Cellular Component: host cell nucleus (GO:0042025);;	--	--	--	--	Fungal Zn(2)-Cys(6) binuclear cluster domain	Transcription activator of gluconeogenesis ERT1 OS=Debaryomyces hansenii (strain ATCC 36239 / CBS 767 / JCM 1990 / NBRC 0083 / IGC 2968) OX=284592 GN=ERT1 PE=3 SV=2	S	Function unknown	hypothetical protein G6O67_000704 [Ophiocordyceps sinensis]	molecular function: nucleic acid binding transcription factor activity (GO:0001071);; biological process: biological regulation (GO:0065007);; molecular function: binding (GO:0005488);; cellular component: other organism (GO:0044215);; cellular component: other organism part (GO:0044217)
gene-G6O67_000710	G6O67_000710	37.974311	36	40.741178	86	28.292166	24	142.192969	1362	141.509848	1318	124.349498	1125	1.17E-06	1.156383853	up	--	--	Cellular Component: proteasome complex (GO:0000502);; Biological Process: proteasome assembly (GO:0043248);;	K11599|3.4e-35|tre:TRIREDRAFT_103625|K11599 proteasome maturation protein | (RefSeq) hypothetical protein	Proteasome (ko03050)	[O]	Posttranslational modification, protein turnover, chaperones	Proteasome maturation factor UMP1	Proteasome maturation factor UMP1 OS=Saccharomyces cerevisiae (strain ATCC 204508 / S288c) OX=559292 GN=UMP1 PE=1 SV=1	O	Posttranslational modification, protein turnover, chaperones	hypothetical protein G6O67_000710 [Ophiocordyceps sinensis]	cellular component: cell (GO:0005623);; cellular component: macromolecular complex (GO:0032991);; cellular component: cell part (GO:0044464);; biological process: cellular process (GO:0009987);; biological process: cellular component organization or biogenesis (GO:0071840)
gene-G6O67_000714	G6O67_000714	3.297001	20	5.582806	74	3.314346	18	69.720985	4228	85.344063	5030	65.101479	3727	2.45E-31	3.343528137	up	[G]	Carbohydrate transport and metabolism	Cellular Component: integral component of membrane (GO:0016021);; Molecular Function: transmembrane transporter activity (GO:0022857);;	K01556|3.4e-112|pdp:PDIP_64250|K01556 kynureninase [EC:3.7.1.3] | (RefSeq) MFS transporter, putative	Tryptophan metabolism (ko00380)	[R]	General function prediction only	Major Facilitator Superfamily	MFS transporter R5 OS=Phoma sp. (strain ATCC 20986 / MF5453) OX=1828523 GN=R5 PE=3 SV=1	G	Carbohydrate transport and metabolism	hypothetical protein G6O67_000714 [Ophiocordyceps sinensis]	cellular component: membrane (GO:0016020);; cellular component: membrane part (GO:0044425);; molecular function: transporter activity (GO:0005215);; biological process: localization (GO:0051179)
gene-G6O67_000721	G6O67_000721	1.908921	11	0.947069	13	2.297444	12	8.23157	483	17.611176	1003	21.778297	1205	3.73E-05	2.408202861	up	--	--	Cellular Component: integral component of membrane (GO:0016021);;	K00511|7.5e-08|psco:LY89DRAFT_598274|K00511 squalene monooxygenase [EC:1.14.14.17] | (RefSeq) SE-domain-containing protein	Steroid biosynthesis (ko00100);; Sesquiterpenoid and triterpenoid biosynthesis (ko00909)	--	--	--	--	S	Function unknown	hypothetical protein OCS_05238 [Ophiocordyceps sinensis CO18]	cellular component: membrane (GO:0016020);; cellular component: membrane part (GO:0044425)
gene-G6O67_000728	G6O67_000728	56.238762	60	11.619056	28	7.788225	8	394.248657	4314	386.537903	4111	470.379578	4859	6.68E-07	3.224375327	up	--	--	--	--	--	--	--	--	--	S	Function unknown	hypothetical protein OCS_01237 [Ophiocordyceps sinensis CO18]	--
gene-G6O67_000733	G6O67_000733	35.456413	169	36.594204	391	27.800489	118	142.74324	6963	143.393005	6799	159.647232	7352	2.03E-13	1.42195119	up	[I]	Lipid transport and metabolism	Molecular Function: transferase activity, transferring acyl groups other than amino-acyl groups (GO:0016747);;	K00626|1.9e-206|maj:MAA_06480|K00626 acetyl-CoA C-acetyltransferase [EC:2.3.1.9] | (RefSeq) acetyl-CoA acetyltransferase	Fatty acid degradation (ko00071);; Synthesis and degradation of ketone bodies (ko00072);; Valine, leucine and isoleucine degradation (ko00280);; Lysine degradation (ko00310);; Tryptophan metabolism (ko00380);; Pyruvate metabolism (ko00620);; Glyoxylate and dicarboxylate metabolism (ko00630);; Propanoate metabolism (ko00640);; Butanoate metabolism (ko00650);; Terpenoid backbone biosynthesis (ko009…	[I]	Lipid transport and metabolism	Thiolase, N-terminal domain	Acetyl-CoA acetyltransferase OS=Yarrowia lipolytica (strain CLIB 122 / E 150) OX=284591 GN=PAT1 PE=3 SV=1	I	Lipid transport and metabolism	acetyl-CoA acetyltransferase [Ophiocordyceps sinensis CO18]	molecular function: catalytic activity (GO:0003824)
gene-G6O67_000735	G6O67_000735	41.025066	423	39.882542	921	30.595697	281	25.997452	2747	30.796694	3163	24.816252	2476	1.27E-11	-1.17902883	down	--	--	Molecular Function: microtubule motor activity (GO:0003777);; Molecular Function: ATP binding (GO:0005524);; Cellular Component: microtubule (GO:0005874);; Biological Process: microtubule-based movement (GO:0007018);; Molecular Function: microtubule binding (GO:0008017);;	K10396|0.0e+00|nhe:NECHADRAFT_33226|K10396 kinesin family member 5 | (RefSeq) hypothetical protein	Endocytosis (ko04144)	[Z]	Cytoskeleton	Kinesin motor domain	Kinesin heavy chain OS=Gibberella moniliformis OX=117187 GN=KLP1 PE=3 SV=1	Z	Cytoskeleton	kinesin [Ophiocordyceps sinensis CO18]	molecular function: catalytic activity (GO:0003824);; molecular function: binding (GO:0005488);; cellular component: cell (GO:0005623);; cellular component: organelle (GO:0043226);; cellular component: organelle part (GO:0044422);; cellular component: cell part (GO:0044464);; cellular component: supramolecular complex (GO:0099080);; biological process: cellular process (GO:0009987);; biological p…
gene-G6O67_000737	G6O67_000737	52.945881	219	19.586212	181	19.772684	73	210.495468	8901	233.928879	9615	207.080383	8267	2.15E-06	2.067756425	up	--	--	Molecular Function: methyltransferase activity (GO:0008168);; Biological Process: methylation (GO:0032259);;	K18203|3.0e-123|plj:VFPFJ_00995|K18203 [phosphatase 2A protein]-leucine-carboxy methyltransferase [EC:2.1.1.233] | (RefSeq) Leucine carboxyl methyltransferase superfamily	--	[O]	Posttranslational modification, protein turnover, chaperones	Leucine carboxyl methyltransferase	Leucine carboxyl methyltransferase 1 OS=Gibberella zeae (strain PH-1 / ATCC MYA-4620 / FGSC 9075 / NRRL 31084) OX=229533 GN=PPM1 PE=3 SV=1	S	Function unknown	hypothetical protein G6O67_000737 [Ophiocordyceps sinensis]	molecular function: catalytic activity (GO:0003824);; biological process: metabolic process (GO:0008152)
gene-G6O67_000739	G6O67_000739	11.800267	135	12.209896	334	20.250538	223	1.851448	237	1.690757	218	1.332876	162	2.61E-24	-3.825975841	down	--	--	Cellular Component: integral component of membrane (GO:0016021);;	--	--	[R]	General function prediction only	Fusaric acid resistance protein-like	Uncharacterized membrane protein YGL140C OS=Saccharomyces cerevisiae (strain ATCC 204508 / S288c) OX=559292 GN=YGL140C PE=1 SV=1	S	Function unknown	hypothetical protein OCS_01248 [Ophiocordyceps sinensis CO18]	cellular component: membrane (GO:0016020);; cellular component: membrane part (GO:0044425)
gene-G6O67_000744	G6O67_000744	0	0	0	0	0	0	8.231292	154	6.809324	124	3.054237	54	0.00067858	4.958359797	up	--	--	--	--	--	--	--	--	--	S	Function unknown	hypothetical protein OCS_00846 [Ophiocordyceps sinensis CO18]	--
gene-G6O67_000752	G6O67_000752	52.618332	109	26.487457	123	43.668224	80	12.342843	261	18.016739	370	19.523489	389	6.73E-07	-1.999007432	down	--	--	Molecular Function: ligase activity (GO:0016874);;	--	--	--	--	--	--	M	Cell wall/membrane/envelope biogenesis	hypothetical protein G6O67_000752 [Ophiocordyceps sinensis]	molecular function: catalytic activity (GO:0003824)
gene-G6O67_000763	G6O67_000763	121.327103	297	113.902176	625	102.608269	224	79.897659	2004	90.446655	2205	74.730347	1769	4.41E-14	-1.195345477	down	--	--	Molecular Function: molecular_function (GO:0003674);; Molecular Function: transcription cofactor activity (GO:0003712);; Molecular Function: transcription coactivator activity (GO:0003713);; Cellular Component: cellular_component (GO:0005575);; Cellular Component: intracellular (GO:0005622);; Cellular Component: cell (GO:0005623);; Cellular Component: nucleus (GO:0005634);; Cellular Component: cy…	--	--	[S]	Function unknown	Coiled-coil domain-containing protein 124 /Oxs1	--	S	Function unknown	DUF1014 domain protein [Ophiocordyceps sinensis CO18]	molecular function: transcription factor activity, protein binding (GO:0000988);; biological process: biological regulation (GO:0065007);; cellular component: cell (GO:0005623);; cellular component: cell part (GO:0044464);; cellular component: organelle (GO:0043226);; biological process: metabolic process (GO:0008152);; biological process: cellular process (GO:0009987);; biological process: respo…
gene-G6O67_000772	G6O67_000772	3.092405	15	4.421448	48	4.145152	18	1.567501	77	2.235759	106	1.542937	71	2.25E-06	-1.875589064	down	[G]	Carbohydrate transport and metabolism	Molecular Function: oxidoreductase activity (GO:0016491);;	K00109|1.4e-153|fox:FOXG_08557|K00109 2-hydroxyglutarate dehydrogenase [EC:1.1.99.2] | (RefSeq) hypothetical protein	Butanoate metabolism (ko00650)	[S]	Function unknown	FAD dependent oxidoreductase	--	C	Energy production and conversion	hypothetical protein G6O67_000772 [Ophiocordyceps sinensis]	molecular function: catalytic activity (GO:0003824)
gene-G6O67_000779	G6O67_000779	34.831264	343	40.310253	890	23.879719	210	20.860399	2107	19.500563	1915	27.683954	2640	2.97E-05	-1.245433104	down	--	--	Molecular Function: RNA polymerase II transcription factor activity, sequence-specific DNA binding (GO:0000981);; Molecular Function: zinc ion binding (GO:0008270);; Cellular Component: host cell nucleus (GO:0042025);;	K21632|2.2e-15|act:ACLA_050890|K21632 white-opaque regulator 2 | (RefSeq) C6 finger domain protein, putative	--	--	--	Fungal specific transcription factor domain	Uncharacterized transcriptional regulatory protein C15D4.02 OS=Schizosaccharomyces pombe (strain 972 / ATCC 24843) OX=284812 GN=SPBC15D4.02 PE=3 SV=3	S	Function unknown	hypothetical protein G6O67_000779 [Ophiocordyceps sinensis]	molecular function: nucleic acid binding transcription factor activity (GO:0001071);; biological process: biological regulation (GO:0065007);; molecular function: binding (GO:0005488);; cellular component: other organism (GO:0044215);; cellular component: other organism part (GO:0044217)
gene-G6O67_000780	G6O67_000780	18.138657	18	16.134739	35	10.168418	9	6.633086	66	8.367555	81	8.822001	83	0.000123077	-1.623391301	down	--	--	--	--	--	--	--	--	--	--	--	hypothetical protein G6O67_000780 [Ophiocordyceps sinensis]	--
gene-G6O67_000781	G6O67_000781	11.453962	65	13.422472	171	5.703254	29	30.414152	1765	37.523254	2116	35.407146	1940	0.003007867	1.0069652	up	[H]	Coenzyme transport and metabolism	Cellular Component: nucleolus (GO:0005730);; Biological Process: rRNA processing (GO:0006364);; Molecular Function: methyltransferase activity (GO:0008168);; Biological Process: methylation (GO:0032259);;	K14850|4.4e-154|maj:MAA_06524|K14850 ribosomal RNA-processing protein 8 [EC:2.1.1.287] | (RefSeq) Methyltransferase-related protein	--	[A]	RNA processing and modification	Hypothetical methyltransferase	25S rRNA (adenine-N(1))-methyltransferase OS=Chaetomium thermophilum (strain DSM 1495 / CBS 144.50 / IMI 039719) OX=759272 GN=RPR8 PE=3 SV=2	S	Function unknown	ribosomal RNA-processing protein 8 [Ophiocordyceps sinensis CO18]	cellular component: cell (GO:0005623);; cellular component: organelle (GO:0043226);; cellular component: organelle part (GO:0044422);; cellular component: cell part (GO:0044464);; biological process: metabolic process (GO:0008152);; biological process: cellular process (GO:0009987);; molecular function: catalytic activity (GO:0003824)
gene-G6O67_000784	G6O67_000784	46.21748	127	32.660423	201	23.96335	59	21.100313	592	21.346426	582	21.085464	559	3.50E-07	-1.410171755	down	[F]	Nucleotide transport and metabolism	Molecular Function: orotate phosphoribosyltransferase activity (GO:0004588);; Biological Process: pyrimidine nucleotide biosynthetic process (GO:0006221);; Biological Process: nucleoside metabolic process (GO:0009116);;	K00762|1.7e-111|plj:VFPFJ_00944|K00762 orotate phosphoribosyltransferase [EC:2.4.2.10] | (RefSeq) Orotate phosphoribosyltransferase	Pyrimidine metabolism (ko00240)	[F]	Nucleotide transport and metabolism	Phosphoribosyl transferase domain	Orotate phosphoribosyltransferase OS=Metarhizium anisopliae OX=5530 GN=URA5 PE=3 SV=1	F	Nucleotide transport and metabolism	Orotate phosphoribosyltransferase [Ophiocordyceps sinensis CO18]	molecular function: catalytic activity (GO:0003824);; biological process: metabolic process (GO:0008152);; biological process: cellular process (GO:0009987);; biological process: single-organism process (GO:0044699)
gene-G6O67_000786	G6O67_000786	2.3503	9	1.833835	15	3.025718	10	23.804835	849	35.19259	1236	26.985154	914	7.40E-12	2.774856514	up	[I]	Lipid transport and metabolism	Biological Process: lipid metabolic process (GO:0006629);;	K21016|5.6e-14|aor:AO090001000207|K21016 feruloyl esterase [EC:3.1.1.73] | (RefSeq) unnamed protein product; predicted protein	--	[I]	Lipid transport and metabolism	Lipase (class 3)	Probable feruloyl esterase A OS=Aspergillus oryzae (strain ATCC 42149 / RIB 40) OX=510516 GN=faeA PE=3 SV=1	S	Function unknown	hypothetical protein G6O67_000786 [Ophiocordyceps sinensis]	biological process: metabolic process (GO:0008152);; biological process: single-organism process (GO:0044699)
gene-G6O67_000794	G6O67_000794	25.297707	138	22.395845	273	23.088123	112	14.19148	790	14.185684	767	18.643799	979	8.07E-07	-1.311181884	down	--	--	Cellular Component: nucleus (GO:0005634);; Biological Process: DNA repair (GO:0006281);; Molecular Function: phosphoric diester hydrolase activity (GO:0008081);;	K10862|2.0e-175|plj:VFPFJ_00931|K10862 tyrosyl-DNA phosphodiesterase 1 [EC:3.1.4.-] | (RefSeq) tyrosyl-DNA phosphodiesterase	--	[L]	Replication, recombination and repair	Tyrosyl-DNA phosphodiesterase	Probable tyrosyl-DNA phosphodiesterase OS=Schizosaccharomyces pombe (strain 972 / ATCC 24843) OX=284812 GN=SPCP31B10.05 PE=3 SV=1	S	Function unknown	hypothetical protein G6O67_000794 [Ophiocordyceps sinensis]	cellular component: cell (GO:0005623);; cellular component: organelle (GO:0043226);; cellular component: cell part (GO:0044464);; biological process: metabolic process (GO:0008152);; biological process: cellular process (GO:0009987);; biological process: response to stimulus (GO:0050896);; molecular function: catalytic activity (GO:0003824)
gene-G6O67_000795	G6O67_000795	85.493744	675	48.853588	866	53.661636	377	38.480312	3119	43.227077	3405	38.636982	2956	1.55E-06	-1.359916857	down	[O]	Posttranslational modification, protein turnover, chaperones	Cellular Component: integral component of membrane (GO:0016021);;	K13996|7.3e-304|plj:VFPFJ_00930|K13996 protein disulfide-isomerase [EC:5.3.4.1] | (RefSeq) disulfide isomerase	Protein processing in endoplasmic reticulum (ko04141)	[O]	Posttranslational modification, protein turnover, chaperones	Thioredoxin	Uncharacterized protein C3D6.13c OS=Schizosaccharomyces pombe (strain 972 / ATCC 24843) OX=284812 GN=SPBC3D6.13c PE=1 SV=1	O	Posttranslational modification, protein turnover, chaperones	Thioredoxin-like fold protein [Ophiocordyceps sinensis CO18]	cellular component: membrane (GO:0016020);; cellular component: membrane part (GO:0044425)
gene-G6O67_000800	G6O67_000800	27.449308	43	12.825608	45	17.578577	25	79.479332	1260	82.978333	1278	66.246613	991	0.000701387	1.240813532	up	--	--	Cellular Component: mediator complex (GO:0016592);;	K15152|2.2e-55|cfj:CFIO01_08468|K15152 mediator of RNA polymerase II transcription subunit 21 | (RefSeq) RNA polymerase II transcription mediator	--	--	--	Subunit 21 of Mediator complex	Mediator of RNA polymerase II transcription subunit 21 OS=Neurospora crassa (strain ATCC 24698 / 74-OR23-1A / CBS 708.71 / DSM 1257 / FGSC 987) OX=367110 GN=srb-7 PE=3 SV=1	K	Transcription	Mediator complex, subunit Med21/Med9 [Ophiocordyceps sinensis CO18]	cellular component: cell (GO:0005623);; cellular component: membrane-enclosed lumen (GO:0031974);; cellular component: macromolecular complex (GO:0032991);; cellular component: organelle (GO:0043226);; cellular component: organelle part (GO:0044422);; cellular component: cell part (GO:0044464)
gene-G6O67_000807	G6O67_000807	16.440235	60	18.820902	153	12.52414	41	61.570621	2281	59.081226	2128	54.769749	1916	2.23E-07	1.109850456	up	--	--	Biological Process: regulation of transcription, DNA-templated (GO:0006355);; Cellular Component: H4/H2A histone acetyltransferase complex (GO:0043189);;	K11343|4.2e-57|fox:FOXG_08268|K11343 MRG-binding protein | (RefSeq) hypothetical protein	--	--	--	Chromatin modification-related protein EAF7	Chromatin modification-related protein EAF7 OS=Yarrowia lipolytica (strain CLIB 122 / E 150) OX=284591 GN=EAF7 PE=3 SV=1	S	Function unknown	hypothetical protein G6O67_000807 [Ophiocordyceps sinensis]	biological process: biological regulation (GO:0065007);; cellular component: cell (GO:0005623);; cellular component: membrane-enclosed lumen (GO:0031974);; cellular component: macromolecular complex (GO:0032991);; cellular component: organelle (GO:0043226);; cellular component: organelle part (GO:0044422);; cellular component: cell part (GO:0044464)
gene-G6O67_000809	G6O67_000809	100.118599	87	14.945556	30	60.506359	47	1808.644165	16078	762.525024	6589	680.278198	5710	1.21E-06	3.313980701	up	--	--	--	--	--	--	--	--	--	--	--	hypothetical protein G6O67_000809 [Ophiocordyceps sinensis]	--
gene-G6O67_000811	G6O67_000811	21.052254	233	16.226241	397	14.72982	144	12.26491	1377	14.350243	1524	13.90487	1467	6.70E-07	-1.100376516	down	--	--	--	K20284|1.3e-56|pfp:PFL1_02295|K20284 Rab GTPase-activating protein 1 | (RefSeq) hypothetical protein	--	[R]	General function prediction only	Rab-GTPase-TBC domain	GTPase-activating protein GYP5 OS=Saccharomyces cerevisiae (strain ATCC 204508 / S288c) OX=559292 GN=GYP5 PE=1 SV=1	S	Function unknown	hypothetical protein G6O67_000811 [Ophiocordyceps sinensis]	--
gene-G6O67_000812	G6O67_000812	105.589302	392	46.593029	388	69.461159	230	370.033813	14086	345.037628	12767	335.131104	12044	2.90E-05	1.495907812	up	--	--	Cellular Component: endoplasmic reticulum membrane (GO:0005789);; Cellular Component: integral component of membrane (GO:0016021);;	--	--	--	--	Reticulon	--	S	Function unknown	cell lysis protein-like protein [Ophiocordyceps sinensis CO18]	cellular component: cell (GO:0005623);; cellular component: membrane (GO:0016020);; cellular component: organelle (GO:0043226);; cellular component: organelle part (GO:0044422);; cellular component: membrane part (GO:0044425);; cellular component: cell part (GO:0044464)
gene-G6O67_000815	G6O67_000815	3.248978	15	3.091917	32	0.48898	3	0.208245	10	0.139253	7	0.10267	5	1.84E-10	-4.416629257	down	[J]	Translation, ribosomal structure and biogenesis	Molecular Function: helicase activity (GO:0004386);;	K12820|1.2e-21|fox:FOXG_12684|K12820 pre-mRNA-splicing factor ATP-dependent RNA helicase DHX15/PRP43 [EC:3.6.4.13] | (RefSeq) pre-mRNA-splicing factor ATP-dependent RNA helicase prp43	Spliceosome (ko03040)	[A]	RNA processing and modification	Zinc finger protein	Probable pre-mRNA-splicing factor ATP-dependent RNA helicase prp43 OS=Schizosaccharomyces pombe (strain 972 / ATCC 24843) OX=284812 GN=prp43 PE=3 SV=1	S	Function unknown	pre-mRNA splicing factor ATP-dependent RNA helicase PRP43 [Ophiocordyceps sinensis CO18]	molecular function: catalytic activity (GO:0003824)
gene-G6O67_000818	G6O67_000818	31.223856	184	21.517445	283	28.421785	149	17.607094	1060	18.549286	1086	14.275615	811	1.11E-07	-1.416299377	down	--	--	--	--	--	--	--	HNH endonuclease	--	S	Function unknown	hypothetical protein G6O67_000818 [Ophiocordyceps sinensis]	--
gene-G6O67_000821	G6O67_000821	4.920206	23	3.845521	41	10.310758	43	2.58819	124	2.187151	102	2.374835	107	4.30E-05	-2.113621962	down	--	--	Molecular Function: DNA binding (GO:0003677);;	--	--	--	--	--	--	S	Function unknown	APSES transcription factor Xbp1 [Ophiocordyceps sinensis CO18]	molecular function: binding (GO:0005488)
gene-G6O67_000823	G6O67_000823	81.794876	93	112.074615	285	65.891464	67	43.452839	506	75.109627	849	59.915012	658	0.000189939	-1.266668861	down	--	--	--	--	--	--	--	--	--	--	--	hypothetical protein G6O67_000823 [Ophiocordyceps sinensis]	--
gene-G6O67_000829	G6O67_000829	150.301239	1068	186.83696	2979	146.715622	928	12.191122	890	15.654451	1110	13.697601	944	8.04E-108	-4.258065139	down	[G]	Carbohydrate transport and metabolism	Cellular Component: integral component of membrane (GO:0016021);; Molecular Function: transmembrane transporter activity (GO:0022857);;	--	--	[R]	General function prediction only	Major Facilitator Superfamily	Major facilitator superfamily multidrug transporter mfsB OS=Neosartorya fumigata (strain ATCC MYA-4609 / Af293 / CBS 101355 / FGSC A1100) OX=330879 GN=mfsB PE=2 SV=1	G	Carbohydrate transport and metabolism	hypothetical protein G6O67_000829 [Ophiocordyceps sinensis]	cellular component: membrane (GO:0016020);; cellular component: membrane part (GO:0044425);; molecular function: transporter activity (GO:0005215);; biological process: localization (GO:0051179)
gene-G6O67_000830	G6O67_000830	19.512115	56	27.747231	178	39.694584	101	2.7653	81	3.055045	87	2.116327	59	5.24E-26	-4.149405346	down	[R]	General function prediction only	--	--	--	--	--	Fasciclin domain	--	M	Cell wall/membrane/envelope biogenesis	hypothetical protein G6O67_000830 [Ophiocordyceps sinensis]	--
gene-G6O67_000831	G6O67_000831	67.034767	174	59.181759	344	62.906265	145	28.09116	746	25.545828	660	21.966196	551	9.23E-24	-2.048252819	down	[FGR]	Nucleotide transport and metabolism;; Carbohydrate transport and metabolism;; General function prediction only	Molecular Function: catalytic activity (GO:0003824);; Cellular Component: integral component of membrane (GO:0016021);; Molecular Function: transmembrane transporter activity (GO:0022857);;	K01522|5.3e-62|tre:TRIREDRAFT_2358|K01522 bis(5'-adenosyl)-triphosphatase [EC:3.6.1.29] | (RefSeq) hypothetical protein	Purine metabolism (ko00230)	[FR]	Nucleotide transport and metabolism;; General function prediction only	HIT domain	Bis(5'-nucleosyl)-tetraphosphatase [asymmetrical] OS=Schizosaccharomyces pombe (strain 972 / ATCC 24843) OX=284812 GN=aph1 PE=1 SV=2	FG	Nucleotide transport and metabolism;; Carbohydrate transport and metabolism	hypothetical protein G6O67_000831 [Ophiocordyceps sinensis]	molecular function: catalytic activity (GO:0003824);; cellular component: membrane (GO:0016020);; cellular component: membrane part (GO:0044425);; molecular function: transporter activity (GO:0005215);; biological process: localization (GO:0051179)
gene-G6O67_000832	G6O67_000832	127.971016	833	83.451805	1218	154.923523	897	18.374945	1228	26.491812	1720	15.756663	994	1.58E-19	-3.315001527	down	[G]	Carbohydrate transport and metabolism	Cellular Component: integral component of membrane (GO:0016021);; Molecular Function: transmembrane transporter activity (GO:0022857);;	K01772|2.4e-79|afv:AFLA_061480|K01772 protoporphyrin/coproporphyrin ferrochelatase [EC:4.99.1.1 4.99.1.9] | (RefSeq) tetracycline-efflux transporter, putative	Porphyrin and chlorophyll metabolism (ko00860)	--	--	Major Facilitator Superfamily	--	U	Intracellular trafficking, secretion, and vesicular transport	Major facilitator superfamily domain, general substrate transporter [Ophiocordyceps sinensis CO18]	cellular component: membrane (GO:0016020);; cellular component: membrane part (GO:0044425);; molecular function: transporter activity (GO:0005215);; biological process: localization (GO:0051179)
gene-G6O67_000833	G6O67_000833	8.148939	36	7.332687	72	2.973248	12	3.498125	156	5.26862	228	3.504395	147	0.002427664	-1.328294585	down	--	--	--	--	--	--	--	--	--	--	--	hypothetical protein G6O67_000833 [Ophiocordyceps sinensis]	--
gene-G6O67_000836	G6O67_000836	73.511055	441	48.05579	647	56.568825	302	35.977638	2215	45.512478	2723	44.428284	2582	5.83E-06	-1.221465928	down	[G]	Carbohydrate transport and metabolism	Biological Process: cellular glucose homeostasis (GO:0001678);; Molecular Function: hexokinase activity (GO:0004396);; Molecular Function: ATP binding (GO:0005524);; Molecular Function: glucose binding (GO:0005536);; Biological Process: glycolytic process (GO:0006096);;	K00844|4.1e-33|ncr:NCU04728|K00844 hexokinase [EC:2.7.1.1] | (RefSeq) hexokinase-1	Glycolysis / Gluconeogenesis (ko00010);; Fructose and mannose metabolism (ko00051);; Galactose metabolism (ko00052);; Starch and sucrose metabolism (ko00500);; Amino sugar and nucleotide sugar metabolism (ko00520);; Carbon metabolism (ko01200)	[G]	Carbohydrate transport and metabolism	Hexokinase	Hexokinase OS=Kluyveromyces lactis (strain ATCC 8585 / CBS 2359 / DSM 70799 / NBRC 1267 / NRRL Y-1140 / WM37) OX=284590 GN=RAG5 PE=1 SV=3	G	Carbohydrate transport and metabolism	hypothetical protein G6O67_000836 [Ophiocordyceps sinensis]	biological process: cellular process (GO:0009987);; biological process: single-organism process (GO:0044699);; biological process: biological regulation (GO:0065007);; molecular function: catalytic activity (GO:0003824);; biological process: metabolic process (GO:0008152);; molecular function: binding (GO:0005488)
gene-G6O67_000840	G6O67_000840	2.398638	13	2.59947	38	3.903775	16	22.013826	1254	15.711815	840	20.004568	1003	5.54E-08	1.940003491	up	--	--	Cellular Component: integral component of membrane (GO:0016021);;	--	--	--	--	--	--	S	Function unknown	hypothetical protein G6O67_000840 [Ophiocordyceps sinensis]	cellular component: membrane (GO:0016020);; cellular component: membrane part (GO:0044425)
gene-G6O67_000843	G6O67_000843	25.218355	92	33.436737	274	16.915064	55	99.529465	3721	89.932373	3268	71.438301	2522	0.00058584	1.038103224	up	[T]	Signal transduction mechanisms	Molecular Function: phosphoprotein phosphatase activity (GO:0004721);;	K04382|1.8e-193|plj:VFPFJ_00881|K04382 serine/threonine-protein phosphatase 2A catalytic subunit [EC:3.1.3.16] | (RefSeq) serine/threonine-protein phosphatase PP2A catalytic subunit	mRNA surveillance pathway (ko03015);; Cell cycle - yeast (ko04111);; Meiosis - yeast (ko04113);; Autophagy - other (ko04136);; Autophagy - yeast (ko04138)	[T]	Signal transduction mechanisms	Calcineurin-like phosphoesterase	Serine/threonine-protein phosphatase PP2A catalytic subunit OS=Neurospora crassa (strain ATCC 24698 / 74-OR23-1A / CBS 708.71 / DSM 1257 / FGSC 987) OX=367110 GN=pph-1 PE=3 SV=3	T	Signal transduction mechanisms	hypothetical protein G6O67_000843 [Ophiocordyceps sinensis]	molecular function: catalytic activity (GO:0003824);; biological process: metabolic process (GO:0008152);; biological process: cellular process (GO:0009987)
gene-G6O67_000851	G6O67_000851	245.940475	601	132.141022	725	206.854446	450	121.278381	3041	120.811806	2945	85.889	2034	3.22E-06	-1.56441737	down	[R]	General function prediction only	Molecular Function: iron ion binding (GO:0005506);; Molecular Function: cysteine dioxygenase activity (GO:0017172);; Biological Process: taurine biosynthetic process (GO:0042412);;	K00456|1.0e-99|plj:VFPFJ_00876|K00456 cysteine dioxygenase [EC:1.13.11.20] | (RefSeq) cysteine dioxygenase	Cysteine and methionine metabolism (ko00270);; Taurine and hypotaurine metabolism (ko00430)	[E]	Amino acid transport and metabolism	Cysteine dioxygenase type I	Cysteine dioxygenase OS=Arthroderma benhamiae (strain ATCC MYA-4681 / CBS 112371) OX=663331 GN=CDO1 PE=1 SV=2	E	Amino acid transport and metabolism	cysteine dioxygenase [Ophiocordyceps sinensis CO18]	molecular function: binding (GO:0005488);; molecular function: catalytic activity (GO:0003824);; biological process: metabolic process (GO:0008152);; biological process: single-organism process (GO:0044699);; biological process: cellular process (GO:0009987)
gene-G6O67_000852	G6O67_000852	126.071381	598	71.985039	766	170.125061	718	42.072033	2048	35.95211	1701	32.546928	1496	1.62E-09	-2.460494535	down	[V]	Defense mechanisms	Cellular Component: integral component of membrane (GO:0016021);; Biological Process: transmembrane transport (GO:0055085);;	K15449|2.4e-76|tmn:UCRPA7_3023|K15449 tRNA wybutosine-synthesizing protein 1 [EC:4.1.3.44] | (RefSeq) putative trna wybutosine-synthesizing protein 1 protein	--	--	--	Voltage-dependent anion channel	Sulfite efflux pump SSU1 OS=Arthroderma otae (strain ATCC MYA-4605 / CBS 113480) OX=554155 GN=SSU1 PE=3 SV=2	P	Inorganic ion transport and metabolism	hypothetical protein G6O67_000852 [Ophiocordyceps sinensis]	cellular component: membrane (GO:0016020);; cellular component: membrane part (GO:0044425);; biological process: localization (GO:0051179)
gene-G6O67_000854	G6O67_000854	7.360042	44	20.364679	258	8.273347	43	8.797802	553	4.038441	247	2.521494	150	0.003197555	-1.815627152	down	[C]	Energy production and conversion	Cellular Component: integral component of membrane (GO:0016021);;	K23319|3.6e-141|ani:AN7069.2|K23319 flavine halogenase [EC:1.14.14.-] | (RefSeq) hypothetical protein	--	--	--	Tryptophan halogenase	Flavine halogenase aclH OS=Aspergillus oryzae (strain ATCC 42149 / RIB 40) OX=510516 GN=aclH PE=1 SV=1	S	Function unknown	hypothetical protein G6O67_000854 [Ophiocordyceps sinensis]	cellular component: membrane (GO:0016020);; cellular component: membrane part (GO:0044425)
gene-G6O67_000857	G6O67_000857	17.37155	66	4.368721	37	6.767767	23	35.666195	1383	67.824341	2555	45.21386	1655	0.004952856	1.618446384	up	--	--	Molecular Function: carnitine:acyl carnitine antiporter activity (GO:0005476);; Cellular Component: mitochondrial inner membrane (GO:0005743);; Biological Process: fatty acid metabolic process (GO:0006631);; Cellular Component: integral component of membrane (GO:0016021);;	K15109|8.9e-151|maj:MAA_05116|K15109 solute carrier family 25 (mitochondrial carnitine/acylcarnitine transporter), member 20/29 | (RefSeq) Mitochondrial substrate/solute carrier	--	[C]	Energy production and conversion	Mitochondrial carrier protein	Mitochondrial carnitine carrier OS=Saccharomyces cerevisiae (strain ATCC 204508 / S288c) OX=559292 GN=CRC1 PE=1 SV=1	S	Function unknown	hypothetical protein G6O67_000857 [Ophiocordyceps sinensis]	molecular function: transporter activity (GO:0005215);; biological process: localization (GO:0051179);; cellular component: cell (GO:0005623);; cellular component: membrane (GO:0016020);; cellular component: organelle (GO:0043226);; cellular component: organelle part (GO:0044422);; cellular component: cell part (GO:0044464);; biological process: metabolic process (GO:0008152);; biological process…
gene-G6O67_000859	G6O67_000859	36.362164	587	22.249836	805	36.518246	524	10.020004	1659	11.448596	1842	12.094863	1890	1.96E-12	-2.22375226	down	[V]	Defense mechanisms	Molecular Function: ATP binding (GO:0005524);; Cellular Component: integral component of membrane (GO:0016021);; Molecular Function: ATPase activity (GO:0016887);; Molecular Function: ATPase activity, coupled to transmembrane movement of substances (GO:0042626);;	K05665|0.0e+00|pfy:PFICI_02668|K05665 ATP-binding cassette, subfamily C (CFTR/MRP), member 1 [EC:7.6.2.3] | (RefSeq) hypothetical protein	ABC transporters (ko02010)	[Q]	Secondary metabolites biosynthesis, transport and catabolism	ABC transporter	ABC multidrug transporter B OS=Neosartorya fumigata (strain ATCC MYA-4609 / Af293 / CBS 101355 / FGSC A1100) OX=330879 GN=abcB PE=2 SV=2	V	Defense mechanisms	hypothetical protein G6O67_000859 [Ophiocordyceps sinensis]	molecular function: binding (GO:0005488);; cellular component: membrane (GO:0016020);; cellular component: membrane part (GO:0044425);; molecular function: catalytic activity (GO:0003824);; molecular function: transporter activity (GO:0005215);; biological process: localization (GO:0051179)
gene-G6O67_000861	G6O67_000861	25.967842	89	15.339206	117	47.528744	144	18.703222	653	17.515038	594	6.954645	229	0.003281464	-1.774117788	down	--	--	Cellular Component: integral component of membrane (GO:0016021);; Biological Process: mycotoxin biosynthetic process (GO:0043386);;	--	--	--	--	Mycotoxin biosynthesis protein UstYa	--	--	--	hypothetical protein OCS_06625 [Ophiocordyceps sinensis CO18]	cellular component: membrane (GO:0016020);; cellular component: membrane part (GO:0044425);; biological process: metabolic process (GO:0008152);; biological process: cellular process (GO:0009987);; biological process: single-organism process (GO:0044699)
gene-G6O67_000865	G6O67_000865	26.611998	39	12.782316	42	20.772089	27	16.106628	237	16.062946	230	15.632009	217	0.009201958	-1.045690646	down	--	--	--	--	--	--	--	--	--	S	Function unknown	hypothetical protein G6O67_000865 [Ophiocordyceps sinensis]	--
gene-G6O67_000868	G6O67_000868	39.690018	91	25.444046	131	23.188608	48	739.49469	17362	427.101379	9747	898.28241	19910	1.64E-21	3.775272645	up	--	--	--	K16743|1.4e-21|aalt:CC77DRAFT_1046896|K16743 abnormal spindle-like microcephaly-associated protein | (RefSeq) hypothetical protein	--	--	--	Pyridoxamine 5'-phosphate oxidase like	Protein bli-3 OS=Neurospora crassa (strain ATCC 24698 / 74-OR23-1A / CBS 708.71 / DSM 1257 / FGSC 987) OX=367110 GN=bli-3 PE=2 SV=1	S	Function unknown	hypothetical protein G6O67_000868 [Ophiocordyceps sinensis]	--
gene-G6O67_000869	G6O67_000869	57.598003	304	39.871006	471	46.412601	218	142.844986	7717	158.429596	8320	181.493927	9257	0.000149152	1.01237796	up	--	--	--	--	--	--	--	--	--	S	Function unknown	hypothetical protein G6O67_000869 [Ophiocordyceps sinensis]	--
gene-G6O67_000873	G6O67_000873	7.532553	55	14.678827	240	11.528042	75	88.991508	6654	89.746338	6523	136.72905	9651	1.02E-10	2.455754422	up	--	--	Molecular Function: protein binding (GO:0005515);; Cellular Component: integral component of membrane (GO:0016021);;	--	--	--	--	Variant SH3 domain	--	S	Function unknown	hypothetical protein G6O67_000873 [Ophiocordyceps sinensis]	molecular function: binding (GO:0005488);; cellular component: membrane (GO:0016020);; cellular component: membrane part (GO:0044425)
gene-G6O67_000875	G6O67_000875	20.539165	31	7.474807	25	5.306319	7	215.69397	3245	192.89386	2821	277.690155	3944	2.57E-13	3.569891537	up	--	--	--	--	--	--	--	--	--	--	--	hypothetical protein G6O67_000875 [Ophiocordyceps sinensis]	--
gene-G6O67_000876	G6O67_000876	10.506281	17	2.069312	8	4.757045	7	1.497685	25	1.775474	28	1.22736	19	0.00033326	-2.536865666	down	--	--	--	--	--	--	--	--	--	--	--	hypothetical protein G6O67_000876 [Ophiocordyceps sinensis]	--
gene-G6O67_000877	G6O67_000877	25.716234	73	32.567223	206	26.423578	67	158.5784	4573	181.078125	5076	185.76622	5057	1.64E-17	1.873401203	up	--	--	--	--	--	--	--	--	--	S	Function unknown	hypothetical protein G6O67_000877 [Ophiocordyceps sinensis]	--
gene-G6O67_000882	G6O67_000882	8.925	17	10.619631	45	1.891828	4	53.507553	1025	43.530064	811	77.883835	1408	3.08E-05	2.180457858	up	--	--	--	--	--	--	--	--	--	S	Function unknown	hypothetical protein G6O67_000882 [Ophiocordyceps sinensis]	--
gene-G6O67_000883	G6O67_000883	20.41634	72	28.715014	226	11.717819	37	107.677979	3866	99.618256	3477	147.835632	5011	2.83E-06	1.794442527	up	--	--	--	--	--	--	--	--	--	S	Function unknown	hypothetical protein OCS_00996 [Ophiocordyceps sinensis CO18]	--
gene-G6O67_000884	G6O67_000884	14.359409	46	6.757102	49	8.052987	23	44.945286	1476	35.793354	1142	27.930759	866	0.004020295	1.16777694	up	[H]	Coenzyme transport and metabolism	Molecular Function: pyridoxamine-phosphate oxidase activity (GO:0004733);; Biological Process: pyridoxine biosynthetic process (GO:0008615);; Molecular Function: FMN binding (GO:0010181);;	K11541|5.7e-90|plj:VFPFJ_00849|K11541 carbamoyl-phosphate synthase / aspartate carbamoyltransferase [EC:6.3.5.5 2.1.3.2] | (RefSeq) carbamoyl-phosphate synthase, mitochondrial precursor	Pyrimidine metabolism (ko00240);; Alanine, aspartate and glutamate metabolism (ko00250)	[H]	Coenzyme transport and metabolism	Pyridoxine 5'-phosphate oxidase C-terminal dimerisation region	Probable pyridoxamine 5'-phosphate oxidase OS=Schizosaccharomyces pombe (strain 972 / ATCC 24843) OX=284812 GN=SPAC1093.02 PE=3 SV=1	H	Coenzyme transport and metabolism	hypothetical protein G6O67_000884 [Ophiocordyceps sinensis]	molecular function: catalytic activity (GO:0003824);; biological process: metabolic process (GO:0008152);; biological process: single-organism process (GO:0044699);; biological process: cellular process (GO:0009987);; molecular function: binding (GO:0005488)
gene-G6O67_000887	G6O67_000887	2.178487	4	0.514613	2	0	0	11.333117	167	15.260571	219	15.182428	211	0.000211529	2.84804863	up	--	--	--	--	--	--	--	--	--	--	--	hypothetical protein G6O67_000887 [Ophiocordyceps sinensis]	--
gene-G6O67_000890	G6O67_000890	19.618454	412	17.934954	844	15.409122	288	15.872688	3418	15.551175	3255	10.892094	2214	1.63E-06	-1.055243276	down	[EF]	Amino acid transport and metabolism;; Nucleotide transport and metabolism	Molecular Function: GMP synthase (glutamine-hydrolyzing) activity (GO:0003922);; Molecular Function: aspartate carbamoyltransferase activity (GO:0004070);; Molecular Function: carbamoyl-phosphate synthase (glutamine-hydrolyzing) activity (GO:0004088);; Molecular Function: ATP binding (GO:0005524);; Cellular Component: cytoplasm (GO:0005737);; Biological Process: 'de novo' pyrimidine nucleobase bi…	K11541|0.0e+00|plj:VFPFJ_00849|K11541 carbamoyl-phosphate synthase / aspartate carbamoyltransferase [EC:6.3.5.5 2.1.3.2] | (RefSeq) carbamoyl-phosphate synthase, mitochondrial precursor	Pyrimidine metabolism (ko00240);; Alanine, aspartate and glutamate metabolism (ko00250)	[R]	General function prediction only	Carbamoyl-phosphate synthase L chain, ATP binding domain	Protein pyrABCN OS=Emericella nidulans (strain FGSC A4 / ATCC 38163 / CBS 112.46 / NRRL 194 / M139) OX=227321 GN=pyrABCN PE=3 SV=2	F	Nucleotide transport and metabolism	hypothetical protein G6O67_000890 [Ophiocordyceps sinensis]	molecular function: catalytic activity (GO:0003824);; molecular function: binding (GO:0005488);; cellular component: cell (GO:0005623);; cellular component: cell part (GO:0044464);; biological process: metabolic process (GO:0008152);; biological process: cellular process (GO:0009987);; biological process: single-organism process (GO:0044699);; cellular component: membrane (GO:0016020);; cellular …
gene-G6O67_000894	G6O67_000894	4124.181641	17903	1872.038086	18230	3076.666016	11885	28.209522	1258	47.13448	2042	39.629692	1668	1.48E-76	-6.941498909	down	--	--	--	--	--	--	--	LysM domain	Probable peptidoglycan-N-acetylglucosamine deacetylase ARB_03699 OS=Arthroderma benhamiae (strain ATCC MYA-4681 / CBS 112371) OX=663331 GN=ARB_03699 PE=1 SV=2	S	Function unknown	Peptidoglycan-binding lysin domain protein [Ophiocordyceps sinensis CO18]	--
gene-G6O67_000897	G6O67_000897	9.676371	33	6.389368	49	8.520904	26	82.756233	2887	91.088547	3088	81.207108	2674	1.15E-23	2.661073962	up	[R]	General function prediction only	Molecular Function: GTPase activity (GO:0003924);; Molecular Function: GTP binding (GO:0005525);;	K07889|4.3e-27|ztr:MYCGRDRAFT_71432|K07889 Ras-related protein Rab-5C | (RefSeq) ras small GTPase related protein	Endocytosis (ko04144);; Phagosome (ko04145)	[U]	Intracellular trafficking, secretion, and vesicular transport	Ras family	Ras-like GTP-binding protein RYL2 OS=Yarrowia lipolytica (strain CLIB 122 / E 150) OX=284591 GN=RYL2 PE=3 SV=2	S	Function unknown	hypothetical protein G6O67_000897 [Ophiocordyceps sinensis]	molecular function: catalytic activity (GO:0003824);; molecular function: binding (GO:0005488)
gene-G6O67_000900	G6O67_000900	9.625144	19	7.490417	33	10.408276	18	1.392701	28	1.816546	35	0.926537	18	9.87E-14	-3.386534303	down	--	--	Molecular Function: copper ion binding (GO:0005507);; Cellular Component: integral component of membrane (GO:0016021);; Molecular Function: oxidoreductase activity (GO:0016491);;	K00423|3.7e-52|maw:MAC_05769|K00423 L-ascorbate oxidase [EC:1.10.3.3] | (RefSeq) hypothetical protein	Ascorbate and aldarate metabolism (ko00053)	--	--	Multicopper oxidase	Laccase-like multicopper oxidase 1 OS=Myceliophthora thermophila (strain ATCC 42464 / BCRC 31852 / DSM 1799) OX=573729 GN=LMCO1 PE=1 SV=1	Q	Secondary metabolites biosynthesis, transport and catabolism	hypothetical protein G6O67_000900 [Ophiocordyceps sinensis]	molecular function: binding (GO:0005488);; cellular component: membrane (GO:0016020);; cellular component: membrane part (GO:0044425);; molecular function: catalytic activity (GO:0003824)
gene-G6O67_000906	G6O67_000906	210.534256	171	181.136108	330	135.328171	98	65.684196	547	68.84359	557	58.777039	462	7.64E-26	-2.167349852	down	--	--	Biological Process: attachment of spindle microtubules to kinetochore (GO:0008608);; Cellular Component: DASH complex (GO:0042729);; Cellular Component: mitotic spindle (GO:0072686);;	K11569|3.6e-33|plj:VFPFJ_00869|K11569 DASH complex subunit DAD4 | (RefSeq) DASH complex subunit dad4 domain-containing protein	--	--	--	DASH complex subunit Dad4	DASH complex subunit DAD4 OS=Kluyveromyces lactis (strain ATCC 8585 / CBS 2359 / DSM 70799 / NBRC 1267 / NRRL Y-1140 / WM37) OX=284590 GN=DAD4 PE=3 SV=1	D	Cell cycle control, cell division, chromosome partitioning	hypothetical protein G6O67_000906 [Ophiocordyceps sinensis]	biological process: cellular process (GO:0009987);; biological process: single-organism process (GO:0044699);; cellular component: cell (GO:0005623);; cellular component: membrane-enclosed lumen (GO:0031974);; cellular component: macromolecular complex (GO:0032991);; cellular component: organelle (GO:0043226);; cellular component: organelle part (GO:0044422);; cellular component: cell part (GO:00…
gene-G6O67_000910	G6O67_000910	13.693168	25	20.949578	90	30.700098	54	71.836167	1447	83.135862	1620	99.143505	1873	0.00614937	1.216141302	up	[H]	Coenzyme transport and metabolism	Biological Process: tetrahydrobiopterin biosynthetic process (GO:0006729);; Molecular Function: 4-alpha-hydroxytetrahydrobiopterin dehydratase activity (GO:0008124);;	K01724|9.2e-54|fvr:FVEG_06449|K01724 4a-hydroxytetrahydrobiopterin dehydratase [EC:4.2.1.96] | (RefSeq) hypothetical protein	Folate biosynthesis (ko00790)	--	--	Pterin 4 alpha carbinolamine dehydratase	--	H	Coenzyme transport and metabolism	hypothetical protein G6O67_000910 [Ophiocordyceps sinensis]	biological process: metabolic process (GO:0008152);; biological process: cellular process (GO:0009987);; molecular function: catalytic activity (GO:0003824)
gene-G6O67_000911	G6O67_000911	20.429735	346	39.647442	1505	19.414886	293	104.49324	18149	116.062271	19595	122.199165	20038	6.41E-05	1.37336599	up	[V]	Defense mechanisms	Molecular Function: ATP binding (GO:0005524);; Cellular Component: integral component of membrane (GO:0016021);; Molecular Function: ATPase activity (GO:0016887);; Molecular Function: ATPase activity, coupled to transmembrane movement of substances (GO:0042626);;	K05665|4.0e-134|tre:TRIREDRAFT_122988|K05665 ATP-binding cassette, subfamily C (CFTR/MRP), member 1 [EC:7.6.2.3] | (RefSeq) hypothetical protein	ABC transporters (ko02010)	[Q]	Secondary metabolites biosynthesis, transport and catabolism	ABC transporter	ATP-binding cassette transporter abc4 OS=Schizosaccharomyces pombe (strain 972 / ATCC 24843) OX=284812 GN=abc4 PE=3 SV=1	V	Defense mechanisms	hypothetical protein G6O67_000911 [Ophiocordyceps sinensis]	molecular function: binding (GO:0005488);; cellular component: membrane (GO:0016020);; cellular component: membrane part (GO:0044425);; molecular function: catalytic activity (GO:0003824);; molecular function: transporter activity (GO:0005215);; biological process: localization (GO:0051179)
gene-G6O67_000912	G6O67_000912	51.711777	206	43.388348	387	45.092319	160	176.187195	7189	180.640366	7165	183.004822	7050	3.55E-11	1.21413769	up	[J]	Translation, ribosomal structure and biogenesis	Molecular Function: MAP kinase activity (GO:0004707);; Molecular Function: ATP binding (GO:0005524);; Biological Process: stress-activated MAPK cascade (GO:0051403);;	K04441|9.0e-202|plj:VFPFJ_00821|K04441 p38 MAP kinase [EC:2.7.11.24] | (RefSeq) mitogen-activated protein kinase sty1	MAPK signaling pathway - yeast (ko04011);; Mitophagy - yeast (ko04139)	[T]	Signal transduction mechanisms	Protein kinase domain	Mitogen-activated protein kinase HOG1 OS=Colletotrichum orbiculare (strain 104-T / ATCC 96160 / CBS 514.97 / LARS 414 / MAFF 240422) OX=1213857 GN=HOG1 PE=3 SV=1	T	Signal transduction mechanisms	stress-activated MAP kinase [Ophiocordyceps sinensis CO18]	molecular function: catalytic activity (GO:0003824);; molecular function: signal transducer activity (GO:0004871);; biological process: metabolic process (GO:0008152);; biological process: cellular process (GO:0009987);; biological process: signaling (GO:0023052);; biological process: single-organism process (GO:0044699);; biological process: response to stimulus (GO:0050896);; biological process…
gene-G6O67_000913	G6O67_000913	30.857655	304	66.90892	1477	22.201118	195	163.73497	16533	152.243744	14944	167.617096	15979	0.003391303	1.281203926	up	[G]	Carbohydrate transport and metabolism	Biological Process: carbohydrate metabolic process (GO:0005975);; Molecular Function: glycogen phosphorylase activity (GO:0008184);; Molecular Function: pyridoxal phosphate binding (GO:0030170);; Molecular Function: SHG alpha-glucan phosphorylase activity (GO:0102499);;	K00688|0.0e+00|plj:VFPFJ_00824|K00688 glycogen phosphorylase [EC:2.4.1.1] | (RefSeq) glycogen phosphorylase	Starch and sucrose metabolism (ko00500)	[G]	Carbohydrate transport and metabolism	Carbohydrate phosphorylase	Glycogen phosphorylase OS=Saccharomyces cerevisiae (strain ATCC 204508 / S288c) OX=559292 GN=GPH1 PE=1 SV=4	G	Carbohydrate transport and metabolism	hypothetical protein G6O67_000913 [Ophiocordyceps sinensis]	biological process: metabolic process (GO:0008152);; molecular function: catalytic activity (GO:0003824);; molecular function: binding (GO:0005488)
gene-G6O67_000916	G6O67_000916	51.16444	743	64.924988	2114	31.674332	409	13.176774	1963	13.370809	1936	12.354397	1738	7.13E-22	-2.622205936	down	[Q]	Secondary metabolites biosynthesis, transport and catabolism	Molecular Function: iron ion binding (GO:0005506);; Molecular Function: oxidoreductase activity, acting on paired donors, with incorporation or reduction of molecular oxygen (GO:0016705);; Molecular Function: ligase activity (GO:0016874);; Molecular Function: heme binding (GO:0020037);;	K22152|2.8e-176|nfi:NFIA_005590|K22152 fusarinine C synthase | (RefSeq) nonribosomal peptide synthase SidD	--	[Q]	Secondary metabolites biosynthesis, transport and catabolism	AMP-binding enzyme	Nonribosomal peptide synthase sidD OS=Neosartorya fumigata (strain ATCC MYA-4609 / Af293 / CBS 101355 / FGSC A1100) OX=330879 GN=NRPS4 PE=2 SV=1	Q	Secondary metabolites biosynthesis, transport and catabolism	hypothetical protein G6O67_000916 [Ophiocordyceps sinensis]	molecular function: binding (GO:0005488);; molecular function: catalytic activity (GO:0003824);; biological process: metabolic process (GO:0008152);; biological process: single-organism process (GO:0044699)
gene-G6O67_000918	G6O67_000918	193.698364	790	185.870972	1699	61.126602	222	0.047818	3	0.147576	7	0.038156	2	1.50E-71	-10.80703765	down	[CR]	Energy production and conversion;; General function prediction only	Molecular Function: oxidoreductase activity (GO:0016491);;	K15385|1.8e-56|afv:AFLA_066920|K15385 aspyridone synthetase trans-acting enoyl reductase | (RefSeq) alcohol dehydrogenase, putative	--	[CR]	Energy production and conversion;; General function prediction only	Alcohol dehydrogenase GroES-like domain	Hps1-dma1 cluster oxidoreductase toxD OS=Dothistroma septosporum (strain NZE10 / CBS 128990) OX=675120 GN=toxD PE=3 SV=1	C	Energy production and conversion	hypothetical protein G6O67_000918 [Ophiocordyceps sinensis]	molecular function: catalytic activity (GO:0003824)
gene-G6O67_000919	G6O67_000919	134.904373	914	214.967865	3266	59.101833	357	0.027906	2	0	0	0	0	1.15E-57	-13.10330016	down	[P]	Inorganic ion transport and metabolism	Molecular Function: oxidoreductase activity (GO:0016491);; Biological Process: oxidation-reduction process (GO:0055114);;	--	--	--	--	Pyridine nucleotide-disulphide oxidoreductase	FAD-dependent monooxygenase DEP4 OS=Fusarium langsethiae OX=179993 GN=DEP4 PE=2 SV=1	S	Function unknown	hypothetical protein G6O67_000919 [Ophiocordyceps sinensis]	molecular function: catalytic activity (GO:0003824);; biological process: metabolic process (GO:0008152);; biological process: single-organism process (GO:0044699)
gene-G6O67_000920	G6O67_000920	109.266579	419	158.566833	1363	58.372452	199	0	0	0.052329	2	0	0	4.05E-52	-12.14698092	down	[IQR]	Lipid transport and metabolism;; Secondary metabolites biosynthesis, transport and catabolism;; General function prediction only	--	K19329|2.8e-19|scm:SCHCODRAFT_238081|K19329 WW domain-containing oxidoreductase | (RefSeq) hypothetical protein	--	[Q]	Secondary metabolites biosynthesis, transport and catabolism	short chain dehydrogenase	Short chain dehydrogenase virG OS=Hypocrea virens (strain Gv29-8 / FGSC 10586) OX=413071 GN=virG PE=1 SV=1	S	Function unknown	hypothetical protein G6O67_000920 [Ophiocordyceps sinensis]	--
gene-G6O67_000921	G6O67_000921	1085.854614	4075	902.430786	7597	400.013947	1336	0.056012	3	0	0	0	0	4.24E-90	-14.50365058	down	--	--	Cellular Component: integral component of membrane (GO:0016021);;	--	--	--	--	--	--	S	Function unknown	hypothetical protein G6O67_000921 [Ophiocordyceps sinensis]	cellular component: membrane (GO:0016020);; cellular component: membrane part (GO:0044425)
gene-G6O67_000922	G6O67_000922	240.533432	6519	340.199524	20682	70.992218	1713	0.074791	21	0.11624	32	0.016068	5	6.38E-74	-11.75138208	down	[Q]	Secondary metabolites biosynthesis, transport and catabolism	Molecular Function: oxidoreductase activity (GO:0016491);; Molecular Function: transferase activity (GO:0016740);; Molecular Function: phosphopantetheine binding (GO:0031177);;	K22573|6.4e-275|afm:AFUA_8G00370|K22573 fumagillin biosynthesis polyketide synthase | (RefSeq) polyketide synthase	--	[I]	Lipid transport and metabolism	Beta-ketoacyl synthase, N-terminal domain	Highly reducing polyketide synthase srdA OS=Neurospora crassa (strain ATCC 24698 / 74-OR23-1A / CBS 708.71 / DSM 1257 / FGSC 987) OX=367110 GN=srdA PE=2 SV=1	Q	Secondary metabolites biosynthesis, transport and catabolism	hypothetical protein G6O67_000922 [Ophiocordyceps sinensis]	molecular function: catalytic activity (GO:0003824);; molecular function: binding (GO:0005488)
gene-G6O67_000923	G6O67_000923	96.393433	553	199.020248	2558	65.71769	336	1.077686	64	0.972183	56	1.464495	82	6.09E-60	-7.224821896	down	--	--	Molecular Function: transferase activity, transferring acyl groups other than amino-acyl groups (GO:0016747);;	--	--	--	--	Transferase family	O-acetyltransferase PaAT-2 OS=Phomopsis amygdali OX=1214568 GN=PaAT-2 PE=1 SV=1	S	Function unknown	hypothetical protein G6O67_000923 [Ophiocordyceps sinensis]	molecular function: catalytic activity (GO:0003824)
gene-G6O67_000924	G6O67_000924	19.764172	87	54.863209	540	17.013304	67	6.496968	293	5.533206	243	3.927559	167	1.89E-10	-3.170205016	down	--	--	--	--	--	--	--	--	--	S	Function unknown	hypothetical protein OCS_03610 [Ophiocordyceps sinensis CO18]	--
gene-G6O67_000925	G6O67_000925	162.542191	836	454.101318	5237	116.795876	535	36.200909	1911	24.518314	1258	21.551945	1074	4.09E-13	-3.76151597	down	--	--	Molecular Function: mannan endo-1,6-alpha-mannosidase activity (GO:0008496);; Cellular Component: integral component of membrane (GO:0016021);; Biological Process: carbohydrate catabolic process (GO:0016052);;	K08257|1.3e-131|pfy:PFICI_07286|K08257 mannan endo-1,6-alpha-mannosidase [EC:3.2.1.101] | (RefSeq) hypothetical protein	--	--	--	Glycosyl hydrolase family 76	Mannan endo-1,6-alpha-mannosidase DCW1 OS=Saccharomyces cerevisiae (strain ATCC 204508 / S288c) OX=559292 GN=DCW1 PE=1 SV=1	G	Carbohydrate transport and metabolism	hypothetical protein G6O67_000925 [Ophiocordyceps sinensis]	molecular function: catalytic activity (GO:0003824);; cellular component: membrane (GO:0016020);; cellular component: membrane part (GO:0044425);; biological process: metabolic process (GO:0008152)
gene-G6O67_000934	G6O67_000934	34.387436	347	40.251884	911	57.56913	517	267.632355	27695	333.682709	33566	284.831573	27827	9.29E-10	1.967015585	up	[IQR]	Lipid transport and metabolism;; Secondary metabolites biosynthesis, transport and catabolism;; General function prediction only	Molecular Function: oxidoreductase activity (GO:0016491);;	K14729|0.0e+00|plj:VFPFJ_00775|K14729 multifunctional beta-oxidation protein [EC:4.2.1.- 1.1.1.-] | (RefSeq) acetoacetyl-CoA reductase	beta-Alanine metabolism (ko00410);; Propanoate metabolism (ko00640);; Carbon metabolism (ko01200)	[I]	Lipid transport and metabolism	short chain dehydrogenase	Peroxisomal hydratase-dehydrogenase-epimerase OS=Neurospora crassa (strain ATCC 24698 / 74-OR23-1A / CBS 708.71 / DSM 1257 / FGSC 987) OX=367110 GN=fox-2 PE=1 SV=1	I	Lipid transport and metabolism	hypothetical protein G6O67_000934 [Ophiocordyceps sinensis]	molecular function: catalytic activity (GO:0003824)
gene-G6O67_000937	G6O67_000937	535.655884	1707	473.147308	3382	434.544983	1233	1837.627319	60106	1316.262451	41850	2302.317871	71095	0.000126906	1.19015435	up	--	--	Cellular Component: integral component of membrane (GO:0016021);;	--	--	--	--	Fungal protein of unknown function (DUF1774)	--	S	Function unknown	hypothetical protein G6O67_000937 [Ophiocordyceps sinensis]	cellular component: membrane (GO:0016020);; cellular component: membrane part (GO:0044425)
gene-G6O67_000946	G6O67_000946	0.49165	6	1.686175	47	4.075795	45	20.394453	2553	16.702005	2032	13.582409	1605	0.00228027	2.115781771	up	[R]	General function prediction only	--	--	--	--	--	Domain of unknown function (DUF2828)	--	S	Function unknown	hypothetical protein G6O67_000946 [Ophiocordyceps sinensis]	--
gene-G6O67_000958	G6O67_000958	4.232512	15	9.643468	75	13.445614	42	5.040763	178	5.195201	178	3.785251	126	0.000839144	-1.710707897	down	--	--	Molecular Function: kinase activity (GO:0016301);;	K15160|4.8e-26|mbe:MBM_09793|K15160 mediator of RNA polymerase II transcription subunit 16, fungi type | (RefSeq) RNA polymerase II Mediator complex subunit Sin4	--	--	--	Phosphotransferase enzyme family	--	S	Function unknown	hypothetical protein G6O67_000958 [Ophiocordyceps sinensis]	molecular function: catalytic activity (GO:0003824)
gene-G6O67_000967	G6O67_000967	12.4261	50	11.027141	99	8.742224	32	105.338486	4310	101.717964	4046	67.178604	2595	1.12E-16	2.319254904	up	--	--	Molecular Function: metallopeptidase activity (GO:0008237);;	K22685|2.7e-12|pco:PHACADRAFT_247978|K22685 DNA-dependent metalloprotease WSS1 [EC:3.4.24.-] | (RefSeq) hypothetical protein	--	[D]	Cell cycle control, cell division, chromosome partitioning	WLM domain	Ubiquitin and WLM domain-containing metalloprotease SPCC1442.07c OS=Schizosaccharomyces pombe (strain 972 / ATCC 24843) OX=284812 GN=SPCC1442.07c PE=1 SV=1	S	Function unknown	hypothetical protein G6O67_000967 [Ophiocordyceps sinensis]	molecular function: catalytic activity (GO:0003824);; biological process: metabolic process (GO:0008152)
gene-G6O67_000973	G6O67_000973	3.076998	6	2.989388	12	3.491316	6	173.564514	3185	67.974976	1213	268.184479	4646	1.41E-14	4.777523921	up	[P]	Inorganic ion transport and metabolism	Molecular Function: DNA binding (GO:0003677);; Molecular Function: cyanate hydratase activity (GO:0008824);; Biological Process: cyanate metabolic process (GO:0009439);;	K01725|3.2e-66|ang:ANI_1_970134|K01725 cyanate lyase [EC:4.2.1.104] | (RefSeq) An15g07070; cyanate hydratase	Nitrogen metabolism (ko00910)	--	--	Cyanate lyase C-terminal domain	Cyanate hydratase OS=Emericella nidulans (strain FGSC A4 / ATCC 38163 / CBS 112.46 / NRRL 194 / M139) OX=227321 GN=cyn1 PE=3 SV=2	P	Inorganic ion transport and metabolism	hypothetical protein G6O67_000973 [Ophiocordyceps sinensis]	molecular function: binding (GO:0005488);; molecular function: catalytic activity (GO:0003824);; biological process: metabolic process (GO:0008152);; biological process: cellular process (GO:0009987);; biological process: single-organism process (GO:0044699)
gene-G6O67_000974	G6O67_000974	22.428169	103	24.461279	251	14.513777	59	7.022327	329	8.390118	383	9.347857	414	1.27E-12	-2.022311757	down	--	--	--	--	--	--	--	Ankyrin repeats (3 copies)	--	S	Function unknown	hypothetical protein G6O67_000974 [Ophiocordyceps sinensis]	--
gene-G6O67_000975	G6O67_000975	33.326969	375	39.206768	990	26.737886	268	15.683393	1811	19.264133	2162	16.215132	1768	1.67E-17	-1.681497532	down	[R]	General function prediction only	Molecular Function: catalytic activity (GO:0003824);; Biological Process: nucleoside metabolic process (GO:0009116);;	K21440|9.3e-95|glz:GLAREA_12830|K21440 ankyrin repeat domain-containing protein 50 | (RefSeq) Ankyrin repeat-containing protein	--	--	--	Ankyrin repeats (3 copies)	--	S	Function unknown	hypothetical protein G6O67_000975 [Ophiocordyceps sinensis]	molecular function: catalytic activity (GO:0003824);; biological process: metabolic process (GO:0008152);; biological process: cellular process (GO:0009987);; biological process: single-organism process (GO:0044699)
gene-G6O67_000976	G6O67_000976	1.746952	11	1.941299	27	0.318414	2	13.950596	877	21.867777	1335	9.320615	553	3.16E-06	2.589595131	up	--	--	Molecular Function: protein binding (GO:0005515);;	--	--	--	--	F-box domain	--	S	Function unknown	Cyclin-like F-box [Ophiocordyceps sinensis CO18]	molecular function: binding (GO:0005488)
gene-G6O67_000981	G6O67_000981	18.167309	110	5.525007	75	11.820068	64	68.93972	4259	68.337372	4104	86.546616	5048	7.75E-05	1.889397605	up	--	--	Cellular Component: membrane (GO:0016020);; Molecular Function: transferase activity, transferring glycosyl groups (GO:0016757);;	--	--	--	--	Fringe-like	--	S	Function unknown	hypothetical protein G6O67_000981 [Ophiocordyceps sinensis]	cellular component: membrane (GO:0016020);; molecular function: catalytic activity (GO:0003824)
gene-G6O67_000983	G6O67_000983	8.710722	16	3.525032	15	8.784949	14	42.371098	773	66.201042	1174	40.18536	692	1.78E-05	2.059655151	up	--	--	--	--	--	--	--	--	--	--	--	hypothetical protein OCS_01844 [Ophiocordyceps sinensis CO18]	--
gene-G6O67_000985	G6O67_000985	195.372589	482	493.789398	2731	277.187592	608	2840.114502	71857	4508.213379	110874	1618.759399	38666	8.26E-07	2.412089407	up	--	--	--	--	--	--	--	--	--	--	--	hypothetical protein G6O67_000985 [Ophiocordyceps sinensis]	--
gene-G6O67_000987	G6O67_000987	19.016327	39	16.05794	73	16.523087	30	303.68689	6265	370.288208	7425	403.382507	7856	2.59E-42	3.625885877	up	--	--	--	--	--	--	--	--	--	--	--	hypothetical protein G6O67_000987 [Ophiocordyceps sinensis]	--
gene-G6O67_000994	G6O67_000994	9.858524	18	6.815716	27	4.014585	7	22.044798	397	25.464956	446	24.517441	417	0.008579798	1.011835961	up	[K]	Transcription	Biological Process: DNA dealkylation involved in DNA repair (GO:0006307);; Molecular Function: transferase activity (GO:0016740);; Molecular Function: O6-alkylguanine-DNA binding (GO:0032132);;	K07443|1.3e-51|nte:NEUTE1DRAFT45744|K07443 methylated-DNA-protein-cysteine methyltransferase related protein | (RefSeq) NEUTE1DRAFT_45744; hypothetical protein	--	--	--	6-O-methylguanine DNA methyltransferase, DNA binding domain	--	L	Replication, recombination and repair	hypothetical protein G6O67_000994 [Ophiocordyceps sinensis]	biological process: metabolic process (GO:0008152);; biological process: cellular process (GO:0009987);; molecular function: catalytic activity (GO:0003824);; molecular function: binding (GO:0005488)
gene-G6O67_000997	G6O67_000997	1.065872	10	7.875927	159	1.891753	16	31.344982	2890	24.382412	2186	18.648884	1624	0.005072777	1.931801654	up	--	--	Molecular Function: metallopeptidase activity (GO:0008237);;	K00232|2.1e-20|cim:CIMG_12750|K00232 acyl-CoA oxidase [EC:1.3.3.6] | (RefSeq) CIMG01877; acyl-CoA oxidase	Fatty acid degradation (ko00071);; beta-Alanine metabolism (ko00410);; alpha-Linolenic acid metabolism (ko00592);; Propanoate metabolism (ko00640);; Biosynthesis of unsaturated fatty acids (ko01040);; Carbon metabolism (ko01200);; Fatty acid metabolism (ko01212);; Peroxisome (ko04146)	--	--	Lipopolysaccharide kinase (Kdo/WaaP) family	--	S	Function unknown	metalloprotease m41 ftsh [Ophiocordyceps sinensis CO18]	molecular function: catalytic activity (GO:0003824);; biological process: metabolic process (GO:0008152)
gene-G6O67_001000	G6O67_001000	14.067623	138	18.004936	395	13.534183	118	13.582304	1363	10.171163	992	6.669003	632	0.00010688	-1.314975345	down	[Q]	Secondary metabolites biosynthesis, transport and catabolism	Molecular Function: calcium ion binding (GO:0005509);; Cellular Component: integral component of membrane (GO:0016021);;	K18637|4.0e-251|plj:VFPFJ_04597|K18637 axial budding pattern protein 2 | (RefSeq) cadherin-like protein	--	--	--	Putative Ig domain	--	S	Function unknown	Cadherin-like protein [Ophiocordyceps sinensis CO18]	molecular function: binding (GO:0005488);; cellular component: membrane (GO:0016020);; cellular component: membrane part (GO:0044425)
gene-G6O67_001004	G6O67_001004	6.21951	37	8.09852	106	8.032992	42	72.600189	4328	82.801346	4798	93.517654	5263	1.02E-23	2.707517257	up	--	--	Molecular Function: protein binding (GO:0005515);;	--	--	[R]	General function prediction only	Kelch motif	--	S	Function unknown	hypothetical protein G6O67_001004 [Ophiocordyceps sinensis]	molecular function: binding (GO:0005488)
gene-G6O67_001005	G6O67_001005	16.459442	49	9.885242	66	11.015729	30	69.35347	2119	72.876175	2164	60.375465	1741	8.95E-10	1.712438132	up	[C]	Energy production and conversion	Molecular Function: oxidoreductase activity (GO:0016491);; Molecular Function: metal ion binding (GO:0046872);; Molecular Function: 2 iron, 2 sulfur cluster binding (GO:0051537);;	K03943|1.9e-116|plj:VFPFJ_04594|K03943 NADH dehydrogenase (ubiquinone) flavoprotein 2 [EC:7.1.1.2] | (RefSeq) NADH-ubiquinone oxidoreductase subunit precursor	Oxidative phosphorylation (ko00190)	[C]	Energy production and conversion	Thioredoxin-like [2Fe-2S] ferredoxin	NADH-ubiquinone oxidoreductase 24 kDa subunit, mitochondrial OS=Neurospora crassa (strain ATCC 24698 / 74-OR23-1A / CBS 708.71 / DSM 1257 / FGSC 987) OX=367110 GN=nuo-24 PE=2 SV=1	C	Energy production and conversion	hypothetical protein G6O67_001005 [Ophiocordyceps sinensis]	molecular function: catalytic activity (GO:0003824);; molecular function: binding (GO:0005488)
gene-G6O67_001009	G6O67_001009	22.102335	191	15.900461	307	15.993878	123	89.669708	7920	103.776695	8910	95.459229	7960	6.31E-15	1.685807419	up	--	--	Cellular Component: pre-autophagosomal structure (GO:0000407);; Biological Process: autophagy (GO:0006914);; Molecular Function: small protein activating enzyme activity (GO:0008641);; Biological Process: protein transport (GO:0015031);;	K08337|0.0e+00|plj:VFPFJ_04588|K08337 ubiquitin-like modifier-activating enzyme ATG7 | (RefSeq) autophagy ubiquitin-activating enzyme ApgG	Autophagy - other (ko04136);; Autophagy - yeast (ko04138)	[H]	Coenzyme transport and metabolism	Ubiquitin-like modifier-activating enzyme ATG7 N-terminus	Ubiquitin-like modifier-activating enzyme ATG7 OS=Gibberella zeae (strain PH-1 / ATCC MYA-4620 / FGSC 9075 / NRRL 31084) OX=229533 GN=ATG7 PE=3 SV=1	H	Coenzyme transport and metabolism	hypothetical protein G6O67_001009 [Ophiocordyceps sinensis]	cellular component: cell (GO:0005623);; cellular component: cell part (GO:0044464);; biological process: metabolic process (GO:0008152);; biological process: cellular process (GO:0009987);; molecular function: catalytic activity (GO:0003824);; biological process: localization (GO:0051179)
gene-G6O67_001010	G6O67_001010	60.821758	176	71.860161	466	48.56427	125	246.950974	7318	241.594437	6959	270.418213	7565	3.21E-10	1.328999204	up	--	--	Cellular Component: endoplasmic reticulum membrane (GO:0005789);; Biological Process: GPI anchor biosynthetic process (GO:0006506);; Cellular Component: integral component of membrane (GO:0016021);;	K05287|1.1e-81|maj:MAA_03075|K05287 GPI ethanolamine phosphate transferase 2/3 subunit F | (RefSeq) GPI biosynthesis protein family Pig-F	Glycosylphosphatidylinositol (GPI)-anchor biosynthesis (ko00563)	[MO]	Cell wall/membrane/envelope biogenesis;; Posttranslational modification, protein turnover, chaperones	GPI biosynthesis protein family Pig-F	Glycosylphosphatidylinositol anchor biosynthesis protein 11 OS=Neurospora crassa (strain ATCC 24698 / 74-OR23-1A / CBS 708.71 / DSM 1257 / FGSC 987) OX=367110 GN=gpi-11 PE=3 SV=1	S	Function unknown	hypothetical protein G6O67_001010 [Ophiocordyceps sinensis]	cellular component: cell (GO:0005623);; cellular component: membrane (GO:0016020);; cellular component: organelle (GO:0043226);; cellular component: organelle part (GO:0044422);; cellular component: membrane part (GO:0044425);; cellular component: cell part (GO:0044464);; biological process: metabolic process (GO:0008152);; biological process: cellular process (GO:0009987);; biological process: s…
gene-G6O67_001011	G6O67_001011	0	0	0	0	0	0	399.589111	3735	922.391296	8380	673.251343	5940	5.73E-19	9.851754208	up	--	--	Cellular Component: integral component of membrane (GO:0016021);;	--	--	--	--	--	--	S	Function unknown	hypothetical protein G6O67_001011 [Ophiocordyceps sinensis]	cellular component: membrane (GO:0016020);; cellular component: membrane part (GO:0044425)
gene-G6O67_001012	G6O67_001012	53.597534	58	80.461784	195	55.152084	53	9.634926	107	12.502202	135	0.521241	6	1.81E-05	-3.569561452	down	--	--	--	--	--	--	--	--	--	--	--	hypothetical protein G6O67_001012 [Ophiocordyceps sinensis]	--
gene-G6O67_001022	G6O67_001022	0.576777	4	1.943208	26	1.76562	10	61.08017	3704	57.420979	3385	108.448273	6208	1.35E-21	4.77256489	up	[V]	Defense mechanisms	--	K11541|2.6e-32|maw:MAC_06383|K11541 carbamoyl-phosphate synthase / aspartate carbamoyltransferase [EC:6.3.5.5 2.1.3.2] | (RefSeq) aspartate carbamoyltransferase catalytic subunit	Pyrimidine metabolism (ko00240);; Alanine, aspartate and glutamate metabolism (ko00250)	--	--	Beta-lactamase	--	V	Defense mechanisms	hypothetical protein G6O67_001022 [Ophiocordyceps sinensis]	--
gene-G6O67_001023	G6O67_001023	3.758127	32	4.351758	83	6.419381	49	49.659935	4313	47.968403	4050	52.530884	4307	7.96E-17	2.605128427	up	--	--	--	--	--	--	--	--	--	S	Function unknown	hypothetical protein G6O67_001023 [Ophiocordyceps sinensis]	--
gene-G6O67_001032	G6O67_001032	4.634638	30	1.136037	17	3.806431	22	23.682079	1571	33.893322	2186	24.473101	1533	1.42E-05	2.322065285	up	[G]	Carbohydrate transport and metabolism	Cellular Component: integral component of membrane (GO:0016021);; Molecular Function: transmembrane transporter activity (GO:0022857);;	K00382|2.7e-187|abe:ARB_02522|K00382 dihydrolipoamide dehydrogenase [EC:1.8.1.4] | (RefSeq) MFS monosaccharide transporter, putative	Glycolysis / Gluconeogenesis (ko00010);; Citrate cycle (TCA cycle) (ko00020);; Glycine, serine and threonine metabolism (ko00260);; Valine, leucine and isoleucine degradation (ko00280);; Lysine degradation (ko00310);; Tryptophan metabolism (ko00380);; Pyruvate metabolism (ko00620);; Glyoxylate and dicarboxylate metabolism (ko00630);; Propanoate metabolism (ko00640);; Carbon metabolism (ko01200)	[R]	General function prediction only	Sugar (and other) transporter	MFS-type transporter oryC OS=Aspergillus oryzae (strain ATCC 42149 / RIB 40) OX=510516 GN=oryC PE=3 SV=1	G	Carbohydrate transport and metabolism	General substrate transporter [Ophiocordyceps sinensis CO18]	cellular component: membrane (GO:0016020);; cellular component: membrane part (GO:0044425);; molecular function: transporter activity (GO:0005215);; biological process: localization (GO:0051179)
gene-G6O67_001033	G6O67_001033	5.59902	37	1.812561	27	8.578841	50	216.476562	14458	337.332153	21899	193.761215	12217	2.23E-16	4.624377662	up	[E]	Amino acid transport and metabolism	Biological Process: amino acid transport (GO:0006865);; Cellular Component: integral component of membrane (GO:0016021);; Biological Process: transmembrane transport (GO:0055085);;	K16261|5.2e-239|plj:VFPFJ_04560|K16261 yeast amino acid transporter | (RefSeq) dicarboxylic amino acid permease	--	[E]	Amino acid transport and metabolism	Amino acid permease	Dicarboxylic amino acid permease OS=Saccharomyces cerevisiae (strain ATCC 204508 / S288c) OX=559292 GN=DIP5 PE=1 SV=1	E	Amino acid transport and metabolism	hypothetical protein G6O67_001033 [Ophiocordyceps sinensis]	biological process: single-organism process (GO:0044699);; biological process: localization (GO:0051179);; cellular component: membrane (GO:0016020);; cellular component: membrane part (GO:0044425)
gene-G6O67_001034	G6O67_001034	9.791078	40	6.927148	63	8.558533	31	55.671459	2291	76.647186	3066	51.547649	2003	2.60E-12	2.108578146	up	--	--	--	--	--	--	--	MCM6 C-terminal winged-helix domain	--	--	--	hypothetical protein G6O67_001034 [Ophiocordyceps sinensis]	--
gene-G6O67_001038	G6O67_001038	0	0	0	0	0	0	9.270583	493	18.320942	946	7.842221	394	3.24E-08	7.020925145	up	--	--	Cellular Component: integral component of membrane (GO:0016021);;	--	--	--	--	--	--	S	Function unknown	hypothetical protein G6O67_001038 [Ophiocordyceps sinensis]	cellular component: membrane (GO:0016020);; cellular component: membrane part (GO:0044425)
gene-G6O67_001040	G6O67_001040	7.444224	23	2.762822	20	4.838041	14	24.005106	758	29.06613	892	18.167175	542	0.001167461	1.488916178	up	--	--	--	--	--	--	--	Phosphotransferase enzyme family	--	S	Function unknown	hypothetical protein G6O67_001040 [Ophiocordyceps sinensis]	--
gene-G6O67_001043	G6O67_001043	0	0	0.608368	3	0	0	40.820618	615	37.358887	547	56.632584	805	6.43E-11	5.435680209	up	--	--	--	--	--	--	--	CFEM domain	--	S	Function unknown	hypothetical protein G6O67_001043 [Ophiocordyceps sinensis]	--
gene-G6O67_001045	G6O67_001045	15.511113	86	15.761652	171	13.635966	54	96.663472	5018	60.360374	3093	164.306838	8244	3.13E-06	2.143203714	up	[R]	General function prediction only	Molecular Function: ATP binding (GO:0005524);; Molecular Function: metal ion binding (GO:0046872);;	K00545|1.5e-138|maw:MAC_09811|K00545 catechol O-methyltransferase [EC:2.1.1.6] | (RefSeq) O-methyltransferase, putative	Tyrosine metabolism (ko00350)	--	--	--	--	S	Function unknown	hypothetical protein G6O67_001045 [Ophiocordyceps sinensis]	molecular function: binding (GO:0005488)
gene-G6O67_001047	G6O67_001047	4.823137	27	6.141626	77	6.619197	33	138.384857	7855	49.600353	2737	404.913208	21697	5.11E-09	4.143814595	up	[E]	Amino acid transport and metabolism	--	K01735|1.3e-206|fox:FOXG_15363|K01735 3-dehydroquinate synthase [EC:4.2.3.4] | (RefSeq) 3-dehydroquinate synthase	Phenylalanine, tyrosine and tryptophan biosynthesis (ko00400);; Biosynthesis of amino acids (ko01230)	--	--	3-dehydroquinate synthase	Pentafunctional AROM polypeptide OS=Cryptococcus neoformans var. neoformans serotype D (strain B-3501A) OX=283643 GN=CNBB3730 PE=3 SV=1	E	Amino acid transport and metabolism	hypothetical protein G6O67_001047 [Ophiocordyceps sinensis]	--
gene-G6O67_001048	G6O67_001048	16.946898	68	9.532439	86	8.425529	30	42.917519	1761	39.304806	1568	38.477768	1491	0.001013509	1.067836173	up	[E]	Amino acid transport and metabolism	Molecular Function: homoserine kinase activity (GO:0004413);; Molecular Function: ATP binding (GO:0005524);; Biological Process: threonine metabolic process (GO:0006566);;	K00872|1.1e-183|maj:MAA_03125|K00872 homoserine kinase [EC:2.7.1.39] | (RefSeq) hypothetical protein	Glycine, serine and threonine metabolism (ko00260);; Biosynthesis of amino acids (ko01230)	[E]	Amino acid transport and metabolism	GHMP kinases N terminal domain	Homoserine kinase OS=Saccharomyces cerevisiae (strain ATCC 204508 / S288c) OX=559292 GN=THR1 PE=1 SV=4	E	Amino acid transport and metabolism	hypothetical protein G6O67_001048 [Ophiocordyceps sinensis]	molecular function: catalytic activity (GO:0003824);; biological process: metabolic process (GO:0008152);; biological process: cellular process (GO:0009987);; molecular function: binding (GO:0005488);; biological process: single-organism process (GO:0044699)
gene-G6O67_001049	G6O67_001049	0	0	1.173075	4	0	0	436.497498	6766	331.628143	4997	357.058105	5225	8.23E-33	8.087414935	up	--	--	--	--	--	--	--	Cerato-platanin	Allergen Asp f 15 OS=Neosartorya fumigata (strain ATCC MYA-4609 / Af293 / CBS 101355 / FGSC A1100) OX=330879 GN=AFUA_2G12630 PE=1 SV=1	S	Function unknown	hypothetical protein G6O67_001049 [Ophiocordyceps sinensis]	--
gene-G6O67_001059	G6O67_001059	328.257324	810	554.151611	3064	246.448059	541	1892.892334	47892	1423.662964	35013	944.281433	22556	0.003937858	1.175529177	up	[J]	Translation, ribosomal structure and biogenesis	Molecular Function: structural constituent of ribosome (GO:0003735);; Cellular Component: ribosome (GO:0005840);; Biological Process: translation (GO:0006412);;	K02866|7.4e-122|plj:VFPFJ_08496|K02866 large subunit ribosomal protein L10e | (RefSeq) 60S ribosomal protein L10	Ribosome (ko03010)	[J]	Translation, ribosomal structure and biogenesis	Ribosomal protein L16p/L10e	60S ribosomal protein L10-A OS=Schizosaccharomyces pombe (strain 972 / ATCC 24843) OX=284812 GN=rpl1001 PE=2 SV=2	J	Translation, ribosomal structure and biogenesis	60S ribosomal protein L10-A-like protein [Ophiocordyceps sinensis CO18]	molecular function: structural molecule activity (GO:0005198);; cellular component: cell (GO:0005623);; cellular component: macromolecular complex (GO:0032991);; cellular component: organelle (GO:0043226);; cellular component: cell part (GO:0044464);; biological process: metabolic process (GO:0008152);; biological process: cellular process (GO:0009987)
gene-G6O67_001060	G6O67_001060	116.307404	722	74.585487	1039	103.375984	571	57.542374	3666	59.512707	3686	69.706528	4193	1.89E-06	-1.37880227	down	--	--	--	--	--	--	--	--	--	S	Function unknown	hypothetical protein G6O67_001060 [Ophiocordyceps sinensis]	--
gene-G6O67_001061	G6O67_001061	95.525291	92	58.656509	126	87.314957	75	25.972664	255	22.881058	218	29.246433	271	3.30E-12	-2.333425782	down	--	--	--	--	--	--	--	--	--	--	--	hypothetical protein G6O67_001061 [Ophiocordyceps sinensis]	--
gene-G6O67_001062	G6O67_001062	0	0	0	0	0	0	16.827257	307	24.50123	435	22.23867	383	4.98E-07	6.52451324	up	--	--	--	--	--	--	--	--	--	S	Function unknown	hypothetical protein G6O67_001062 [Ophiocordyceps sinensis]	--
gene-G6O67_001064	G6O67_001064	2.920306	17	7.135911	91	2.617456	14	24.512581	1431	29.008184	1646	28.249613	1557	8.94E-06	1.865047181	up	--	--	Cellular Component: storage vacuole (GO:0000322);; Cellular Component: lytic vacuole (GO:0000323);; Cellular Component: fungal-type vacuole (GO:0000324);; Cellular Component: fungal-type vacuole membrane (GO:0000329);; Cellular Component: cellular_component (GO:0005575);; Cellular Component: intracellular (GO:0005622);; Cellular Component: cell (GO:0005623);; Cellular Component: cytoplasm (GO:000…	K16261|1.8e-46|nhe:NECHADRAFT_52243|K16261 yeast amino acid transporter | (RefSeq) hypothetical protein	--	--	--	Vacuolar protein sorting-associated protein 62	Putative vacuolar protein sorting-associated protein TDA6 OS=Saccharomyces cerevisiae (strain ATCC 204508 / S288c) OX=559292 GN=TDA6 PE=2 SV=1	S	Function unknown	hypothetical protein G6O67_001064 [Ophiocordyceps sinensis]	cellular component: cell (GO:0005623);; cellular component: organelle (GO:0043226);; cellular component: cell part (GO:0044464);; cellular component: membrane (GO:0016020);; cellular component: organelle part (GO:0044422);; biological process: localization (GO:0051179)
gene-G6O67_001065	G6O67_001065	32.982281	150	37.238579	379	25.170738	102	16.277508	757	19.790409	895	15.92951	700	3.30E-14	-1.608453756	down	--	--	--	--	--	--	--	TFIIIC subunit triple barrel domain	--	S	Function unknown	hypothetical protein G6O67_001065 [Ophiocordyceps sinensis]	--
gene-G6O67_001068	G6O67_001068	7.37537	54	10.925904	179	5.046003	33	27.069227	2021	30.361847	2204	27.73296	1955	0.000405035	1.102682298	up	--	--	Molecular Function: GTPase activator activity (GO:0005096);; Molecular Function: ornithine decarboxylase inhibitor activity (GO:0008073);; Molecular Function: metal ion binding (GO:0046872);;	K12486|8.6e-33|hir:HETIRDRAFT_125561|K12486 stromal membrane-associated protein | (RefSeq) hypothetical protein	Endocytosis (ko04144)	[T]	Signal transduction mechanisms	Putative GTPase activating protein for Arf	UBA domain-containing protein 3 OS=Schizosaccharomyces pombe (strain 972 / ATCC 24843) OX=284812 GN=ucp3 PE=4 SV=1	U	Intracellular trafficking, secretion, and vesicular transport	hypothetical protein G6O67_001068 [Ophiocordyceps sinensis]	molecular function: molecular function regulator (GO:0098772);; biological process: biological regulation (GO:0065007);; molecular function: binding (GO:0005488)
gene-G6O67_001072	G6O67_001072	122.873512	627	97.31073	1113	152.586807	692	488.22995	25540	581.57605	29573	565.942932	27950	5.25E-06	1.372656999	up	--	--	Cellular Component: plasma membrane (GO:0005886);; Molecular Function: transferase activity (GO:0016740);; Molecular Function: hydrolase activity (GO:0016787);; Cellular Component: anchored component of membrane (GO:0031225);;	K22836|1.3e-184|plj:VFPFJ_08505|K22836 1,3-beta-glucanosyltransferase GAS5 [EC:2.4.1.-] | (RefSeq) 1,3-beta-glucanosyltransferase gel1	--	--	--	Glucanosyltransferase	1,3-beta-glucanosyltransferase gel1 OS=Neosartorya fumigata (strain CEA10 / CBS 144.89 / FGSC A1163) OX=451804 GN=gel1 PE=1 SV=1	G	Carbohydrate transport and metabolism	hypothetical protein G6O67_001072 [Ophiocordyceps sinensis]	cellular component: cell (GO:0005623);; cellular component: membrane (GO:0016020);; cellular component: cell part (GO:0044464);; molecular function: catalytic activity (GO:0003824);; cellular component: membrane part (GO:0044425)
gene-G6O67_001073	G6O67_001073	159.485474	781	277.275665	3046	183.544983	800	21.070671	1059	17.372021	849	11.08418	526	7.47E-38	-4.337082449	down	--	--	Molecular Function: mannosyltransferase activity (GO:0000030);; Biological Process: protein glycosylation (GO:0006486);; Cellular Component: membrane (GO:0016020);;	K03854|2.4e-148|aalt:CC77DRAFT_926575|K03854 mannosyltransferase [EC:2.4.1.-] | (RefSeq) glycosyl transferase	--	[G]	Carbohydrate transport and metabolism	Glycolipid 2-alpha-mannosyltransferase	O-glycoside alpha-1,2-mannosyltransferase homolog 4 OS=Schizosaccharomyces pombe (strain 972 / ATCC 24843) OX=284812 GN=omh4 PE=3 SV=2	G	Carbohydrate transport and metabolism	hypothetical protein G6O67_001073 [Ophiocordyceps sinensis]	molecular function: catalytic activity (GO:0003824);; biological process: metabolic process (GO:0008152);; biological process: cellular process (GO:0009987);; biological process: single-organism process (GO:0044699);; cellular component: membrane (GO:0016020)
gene-G6O67_001078	G6O67_001078	35.309106	151	24.388984	232	19.352896	73	92.351567	4020	96.60648	4089	93.462917	3843	2.22E-05	1.109044178	up	--	--	--	--	--	--	--	--	--	--	--	hypothetical protein G6O67_001078 [Ophiocordyceps sinensis]	--
gene-G6O67_001080	G6O67_001080	5.066049	21	6.352929	59	3.275743	13	21.751209	920	21.861603	899	20.745665	829	5.84E-06	1.315231597	up	--	--	Cellular Component: integral component of membrane (GO:0016021);;	K15109|2.6e-151|plj:VFPFJ_08509|K15109 solute carrier family 25 (mitochondrial carnitine/acylcarnitine transporter), member 20/29 | (RefSeq) mitochondrial carrier protein	--	[C]	Energy production and conversion	Mitochondrial carrier protein	Mitochondrial glycine transporter YMC1 OS=Saccharomyces cerevisiae (strain ATCC 204508 / S288c) OX=559292 GN=YMC1 PE=1 SV=2	S	Function unknown	hypothetical protein G6O67_001080 [Ophiocordyceps sinensis]	cellular component: membrane (GO:0016020);; cellular component: membrane part (GO:0044425)
gene-G6O67_001085	G6O67_001085	2035.768311	8770	1217.906128	11769	2015.125854	7725	674.319824	29818	590.503235	25382	671.311768	28025	4.32E-12	-2.168268421	down	--	--	Cellular Component: cellular_component (GO:0005575);; Cellular Component: cell wall (GO:0005618);; Cellular Component: cell (GO:0005623);; Cellular Component: plasma membrane (GO:0005886);; Biological Process: biological_process (GO:0008150);; Cellular Component: fungal-type cell wall (GO:0009277);; Biological Process: cellular process (GO:0009987);; Cellular Component: membrane (GO:0016020);; Ce…	--	--	--	--	--	Cell wall protein ECM33 OS=Saccharomyces cerevisiae (strain JAY291) OX=574961 GN=ECM33 PE=3 SV=1	S	Function unknown	hypothetical protein G6O67_001085 [Ophiocordyceps sinensis]	cellular component: cell (GO:0005623);; cellular component: cell part (GO:0044464);; cellular component: membrane (GO:0016020);; biological process: cellular process (GO:0009987);; biological process: response to stimulus (GO:0050896)
gene-G6O67_001087	G6O67_001087	0.815468	4	0.79313	8	3.448938	14	63.802944	2945	59.147343	2654	56.616447	2468	2.96E-15	4.32390407	up	[M]	Cell wall/membrane/envelope biogenesis	Cellular Component: integral component of membrane (GO:0016021);;	K05533|7.8e-85|pdp:PDIP_80840|K05533 mannan polymerase II complex ANP1 subunit [EC:2.4.1.-] | (RefSeq) hypothetical protein	Various types of N-glycan biosynthesis (ko00513)	--	--	Anp1	Mannan polymerase II complex ANP1 subunit OS=Saccharomyces cerevisiae (strain ATCC 204508 / S288c) OX=559292 GN=ANP1 PE=1 SV=3	S	Function unknown	Anp1 [Ophiocordyceps sinensis CO18]	cellular component: membrane (GO:0016020);; cellular component: membrane part (GO:0044425)
gene-G6O67_001091	G6O67_001091	16.226316	181	16.154698	408	20.675609	197	9.966395	1127	14.550965	1492	14.79851	1583	9.38E-05	-1.193725984	down	--	--	Cellular Component: integral component of membrane (GO:0016021);;	K13172|1.0e-197|glz:GLAREA_00518|K13172 serine/arginine repetitive matrix protein 2 | (RefSeq) MFS general substrate transporter	--	--	--	--	--	S	Function unknown	hypothetical protein G6O67_001091 [Ophiocordyceps sinensis]	cellular component: membrane (GO:0016020);; cellular component: membrane part (GO:0044425)
gene-G6O67_001092	G6O67_001092	41.19297	37	31.840725	64	28.391878	23	22.474297	205	25.581804	227	27.105724	234	0.000231463	-1.153610463	down	--	--	--	--	--	--	--	--	--	S	Function unknown	hypothetical protein G6O67_001092 [Ophiocordyceps sinensis]	--
gene-G6O67_001100	G6O67_001100	10.260471	36	13.13626	102	10.259016	32	52.629238	1860	45.921112	1578	56.261024	1877	1.00E-07	1.433214135	up	--	--	Biological Process: cell division (GO:0051301);;	K02925|6.0e-61|tml:GSTUM_00011061001|K02925 large subunit ribosomal protein L3e | (RefSeq) hypothetical protein	Ribosome (ko03010)	--	--	Cell division control protein 14, SIN component	Cell division control protein 14 OS=Schizosaccharomyces pombe (strain 972 / ATCC 24843) OX=284812 GN=cdc14 PE=1 SV=1	S	Function unknown	Cell division protein Cdc14 [Ophiocordyceps sinensis CO18]	biological process: cellular process (GO:0009987);; biological process: single-organism process (GO:0044699)
gene-G6O67_001102	G6O67_001102	0	0	0.313723	4	0	0	137.07579	7812	34.299599	1900	14.700061	791	1.62E-12	7.103736492	up	--	--	Biological Process: tryptophan catabolic process to kynurenine (GO:0019441);; Molecular Function: heme binding (GO:0020037);; Molecular Function: metal ion binding (GO:0046872);;	K00463|8.9e-224|plj:VFPFJ_08527|K00463 indoleamine 2,3-dioxygenase [EC:1.13.11.52] | (RefSeq) indoleamine 2,3-dioxygenase family protein	Tryptophan metabolism (ko00380)	--	--	Indoleamine 2,3-dioxygenase	--	I	Lipid transport and metabolism	hypothetical protein G6O67_001102 [Ophiocordyceps sinensis]	biological process: metabolic process (GO:0008152);; biological process: cellular process (GO:0009987);; biological process: single-organism process (GO:0044699);; molecular function: binding (GO:0005488)
gene-G6O67_001105	G6O67_001105	3.928599	15	5.012136	42	1.932358	7	19.930555	750	16.974482	621	13.313972	473	0.000688499	1.346066481	up	--	--	Cellular Component: mitochondrial sorting and assembly machinery complex (GO:0001401);; Cellular Component: cellular_component (GO:0005575);; Cellular Component: intracellular (GO:0005622);; Cellular Component: cell (GO:0005623);; Cellular Component: cytoplasm (GO:0005737);; Cellular Component: mitochondrion (GO:0005739);; Cellular Component: mitochondrial envelope (GO:0005740);; Cellular Compone…	K17776|1.8e-79|maj:MAA_03007|K17776 metaxin | (RefSeq) hypothetical protein	--	--	--	Glutathione S-transferase N-terminal domain	--	S	Function unknown	hypothetical protein G6O67_001105 [Ophiocordyceps sinensis]	cellular component: cell (GO:0005623);; cellular component: membrane (GO:0016020);; cellular component: macromolecular complex (GO:0032991);; cellular component: organelle (GO:0043226);; cellular component: organelle part (GO:0044422);; cellular component: membrane part (GO:0044425);; cellular component: cell part (GO:0044464);; biological process: localization (GO:0051179);; biological process: …
gene-G6O67_001107	G6O67_001107	8.454866	23	3.946328	24	11.884314	28	40.283104	1089	30.818415	810	32.009132	817	0.008066331	1.322058853	up	--	--	Molecular Function: S-adenosylmethionine-dependent methyltransferase activity (GO:0008757);; Biological Process: methylation (GO:0032259);;	K21552|1.1e-70|plj:VFPFJ_08540|K21552 methyl halide transferase [EC:2.1.1.165] | (RefSeq) thiopurine S-methyltransferase	--	--	--	Thiopurine S-methyltransferase (TPMT)	--	S	Function unknown	hypothetical protein G6O67_001107 [Ophiocordyceps sinensis]	molecular function: catalytic activity (GO:0003824);; biological process: metabolic process (GO:0008152)
gene-G6O67_001110	G6O67_001110	72.340377	324	85.545721	784	34.737743	123	41.179074	1883	54.242535	2421	46.91275	2031	0.006136325	-1.048089203	down	[EH]	Amino acid transport and metabolism;; Coenzyme transport and metabolism	Molecular Function: ketol-acid reductoisomerase activity (GO:0004455);; Biological Process: isoleucine biosynthetic process (GO:0009097);; Biological Process: valine biosynthetic process (GO:0009099);; Molecular Function: metal ion binding (GO:0046872);;	K00053|2.2e-204|tre:TRIREDRAFT_51499|K00053 ketol-acid reductoisomerase [EC:1.1.1.86] | (RefSeq) hypothetical protein	Valine, leucine and isoleucine biosynthesis (ko00290);; Pantothenate and CoA biosynthesis (ko00770);; 2-Oxocarboxylic acid metabolism (ko01210);; Biosynthesis of amino acids (ko01230)	--	--	Acetohydroxy acid isomeroreductase, NADPH-binding domain	Ketol-acid reductoisomerase, mitochondrial OS=Neurospora crassa (strain ATCC 24698 / 74-OR23-1A / CBS 708.71 / DSM 1257 / FGSC 987) OX=367110 GN=ilv-2 PE=3 SV=2	E	Amino acid transport and metabolism	hypothetical protein G6O67_001110 [Ophiocordyceps sinensis]	molecular function: catalytic activity (GO:0003824);; biological process: metabolic process (GO:0008152);; biological process: single-organism process (GO:0044699);; biological process: cellular process (GO:0009987);; molecular function: binding (GO:0005488)
gene-G6O67_001111	G6O67_001111	5.266886	70	8.976017	285	7.518619	91	43.291254	6140	17.828603	2526	57.914273	7745	0.001300587	1.700891397	up	--	--	Molecular Function: phospholipid binding (GO:0005543);; Cellular Component: cell cortex (GO:0005938);; Biological Process: cortical protein anchoring (GO:0032065);;	--	--	--	--	Meiotic cell cortex C-terminal pleckstrin homology	--	S	Function unknown	hypothetical protein G6O67_001111 [Ophiocordyceps sinensis]	molecular function: binding (GO:0005488);; cellular component: cell (GO:0005623);; cellular component: cell part (GO:0044464);; biological process: cellular process (GO:0009987);; biological process: single-organism process (GO:0044699);; biological process: localization (GO:0051179);; biological process: biological regulation (GO:0065007)
gene-G6O67_001117	G6O67_001117	13.962435	37	12.546169	75	10.31468	25	95.901154	2602	123.276817	3251	71.153915	1823	4.83E-13	2.205246121	up	--	--	Molecular Function: GTPase activity (GO:0003924);; Molecular Function: GTP binding (GO:0005525);; Biological Process: signal transduction (GO:0007165);; Cellular Component: membrane (GO:0016020);;	K07827|1.2e-122|maj:MAA_11113|K07827 GTPase KRas | (RefSeq) hypothetical protein	Meiosis - yeast (ko04113);; Autophagy - yeast (ko04138)	[R]	General function prediction only	Ras family	Ras-like protein 1 OS=Magnaporthe oryzae (strain 70-15 / ATCC MYA-4617 / FGSC 8958) OX=242507 GN=RAS1 PE=1 SV=1	S	Function unknown	hypothetical protein G6O67_001117 [Ophiocordyceps sinensis]	molecular function: catalytic activity (GO:0003824);; molecular function: binding (GO:0005488);; biological process: cellular process (GO:0009987);; biological process: biological regulation (GO:0065007);; cellular component: membrane (GO:0016020)
gene-G6O67_001120	G6O67_001120	0.196222	2	0.936886	2	1.54354	14	105.328778	10311	94.538619	9577	104.211247	10224	2.89E-15	6.20070828	up	[N]	Cell motility	Molecular Function: chitin synthase activity (GO:0004100);; Cellular Component: plasma membrane (GO:0005886);; Biological Process: chitin biosynthetic process (GO:0006031);; Cellular Component: integral component of membrane (GO:0016021);; Biological Process: cell wall organization (GO:0071555);;	K00698|0.0e+00|plj:VFPFJ_08553|K00698 chitin synthase [EC:2.4.1.16] | (RefSeq) chitin synthase G	Amino sugar and nucleotide sugar metabolism (ko00520)	[M]	Cell wall/membrane/envelope biogenesis	Chitin synthase	Chitin synthase 1 OS=Neurospora crassa (strain ATCC 24698 / 74-OR23-1A / CBS 708.71 / DSM 1257 / FGSC 987) OX=367110 GN=chs-1 PE=3 SV=2	M	Cell wall/membrane/envelope biogenesis	hypothetical protein G6O67_001120 [Ophiocordyceps sinensis]	molecular function: catalytic activity (GO:0003824);; cellular component: cell (GO:0005623);; cellular component: membrane (GO:0016020);; cellular component: cell part (GO:0044464);; biological process: metabolic process (GO:0008152);; cellular component: membrane part (GO:0044425);; biological process: cellular process (GO:0009987);; biological process: cellular component organization or biogene…
gene-G6O67_001129	G6O67_001129	0	0	102.710754	469	4.343745	8	6831.351562	142474	5794.61084	117475	5199.38623	102375	0.002425706	4.652964985	up	--	--	Molecular Function: structural constituent of cell wall (GO:0005199);; Biological Process: fungal-type cell wall organization (GO:0031505);;	K22390|1.3e-10|maj:MAA_10708|K22390 acid phosphatase type 7 | (RefSeq) SET domain-containing protein	--	--	--	--	Clock-controlled protein 6 OS=Neurospora crassa (strain ATCC 24698 / 74-OR23-1A / CBS 708.71 / DSM 1257 / FGSC 987) OX=367110 GN=ccg-6 PE=2 SV=2	S	Function unknown	hypothetical protein G6O67_001129 [Ophiocordyceps sinensis]	molecular function: structural molecule activity (GO:0005198);; biological process: cellular process (GO:0009987);; biological process: cellular component organization or biogenesis (GO:0071840)
gene-G6O67_001130	G6O67_001130	13.866018	68	9.218171	101	10.994326	48	2.493545	125	1.456949	71	2.152622	102	6.16E-18	-3.159827796	down	--	--	--	--	--	--	--	HNH endonuclease	--	S	Function unknown	hypothetical protein OCS_04771 [Ophiocordyceps sinensis CO18]	--
gene-G6O67_001132	G6O67_001132	1.05712	4	0.447832	3	0	0	9.570727	287	6.587811	192	5.533635	157	0.000270788	2.743593162	up	--	--	--	K03515|4.7e-06|shs:STEHIDRAFT_160934|K03515 DNA repair protein REV1 [EC:2.7.7.-] | (RefSeq) DNA repair protein	--	--	--	BRCT domain, a BRCA1 C-terminus domain	--	S	Function unknown	hypothetical protein G6O67_001132 [Ophiocordyceps sinensis]	--
gene-G6O67_001133	G6O67_001133	63.122162	94	73.117035	245	14.231065	19	8.528875	131	14.145499	210	3.251579	47	5.68E-06	-3.114990444	down	--	--	--	--	--	--	--	--	--	--	--	hypothetical protein G6O67_001133 [Ophiocordyceps sinensis]	--
gene-G6O67_001136	G6O67_001136	22.566938	90	24.80792	220	10.565425	38	147.908966	6001	107.092064	4224	122.28463	4684	9.02E-09	1.949969665	up	[R]	General function prediction only	Molecular Function: hydrolase activity (GO:0016787);;	K18338|7.4e-156|plj:VFPFJ_08575|K18338 L-rhamnono-1,4-lactonase [EC:3.1.1.65] | (RefSeq) amidohydrolase family protein	Fructose and mannose metabolism (ko00051)	--	--	Amidohydrolase	L-rhamnono-gamma-lactonase OS=Scheffersomyces stipitis (strain ATCC 58785 / CBS 6054 / NBRC 10063 / NRRL Y-11545) OX=322104 GN=LRA2 PE=1 SV=2	S	Function unknown	hypothetical protein G6O67_001136 [Ophiocordyceps sinensis]	molecular function: catalytic activity (GO:0003824)
gene-G6O67_001140	G6O67_001140	40.219578	149	34.26405	285	20.774683	69	395.299805	15002	391.85495	14456	455.792572	16331	7.11E-29	2.964231837	up	--	--	--	--	--	--	--	--	--	--	--	hypothetical protein G6O67_001140 [Ophiocordyceps sinensis]	--
gene-G6O67_001142	G6O67_001142	31.884184	80	44.73555	251	25.630106	57	169.071533	4336	174.813889	4358	142.53154	3451	3.35E-09	1.49281031	up	--	--	Cellular Component: commitment complex (GO:0000243);; Biological Process: spliceosomal snRNP assembly (GO:0000387);; Biological Process: mRNA 5'-splice site recognition (GO:0000395);; Molecular Function: mRNA binding (GO:0003729);; Cellular Component: U1 snRNP (GO:0005685);; Molecular Function: zinc ion binding (GO:0008270);; Molecular Function: U1 snRNA binding (GO:0030619);; Cellular Component:…	K11095|2.6e-50|nhe:NECHADRAFT_80502|K11095 U1 small nuclear ribonucleoprotein C | (RefSeq) hypothetical protein	Spliceosome (ko03040)	[A]	RNA processing and modification	U1 zinc finger	U1 small nuclear ribonucleoprotein C OS=Nectria haematococca (strain 77-13-4 / ATCC MYA-4622 / FGSC 9596 / MPVI) OX=660122 GN=NECHADRAFT_80502 PE=3 SV=1	A	RNA processing and modification	hypothetical protein G6O67_001142 [Ophiocordyceps sinensis]	cellular component: cell (GO:0005623);; cellular component: macromolecular complex (GO:0032991);; cellular component: organelle (GO:0043226);; cellular component: organelle part (GO:0044422);; cellular component: cell part (GO:0044464);; biological process: cellular process (GO:0009987);; biological process: cellular component organization or biogenesis (GO:0071840);; biological process: metaboli…
gene-G6O67_001143	G6O67_001143	0	0	0	0	0	0	265.325378	2813	140.882629	1452	391.986877	3923	3.90E-14	8.826601404	up	--	--	--	--	--	--	--	--	--	--	--	hypothetical protein OCS_05287 [Ophiocordyceps sinensis CO18]	--
gene-G6O67_001144	G6O67_001144	3.183317	6	1.885783	8	12.103002	19	363.149597	6457	158.077652	2732	317.00412	5321	1.25E-11	4.614035042	up	--	--	--	--	--	--	--	--	--	--	--	hypothetical protein G6O67_001144 [Ophiocordyceps sinensis]	--
gene-G6O67_001145	G6O67_001145	12.106532	77	9.148606	130	14.762556	84	603.326538	39193	276.272949	17446	615.366821	37740	1.09E-25	4.55151022	up	--	--	--	--	--	--	--	PAN domain	--	S	Function unknown	hypothetical protein G6O67_001145 [Ophiocordyceps sinensis]	--
gene-G6O67_001149	G6O67_001149	41.915878	240	26.784794	344	49.669941	253	138.926773	8154	160.074768	9133	176.73468	9794	0.000564491	1.24723675	up	--	--	Biological Process: reproduction (GO:0000003);; Biological Process: regulation of DNA recombination (GO:0000018);; Biological Process: negative regulation of transcription from RNA polymerase II promoter (GO:0000122);; Biological Process: MAPK cascade (GO:0000165);; Cellular Component: nuclear chromosome (GO:0000228);; Biological Process: nuclear division (GO:0000280);; Cellular Component: chroma…	K09051|2.8e-188|plj:VFPFJ_08592|K09051 ATF/CREB family transcription factor | (RefSeq) bZIP transcription factor (AtfA)	MAPK signaling pathway - yeast (ko04011)	[K]	Transcription	Aft1 HRR domain	Transcription factor atf1 OS=Schizosaccharomyces pombe (strain 972 / ATCC 24843) OX=284812 GN=atf1 PE=1 SV=1	K	Transcription	hypothetical protein G6O67_001149 [Ophiocordyceps sinensis]	biological process: reproduction (GO:0000003);; biological process: biological regulation (GO:0065007);; biological process: metabolic process (GO:0008152);; biological process: cellular process (GO:0009987);; biological process: signaling (GO:0023052);; biological process: single-organism process (GO:0044699);; biological process: response to stimulus (GO:0050896);; cellular component: cell (GO:…
gene-G6O67_001151	G6O67_001151	0	0	0	0	1.690134	2	20.148346	246	5.418861	65	62.694004	722	0.000458991	4.23933508	up	--	--	--	--	--	--	--	--	--	--	--	hypothetical protein G6O67_001151 [Ophiocordyceps sinensis]	--
gene-G6O67_001152	G6O67_001152	66.165052	176	48.847722	297	88.610873	209	409.934944	10965	314.69078	8325	615.972344	15722	6.90E-06	1.929146744	up	--	--	--	--	--	--	--	--	--	--	--	hypothetical protein G6O67_001152 [Ophiocordyceps sinensis]	--
gene-G6O67_001155	G6O67_001155	11.911086	137	10.178139	262	11.918924	122	7.270234	854	9.327641	1065	7.215599	800	1.89E-07	-1.247121579	down	[Q]	Secondary metabolites biosynthesis, transport and catabolism	Molecular Function: methyltransferase activity (GO:0008168);; Molecular Function: oxidoreductase activity (GO:0016491);; Molecular Function: ligase activity (GO:0016874);; Molecular Function: phosphopantetheine binding (GO:0031177);; Biological Process: methylation (GO:0032259);;	K15384|5.3e-146|nfi:NFIA_001530|K15384 aspyridone synthetase, hybrid polyketide synthase / nonribosomal peptide synthetase | (RefSeq) hybrid NRPS/PKS enzyme, putative	--	--	--	KR domain	Hybrid PKS-NRPS synthetase lepA OS=Aspergillus flavus (strain ATCC 200026 / FGSC A1120 / NRRL 3357 / JCM 12722 / SRRC 167) OX=332952 GN=lepA PE=3 SV=1	Q	Secondary metabolites biosynthesis, transport and catabolism	hypothetical protein G6O67_001155 [Ophiocordyceps sinensis]	molecular function: catalytic activity (GO:0003824);; molecular function: binding (GO:0005488);; biological process: metabolic process (GO:0008152)
gene-G6O67_001157	G6O67_001157	14.741315	132	11.918332	239	15.705934	125	6.592146	604	8.072064	719	7.306876	632	9.48E-11	-1.671639954	down	[Q]	Secondary metabolites biosynthesis, transport and catabolism	Molecular Function: transferase activity (GO:0016740);;	K15384|4.8e-227|ure:UREG_06499|K15384 aspyridone synthetase, hybrid polyketide synthase / nonribosomal peptide synthetase | (RefSeq) similar to polyketide synthase	--	[I]	Lipid transport and metabolism	Beta-ketoacyl synthase, N-terminal domain	Highly reducing polyketide synthase ACTTS3 OS=Alternaria alternata OX=5599 GN=ACTTS3 PE=2 SV=1	Q	Secondary metabolites biosynthesis, transport and catabolism	hypothetical protein G6O67_001157 [Ophiocordyceps sinensis]	molecular function: catalytic activity (GO:0003824)
gene-G6O67_001162	G6O67_001162	3.800954	21	5.547548	67	4.327686	21	125.233429	6837	96.337341	5113	125.468384	6467	6.75E-39	3.850743308	up	--	--	Molecular Function: metalloendopeptidase activity (GO:0004222);;	K19305|4.8e-25|maj:MAA_00460|K19305 deuterolysin [EC:3.4.24.39] | (RefSeq) Metallopeptidase, catalytic domain protein	--	--	--	Lysine-specific metallo-endopeptidase	Neutral protease 2 homolog SNOG_02177 OS=Phaeosphaeria nodorum (strain SN15 / ATCC MYA-4574 / FGSC 10173) OX=321614 GN=SNOG_02177 PE=3 SV=1	O	Posttranslational modification, protein turnover, chaperones	hypothetical protein G6O67_001162 [Ophiocordyceps sinensis]	molecular function: catalytic activity (GO:0003824);; biological process: metabolic process (GO:0008152)
gene-G6O67_001165	G6O67_001165	108.28743	320	92.400482	613	66.439125	175	25.775118	782	41.379158	1220	28.511726	817	8.41E-15	-2.191982146	down	--	--	Molecular Function: hydrolase activity, hydrolyzing O-glycosyl compounds (GO:0004553);; Biological Process: carbohydrate metabolic process (GO:0005975);; Molecular Function: chitin binding (GO:0008061);;	K01183|2.9e-40|maj:MAA_10509|K01183 chitinase [EC:3.2.1.14] | (RefSeq) glycoside hydrolase family 18 protein	Amino sugar and nucleotide sugar metabolism (ko00520)	--	--	Chitin recognition protein	--	G	Carbohydrate transport and metabolism	hypothetical protein G6O67_001165 [Ophiocordyceps sinensis]	molecular function: catalytic activity (GO:0003824);; biological process: metabolic process (GO:0008152);; molecular function: binding (GO:0005488)
gene-G6O67_001166	G6O67_001166	16.732311	21	15.279556	43	38.742794	43	1.406508	18	1.823783	23	3.047824	37	1.11E-11	-4.083579924	down	--	--	--	--	--	--	--	--	--	--	--	hypothetical protein G6O67_001166 [Ophiocordyceps sinensis]	--
gene-G6O67_001167	G6O67_001167	27.111619	435	16.038727	573	47.082482	672	1.98653	324	2.799007	436	4.491313	698	4.13E-13	-3.938340195	down	--	--	--	K13172|2.4e-72|tre:TRIREDRAFT_123779|K13172 serine/arginine repetitive matrix protein 2 | (RefSeq) hypothetical protein	--	--	--	--	--	S	Function unknown	hypothetical protein G6O67_001167 [Ophiocordyceps sinensis]	--
gene-G6O67_001170	G6O67_001170	14.242979	19	9.692891	28	11.856215	14	5.960697	78	8.69524	110	7.283709	90	0.000750316	-1.433439733	down	--	--	--	--	--	--	--	Stress responsive A/B Barrel Domain	--	S	Function unknown	stress responsive A/B barrel domain protein [Ophiocordyceps sinensis CO18]	--
gene-G6O67_001172	G6O67_001172	3.858485	22	2.067309	26	1.030742	6	28.009808	1568	27.448057	1494	20.686605	1093	1.71E-11	2.620941557	up	[G]	Carbohydrate transport and metabolism	Cellular Component: integral component of membrane (GO:0016021);; Molecular Function: transmembrane transporter activity (GO:0022857);;	K08712|4.2e-149|ure:UREG_04691|K08712 ATP-binding cassette, subfamily G (WHITE), member 2, SNQ2 | (RefSeq) similar to ABC transporter	ABC transporters (ko02010)	[G]	Carbohydrate transport and metabolism	Major Facilitator Superfamily	Uncharacterized transporter C1002.16c OS=Schizosaccharomyces pombe (strain 972 / ATCC 24843) OX=284812 GN=SPAC1002.16c PE=3 SV=1	G	Carbohydrate transport and metabolism	hypothetical protein G6O67_001172 [Ophiocordyceps sinensis]	cellular component: membrane (GO:0016020);; cellular component: membrane part (GO:0044425);; molecular function: transporter activity (GO:0005215);; biological process: localization (GO:0051179)
gene-G6O67_001174	G6O67_001174	9.44847	14	8.42386	28	26.495815	35	5.506523	83	6.775076	100	6.745797	96	0.001701452	-1.913405841	down	--	--	--	--	--	--	--	--	--	--	--	hypothetical protein G6O67_001174 [Ophiocordyceps sinensis]	--
gene-G6O67_001175	G6O67_001175	19.374147	124	14.319163	204	10.350348	59	8.706924	568	8.700686	552	8.259369	509	1.61E-08	-1.494165772	down	[T]	Signal transduction mechanisms	Cellular Component: integral component of membrane (GO:0016021);; Molecular Function: oxidoreductase activity (GO:0016491);;	K21421|0.0e+00|maj:MAA_04914|K21421 NADPH oxidase 2 [EC:1.-.-.-] | (RefSeq) NADPH oxidase	Phagosome (ko04145)	[PQ]	Inorganic ion transport and metabolism;; Secondary metabolites biosynthesis, transport and catabolism	Ferric reductase NAD binding domain	Ferric/cupric reductase transmembrane component 2 OS=Schizosaccharomyces pombe (strain 972 / ATCC 24843) OX=284812 GN=frp2 PE=3 SV=1	U	Intracellular trafficking, secretion, and vesicular transport	hypothetical protein G6O67_001175 [Ophiocordyceps sinensis]	cellular component: membrane (GO:0016020);; cellular component: membrane part (GO:0044425);; molecular function: catalytic activity (GO:0003824)
gene-G6O67_001180	G6O67_001180	44.588409	82	21.296101	88	42.278793	69	24.454165	460	21.32428	390	25.811934	459	0.001612235	-1.302635528	down	--	--	--	--	--	--	--	--	--	--	--	hypothetical protein G6O67_001180 [Ophiocordyceps sinensis]	--
gene-G6O67_001181	G6O67_001181	24.438311	53	33.060074	159	24.204655	46	19.749695	433	22.716692	484	23.750525	491	0.000112599	-1.047585648	down	--	--	--	--	--	--	--	--	--	I	Lipid transport and metabolism	hypothetical protein G6O67_001181 [Ophiocordyceps sinensis]	--
gene-G6O67_001184	G6O67_001184	41.581722	267	42.614174	614	29.742222	170	28.119961	1853	30.162252	1932	25.315031	1575	1.73E-10	-1.174548169	down	--	--	Cellular Component: integral component of membrane (GO:0016021);; Molecular Function: oxidoreductase activity (GO:0016491);;	K00521|4.4e-17|ppl:POSPLDRAFT_134771|K00521 ferric-chelate reductase [EC:1.16.1.7] | (RefSeq) incomplete iron reductase	--	[PQ]	Inorganic ion transport and metabolism;; Secondary metabolites biosynthesis, transport and catabolism	Ferric reductase like transmembrane component	Ferric/cupric reductase transmembrane component 2 OS=Schizosaccharomyces pombe (strain 972 / ATCC 24843) OX=284812 GN=frp2 PE=3 SV=1	U	Intracellular trafficking, secretion, and vesicular transport	hypothetical protein G6O67_001184 [Ophiocordyceps sinensis]	cellular component: membrane (GO:0016020);; cellular component: membrane part (GO:0044425);; molecular function: catalytic activity (GO:0003824)
gene-G6O67_001188	G6O67_001188	185.840805	422	91.700214	464	143.597839	289	75.53724	1721	59.188054	1337	64.822712	1406	2.11E-07	-1.806547506	down	--	--	Cellular Component: integral component of membrane (GO:0016021);;	--	--	--	--	VanZ like family	Uncharacterized protein C11E3.10 OS=Schizosaccharomyces pombe (strain 972 / ATCC 24843) OX=284812 GN=SPAC11E3.10 PE=4 SV=2	S	Function unknown	hypothetical protein G6O67_001188 [Ophiocordyceps sinensis]	cellular component: membrane (GO:0016020);; cellular component: membrane part (GO:0044425)
gene-G6O67_001191	G6O67_001191	18.085278	198	10.767174	264	13.550761	132	109.897705	12312	122.395096	13329	133.390228	14109	4.64E-17	2.365125719	up	--	--	--	--	--	--	--	--	--	S	Function unknown	hypothetical protein G6O67_001191 [Ophiocordyceps sinensis]	--
gene-G6O67_001196	G6O67_001196	19.42371	64	93.828323	688	17.163591	50	523.872192	17553	452.235199	14730	584.625122	18494	1.62E-05	2.771554601	up	[S]	Function unknown	--	K02925|2.3e-09|pbn:PADG_12253|K02925 large subunit ribosomal protein L3e | (RefSeq) PADG_07173, PADG_07174; 60S ribosomal protein L3	Ribosome (ko03010)	--	--	Glutathione-dependent formaldehyde-activating enzyme	--	S	Function unknown	glutathione-dependent formaldehyde-activating enzyme [Ophiocordyceps sinensis CO18]	--
gene-G6O67_001197	G6O67_001197	16.572088	19	27.605322	71	11.45162	12	70.618317	821	65.888184	745	90.78904	997	0.003040044	1.228430906	up	--	--	--	--	--	--	--	--	--	--	--	hypothetical protein G6O67_001197 [Ophiocordyceps sinensis]	--
gene-G6O67_001198	G6O67_001198	32.528976	148	22.171648	226	28.045219	114	97.103622	4516	85.884941	3882	116.987267	5136	0.000214633	1.120933057	up	--	--	--	--	--	--	--	--	--	S	Function unknown	hypothetical protein G6O67_001198 [Ophiocordyceps sinensis]	--
gene-G6O67_001199	G6O67_001199	16.113214	56	8.568377	67	7.739628	24	119.095901	4249	84.453842	2929	92.816185	3126	2.65E-12	2.457152051	up	--	--	Molecular Function: ATP transmembrane transporter activity (GO:0005347);; Cellular Component: integral component of membrane (GO:0016021);;	K15109|4.2e-131|maw:MAC_04636|K15109 solute carrier family 25 (mitochondrial carnitine/acylcarnitine transporter), member 20/29 | (RefSeq) mitochondrial carnitine/acylcarnitine carrier protein	--	[C]	Energy production and conversion	Mitochondrial carrier protein	Uncharacterized mitochondrial carrier C4G9.20c OS=Schizosaccharomyces pombe (strain 972 / ATCC 24843) OX=284812 GN=SPAC4G9.20c PE=3 SV=2	S	Function unknown	hypothetical protein G6O67_001199 [Ophiocordyceps sinensis]	molecular function: transporter activity (GO:0005215);; biological process: single-organism process (GO:0044699);; biological process: localization (GO:0051179);; cellular component: membrane (GO:0016020);; cellular component: membrane part (GO:0044425)
gene-G6O67_001204	G6O67_001204	524.484831	3079	1117.280937	14736	11.894095	57	7.253442	443	6.643905	393	10.423563	602	2.05E-06	-5.675114955	down	[QV]	Secondary metabolites biosynthesis, transport and catabolism;; Defense mechanisms	Molecular Function: monooxygenase activity (GO:0004497);; Molecular Function: iron ion binding (GO:0005506);; Molecular Function: oxidoreductase activity, acting on paired donors, with incorporation or reduction of molecular oxygen (GO:0016705);; Molecular Function: heme binding (GO:0020037);;	K07427|3.1e-20|cfj:CFIO01_03664|K07427 docosahexaenoic acid omega-hydroxylase [EC:1.14.14.79] | (RefSeq) cytochrome P450 52A11	--	[Q]	Secondary metabolites biosynthesis, transport and catabolism	Cytochrome P450	Cytochrome P450 52-M1 OS=Starmerella bombicola OX=75736 GN=cyp52M1 PE=1 SV=1	Q	Secondary metabolites biosynthesis, transport and catabolism	hypothetical protein G6O67_001204 [Ophiocordyceps sinensis]	molecular function: catalytic activity (GO:0003824);; biological process: metabolic process (GO:0008152);; biological process: single-organism process (GO:0044699);; molecular function: binding (GO:0005488)
gene-G6O67_001208	G6O67_001208	19.054905	25	30.021877	87	16.148476	19	0.444313	6	0.644323	9	0.501031	7	2.59E-32	-5.872081093	down	--	--	--	--	--	--	--	--	--	--	--	hypothetical protein G6O67_001208 [Ophiocordyceps sinensis]	--
gene-G6O67_001211	G6O67_001211	0	0	2.250959	10	0.835822	2	8.344193	168	8.890663	174	12.97666	246	0.005259705	2.122393932	up	--	--	Cellular Component: BLOC-1 complex (GO:0031083);;	--	--	--	--	--	--	S	Function unknown	hypothetical protein OCS_04318 [Ophiocordyceps sinensis CO18]	cellular component: cell (GO:0005623);; cellular component: macromolecular complex (GO:0032991);; cellular component: cell part (GO:0044464)
gene-G6O67_001215	G6O67_001215	0.805626	3	22.106119	155	3.232277	9	125.559135	4021	110.607544	3444	101.702682	3075	0.001523698	2.754059927	up	--	--	Biological Process: cell morphogenesis involved in conjugation with cellular fusion (GO:0000753);; Cellular Component: integral component of membrane (GO:0016021);; Biological Process: plasma membrane fusion involved in cytogamy (GO:0032220);;	K10746|4.1e-85|pbn:PADG_12138|K10746 exonuclease 1 [EC:3.1.-.-] | (RefSeq) PADG_06512, PADG_06513; hypothetical protein	Mismatch repair (ko03430)	--	--	Ca2+ regulator and membrane fusion protein Fig1	--	S	Function unknown	hypothetical protein G6O67_001215 [Ophiocordyceps sinensis]	biological process: reproduction (GO:0000003);; biological process: cellular process (GO:0009987);; biological process: reproductive process (GO:0022414);; biological process: developmental process (GO:0032502);; biological process: single-organism process (GO:0044699);; biological process: multi-organism process (GO:0051704);; biological process: cellular component organization or biogenesis (GO…
gene-G6O67_001217	G6O67_001217	50.660049	906	46.48391	1864	42.296471	673	25.356606	4653	24.269657	4329	23.456684	4064	2.33E-34	-1.659029612	down	[R]	General function prediction only	Molecular Function: protein kinase activity (GO:0004672);; Molecular Function: ATP binding (GO:0005524);;	K11229|0.0e+00|tre:TRIREDRAFT_3830|K11229 mitogen-activated protein kinase kinase kinase [EC:2.7.11.25] | (RefSeq) protein kinase	MAPK signaling pathway - yeast (ko04011);; Mitophagy - yeast (ko04139)	[T]	Signal transduction mechanisms	Protein kinase domain	MAP kinase kinase kinase mkh1 OS=Schizosaccharomyces pombe (strain 972 / ATCC 24843) OX=284812 GN=mkh1 PE=3 SV=1	T	Signal transduction mechanisms	hypothetical protein G6O67_001217 [Ophiocordyceps sinensis]	molecular function: catalytic activity (GO:0003824);; biological process: metabolic process (GO:0008152);; biological process: cellular process (GO:0009987);; molecular function: binding (GO:0005488)
gene-G6O67_001229	G6O67_001229	7.909389	38	15.783766	168	8.537312	36	49.676483	2407	44.585625	2100	25.755472	1178	0.008682631	1.114379663	up	--	--	Cellular Component: cytoplasm (GO:0005737);;	K14801|6.0e-128|maj:MAA_04572|K14801 pre-rRNA-processing protein TSR4 | (RefSeq) PDCD2 domain protein	--	--	--	Programmed cell death protein 2, C-terminal putative domain	--	S	Function unknown	hypothetical protein G6O67_001229 [Ophiocordyceps sinensis]	cellular component: cell (GO:0005623);; cellular component: cell part (GO:0044464)
gene-G6O67_001235	G6O67_001235	9.031228	66	8.93933	145	5.874844	38	24.182022	1792	28.060043	2021	30.730019	2150	9.04E-05	1.053682585	up	[E]	Amino acid transport and metabolism	Molecular Function: N-acetyltransferase activity (GO:0008080);;	K22842|1.3e-44|tdl:TDEL_0A06090|K22842 L-glutamate-5-semialdehyde N-acetyltransferase [EC:2.3.1.271] | (RefSeq) TDEL0A06090; hypothetical protein	Arginine and proline metabolism (ko00330)	--	--	H2C2 zinc finger	N-acetyltransferase MPR1 OS=Saccharomyces cerevisiae OX=4932 GN=MPR1 PE=1 SV=1	K	Transcription	hypothetical protein G6O67_001235 [Ophiocordyceps sinensis]	molecular function: catalytic activity (GO:0003824)
gene-G6O67_001243	G6O67_001243	0.552589	3	0.255639	4	0.689972	4	140.219864	7815	114.903244	6225	179.481491	9444	1.83E-43	7.223624056	up	--	--	Cellular Component: integral component of membrane (GO:0016021);; Molecular Function: metal ion transmembrane transporter activity (GO:0046873);;	K14709|3.1e-152|maj:MAA_04556|K14709 solute carrier family 39 (zinc transporter), member 1/2/3 | (RefSeq) Zinc/iron permease	--	[P]	Inorganic ion transport and metabolism	ZIP Zinc transporter	Zinc-regulated transporter 1 OS=Schizosaccharomyces pombe (strain 972 / ATCC 24843) OX=284812 GN=zrt1 PE=1 SV=1	P	Inorganic ion transport and metabolism	hypothetical protein G6O67_001243 [Ophiocordyceps sinensis]	cellular component: membrane (GO:0016020);; cellular component: membrane part (GO:0044425);; molecular function: transporter activity (GO:0005215);; biological process: localization (GO:0051179)
gene-G6O67_001244	G6O67_001244	2.343355	25	5.954983	139	0.675516	7	18.060667	1921	18.953463	1960	19.301363	1938	0.003255774	1.835883843	up	[L]	Replication, recombination and repair	Molecular Function: ATP binding (GO:0005524);; Biological Process: mismatch repair (GO:0006298);; Molecular Function: mismatched DNA binding (GO:0030983);; Cellular Component: mismatch repair complex (GO:0032300);;	K08735|0.0e+00|maj:MAA_04555|K08735 DNA mismatch repair protein MSH2 | (RefSeq) DNA mismatch repair protein MSH2	Mismatch repair (ko03430)	[L]	Replication, recombination and repair	MutS domain V	DNA mismatch repair protein msh-2 OS=Neurospora crassa (strain ATCC 24698 / 74-OR23-1A / CBS 708.71 / DSM 1257 / FGSC 987) OX=367110 GN=msh-2 PE=3 SV=1	L	Replication, recombination and repair	hypothetical protein G6O67_001244 [Ophiocordyceps sinensis]	molecular function: binding (GO:0005488);; biological process: metabolic process (GO:0008152);; biological process: cellular process (GO:0009987);; biological process: response to stimulus (GO:0050896);; cellular component: cell (GO:0005623);; cellular component: macromolecular complex (GO:0032991);; cellular component: cell part (GO:0044464)
gene-G6O67_001252	G6O67_001252	100.512375	133	103.83123	308	91.851112	108	65.21788	885	67.450798	890	73.082001	936	2.22E-10	-1.250265427	down	[S]	Function unknown	--	K09131|2.3e-29|fvr:FVEG_05032|K09131 uncharacterized protein | (RefSeq) hypothetical protein	--	--	--	Uncharacterised ACR, YggU family COG1872	--	S	Function unknown	DUF167 domain protein [Ophiocordyceps sinensis CO18]	--
gene-G6O67_001253	G6O67_001253	66.331963	53	55.187656	98	49.136269	35	36.889679	299	35.62896	281	37.391872	286	8.35E-08	-1.357877436	down	--	--	--	--	--	--	--	--	--	--	--	hypothetical protein G6O67_001253 [Ophiocordyceps sinensis]	--
gene-G6O67_001254	G6O67_001254	0	0	0	0	0	0	35.451012	1532	27.513723	1156	17.506752	714	1.12E-10	7.81102458	up	--	--	Molecular Function: hydrolase activity, acting on ester bonds (GO:0016788);;	--	--	--	--	GDSL-like Lipase/Acylhydrolase	Acetylesterase OS=Hypocrea jecorina OX=51453 GN=aes1 PE=1 SV=1	S	Function unknown	hypothetical protein G6O67_001254 [Ophiocordyceps sinensis]	molecular function: catalytic activity (GO:0003824)
gene-G6O67_001255	G6O67_001255	11.5221	102	8.129477	161	13.469431	106	49.884102	4503	60.72031	5328	60.875839	5188	4.65E-07	1.616345638	up	--	--	Molecular Function: transcription factor activity, sequence-specific DNA binding (GO:0003700);; Biological Process: regulation of transcription from RNA polymerase II promoter (GO:0006357);;	--	--	[K]	Transcription	CP2 transcription factor	--	K	Transcription	hypothetical protein G6O67_001255 [Ophiocordyceps sinensis]	molecular function: nucleic acid binding transcription factor activity (GO:0001071);; biological process: biological regulation (GO:0065007)
gene-G6O67_001256	G6O67_001256	15.613547	99	8.038418	115	16.392366	93	8.669475	565	5.942794	376	8.388101	516	0.000434805	-1.510117492	down	[G]	Carbohydrate transport and metabolism	Cellular Component: integral component of membrane (GO:0016021);; Molecular Function: transmembrane transporter activity (GO:0022857);;	K08157|3.2e-76|ure:UREG_04877|K08157 MFS transporter, DHA1 family, multidrug resistance protein | (RefSeq) hypothetical protein	--	[R]	General function prediction only	Major Facilitator Superfamily	Efflux pump FUB11 OS=Gibberella moniliformis (strain M3125 / FGSC 7600) OX=334819 GN=FUB11 PE=1 SV=2	G	Carbohydrate transport and metabolism	hypothetical protein G6O67_001256 [Ophiocordyceps sinensis]	cellular component: membrane (GO:0016020);; cellular component: membrane part (GO:0044425);; molecular function: transporter activity (GO:0005215);; biological process: localization (GO:0051179)
gene-G6O67_001257	G6O67_001257	26.546892	43	42.074135	150	49.922745	71	22.301722	364	25.711285	408	22.104076	341	1.68E-05	-1.497579552	down	--	--	--	--	--	--	--	--	--	--	--	hypothetical protein G6O67_001257 [Ophiocordyceps sinensis]	--
gene-G6O67_001258	G6O67_001258	27.727398	50	16.830975	68	31.61619	50	14.210963	260	14.293862	254	13.156364	227	1.91E-05	-1.580009405	down	--	--	--	--	--	--	--	--	--	--	--	hypothetical protein G6O67_001258 [Ophiocordyceps sinensis]	--
gene-G6O67_001267	G6O67_001267	9.435946	102	8.28794	201	12.251087	118	5.167181	573	9.059253	976	7.420881	777	0.001240596	-1.200884842	down	--	--	Cellular Component: integral component of membrane (GO:0016021);;	--	--	--	--	--	--	S	Function unknown	hypothetical protein OCS_03439 [Ophiocordyceps sinensis CO18]	cellular component: membrane (GO:0016020);; cellular component: membrane part (GO:0044425)
gene-G6O67_001286	G6O67_001286	69.247513	390	37.304554	471	66.355003	332	44.831711	2586	49.146187	2755	43.09528	2347	0.00211729	-1.069969322	down	--	--	--	K12600|2.2e-84|npa:UCRNP2_1441|K12600 superkiller protein 3 | (RefSeq) putative translation repressor antiviral protein ski3 protein	RNA degradation (ko03018)	[TZ]	Signal transduction mechanisms;; Cytoskeleton	Protein of unknown function (DUF2013)	Protein dip1 OS=Schizosaccharomyces pombe (strain 972 / ATCC 24843) OX=284812 GN=dip1 PE=3 SV=2	S	Function unknown	hypothetical protein G6O67_001286 [Ophiocordyceps sinensis]	--
gene-G6O67_001306	G6O67_001306	38.694763	150	44.393608	385	36.308857	125	29.420876	1167	34.575043	1333	31.730751	1189	3.13E-08	-1.052670419	down	--	--	--	--	--	--	--	Whi5 like	--	S	Function unknown	hypothetical protein G6O67_001306 [Ophiocordyceps sinensis]	--
gene-G6O67_001317	G6O67_001317	125.248317	179	139.737616	450	142.42738	182	106.865283	1572	115.377264	1649	112.580194	1563	5.03E-07	-1.015715172	down	--	--	Cellular Component: signal recognition particle, endoplasmic reticulum targeting (GO:0005786);; Biological Process: SRP-dependent cotranslational protein targeting to membrane (GO:0006614);; Molecular Function: 7S RNA binding (GO:0008312);; Molecular Function: endoplasmic reticulum signal peptide binding (GO:0030942);;	K03104|6.3e-41|plj:VFPFJ_02287|K03104 signal recognition particle subunit SRP14 | (RefSeq) signal recognition particle protein domain-containing protein	Protein export (ko03060)	--	--	Signal recognition particle 14kD protein	--	U	Intracellular trafficking, secretion, and vesicular transport	hypothetical protein G6O67_001317 [Ophiocordyceps sinensis]	cellular component: cell (GO:0005623);; cellular component: macromolecular complex (GO:0032991);; cellular component: cell part (GO:0044464);; biological process: localization (GO:0051179);; molecular function: binding (GO:0005488)
gene-G6O67_001318	G6O67_001318	31.746199	170	25.175985	302	20.002466	96	133.175934	7302	141.839058	7559	110.700092	5730	2.01E-13	1.587062269	up	[J]	Translation, ribosomal structure and biogenesis	Molecular Function: RNA binding (GO:0003723);;	K22611|4.4e-10|cim:CIMG_05611|K22611 squamous cell carcinoma antigen recognized by T-cells 3 | (RefSeq) pre-mRNA splicing factor	--	[R]	General function prediction only	RNA recognition motif. (a.k.a. RRM, RBD, or RNP domain)	Uncharacterized RNA-binding protein C328.05 OS=Schizosaccharomyces pombe (strain 972 / ATCC 24843) OX=284812 GN=SPAC328.05 PE=4 SV=3	S	Function unknown	hypothetical protein G6O67_001318 [Ophiocordyceps sinensis]	molecular function: binding (GO:0005488)
gene-G6O67_001322	G6O67_001322	174.060944	259	138.648087	463	179.927795	239	102.059013	1559	109.451576	1625	115.802582	1670	1.12E-07	-1.317689334	down	[FGR]	Nucleotide transport and metabolism;; Carbohydrate transport and metabolism;; General function prediction only	Molecular Function: catalytic activity (GO:0003824);;	K14538|2.7e-34|wic:J056_000016|K14538 nuclear GTP-binding protein | (RefSeq) Guanine nucleotide-binding protein-like 3-like protein	Ribosome biogenesis in eukaryotes (ko03008)	[T]	Signal transduction mechanisms	HIT domain	Hit family protein 1 OS=Schizosaccharomyces pombe (strain 972 / ATCC 24843) OX=284812 GN=hnt1 PE=3 SV=1	FG	Nucleotide transport and metabolism;; Carbohydrate transport and metabolism	hypothetical protein G6O67_001322 [Ophiocordyceps sinensis]	molecular function: catalytic activity (GO:0003824)
gene-G6O67_001329	G6O67_001329	105.024254	351	78.614807	590	109.244583	325	66.822784	2293	76.129166	2539	69.275154	2244	3.38E-06	-1.197557757	down	--	--	Cellular Component: ESCRT II complex (GO:0000814);; Biological Process: protein transport (GO:0015031);; Biological Process: multivesicular body sorting pathway (GO:0071985);;	K12188|2.1e-111|maw:MAC_01664|K12188 ESCRT-II complex subunit VPS22 | (RefSeq) ELL complex subunit Eap30, putative	Endocytosis (ko04144)	[K]	Transcription	EAP30/Vps36 family	Vacuolar-sorting protein dot2 OS=Schizosaccharomyces pombe (strain 972 / ATCC 24843) OX=284812 GN=dot2 PE=3 SV=1	U	Intracellular trafficking, secretion, and vesicular transport	hypothetical protein G6O67_001329 [Ophiocordyceps sinensis]	cellular component: cell (GO:0005623);; cellular component: membrane (GO:0016020);; cellular component: macromolecular complex (GO:0032991);; cellular component: organelle (GO:0043226);; cellular component: organelle part (GO:0044422);; cellular component: membrane part (GO:0044425);; cellular component: cell part (GO:0044464);; biological process: localization (GO:0051179);; biological process: …
gene-G6O67_001331	G6O67_001331	27.831615	113	17.689783	161	26.77108	97	13.8543	575	15.551634	628	11.780809	462	7.00E-07	-1.537188329	down	[DZ]	Cell cycle control, cell division, chromosome partitioning;; Cytoskeleton	--	K15462|2.8e-150|plj:VFPFJ_02354|K15462 protein ATS1 | (RefSeq) alpha-tubulin suppressor protein Aats1	--	[S]	Function unknown	Regulator of chromosome condensation (RCC1) repeat	Protein KTI13 OS=Saccharomyces cerevisiae (strain ATCC 204508 / S288c) OX=559292 GN=ATS1 PE=1 SV=2	DZ	Cell cycle control, cell division, chromosome partitioning;; Cytoskeleton	alpha-tubulin suppressor protein Aats1 [Ophiocordyceps sinensis CO18]	--
gene-G6O67_001365	G6O67_001365	28.019062	112	39.122005	348	23.173534	82	112.45591	4576	120.077332	4749	125.557495	4823	8.00E-07	1.240904953	up	[T]	Signal transduction mechanisms	Molecular Function: MAP kinase activity (GO:0004707);; Molecular Function: ATP binding (GO:0005524);;	K04371|1.7e-200|tre:TRIREDRAFT_121539|K04371 mitogen-activated protein kinase 1/3 [EC:2.7.11.24] | (RefSeq) tmk1; mitogen activated protein kinase	MAPK signaling pathway - yeast (ko04011);; Cell cycle - yeast (ko04111)	[T]	Signal transduction mechanisms	Protein kinase domain	Mitogen-activated protein kinase OS=Fusarium solani subsp. pisi OX=70791 GN=MAPK PE=2 SV=1	T	Signal transduction mechanisms	mitogen activated protein kinase [Ophiocordyceps sinensis CO18]	molecular function: catalytic activity (GO:0003824);; molecular function: signal transducer activity (GO:0004871);; biological process: metabolic process (GO:0008152);; biological process: cellular process (GO:0009987);; biological process: signaling (GO:0023052);; biological process: single-organism process (GO:0044699);; biological process: response to stimulus (GO:0050896);; biological process…
gene-G6O67_001369	G6O67_001369	18.704226	76	14.923065	135	27.830063	100	16.25036	673	17.435965	702	13.685757	535	0.00311816	-1.112439537	down	--	--	Molecular Function: molecular_function (GO:0003674);; Molecular Function: nucleic acid binding (GO:0003676);; Molecular Function: DNA binding (GO:0003677);; Molecular Function: catalytic activity (GO:0003824);; Molecular Function: binding (GO:0005488);; Biological Process: nucleobase-containing compound metabolic process (GO:0006139);; Biological Process: DNA metabolic process (GO:0006259);; Biol…	K05767|1.8e-85|glz:GLAREA_01904|K05767 Ras GTPase-activating-like protein IQGAP2/3 | (RefSeq) GTPase activation, GAP	--	[S]	Function unknown	SprT-like family	HMG box-containing protein C19G7.04 OS=Schizosaccharomyces pombe (strain 972 / ATCC 24843) OX=284812 GN=SPBC19G7.04 PE=4 SV=2	S	Function unknown	hypothetical protein G6O67_001369 [Ophiocordyceps sinensis]	molecular function: binding (GO:0005488);; molecular function: catalytic activity (GO:0003824);; biological process: metabolic process (GO:0008152);; biological process: cellular process (GO:0009987);; biological process: response to stimulus (GO:0050896);; biological process: single-organism process (GO:0044699)
gene-G6O67_001370	G6O67_001370	30.359682	66	42.321152	206	28.756527	56	24.996605	556	27.203997	588	24.342512	511	2.29E-06	-1.153775903	down	--	--	Molecular Function: flavin-linked sulfhydryl oxidase activity (GO:0016971);;	K17783|7.1e-68|maj:MAA_04500|K17783 mitochondrial FAD-linked sulfhydryl oxidase [EC:1.8.3.2] | (RefSeq) ERV/ALR sulphydryl oxidase	--	[O]	Posttranslational modification, protein turnover, chaperones	Erv1 / Alr family	Mitochondrial FAD-linked sulfhydryl oxidase ERV1 OS=Saccharomyces cerevisiae (strain ATCC 204508 / S288c) OX=559292 GN=ERV1 PE=1 SV=2	O	Posttranslational modification, protein turnover, chaperones	hypothetical protein G6O67_001370 [Ophiocordyceps sinensis]	molecular function: catalytic activity (GO:0003824);; biological process: metabolic process (GO:0008152);; biological process: single-organism process (GO:0044699)
gene-G6O67_001375	G6O67_001375	9.081605	35	4.864857	42	5.615306	19	36.522049	1412	48.048397	1805	34.177574	1247	6.41E-08	1.854961507	up	--	--	Biological Process: regulation of transcription, DNA-templated (GO:0006355);;	K21455|5.8e-134|tre:TRIREDRAFT_58628|K21455 transcription factor CON7 | (RefSeq) hypothetical protein	--	--	--	--	C2H2 finger domain transcription factor CON7 OS=Magnaporthe oryzae (strain 70-15 / ATCC MYA-4617 / FGSC 8958) OX=242507 GN=CON7 PE=2 SV=2	S	Function unknown	hypothetical protein G6O67_001375 [Ophiocordyceps sinensis]	biological process: biological regulation (GO:0065007)
gene-G6O67_001385	G6O67_001385	37.909454	261	35.287225	548	27.234952	165	119.449096	8753	148.005638	10646	131.562222	8958	1.38E-11	1.309557491	up	[IQ]	Lipid transport and metabolism;; Secondary metabolites biosynthesis, transport and catabolism	Biological Process: biosynthetic process (GO:0009058);; Molecular Function: transferase activity (GO:0016740);; Molecular Function: pyridoxal phosphate binding (GO:0030170);;	K00654|0.0e+00|plj:VFPFJ_02399|K00654 serine palmitoyltransferase [EC:2.3.1.50] | (RefSeq) serine palmitoyltransferase 2	Sphingolipid metabolism (ko00600);; Autophagy - yeast (ko04138)	[O]	Posttranslational modification, protein turnover, chaperones	Aminotransferase class I and II	Serine palmitoyltransferase 2 OS=Schizosaccharomyces pombe (strain 972 / ATCC 24843) OX=284812 GN=lcb2 PE=3 SV=1	H	Coenzyme transport and metabolism	hypothetical protein G6O67_001385 [Ophiocordyceps sinensis]	biological process: metabolic process (GO:0008152);; molecular function: catalytic activity (GO:0003824);; molecular function: binding (GO:0005488)
gene-G6O67_001392	G6O67_001392	80.333519	248	36.819702	255	51.347313	142	10.159083	322	10.417076	321	8.74379	262	2.27E-20	-3.214355968	down	--	--	--	--	--	--	--	--	--	S	Function unknown	hypothetical protein G6O67_001392 [Ophiocordyceps sinensis]	--
gene-G6O67_001394	G6O67_001394	52.016216	105	10.318313	47	16.273302	30	0.570748	12	0.948557	20	0.901348	18	5.80E-17	-5.45068233	down	[S]	Function unknown	Cellular Component: extracellular region (GO:0005576);;	K15071|3.2e-30|ani:AN0358.2|K15071 recyclin-1 | (RefSeq) hypothetical protein	--	[S]	Function unknown	Cysteine-rich secretory protein family	Protein PRY1 OS=Saccharomyces cerevisiae (strain ATCC 204508 / S288c) OX=559292 GN=PRY1 PE=1 SV=1	S	Function unknown	hypothetical protein G6O67_001394 [Ophiocordyceps sinensis]	cellular component: extracellular region (GO:0005576)
gene-G6O67_001399	G6O67_001399	25.156879	273	15.67869	382	21.026302	203	50.336334	5605	81.134552	8782	78.329941	8235	0.00349864	1.019717638	up	--	--	Molecular Function: molecular_function (GO:0003674);; Molecular Function: binding (GO:0005488);; Molecular Function: calcium ion binding (GO:0005509);; Molecular Function: protein binding (GO:0005515);; Cellular Component: cellular_component (GO:0005575);; Cellular Component: intracellular (GO:0005622);; Cellular Component: cell (GO:0005623);; Cellular Component: cytoplasm (GO:0005737);; Cellular…	K20061|0.0e+00|plj:VFPFJ_02421|K20061 arrestin-related trafficking adapter 3/6 | (RefSeq) arrestin domain-containing protein	--	[R]	General function prediction only	Arrestin (or S-antigen), C-terminal domain	Putative arrestin-related trafficking adapter C2D10.04 OS=Schizosaccharomyces pombe (strain 972 / ATCC 24843) OX=284812 GN=SPBC2D10.04 PE=1 SV=1	S	Function unknown	hypothetical protein G6O67_001399 [Ophiocordyceps sinensis]	molecular function: binding (GO:0005488);; cellular component: cell (GO:0005623);; cellular component: cell part (GO:0044464);; cellular component: organelle (GO:0043226);; biological process: localization (GO:0051179);; biological process: biological regulation (GO:0065007);; biological process: single-organism process (GO:0044699)
gene-G6O67_001403	G6O67_001403	24.92179	167	6.628624	95	12.738204	76	95.235401	6163	108.759411	6759	87.615661	5258	0.000247394	1.860120218	up	--	--	--	K22909|6.5e-07|aalt:CC77DRAFT_1077682|K22909 zinc finger CCCH domain-containing protein 13 | (RefSeq) hypothetical protein	--	--	--	--	--	S	Function unknown	hypothetical protein G6O67_001403 [Ophiocordyceps sinensis]	--
gene-G6O67_001407	G6O67_001407	14.46215	42	16.814714	110	19.183744	50	10.823935	322	8.788802	255	12.809601	360	7.90E-05	-1.359419249	down	--	--	--	--	--	--	--	--	--	--	--	hypothetical protein G6O67_001407 [Ophiocordyceps sinensis]	--
gene-G6O67_001411	G6O67_001411	11.62172	119	6.725574	154	9.376523	86	53.111633	5557	64.326233	6542	59.919167	5919	5.64E-11	1.93158868	up	--	--	--	K09419|2.1e-21|maj:MAA_00405|K09419 heat shock transcription factor, other eukaryote | (RefSeq) heat shock transcription factor	--	--	--	Protein of unknown function (DUF3716)	--	S	Function unknown	hypothetical protein G6O67_001411 [Ophiocordyceps sinensis]	--
gene-G6O67_001418	G6O67_001418	9.973608	22	6.841217	33	7.949894	16	69.607903	1524	70.134071	1492	294.881042	6092	1.43E-06	3.250675694	up	--	--	Cellular Component: integral component of membrane (GO:0016021);;	--	--	--	--	--	--	--	--	hypothetical protein G6O67_001418 [Ophiocordyceps sinensis]	cellular component: membrane (GO:0016020);; cellular component: membrane part (GO:0044425)
gene-G6O67_001424	G6O67_001424	133.009705	410	131.894073	910	94.668228	260	598.190674	18885	586.776978	18007	616.890686	18386	2.76E-19	1.593896078	up	--	--	--	--	--	--	--	Myb-like DNA-binding domain	--	K	Transcription	hypothetical protein G6O67_001424 [Ophiocordyceps sinensis]	--
gene-G6O67_001426	G6O67_001426	3.923398	28	9.885284	154	4.935096	31	83.348511	5909	94.150688	6488	118.570953	7936	2.68E-15	3.167059177	up	[EG]	Amino acid transport and metabolism;; Carbohydrate transport and metabolism	Molecular Function: dihydroxy-acid dehydratase activity (GO:0004160);; Biological Process: branched-chain amino acid biosynthetic process (GO:0009082);;	K01687|1.2e-275|plj:VFPFJ_02459|K01687 dihydroxy-acid dehydratase [EC:4.2.1.9] | (RefSeq) dihydroxy-acid dehydratase	Valine, leucine and isoleucine biosynthesis (ko00290);; Pantothenate and CoA biosynthesis (ko00770);; 2-Oxocarboxylic acid metabolism (ko01210);; Biosynthesis of amino acids (ko01230)	[E]	Amino acid transport and metabolism	Dehydratase family	Putative dihydroxy-acid dehydratase, mitochondrial OS=Schizosaccharomyces pombe (strain 972 / ATCC 24843) OX=284812 GN=SPAC17G8.06c PE=2 SV=1	E	Amino acid transport and metabolism	hypothetical protein G6O67_001426 [Ophiocordyceps sinensis]	molecular function: catalytic activity (GO:0003824);; biological process: metabolic process (GO:0008152);; biological process: cellular process (GO:0009987);; biological process: single-organism process (GO:0044699)
gene-G6O67_001429	G6O67_001429	2.217159	13	1.162594	15	1.641063	9	74.178856	4287	67.497765	3792	78.508591	4283	5.13E-41	4.690820597	up	--	--	Molecular Function: mannosyltransferase activity (GO:0000030);; Biological Process: protein glycosylation (GO:0006486);; Cellular Component: integral component of membrane (GO:0016021);;	K03854|3.5e-276|plj:VFPFJ_02462|K03854 mannosyltransferase [EC:2.4.1.-] | (RefSeq) alpha-1,2-mannosyltransferase	--	[G]	Carbohydrate transport and metabolism	Glycolipid 2-alpha-mannosyltransferase	O-glycoside alpha-1,2-mannosyltransferase homolog 4 OS=Schizosaccharomyces pombe (strain 972 / ATCC 24843) OX=284812 GN=omh4 PE=3 SV=2	G	Carbohydrate transport and metabolism	alpha-1,2-mannosyltransferase Kre5 [Ophiocordyceps sinensis CO18]	molecular function: catalytic activity (GO:0003824);; biological process: metabolic process (GO:0008152);; biological process: cellular process (GO:0009987);; biological process: single-organism process (GO:0044699);; cellular component: membrane (GO:0016020);; cellular component: membrane part (GO:0044425)
gene-G6O67_001430	G6O67_001430	1.521909	3	3.835232	17	4.448199	8	35.348572	701	26.855442	518	25.968531	487	3.93E-07	2.325247434	up	--	--	--	--	--	--	--	Domain of unknown function (DUF4604)	--	S	Function unknown	hypothetical protein OCS_03061 [Ophiocordyceps sinensis CO18]	--
gene-G6O67_001432	G6O67_001432	0	0	2.757175	34	1.91077	10	75.615959	4249	92.38633	5046	50.386063	2673	2.88E-10	4.471352263	up	[J]	Translation, ribosomal structure and biogenesis	--	K01426|2.9e-211|plj:VFPFJ_10580|K01426 amidase [EC:3.5.1.4] | (RefSeq) amidase	Arginine and proline metabolism (ko00330);; Phenylalanine metabolism (ko00360);; Tryptophan metabolism (ko00380)	[J]	Translation, ribosomal structure and biogenesis	Amidase	Putative amidase ARB_02965 OS=Arthroderma benhamiae (strain ATCC MYA-4681 / CBS 112371) OX=663331 GN=ARB_02965 PE=1 SV=1	J	Translation, ribosomal structure and biogenesis	hypothetical protein G6O67_001432 [Ophiocordyceps sinensis]	--
gene-G6O67_001433	G6O67_001433	0	0	0	0	2.050132	3	11.548885	173	14.179576	206	10.644565	151	0.000405035	3.329237905	up	--	--	Cellular Component: integral component of membrane (GO:0016021);;	K07375|6.9e-19|aor:AO090138000173|K07375 tubulin beta | (RefSeq) unnamed protein product; beta tubulin	Phagosome (ko04145)	--	--	Sulfotransferase domain	--	S	Function unknown	hypothetical protein G6O67_001433 [Ophiocordyceps sinensis]	cellular component: membrane (GO:0016020);; cellular component: membrane part (GO:0044425)
gene-G6O67_001434	G6O67_001434	36.891613	150	23.111807	210	27.850006	101	13.401886	556	12.338044	498	20.476152	802	1.23E-05	-1.628445786	down	--	--	Biological Process: acyl-CoA metabolic process (GO:0006637);; Molecular Function: acyl-CoA hydrolase activity (GO:0047617);;	--	--	--	--	--	--	S	Function unknown	hypothetical protein G6O67_001434 [Ophiocordyceps sinensis]	biological process: metabolic process (GO:0008152);; biological process: cellular process (GO:0009987);; molecular function: catalytic activity (GO:0003824)
gene-G6O67_001437	G6O67_001437	136.218109	649	170.28418	1820	145.857346	619	64.064278	3133	68.917931	3276	82.655731	3816	1.28E-14	-1.789572855	down	--	--	Biological Process: regulation of transcription, DNA-templated (GO:0006355);; Biological Process: transcription initiation from RNA polymerase II promoter (GO:0006367);;	K03136|9.5e-158|maj:MAA_03664|K03136 transcription initiation factor TFIIE subunit alpha | (RefSeq) Transcription factor TFIIE, alpha subunit	Basal transcription factors (ko03022)	[K]	Transcription	TFIIE alpha subunit	Transcription initiation factor IIE subunit alpha OS=Schizosaccharomyces pombe (strain 972 / ATCC 24843) OX=284812 GN=tfa1 PE=1 SV=3	K	Transcription	transcription factor spTFIIE alpha subunit [Ophiocordyceps sinensis CO18]	biological process: biological regulation (GO:0065007);; biological process: metabolic process (GO:0008152);; biological process: cellular process (GO:0009987)
gene-G6O67_001439	G6O67_001439	175.37645	777	87.754623	873	222.936783	879	44.353073	2017	53.328098	2358	52.911182	2272	1.76E-08	-2.408583096	down	--	--	--	K19475|5.4e-06|ela:UCREL1_329|K19475 WAS/WASL-interacting protein | (RefSeq) hypothetical protein	Endocytosis (ko04144)	--	--	--	--	S	Function unknown	hypothetical protein G6O67_001439 [Ophiocordyceps sinensis]	--
gene-G6O67_001444	G6O67_001444	203.660814	2046	103.705432	2231	183.493737	1618	81.05998	7921	91.781198	8915	87.380451	8038	2.29E-06	-1.687000071	down	--	--	Molecular Function: protein binding (GO:0005515);; Cellular Component: cellular_component (GO:0005575);; Cellular Component: macromolecular complex (GO:0032991);;	K20241|7.4e-312|plj:VFPFJ_02475|K20241 WD repeat-containing protein 44 | (RefSeq) WD repeat containing protein 44	--	[S]	Function unknown	WD domain, G-beta repeat	Uncharacterized WD repeat-containing protein C3H5.08c OS=Schizosaccharomyces pombe (strain 972 / ATCC 24843) OX=284812 GN=SPAC3H5.08c PE=1 SV=2	S	Function unknown	hypothetical protein G6O67_001444 [Ophiocordyceps sinensis]	molecular function: binding (GO:0005488);; cellular component: macromolecular complex (GO:0032991)
gene-G6O67_001451	G6O67_001451	8.776744	28	8.846688	63	11.542747	33	42.99807	1392	39.254913	1236	26.151794	800	0.001337146	1.132622905	up	[U]	Intracellular trafficking, secretion, and vesicular transport	Biological Process: SRP-dependent cotranslational protein targeting to membrane (GO:0006614);; Molecular Function: 7S RNA binding (GO:0008312);; Cellular Component: signal recognition particle (GO:0048500);;	K03105|2.9e-94|plj:VFPFJ_06913|K03105 signal recognition particle subunit SRP19 | (RefSeq) signal recognition particle protein SeC65	Protein export (ko03060)	[U]	Intracellular trafficking, secretion, and vesicular transport	SRP19 protein	Signal recognition particle SEC65 subunit OS=Yarrowia lipolytica (strain CLIB 122 / E 150) OX=284591 GN=SEC65 PE=3 SV=1	U	Intracellular trafficking, secretion, and vesicular transport	hypothetical protein G6O67_001451 [Ophiocordyceps sinensis]	biological process: localization (GO:0051179);; molecular function: binding (GO:0005488);; cellular component: cell (GO:0005623);; cellular component: macromolecular complex (GO:0032991);; cellular component: cell part (GO:0044464)
gene-G6O67_001452	G6O67_001452	15.034154	165	12.779798	409	12.302621	161	10.515209	1557	14.489072	1444	8.29924	1177	1.11E-07	-1.072399687	down	--	--	--	K04648|0.0e+00|maj:MAA_08863|K04648 dynactin 1 | (RefSeq) p150/dynactin-like protein	--	[DZ]	Cell cycle control, cell division, chromosome partitioning;; Cytoskeleton	Dynein associated protein	Dynactin, 150 kDa isoform OS=Neurospora crassa (strain ATCC 24698 / 74-OR23-1A / CBS 708.71 / DSM 1257 / FGSC 987) OX=367110 GN=ro-3 PE=3 SV=3	D	Cell cycle control, cell division, chromosome partitioning	hypothetical protein G6O67_001452 [Ophiocordyceps sinensis]	--
gene-G6O67_001453	G6O67_001453	11.67468	91	5.109626	90	13.36974	93	4.492074	359	4.935652	384	3.777012	285	3.15E-05	-1.906313209	down	--	--	Molecular Function: DNA binding (GO:0003677);; Cellular Component: nucleus (GO:0005634);;	K09274|4.1e-73|pan:PODANSg6944|K09274 HMG box factor, other | (RefSeq) hypothetical protein	--	[K]	Transcription	HMG (high mobility group) box	Mating-type M-specific polypeptide Mc OS=Schizosaccharomyces pombe OX=4896 GN=mat3-Mc PE=2 SV=1	B	Chromatin structure and dynamics	hypothetical protein G6O67_001453 [Ophiocordyceps sinensis]	molecular function: binding (GO:0005488);; cellular component: cell (GO:0005623);; cellular component: organelle (GO:0043226);; cellular component: cell part (GO:0044464)
gene-G6O67_001455	G6O67_001455	70.052475	347	58.145855	645	64.285706	283	9.44757	480	7.944892	392	7.523076	361	5.85E-69	-3.666933623	down	[GER]	Carbohydrate transport and metabolism;; Amino acid transport and metabolism;; General function prediction only	Cellular Component: integral component of membrane (GO:0016021);;	--	--	[R]	General function prediction only	EamA-like transporter family	Uncharacterized membrane protein YMR253C OS=Saccharomyces cerevisiae (strain ATCC 204508 / S288c) OX=559292 GN=YMR253C PE=1 SV=1	EG	Amino acid transport and metabolism;; Carbohydrate transport and metabolism	Drug/metabolite transporter [Ophiocordyceps sinensis CO18]	cellular component: membrane (GO:0016020);; cellular component: membrane part (GO:0044425)
gene-G6O67_001468	G6O67_001468	5.049495	12	6.231033	31	1.53021	3	20.140938	455	23.046171	506	19.636084	419	0.001120712	1.42096577	up	--	--	--	--	--	--	--	--	--	--	--	hypothetical protein G6O67_001468 [Ophiocordyceps sinensis]	--
gene-G6O67_001469	G6O67_001469	30.2432	248	30.659531	563	21.16119	155	128.107101	10761	135.187012	11038	110.055374	8728	5.83E-15	1.44605224	up	[C]	Energy production and conversion	Molecular Function: NADH dehydrogenase (ubiquinone) activity (GO:0008137);; Molecular Function: electron carrier activity (GO:0009055);; Cellular Component: membrane (GO:0016020);; Biological Process: ATP synthesis coupled electron transport (GO:0042773);; Molecular Function: iron-sulfur cluster binding (GO:0051536);;	K03934|0.0e+00|plj:VFPFJ_06932|K03934 NADH dehydrogenase (ubiquinone) Fe-S protein 1 [EC:7.1.1.2] | (RefSeq) NADH-ubiquinone oxidoreductase subunit, mitochondrial precursor	Oxidative phosphorylation (ko00190)	[C]	Energy production and conversion	Molybdopterin oxidoreductase	NADH-ubiquinone oxidoreductase 78 kDa subunit, mitochondrial OS=Neurospora crassa (strain ATCC 24698 / 74-OR23-1A / CBS 708.71 / DSM 1257 / FGSC 987) OX=367110 GN=nuo78 PE=1 SV=2	C	Energy production and conversion	hypothetical protein G6O67_001469 [Ophiocordyceps sinensis]	molecular function: catalytic activity (GO:0003824);; biological process: metabolic process (GO:0008152);; biological process: single-organism process (GO:0044699);; molecular function: electron carrier activity (GO:0009055);; cellular component: membrane (GO:0016020);; biological process: cellular process (GO:0009987);; molecular function: binding (GO:0005488)
gene-G6O67_001474	G6O67_001474	10.250063	10	15.183149	33	5.82989	5	5.273559	52	7.7728	75	4.188869	39	0.004347759	-1.606438936	down	--	--	--	--	--	--	--	--	--	S	Function unknown	hypothetical protein OCS_06502 [Ophiocordyceps sinensis CO18]	--
gene-G6O67_001492	G6O67_001492	5.275011	28	7.107546	84	14.477096	68	87.182755	4660	124.853027	6487	115.953949	5852	2.50E-09	2.774982583	up	--	--	Molecular Function: protein dimerization activity (GO:0046983);;	K09102|2.1e-09|plj:VFPFJ_09858|K09102 heteromeric Ino2p/Ino4p transcription factor | (RefSeq) helix-loop-helix DNA-binding domain-containing protein	--	--	--	Helix-loop-helix DNA-binding domain	--	K	Transcription	hypothetical protein G6O67_001492 [Ophiocordyceps sinensis]	molecular function: binding (GO:0005488)
gene-G6O67_001493	G6O67_001493	8.010294	10	17.700771	46	26.775488	28	171.509918	2014	165.111496	1885	89.684143	994	1.85E-05	2.164171621	up	--	--	--	--	--	--	--	--	--	--	--	hypothetical protein G6O67_001493 [Ophiocordyceps sinensis]	--
gene-G6O67_001494	G6O67_001494	19.917609	103	20.826777	255	22.709184	109	256.458674	14016	247.73563	13274	175.644362	8953	3.03E-26	2.656019931	up	--	--	Cellular Component: integral component of membrane (GO:0016021);;	--	--	--	--	--	--	S	Function unknown	hypothetical protein G6O67_001494 [Ophiocordyceps sinensis]	cellular component: membrane (GO:0016020);; cellular component: membrane part (GO:0044425)
gene-G6O67_001495	G6O67_001495	8.007676	29	12.2854	97	2.460002	8	60.842278	2192	52.217453	1828	47.281754	1608	2.68E-05	2.008283501	up	--	--	Cellular Component: integral component of membrane (GO:0016021);;	K22386|7.6e-88|plj:VFPFJ_06962|K22386 GET complex subunit GET2 | (RefSeq) GET complex, subunit GET2	--	--	--	GET complex subunit GET2	--	S	Function unknown	hypothetical protein G6O67_001495 [Ophiocordyceps sinensis]	cellular component: membrane (GO:0016020);; cellular component: membrane part (GO:0044425)
gene-G6O67_001502	G6O67_001502	125.578911	491	313.809143	2752	156.718552	546	34.056301	1367	22.882465	893	24.255104	919	2.25E-18	-3.54331914	down	[ER]	Amino acid transport and metabolism;; General function prediction only	Molecular Function: zinc ion binding (GO:0008270);; Molecular Function: oxidoreductase activity (GO:0016491);;	K17818|5.6e-180|maj:MAA_07660|K17818 D-arabinitol dehydrogenase (NADP+) [EC:1.1.1.287] | (RefSeq) hypothetical protein	Pentose and glucuronate interconversions (ko00040)	[Q]	Secondary metabolites biosynthesis, transport and catabolism	Alcohol dehydrogenase GroES-like domain	D-arabinitol dehydrogenase 1 OS=Uromyces fabae OX=55588 GN=ARD1 PE=1 SV=1	E	Amino acid transport and metabolism	hypothetical protein G6O67_001502 [Ophiocordyceps sinensis]	molecular function: binding (GO:0005488);; molecular function: catalytic activity (GO:0003824)
gene-G6O67_001503	G6O67_001503	71.081627	881	53.947437	1500	69.324005	765	27.701979	3524	26.03063	3219	19.136534	2298	5.00E-17	-2.14848469	down	--	--	Molecular Function: ubiquitin-protein transferase activity (GO:0004842);;	K12232|0.0e+00|plj:VFPFJ_06971|K12232 E3 ubiquitin-protein ligase HECTD2 [EC:2.3.2.26] | (RefSeq) ubiquitin-protein ligase (Hul4)	--	[O]	Posttranslational modification, protein turnover, chaperones	HECT-domain (ubiquitin-transferase)	Probable E3 ubiquitin-protein ligase mug30 OS=Schizosaccharomyces pombe (strain 972 / ATCC 24843) OX=284812 GN=mug30 PE=1 SV=1	O	Posttranslational modification, protein turnover, chaperones	hypothetical protein G6O67_001503 [Ophiocordyceps sinensis]	molecular function: catalytic activity (GO:0003824)
gene-G6O67_001506	G6O67_001506	0	0	0.473411	6	0	0	2.707076	142	4.951704	252	2.635112	130	0.001586322	2.870674624	up	--	--	--	--	--	--	--	HNH endonuclease	--	S	Function unknown	hypothetical protein G6O67_001506 [Ophiocordyceps sinensis]	--
gene-G6O67_001512	G6O67_001512	53.426453	415	43.993225	766	72.927742	504	30.123659	2400	38.410343	2975	35.68082	2684	1.22E-05	-1.44791447	down	--	--	Biological Process: mRNA splicing, via spliceosome (GO:0000398);;	K11984|4.0e-206|plj:VFPFJ_06980|K11984 U4/U6.U5 tri-snRNP-associated protein 1 | (RefSeq) DNA binding protein SART-1	Spliceosome (ko03040)	[A]	RNA processing and modification	SART-1 family	U4/U6.U5 tri-snRNP-associated protein snu66 OS=Schizosaccharomyces pombe (strain 972 / ATCC 24843) OX=284812 GN=snu66 PE=1 SV=1	S	Function unknown	hypothetical protein G6O67_001512 [Ophiocordyceps sinensis]	biological process: metabolic process (GO:0008152);; biological process: cellular process (GO:0009987)
gene-G6O67_001524	G6O67_001524	11.061292	21	15.602247	64	11.561987	19	72.141243	1349	53.966747	981	46.280529	817	4.53E-05	1.378181923	up	--	--	--	K11244|1.0e-06|ztr:MYCGRDRAFT_106153|K11244 cell wall integrity and stress response component | (RefSeq) hypothetical protein	MAPK signaling pathway - yeast (ko04011);; Mitophagy - yeast (ko04139)	--	--	WSC domain	--	S	Function unknown	Carbohydrate-binding WSC [Ophiocordyceps sinensis CO18]	--
gene-G6O67_001526	G6O67_001526	43.964275	162	53.560654	441	51.805634	169	18.562471	699	12.590401	461	18.611845	661	4.14E-15	-2.30001512	down	--	--	Cellular Component: integral component of membrane (GO:0016021);;	K15114|4.0e-156|plj:VFPFJ_03628|K15114 mitochondrial ornithine carrier protein | (RefSeq) amino acid transporter arg-13	--	[C]	Energy production and conversion	Mitochondrial carrier protein	Amino-acid transporter arg-13 OS=Neurospora crassa (strain ATCC 24698 / 74-OR23-1A / CBS 708.71 / DSM 1257 / FGSC 987) OX=367110 GN=arg-13 PE=2 SV=1	S	Function unknown	hypothetical protein G6O67_001526 [Ophiocordyceps sinensis]	cellular component: membrane (GO:0016020);; cellular component: membrane part (GO:0044425)
gene-G6O67_001527	G6O67_001527	19.210354	51	19.53628	117	18.066923	43	14.436239	394	11.092451	294	13.188155	340	2.95E-06	-1.275894186	down	--	--	Molecular Function: kinase activity (GO:0016301);;	--	--	--	--	--	--	T	Signal transduction mechanisms	hypothetical protein G6O67_001527 [Ophiocordyceps sinensis]	molecular function: catalytic activity (GO:0003824)
gene-G6O67_001529	G6O67_001529	30.440687	167	47.443712	586	33.40218	164	25.283527	1450	18.499923	1031	26.635935	1444	1.73E-05	-1.35297547	down	[C]	Energy production and conversion	Molecular Function: transferase activity, transferring acyl groups (GO:0016746);;	K09699|1.4e-179|maw:MAC_07082|K09699 2-oxoisovalerate dehydrogenase E2 component (dihydrolipoyl transacylase) [EC:2.3.1.168] | (RefSeq) dihydrolipoamide branched chain transacylase	Valine, leucine and isoleucine degradation (ko00280);; Propanoate metabolism (ko00640)	[C]	Energy production and conversion	2-oxoacid dehydrogenases acyltransferase (catalytic domain)	--	C	Energy production and conversion	hypothetical protein G6O67_001529 [Ophiocordyceps sinensis]	molecular function: catalytic activity (GO:0003824)
gene-G6O67_001533	G6O67_001533	9.939767	83	15.794653	294	14.183316	105	7.496548	637	9.619808	794	10.919819	876	0.000215524	-1.242265298	down	--	--	Molecular Function: transcription regulatory region sequence-specific DNA binding (GO:0000976);; Molecular Function: RNA polymerase II regulatory region sequence-specific DNA binding (GO:0000977);; Molecular Function: RNA polymerase II transcription factor activity, sequence-specific DNA binding (GO:0000981);; Molecular Function: RNA polymerase II regulatory region DNA binding (GO:0001012);; Mole…	K09409|2.6e-09|vda:VDAG_04356|K09409 forkhead box protein P2/4 | (RefSeq) replication initiator 1	--	--	--	Zinc-finger double domain	--	S	Function unknown	hypothetical protein G6O67_001533 [Ophiocordyceps sinensis]	molecular function: binding (GO:0005488);; molecular function: nucleic acid binding transcription factor activity (GO:0001071);; biological process: biological regulation (GO:0065007);; cellular component: cell (GO:0005623);; cellular component: cell part (GO:0044464);; cellular component: organelle (GO:0043226);; biological process: response to stimulus (GO:0050896);; biological process: cellula…
gene-G6O67_001538	G6O67_001538	19.185705	74	174.547089	1496	29.249495	100	913.491638	35813	606.710754	23122	773.985596	28648	0.00088524	2.52781868	up	--	--	Cellular Component: integral component of membrane (GO:0016021);;	--	--	--	--	Protein of unknown function (DUF3712)	--	S	Function unknown	hypothetical protein OCS_05667 [Ophiocordyceps sinensis CO18]	cellular component: membrane (GO:0016020);; cellular component: membrane part (GO:0044425)
gene-G6O67_001543	G6O67_001543	48.207329	103	64.672997	310	44.149685	84	263.68277	5770	233.389404	4965	268.999634	5558	5.08E-11	1.539813242	up	[T]	Signal transduction mechanisms	Cellular Component: integral component of membrane (GO:0016021);;	K05770|2.7e-80|maj:MAA_04039|K05770 translocator protein | (RefSeq) translocator protein	--	--	--	TspO/MBR family	--	T	Signal transduction mechanisms	translocator protein [Ophiocordyceps sinensis CO18]	cellular component: membrane (GO:0016020);; cellular component: membrane part (GO:0044425)
gene-G6O67_001547	G6O67_001547	14.607061	112	14.883424	286	10.317003	81	44.99931	4011	49.873247	4280	39.933085	3333	4.73E-08	1.07077894	up	[O]	Posttranslational modification, protein turnover, chaperones	Molecular Function: ATP binding (GO:0005524);;	K03695|0.0e+00|maj:MAA_04065|K03695 ATP-dependent Clp protease ATP-binding subunit ClpB | (RefSeq) ATPase	--	[O]	Posttranslational modification, protein turnover, chaperones	AAA domain (Cdc48 subfamily)	Heat shock protein 78, mitochondrial OS=Schizosaccharomyces pombe (strain 972 / ATCC 24843) OX=284812 GN=hsp78 PE=3 SV=1	O	Posttranslational modification, protein turnover, chaperones	heat shock protein 78 [Ophiocordyceps sinensis CO18]	molecular function: binding (GO:0005488)
gene-G6O67_001558	G6O67_001558	20.067225	20	16.59626	36	7.579641	7	8.502449	84	12.819382	123	10.604021	99	0.008795761	-1.225402668	down	--	--	--	--	--	--	--	--	--	--	--	hypothetical protein OCS_04462 [Ophiocordyceps sinensis CO18]	--
gene-G6O67_001559	G6O67_001559	28.420214	25	18.788538	37	14.973553	12	13.61866	123	18.27669	160	13.484173	115	0.003621524	-1.160447952	down	--	--	--	--	--	--	--	--	--	--	--	hypothetical protein G6O67_001559 [Ophiocordyceps sinensis]	--
gene-G6O67_001565	G6O67_001565	2.638765	8	6.662716	81	4.066167	20	32.618378	1564	23.437719	1105	20.553839	960	0.00279041	1.630809065	up	[QV]	Secondary metabolites biosynthesis, transport and catabolism;; Defense mechanisms	Molecular Function: monooxygenase activity (GO:0004497);; Molecular Function: iron ion binding (GO:0005506);; Cellular Component: integral component of membrane (GO:0016021);; Molecular Function: oxidoreductase activity, acting on paired donors, with incorporation or reduction of molecular oxygen (GO:0016705);; Molecular Function: heme binding (GO:0020037);;	K05917|3.0e-270|plj:VFPFJ_03671|K05917 sterol 14alpha-demethylase [EC:1.14.14.154 1.14.15.36] | (RefSeq) cytochrome P450 51	Steroid biosynthesis (ko00100)	[Q]	Secondary metabolites biosynthesis, transport and catabolism	Cytochrome P450	Eburicol 14-alpha-demethylase OS=Uncinula necator OX=52586 GN=CYP51 PE=2 SV=2	Q	Secondary metabolites biosynthesis, transport and catabolism	hypothetical protein G6O67_001565 [Ophiocordyceps sinensis]	molecular function: catalytic activity (GO:0003824);; biological process: metabolic process (GO:0008152);; biological process: single-organism process (GO:0044699);; molecular function: binding (GO:0005488);; cellular component: membrane (GO:0016020);; cellular component: membrane part (GO:0044425)
gene-G6O67_001574	G6O67_001574	60.902195	236	56.716194	492	52.761765	182	23.006407	913	19.668369	759	25.460199	954	5.93E-20	-2.038992675	down	[IQR]	Lipid transport and metabolism;; Secondary metabolites biosynthesis, transport and catabolism;; General function prediction only	--	K00102|3.0e-37|npa:UCRNP2_4585|K00102 D-lactate dehydrogenase (cytochrome) [EC:1.1.2.4] | (RefSeq) putative fad-binding protein	Pyruvate metabolism (ko00620)	[Q]	Secondary metabolites biosynthesis, transport and catabolism	short chain dehydrogenase	Short-chain dehydrogenase iccH OS=Talaromyces variabilis OX=28576 GN=iccH PE=3 SV=1	S	Function unknown	hypothetical protein G6O67_001574 [Ophiocordyceps sinensis]	--
gene-G6O67_001576	G6O67_001576	8.484818	22	18.033098	101	5.676725	13	110.905052	2819	117.437325	2902	112.87812	2709	1.34E-10	2.567585525	up	--	--	--	--	--	--	--	--	--	--	--	hypothetical protein G6O67_001576 [Ophiocordyceps sinensis]	--
gene-G6O67_001582	G6O67_001582	29.278568	190	31.612558	460	52.593346	304	15.709409	1046	17.182253	1112	18.150095	1141	2.88E-07	-1.886321112	down	--	--	--	K11369|1.2e-211|plj:VFPFJ_03688|K11369 retrograde regulation protein 2 | (RefSeq) retrograde regulation protein	--	--	--	Ppx/GppA phosphatase family	Retrograde regulation protein 2 OS=Saccharomyces cerevisiae (strain ATCC 204508 / S288c) OX=559292 GN=RTG2 PE=1 SV=2	FP	Nucleotide transport and metabolism;; Inorganic ion transport and metabolism	hypothetical protein G6O67_001582 [Ophiocordyceps sinensis]	--
gene-G6O67_001591	G6O67_001591	8597.572266	5823	154.175827	235	19243.8457	11598	0	0	0	0	0	0	2.33E-07	-7.666592147	down	--	--	--	--	--	--	--	Antifungal peptide	--	--	--	hypothetical protein G6O67_001591 [Ophiocordyceps sinensis]	--
gene-G6O67_001592	G6O67_001592	97.306335	775	28.913721	517	82.318985	584	9.807483	802	12.685121	1008	7.166704	553	3.29E-12	-3.488032677	down	--	--	Molecular Function: kinase activity (GO:0016301);;	--	--	--	--	F-box domain	--	S	Function unknown	protein kinase subdomain-containing protein [Ophiocordyceps sinensis CO18]	molecular function: catalytic activity (GO:0003824)
gene-G6O67_001593	G6O67_001593	31.948017	140	32.305485	316	29.720118	116	126.376999	5646	108.838646	4727	111.261803	4693	5.83E-10	1.141315209	up	--	--	Molecular Function: arylesterase activity (GO:0004064);;	K01045|7.9e-127|fvr:FVEG_12110|K01045 arylesterase / paraoxonase [EC:3.1.1.2 3.1.8.1] | (RefSeq) hypothetical protein	--	--	--	Arylesterase	--	S	Function unknown	Six-bladed beta-propeller, TolB-like protein [Ophiocordyceps sinensis CO18]	molecular function: catalytic activity (GO:0003824)
gene-G6O67_001595	G6O67_001595	25.416801	64	37.699284	213	39.44548	89	277.957825	7160	257.831482	6456	207.092072	5036	3.83E-13	2.083103062	up	--	--	--	K13350|1.4e-104|maw:MAC_03080|K13350 peroxisomal membrane protein 4 | (RefSeq) peroxisomal membrane protein (PmpP24), putative	Peroxisome (ko04146)	--	--	Tim17/Tim22/Tim23/Pmp24 family	--	S	Function unknown	hypothetical protein G6O67_001595 [Ophiocordyceps sinensis]	--
gene-G6O67_001608	G6O67_001608	3.739177	26	3.812702	58	5.170816	32	30.824377	2136	38.075558	2565	33.348503	2182	3.02E-15	2.246377885	up	[E]	Amino acid transport and metabolism	Biological Process: amino acid transport (GO:0006865);; Cellular Component: integral component of membrane (GO:0016021);; Biological Process: transmembrane transport (GO:0055085);;	K16261|4.9e-285|plj:VFPFJ_03709|K16261 yeast amino acid transporter | (RefSeq) general amino-acid permease GAP1	--	[E]	Amino acid transport and metabolism	Amino acid permease	General amino-acid permease GAP2 OS=Candida albicans (strain SC5314 / ATCC MYA-2876) OX=237561 GN=GAP2 PE=2 SV=1	E	Amino acid transport and metabolism	hypothetical protein G6O67_001608 [Ophiocordyceps sinensis]	biological process: single-organism process (GO:0044699);; biological process: localization (GO:0051179);; cellular component: membrane (GO:0016020);; cellular component: membrane part (GO:0044425)
gene-G6O67_001615	G6O67_001615	3.705405	17	1.383457	15	3.85619	16	19.214502	898	17.55842	798	16.977081	749	5.16E-05	1.854765327	up	--	--	--	K13690|1.0e-31|wic:J056_001913|K13690 alpha-1,3-mannosyltransferase [EC:2.4.1.-] | (RefSeq) hypothetical protein	--	--	--	Cryptococcal mannosyltransferase 1	--	S	Function unknown	hypothetical protein G6O67_001615 [Ophiocordyceps sinensis]	--
gene-G6O67_001616	G6O67_001616	31.804934	259	18.007172	328	17.9443	130	206.662292	17217	262.358612	21247	206.121918	16212	2.72E-18	2.5695061	up	--	--	--	--	--	--	--	--	Zinc finger transcription factor ace1 OS=Hypocrea jecorina OX=51453 GN=ace1 PE=4 SV=1	K	Transcription	hypothetical protein G6O67_001616 [Ophiocordyceps sinensis]	--
[truncated: 2,341 more rows]
