# Supplementary material for: Transcriptomic Analysis Insight into the Immune Modulation during the Interaction of Ophiocordyceps sinensis and Hepialus xiaojinensis
Source: Insects. 2022 Dec 5;13(12):1119. doi: 10.3390/insects13121119 (PMC9788539; doi:10.3390/insects13121119)
Supplement: Supplementary file 1 [file insects-13-01119-s001.zip › Table S8. IL vs. ML, GO_enrichment.stat.xls]

#GO_classify1	GO_classify2	All	DE
#Total_gene		6250	1809
cellular component	extracellular region	33	15
cellular component	cell	1965	364
cellular component	nucleoid	2	0
cellular component	membrane	1754	626
cellular component	membrane-enclosed lumen	333	58
cellular component	macromolecular complex	972	122
cellular component	organelle	1568	280
cellular component	other organism	141	54
cellular component	other organism part	141	54
cellular component	extracellular region part	15	5
cellular component	organelle part	918	154
cellular component	membrane part	1628	594
cellular component	cell part	1965	364
cellular component	supramolecular complex	29	5
molecular function	transcription factor activity, protein binding	35	7
molecular function	nucleic acid binding transcription factor activity	176	75
molecular function	catalytic activity	2877	930
molecular function	signal transducer activity	25	9
molecular function	structural molecule activity	166	11
molecular function	transporter activity	375	166
molecular function	binding	2621	677
molecular function	electron carrier activity	24	4
molecular function	antioxidant activity	35	12
molecular function	metallochaperone activity	1	0
molecular function	protein tag	2	0
molecular function	translation regulator activity	1	0
molecular function	nutrient reservoir activity	2	1
molecular function	molecular transducer activity	20	7
molecular function	toxin activity	9	3
molecular function	molecular function regulator	122	14
biological process	reproduction	64	15
biological process	cell killing	2	2
biological process	metabolic process	3011	844
biological process	cellular process	2675	620
biological process	reproductive process	61	15
biological process	biological adhesion	8	1
biological process	signaling	140	36
biological process	multicellular organismal process	1	0
biological process	developmental process	42	9
biological process	growth	27	7
biological process	single-organism process	1727	552
biological process	biological phase	1	0
biological process	rhythmic process	1	0
biological process	response to stimulus	385	99
biological process	localization	807	239
biological process	multi-organism process	56	17
biological process	biological regulation	798	198
biological process	cellular component organization or biogenesis	612	111
biological process	detoxification	36	13
