# Supplementary material for: Transcriptomic Analysis Insight into the Immune Modulation during the Interaction of Ophiocordyceps sinensis and Hepialus xiaojinensis
Source: Insects. 2022 Dec 5;13(12):1119. doi: 10.3390/insects13121119 (PMC9788539; doi:10.3390/insects13121119)
Supplement: Supplementary file 1 [file insects-13-01119-s001.zip › Table S9. The KEGG_ pathyway _enrich. in IL vs. ML.txt]

ID	Description	GeneRatio	BgRatio	enrich_factor	pvalue	qvalue	geneID	gene_number	Contained
ko00071	Fatty acid degradation	2.95%	1.39%	2.12	2.20601608817535e-05	0.00211313120025218	gene-G6O67_000166;gene-G6O67_000345;gene-G6O67_000733;gene-G6O67_000997;gene-G6O67_002860;gene-G6O67_002861;gene-G6O67_003459;gene-G6O67_004139;gene-G6O67_004200;gene-G6O67_004500;gene-G6O67_004575;gene-G6O67_005385;gene-G6O67_005791;gene-G6O67_005997;gene-G6O67_006245;gene-G6O67_006714;gene-G6O67_006868;gene-G6O67_007584;gene-G6O67_007754;gene-G6O67_007819;gene-G6O67_007964;gene-G6O67_007972;gen…	24	up&down
ko00380	Tryptophan metabolism	3.57%	1.97%	1.81	0.000170093422178294	0.0081465796938025	gene-G6O67_000335;gene-G6O67_000345;gene-G6O67_000510;gene-G6O67_000714;gene-G6O67_000733;gene-G6O67_001032;gene-G6O67_001102;gene-G6O67_001432;gene-G6O67_001713;gene-G6O67_002860;gene-G6O67_003545;gene-G6O67_004139;gene-G6O67_004157;gene-G6O67_004462;gene-G6O67_004471;gene-G6O67_004631;gene-G6O67_005269;gene-G6O67_005313;gene-G6O67_005450;gene-G6O67_006145;gene-G6O67_006218;gene-G6O67_006245;gen…	29	up&down
ko00310	Lysine degradation	2.58%	1.39%	1.85	0.00094447242978271	0.0281146019276392	gene-G6O67_000733;gene-G6O67_001032;gene-G6O67_002022;gene-G6O67_002138;gene-G6O67_002860;gene-G6O67_003277;gene-G6O67_003760;gene-G6O67_004095;gene-G6O67_004139;gene-G6O67_004471;gene-G6O67_006245;gene-G6O67_006435;gene-G6O67_006868;gene-G6O67_007387;gene-G6O67_007584;gene-G6O67_007754;gene-G6O67_008098;gene-G6O67_008132;gene-G6O67_008397;gene-G6O67_008466;gene-G6O67_008469	21	up&down
ko00430	Taurine and hypotaurine metabolism	0.98%	0.36%	2.75	0.00123831973385275	0.0281146019276392	gene-G6O67_000851;gene-G6O67_003467;gene-G6O67_004614;gene-G6O67_004910;gene-G6O67_005361;gene-G6O67_005784;gene-G6O67_006584;gene-G6O67_007739	8	up&down
ko00040	Pentose and glucuronate interconversions	1.97%	1%	1.97	0.001680568790689	0.0281146019276392	gene-G6O67_001502;gene-G6O67_001628;gene-G6O67_001995;gene-G6O67_002055;gene-G6O67_002220;gene-G6O67_002686;gene-G6O67_002687;gene-G6O67_004279;gene-G6O67_005046;gene-G6O67_005123;gene-G6O67_005181;gene-G6O67_005288;gene-G6O67_005596;gene-G6O67_005957;gene-G6O67_007908;gene-G6O67_008451	16	up&down
ko00640	Propanoate metabolism	2.21%	1.18%	1.88	0.00179509979722417	0.0281146019276392	gene-G6O67_000537;gene-G6O67_000733;gene-G6O67_000934;gene-G6O67_000997;gene-G6O67_001032;gene-G6O67_001529;gene-G6O67_002666;gene-G6O67_004200;gene-G6O67_004471;gene-G6O67_004472;gene-G6O67_005629;gene-G6O67_006245;gene-G6O67_006714;gene-G6O67_006868;gene-G6O67_007584;gene-G6O67_007754;gene-G6O67_008750;gene-G6O67_008752	18	up&down
ko00250	Alanine, aspartate and glutamate metabolism	2.83%	1.64%	1.72	0.0020545286024044	0.0281146019276392	gene-G6O67_000376;gene-G6O67_000884;gene-G6O67_000890;gene-G6O67_001022;gene-G6O67_002022;gene-G6O67_002484;gene-G6O67_002546;gene-G6O67_002547;gene-G6O67_002835;gene-G6O67_003151;gene-G6O67_003467;gene-G6O67_003756;gene-G6O67_004460;gene-G6O67_004670;gene-G6O67_004910;gene-G6O67_005347;gene-G6O67_006814;gene-G6O67_007387;gene-G6O67_007587;gene-G6O67_007739;gene-G6O67_007909;gene-G6O67_008119;gen…	23	up&down
ko00620	Pyruvate metabolism	3.32%	2.11%	1.57	0.00439949836929909	0.0485642737852614	gene-G6O67_000296;gene-G6O67_000733;gene-G6O67_001032;gene-G6O67_001574;gene-G6O67_001825;gene-G6O67_002666;gene-G6O67_002860;gene-G6O67_003497;gene-G6O67_003533;gene-G6O67_004139;gene-G6O67_004471;gene-G6O67_004472;gene-G6O67_005154;gene-G6O67_005291;gene-G6O67_005479;gene-G6O67_005629;gene-G6O67_005934;gene-G6O67_006124;gene-G6O67_006486;gene-G6O67_006736;gene-G6O67_007111;gene-G6O67_007584;gen…	27	up&down
ko00350	Tyrosine metabolism	2.58%	1.54%	1.68	0.00456290704246137	0.0485642737852614	gene-G6O67_000335;gene-G6O67_001045;gene-G6O67_001889;gene-G6O67_002022;gene-G6O67_002192;gene-G6O67_002453;gene-G6O67_003346;gene-G6O67_003412;gene-G6O67_004137;gene-G6O67_004481;gene-G6O67_004500;gene-G6O67_004633;gene-G6O67_005024;gene-G6O67_005791;gene-G6O67_005997;gene-G6O67_006602;gene-G6O67_007387;gene-G6O67_007560;gene-G6O67_008027;gene-G6O67_008272;gene-G6O67_008397	21	up&down
ko04146	Peroxisome	4.18%	2.86%	1.46	0.00640179630989637	0.0537722080731844	gene-G6O67_000166;gene-G6O67_000997;gene-G6O67_001595;gene-G6O67_001640;gene-G6O67_001713;gene-G6O67_001842;gene-G6O67_001886;gene-G6O67_002516;gene-G6O67_002675;gene-G6O67_002733;gene-G6O67_002758;gene-G6O67_002861;gene-G6O67_003459;gene-G6O67_004023;gene-G6O67_004200;gene-G6O67_004243;gene-G6O67_004354;gene-G6O67_004559;gene-G6O67_004575;gene-G6O67_004836;gene-G6O67_006085;gene-G6O67_006585;gen…	34	up&down
ko00500	Starch and sucrose metabolism	3.08%	1.97%	1.56	0.00672470844740589	0.0537722080731844	gene-G6O67_000221;gene-G6O67_000372;gene-G6O67_000669;gene-G6O67_000836;gene-G6O67_000913;gene-G6O67_001686;gene-G6O67_002150;gene-G6O67_002418;gene-G6O67_003282;gene-G6O67_003289;gene-G6O67_003621;gene-G6O67_003952;gene-G6O67_004466;gene-G6O67_004639;gene-G6O67_004665;gene-G6O67_005490;gene-G6O67_005537;gene-G6O67_005590;gene-G6O67_005601;gene-G6O67_005727;gene-G6O67_006135;gene-G6O67_006849;gen…	25	up&down
ko00410	beta-Alanine metabolism	1.72%	0.93%	1.85	0.00673629859378354	0.0537722080731844	gene-G6O67_000934;gene-G6O67_000997;gene-G6O67_002860;gene-G6O67_004137;gene-G6O67_004139;gene-G6O67_004200;gene-G6O67_004910;gene-G6O67_004982;gene-G6O67_006245;gene-G6O67_006602;gene-G6O67_006714;gene-G6O67_006868;gene-G6O67_007739;gene-G6O67_008616	14	up&down
ko00590	Arachidonic acid metabolism	0.86%	0.36%	2.41	0.00866176691311295	0.0638235456755691	Ophiocordyceps_sinensis_newGene_1492;gene-G6O67_000350;gene-G6O67_004147;gene-G6O67_004354;gene-G6O67_004359;gene-G6O67_005815;gene-G6O67_006962	7	up&down
ko00650	Butanoate metabolism	1.72%	0.97%	1.78	0.0103201660204562	0.0697141080398295	gene-G6O67_000733;gene-G6O67_000772;gene-G6O67_002022;gene-G6O67_002758;gene-G6O67_004910;gene-G6O67_005099;gene-G6O67_006070;gene-G6O67_006245;gene-G6O67_006868;gene-G6O67_007387;gene-G6O67_007584;gene-G6O67_007739;gene-G6O67_007754;gene-G6O67_008397	14	up&down
ko02010	ABC transporters	2.46%	1.54%	1.6	0.0109167696655777	0.0697141080398295	gene-G6O67_000252;gene-G6O67_000584;gene-G6O67_000859;gene-G6O67_000911;gene-G6O67_001172;gene-G6O67_003152;gene-G6O67_003549;gene-G6O67_003555;gene-G6O67_003561;gene-G6O67_004023;gene-G6O67_004934;gene-G6O67_005241;gene-G6O67_005438;gene-G6O67_005440;gene-G6O67_006617;gene-G6O67_006641;gene-G6O67_008021;gene-G6O67_008050;gene-G6O67_008436;gene-G6O67_008478	20	up&down
ko00480	Glutathione metabolism	2.21%	1.36%	1.63	0.0123724857217603	0.0740721184658016	gene-G6O67_001865;gene-G6O67_001875;gene-G6O67_002389;gene-G6O67_003686;gene-G6O67_003688;gene-G6O67_004614;gene-G6O67_004662;gene-G6O67_004664;gene-G6O67_004932;gene-G6O67_005094;gene-G6O67_005361;gene-G6O67_005784;gene-G6O67_005940;gene-G6O67_006467;gene-G6O67_006584;gene-G6O67_007380;gene-G6O67_008320;gene-G6O67_008888	18	up&down
ko00592	alpha-Linolenic acid metabolism	0.98%	0.46%	2.12	0.0147460882695225	0.0830894137787335	gene-G6O67_000350;gene-G6O67_000997;gene-G6O67_004147;gene-G6O67_004200;gene-G6O67_004575;gene-G6O67_005366;gene-G6O67_006714;gene-G6O67_008249	8	up&down
ko00520	Amino sugar and nucleotide sugar metabolism	3.69%	2.61%	1.41	0.017315772155603	0.0902225661981219	Ophiocordyceps_sinensis_newGene_2298;gene-G6O67_000498;gene-G6O67_000836;gene-G6O67_001120;gene-G6O67_001165;gene-G6O67_001737;gene-G6O67_001850;gene-G6O67_002384;gene-G6O67_002484;gene-G6O67_002586;gene-G6O67_003373;gene-G6O67_003451;gene-G6O67_003586;gene-G6O67_003779;gene-G6O67_004279;gene-G6O67_004477;gene-G6O67_004502;gene-G6O67_004613;gene-G6O67_006135;gene-G6O67_006559;gene-G6O67_006733;ge…	30	up&down
ko00053	Ascorbate and aldarate metabolism	0.86%	0.39%	2.19	0.0178957947239132	0.0902225661981219	gene-G6O67_000900;gene-G6O67_002860;gene-G6O67_004139;gene-G6O67_004279;gene-G6O67_005198;gene-G6O67_006343;gene-G6O67_006607	7	up&down
ko00600	Sphingolipid metabolism	1.6%	0.93%	1.72	0.0191499193929208	0.0917180349871468	gene-G6O67_001385;gene-G6O67_002629;gene-G6O67_003099;gene-G6O67_004453;gene-G6O67_005007;gene-G6O67_005624;gene-G6O67_005627;gene-G6O67_005876;gene-G6O67_006472;gene-G6O67_006526;gene-G6O67_006652;gene-G6O67_007749;gene-G6O67_008143	13	up&down
